# Supplementary material for: Mechanistic investigation into the differences in growth performance and resistance to spring viremia of carp virus in common carp
Source: Front Immunol. 2026 Jan 30;17:1721974. doi: 10.3389/fimmu.2026.1721974 (PMC12900753; doi:10.3389/fimmu.2026.1721974)
Supplement: Supplementary file 5 [file Table2.xls]

id	CQ-0-1_tpm	CQ-0-2_tpm	CQ-0-3_tpm	CQ-1-1_tpm	CQ-1-2_tpm	CQ-1-3_tpm	CQ-1-4_tpm	CQ-1-5_tpm	CQ-3-1_tpm	CQ-3-2_tpm	CQ-3-3_tpm	CQ-3-4_tpm	CQ-3-5_tpm	CQ-5-1_tpm	CQ-5-2_tpm	CQ-5-3_tpm	CQ-5-4_tpm	CQ-5-5_tpm	CD-0-1_tpm	CD-0-2_tpm	CD-0-3_tpm	CD-1-1_tpm	CD-1-2_tpm	CD-1-3_tpm	CD-1-4_tpm	CD-1-5_tpm	CD-3-1_tpm	CD-3-2_tpm	CD-3-3_tpm	CD-3-4_tpm	CD-3-5_tpm	CD-5-1_tpm	CD-5-2_tpm	CD-5-3_tpm	CD-5-4_tpm	CD-5-5_tpm	YB-0-1_tpm	YB-0-2_tpm	YB-0-3_tpm	YB-1-1_tpm	YB-1-2_tpm	YB-1-3_tpm	YB-1-4_tpm	YB-1-5_tpm	YB-3-1_tpm	YB-3-2_tpm	YB-3-3_tpm	YB-3-4_tpm	YB-3-5_tpm
ENSCCRG00000000007	1629.636	1616.884	868.431	2584.083	1843.467	3260.559	2814.842	615.756	1498.211	1798.808	1682.619	1052.565	1630.333	1659.419	1815.592	1594.261	1377.504	1324.260	1327.738	1264.225	358.036	1028.131	1428.325	1161.688	1318.351	1404.261	1241.153	1480.612	1694.125	1484.235	1188.690	2251.166	1788.084	1089.537	694.857	2097.621	3822.774	2164.750	3129.651	3048.516	1530.976	1872.772	4890.186	7918.128	1159.844	370.060	1188.519	1327.610	4996.162
ENSCCRG00000000011	551.646	659.719	303.663	847.684	461.105	1263.411	1100.140	187.758	562.454	682.828	652.468	386.798	470.384	487.763	280.146	739.998	255.096	368.772	434.429	407.269	70.452	162.041	358.920	351.613	236.674	476.566	313.560	314.589	371.704	586.286	415.249	646.065	403.456	185.309	130.308	514.911	1129.640	683.024	901.141	766.110	581.112	408.156	1941.360	2044.354	371.867	126.437	315.857	295.249	1606.882
ENSCCRG00000000017	16306.396	11027.199	9410.248	15836.101	10706.525	18872.764	16143.892	6999.952	11433.659	13023.368	11633.095	9882.591	15793.356	9825.145	16074.950	10781.464	10902.985	13290.461	13876.516	12954.373	5620.676	14327.157	19294.119	13351.958	16963.854	12656.388	14214.471	16763.743	15048.586	10067.982	12610.986	9768.733	15395.777	9859.657	9449.192	11932.707	31861.279	15896.299	20554.381	30104.819	11950.775	14052.941	30925.371	12257.848	11075.337	6434.630	11497.517	13686.419	10170.030
ENSCCRG00000000020	7829.763	7014.433	4410.765	8289.733	6074.350	11926.908	13333.131	2877.344	5723.121	8685.428	5810.746	4348.306	8690.912	3810.933	5658.913	3930.242	3630.060	5675.597	7093.077	6758.879	2223.389	4899.665	9122.917	5655.283	5729.739	8320.358	5571.145	6864.929	6117.495	4854.806	6904.948	4436.732	6186.993	3092.894	3166.436	5074.571	17145.868	10076.563	13885.540	17571.193	6233.327	8894.557	23965.007	10603.262	5263.349	2121.656	4955.032	7069.671	5938.292
ENSCCRG00000000022	23.730	11.989	2.752	39.113	7.968	61.190	26.878	6.427	7.219	16.613	17.162	18.284	11.707	9.581	22.477	32.415	20.505	25.975	17.337	10.790	2.986	19.476	20.687	26.126	13.063	32.501	38.251	12.515	17.895	25.660	16.501	42.868	20.167	21.822	7.029	27.270	51.024	12.076	24.565	41.431	21.377	21.338	37.383	42.657	18.804	3.810	15.462	21.247	77.866
ENSCCRG00000000023	241.681	172.405	124.573	328.786	188.194	380.992	356.224	86.787	196.804	214.737	225.187	146.109	183.052	181.268	152.614	219.083	124.771	152.144	199.461	174.765	45.214	140.934	173.610	152.335	147.704	217.862	146.449	219.849	221.981	197.461	155.831	216.019	155.787	168.448	78.416	231.373	721.546	421.921	639.073	587.682	261.709	267.771	684.966	1124.948	160.511	41.985	157.808	222.868	1081.457
ENSCCRG00000000024	13126.761	9466.558	8207.720	15471.967	10023.822	22101.894	21160.388	6675.532	9606.520	13456.851	10046.697	8437.723	12722.684	7454.562	11677.034	9153.900	8449.699	10302.010	10636.775	11286.783	5212.855	10086.196	16463.541	10156.167	11959.918	13006.547	9766.837	10522.056	12371.671	8309.736	10102.356	7973.199	11660.472	6834.183	6673.418	9009.641	27746.134	14241.417	19306.866	25737.595	10176.547	11661.265	31655.174	12846.575	8331.598	5243.814	9241.665	11543.364	9958.564
ENSCCRG00000000026	654.605	686.894	503.132	997.367	864.399	1250.882	1278.036	819.247	707.111	724.939	770.639	665.503	474.076	621.279	395.587	645.498	475.476	328.688	444.529	515.721	266.347	229.019	610.024	451.048	367.624	872.500	336.820	554.206	446.846	552.082	427.348	755.382	360.829	533.199	274.505	802.328	1361.916	999.345	1188.978	1612.431	976.347	461.986	2589.955	3692.420	434.402	564.440	484.382	510.290	1263.536
ENSCCRG00000000028	59.812	65.762	29.761	135.733	70.871	132.352	98.932	10.418	66.778	72.503	64.389	81.466	59.679	44.936	87.460	62.919	44.494	72.821	72.239	52.321	3.878	50.740	111.882	68.759	68.472	83.245	68.867	71.936	83.367	54.286	49.057	79.976	55.163	75.930	27.274	144.818	211.336	98.384	116.451	242.997	71.712	52.318	302.545	206.101	48.184	5.178	45.283	59.390	142.092
ENSCCRG00000000029	1141.547	1095.933	538.450	1191.689	1085.726	2167.253	1849.881	424.055	1107.736	1100.806	1192.229	697.902	1079.188	767.864	904.901	898.200	760.127	741.536	928.072	890.144	288.652	671.783	1244.240	911.746	874.882	1253.935	738.420	905.694	847.509	787.250	731.962	796.867	880.621	566.717	288.078	1050.611	2349.540	1267.659	1661.430	2207.341	1131.704	973.987	3624.832	3788.047	748.755	242.685	635.414	673.751	2380.092
ENSCCRG00000000033	335.496	394.816	173.334	458.268	276.504	682.339	468.779	64.868	496.549	383.631	438.439	309.940	412.789	342.187	442.380	533.568	364.990	407.965	354.086	337.406	42.663	284.921	510.576	400.707	368.402	297.587	291.167	254.653	379.207	281.950	243.417	308.235	435.159	281.832	100.073	539.348	663.917	327.197	401.702	560.727	438.475	280.644	1044.396	743.861	294.117	54.749	302.595	244.728	780.251
ENSCCRG00000000034	93.005	126.875	58.623	127.668	106.714	270.187	217.055	36.386	108.620	116.988	109.162	70.219	104.500	61.183	81.217	121.659	65.777	76.611	97.253	98.410	19.970	51.436	113.160	76.446	68.519	94.881	48.922	76.290	53.432	70.429	69.269	66.268	58.821	44.072	17.381	84.267	161.368	101.187	149.193	135.111	114.504	89.259	281.280	307.940	60.489	17.778	54.618	54.841	202.126
ENSCCRG00000000036	4873.494	4261.965	2231.321	4682.566	2981.175	6473.540	5595.216	1481.502	3748.843	3896.583	3902.021	2734.980	3738.750	3068.249	3685.777	3946.808	3080.098	3371.113	3501.716	3776.460	925.543	3508.700	4898.300	3406.269	3757.161	4242.929	3447.442	3559.435	4058.181	3151.099	2792.625	2653.234	3884.280	2343.219	1482.140	3118.059	11262.455	5372.645	6807.075	8996.395	5113.676	4229.647	11583.671	8233.085	2646.316	845.897	3055.686	3439.479	6485.013
ENSCCRG00000000052	3.448	2.305	1.815	1.081	1.986	1.735	1.039	1.004	1.810	1.170	2.390	1.493	1.329	2.212	3.918	0.905	1.790	3.792	3.214	6.250	2.388	0.899	0.494	0.758	4.717	0.587	4.216	0.419	3.283	1.288	0.650	0.587	3.625	1.649	2.008	1.072	0.741	1.266	1.342	0.370	0.706	1.689	0.942	0.336	1.113	0.500	2.040	3.171	0.828
ENSCCRG00000000063	23.639	24.663	18.474	11.479	14.547	4.376	11.574	23.658	21.247	38.374	18.919	23.294	16.347	19.901	22.573	39.732	35.240	28.641	19.286	14.558	12.190	8.473	13.234	11.785	16.651	13.797	32.116	26.901	21.780	30.171	19.960	38.762	19.183	27.715	24.234	30.466	19.460	22.058	13.166	12.807	28.761	22.730	8.031	14.614	26.769	22.371	35.036	15.332	33.728
ENSCCRG00000000065	18.102	18.414	19.146	4.988	64.794	36.612	32.869	14.819	12.716	8.933	13.539	14.657	10.225	28.627	31.821	11.730	11.920	27.853	12.924	11.676	7.487	58.444	44.954	36.036	12.148	38.943	14.324	23.142	22.316	15.925	27.968	26.905	39.874	17.200	18.451	33.463	11.048	18.310	16.475	72.248	26.833	11.237	36.194	28.970	15.910	8.123	9.482	17.177	17.852
ENSCCRG00000000066	9.112	6.104	2.791	0.729	6.394	0.000	0.890	3.267	0.826	0.276	0.256	0.125	1.459	0.575	3.764	1.088	1.059	1.063	4.556	4.668	8.226	0.987	0.138	0.243	5.234	0.766	2.708	0.182	2.089	0.207	0.000	0.403	5.533	0.738	2.819	0.582	5.326	17.612	12.776	1.472	1.039	6.153	1.215	0.174	0.224	0.420	2.780	7.266	2.999
ENSCCRG00000000068	4.551	2.705	2.858	2.833	1.715	2.763	2.528	1.289	6.658	2.952	6.002	4.704	3.719	3.342	6.482	5.591	5.701	5.979	2.708	3.700	1.435	1.413	2.496	2.544	4.597	1.600	4.398	1.794	4.570	5.053	2.199	3.253	4.558	3.595	4.216	4.897	1.122	0.967	0.776	0.370	3.022	2.873	0.378	0.184	4.722	2.483	5.004	3.793	4.219
ENSCCRG00000000074	28.998	27.258	22.393	22.852	22.760	19.950	27.998	37.840	47.675	44.981	40.341	57.895	24.009	57.362	18.137	79.621	60.032	21.131	18.120	25.669	24.430	30.271	25.040	35.219	22.060	31.960	25.429	66.144	25.989	58.129	51.339	84.118	21.973	52.715	29.016	44.459	36.504	31.892	37.383	20.398	51.265	25.131	31.113	24.856	50.642	50.830	38.711	26.224	41.912
ENSCCRG00000000090	100.035	56.784	37.514	24.981	42.511	8.151	15.497	11.143	63.689	58.601	54.553	50.059	27.770	61.864	163.953	110.023	139.212	149.371	116.102	86.042	21.794	51.159	25.500	52.276	88.164	23.947	131.969	22.377	143.651	67.252	28.865	104.591	142.762	135.808	88.618	122.291	40.465	45.777	26.111	13.537	79.993	47.430	9.662	17.402	67.156	22.958	88.795	77.084	72.604
ENSCCRG00000000108	1.940	1.491	2.814	1.608	7.187	3.383	1.670	1.875	3.984	3.266	4.108	6.441	3.091	3.408	2.357	5.229	6.618	1.687	4.156	2.274	0.860	8.939	6.037	10.635	3.222	4.643	2.754	2.617	1.822	2.064	2.416	5.268	3.004	5.753	5.314	3.322	1.379	1.517	1.656	2.887	2.831	4.125	1.792	2.679	4.795	3.758	4.248	3.509	3.010
ENSCCRG00000000111	1.061	0.529	0.554	1.239	1.368	0.366	0.385	0.058	2.245	2.723	1.495	2.282	2.815	1.868	3.675	2.701	3.668	4.550	0.856	0.489	0.156	1.204	0.448	1.921	3.090	0.719	4.227	0.868	2.881	2.899	1.073	3.432	2.837	3.671	2.142	5.344	0.446	0.542	0.251	0.222	2.137	1.254	0.137	0.504	5.858	0.858	3.136	2.767	3.394
ENSCCRG00000000112	33.193	19.090	23.834	12.974	32.439	17.015	28.214	16.993	33.751	27.823	31.402	41.214	15.337	31.171	31.796	50.887	34.218	23.572	41.102	29.670	17.019	37.236	25.559	30.978	21.250	31.035	24.817	27.778	23.581	51.317	37.656	52.945	14.036	42.496	23.881	60.439	29.942	25.633	12.036	22.524	24.737	20.602	15.129	16.039	35.688	31.880	26.331	16.292	29.008
ENSCCRG00000000117	12.932	10.675	11.661	3.764	10.635	2.972	6.302	11.049	31.835	16.882	23.381	22.145	8.401	18.675	23.204	37.271	33.626	13.303	6.717	6.424	16.224	12.588	0.947	15.552	10.822	5.863	18.142	3.559	14.876	14.059	9.270	27.147	14.293	25.133	19.108	24.243	4.956	6.759	3.133	3.984	9.499	8.467	1.282	3.436	11.328	14.727	10.373	9.501	17.623
ENSCCRG00000000141	3.014	4.675	3.781	2.593	2.138	2.891	2.501	5.021	2.443	3.870	2.406	2.684	2.384	1.846	2.020	4.841	4.530	3.838	5.295	3.221	6.158	1.996	2.125	1.768	2.675	2.841	2.479	3.821	2.119	3.071	4.241	2.414	2.177	3.905	3.741	3.760	2.156	4.110	4.969	2.190	2.222	1.755	3.279	4.378	3.157	3.803	2.987	1.501	3.499
ENSCCRG00000000148	33.402	26.513	31.811	16.244	27.161	19.004	22.043	36.098	48.583	41.725	41.525	56.758	27.019	54.513	35.840	63.795	66.139	42.460	32.822	34.807	33.087	45.467	33.633	41.116	33.026	27.861	44.272	39.066	47.269	52.693	37.378	73.692	37.491	60.425	38.877	77.853	27.823	29.318	26.498	16.444	35.752	29.352	17.792	23.346	59.136	35.573	46.812	33.400	42.532
ENSCCRG00000000150	6.851	3.510	4.873	3.087	3.682	1.767	2.791	2.284	8.547	4.051	4.119	4.744	5.452	7.002	15.503	9.220	6.029	8.030	8.778	7.613	5.618	2.130	1.973	2.268	8.995	1.292	13.067	2.264	10.795	5.278	2.773	3.407	11.796	8.684	9.794	4.930	3.716	5.707	1.920	1.529	4.410	6.672	1.060	1.120	4.549	1.804	7.763	7.772	6.734
ENSCCRG00000000153	2.546	3.319	3.989	2.555	1.294	2.221	1.828	1.821	3.042	2.871	2.333	3.894	1.027	3.851	3.941	4.215	4.071	3.118	4.589	3.336	3.369	2.317	1.417	1.320	2.553	1.697	2.772	1.311	3.270	2.250	2.948	3.267	1.866	5.239	2.519	3.527	2.708	1.924	1.708	1.561	2.211	2.929	1.398	0.975	2.559	1.898	2.619	2.644	2.887
ENSCCRG00000000156	29.416	13.783	33.510	24.163	33.250	18.871	12.698	19.377	10.466	5.977	12.817	2.252	7.281	3.592	18.329	4.645	8.419	13.124	34.172	64.256	36.463	12.812	5.534	10.990	42.276	59.978	16.970	3.656	12.141	2.914	6.218	7.420	13.022	6.800	13.237	8.639	18.455	30.417	32.825	13.865	17.407	36.966	18.958	10.964	1.691	10.778	27.115	32.658	31.841
ENSCCRG00000000161	2.431	9.797	3.257	6.600	8.599	5.886	4.016	1.851	1.020	5.688	5.046	2.948	0.000	0.258	7.198	1.234	2.163	1.984	5.118	6.798	7.103	5.653	2.123	12.801	16.417	2.967	2.647	5.056	1.646	1.978	3.506	2.411	0.000	1.548	2.192	2.348	4.664	6.573	6.897	4.546	3.565	6.303	4.358	6.574	8.296	4.862	6.639	9.773	3.153
ENSCCRG00000000163	5.136	4.362	3.474	3.735	3.918	2.157	2.330	1.591	3.751	3.616	3.428	3.206	2.397	3.295	5.478	3.895	3.612	4.872	6.310	5.035	3.053	3.474	2.355	3.133	4.479	2.533	3.825	2.560	6.980	2.825	2.277	3.535	4.967	3.552	4.208	4.685	5.356	4.546	4.226	2.751	1.905	3.738	2.106	1.575	2.986	2.327	3.840	2.535	2.422
ENSCCRG00000000169	1.980	1.131	1.375	0.855	0.858	0.330	0.670	0.144	2.223	1.294	1.236	1.742	0.653	2.189	5.724	2.648	1.976	3.526	3.694	1.856	0.416	2.707	0.585	2.857	1.801	0.786	3.776	1.092	4.071	2.003	1.351	1.926	4.785	2.815	3.263	4.020	0.807	0.954	0.816	0.474	0.943	0.996	0.188	0.352	2.745	0.211	3.501	3.039	2.073
ENSCCRG00000000172	0.503	1.237	0.850	0.092	6.974	9.097	20.428	18.657	5.309	3.932	6.433	6.525	3.785	1.328	0.398	0.937	0.215	0.337	0.363	0.042	0.422	33.462	13.450	24.394	0.223	37.006	0.966	7.057	2.032	8.267	4.086	18.981	0.435	1.178	0.128	37.085	0.000	0.271	0.807	22.741	3.974	0.286	9.393	21.791	5.987	12.746	3.659	2.354	1.372
ENSCCRG00000000173	14.591	10.714	11.960	7.889	25.370	40.977	30.975	21.907	23.156	14.560	15.718	16.763	12.434	13.898	20.364	24.702	19.820	18.690	16.380	12.113	7.656	43.295	31.649	27.091	15.292	40.560	14.535	17.868	20.385	20.343	15.963	21.412	19.317	19.534	11.143	24.003	16.131	11.488	12.938	34.878	36.618	20.665	31.881	41.080	21.020	9.883	16.193	15.524	19.237
ENSCCRG00000000180	26.928	16.336	18.680	13.154	38.639	27.163	36.577	26.840	37.252	21.158	33.474	41.607	15.105	25.110	17.124	33.078	27.832	23.355	24.939	24.636	10.271	70.020	43.344	52.964	19.826	56.446	21.634	34.841	20.112	42.918	39.234	36.833	24.250	19.667	10.051	45.379	26.615	21.895	20.695	42.800	30.603	22.308	32.108	34.845	45.590	14.168	24.111	14.471	24.015
ENSCCRG00000000189	5.671	4.545	3.733	3.316	2.235	1.753	2.179	2.299	4.120	1.587	2.661	3.162	0.901	3.314	2.694	3.638	1.591	1.700	3.209	2.831	2.510	0.841	1.490	1.960	1.660	1.781	1.874	2.570	2.288	1.736	1.457	3.053	2.340	2.850	3.148	5.027	2.176	2.070	1.176	0.895	1.198	1.455	1.246	1.509	2.323	1.777	2.163	2.011	2.112
ENSCCRG00000000193	16.028	12.567	3.193	1.829	121.814	233.448	569.652	378.878	293.700	342.168	852.420	669.952	202.857	91.670	3.861	703.786	40.425	3.950	2.212	1.163	2.955	871.868	309.224	257.268	1.218	252.110	35.711	98.840	14.137	287.831	88.431	201.472	8.275	36.624	6.712	389.996	1.621	1.631	2.159	172.408	95.451	1.294	95.363	409.413	124.355	352.656	82.154	11.984	114.427
ENSCCRG00000000196	8.314	3.342	5.695	7.586	19.090	5.321	7.509	5.395	14.555	19.142	16.907	33.733	3.743	17.912	34.251	19.538	27.335	24.318	15.190	14.667	3.120	39.820	14.029	48.849	16.714	14.886	25.206	6.404	25.287	12.711	12.390	20.523	17.671	26.936	16.168	27.241	3.963	6.072	2.061	5.585	10.853	6.229	6.861	6.189	17.496	16.946	13.353	15.937	17.921
ENSCCRG00000000201	9.321	5.617	5.397	2.033	9.434	3.032	4.426	3.016	9.800	3.442	9.965	11.001	0.990	6.141	3.858	14.143	14.299	8.395	5.522	5.507	2.525	6.686	4.344	5.843	4.307	10.433	4.243	4.408	5.884	8.448	3.210	11.976	3.719	10.781	1.312	10.853	11.618	5.639	5.912	7.388	6.176	4.176	3.844	8.222	5.329	2.901	6.809	2.840	8.734
ENSCCRG00000000203	6.625	3.867	6.944	1.706	14.048	8.210	7.418	15.336	11.850	6.504	9.868	6.321	2.572	6.451	1.700	13.311	5.283	2.870	4.886	2.625	3.897	16.485	14.422	7.831	4.077	13.607	4.977	12.221	3.742	6.055	19.394	10.401	3.126	4.068	4.966	15.899	7.521	6.017	3.843	20.281	16.709	7.863	13.749	20.111	8.812	6.344	4.859	6.665	9.685
ENSCCRG00000000204	6.393	2.793	2.564	1.562	3.568	3.237	3.085	1.281	5.946	3.073	6.706	3.852	1.572	5.613	5.847	5.129	4.425	5.949	5.996	3.284	1.011	3.672	2.726	3.919	2.890	1.493	2.943	1.085	3.419	4.298	2.038	2.375	4.288	3.715	3.044	5.206	2.456	3.057	1.076	0.420	2.462	1.718	1.494	1.258	5.420	1.836	2.649	2.335	3.167
ENSCCRG00000000206	7.481	11.359	4.791	5.321	4.128	2.109	5.624	7.446	14.092	17.162	11.619	9.880	14.814	11.701	17.047	26.738	13.968	17.954	5.927	4.357	3.780	6.504	5.097	6.476	12.310	4.000	17.021	7.292	16.147	16.659	9.098	17.876	11.605	14.372	10.478	16.785	7.876	5.297	6.985	7.928	17.507	9.685	6.385	4.414	15.300	5.624	11.512	9.660	20.023
ENSCCRG00000000211	17.806	19.666	11.318	8.698	18.413	8.998	16.023	13.992	21.505	17.242	19.827	19.576	17.389	20.403	16.750	23.983	18.996	17.229	16.191	12.217	8.724	13.804	17.025	14.770	15.840	14.292	19.150	24.775	15.869	26.579	18.745	28.189	17.513	17.572	11.333	26.309	19.229	14.472	14.284	14.206	19.636	15.842	13.607	15.637	19.856	11.511	14.513	12.549	21.871
ENSCCRG00000000213	3.897	0.872	0.804	1.469	3.740	0.497	1.458	3.864	2.320	0.000	6.242	1.920	9.991	3.406	0.000	0.000	0.000	0.000	1.542	5.980	6.776	1.662	0.000	3.058	1.500	4.301	2.021	1.300	14.886	3.289	1.664	1.383	3.688	3.831	8.817	7.189	1.196	1.825	0.057	0.866	2.502	3.354	1.523	1.043	2.730	2.050	0.939	1.529	4.531
ENSCCRG00000000214	3.486	2.311	2.276	2.454	2.902	1.341	1.936	0.987	4.089	3.886	3.885	3.190	2.772	3.034	7.246	3.480	3.653	5.086	6.062	4.229	1.102	4.485	2.853	2.527	4.531	2.283	4.111	2.216	5.684	3.010	2.233	2.309	5.199	4.102	3.348	6.143	3.242	2.517	2.077	1.799	2.828	3.121	2.282	2.072	3.874	1.432	3.797	3.507	3.775
ENSCCRG00000000222	20.424	9.330	12.398	7.528	9.075	5.369	6.703	3.841	8.194	11.115	8.814	11.417	8.492	9.307	28.086	31.318	22.726	17.953	27.783	22.439	8.656	8.324	4.247	6.723	29.318	8.441	22.867	4.517	24.763	11.164	4.270	18.366	23.809	25.373	15.646	13.928	14.767	20.224	10.812	2.806	22.535	15.487	5.153	4.007	8.717	4.048	16.359	19.425	16.761
ENSCCRG00000000234	4.177	2.130	3.700	3.647	3.132	5.452	2.483	3.774	5.515	4.222	4.797	4.662	1.944	4.747	3.491	7.221	6.585	5.095	4.886	3.783	2.729	3.949	2.561	4.454	2.603	2.130	4.922	2.584	4.788	4.678	3.912	6.387	6.169	6.002	5.485	6.738	3.214	2.893	2.528	1.554	3.274	2.078	1.429	1.657	5.508	4.709	5.160	2.733	4.163
ENSCCRG00000000237	0.143	0.152	1.542	32.408	7.359	23.938	17.902	0.199	0.112	0.046	4.529	0.258	0.099	0.269	0.276	0.054	0.099	0.048	0.195	0.244	0.192	0.067	0.184	0.091	0.102	0.167	0.259	0.308	0.058	0.414	1.108	0.050	0.118	0.025	0.172	0.558	0.107	0.131	2.865	0.000	0.558	0.158	0.434	1.629	0.126	0.022	0.056	0.023	0.102
ENSCCRG00000000240	0.000	0.061	0.426	49.461	0.588	3.229	3.298	0.000	0.197	0.895	2.007	0.033	0.000	0.075	0.062	0.061	0.000	0.062	0.000	0.237	0.108	0.000	0.000	0.000	0.000	0.000	0.000	0.000	0.065	0.036	0.000	0.105	0.880	0.104	0.346	0.068	0.000	0.052	2.244	0.054	0.573	0.032	1.766	0.664	0.029	0.000	0.000	0.000	0.531
ENSCCRG00000000241	0.625	0.356	0.514	0.462	0.700	8.150	0.864	0.181	0.511	0.150	0.130	0.085	0.316	0.244	1.010	0.099	0.396	0.442	1.052	0.686	0.838	0.253	0.188	0.041	0.324	0.261	0.257	0.000	0.368	0.282	0.061	0.000	0.562	0.114	0.509	2.944	0.312	0.000	0.527	0.087	0.397	0.984	0.216	0.079	0.038	0.082	0.176	1.070	0.278
ENSCCRG00000000248	26.089	19.528	14.838	8.482	20.820	12.384	12.767	8.745	32.895	21.870	27.730	23.072	10.083	23.147	26.907	44.279	29.357	26.444	18.268	19.612	6.266	16.800	12.006	19.660	18.171	17.050	21.449	15.322	22.863	32.380	16.904	31.220	24.576	24.497	16.219	40.289	16.089	14.141	9.747	14.433	21.584	14.652	9.846	10.815	22.969	7.700	21.952	15.834	24.576
ENSCCRG00000000249	6.905	4.508	3.499	3.883	3.243	1.941	1.944	0.936	5.839	4.840	7.243	6.009	4.657	7.067	8.576	6.002	8.061	7.310	6.456	5.096	1.366	3.868	2.110	3.830	5.691	2.625	6.968	4.090	8.341	7.025	3.884	7.073	8.338	6.764	6.000	8.975	4.336	5.385	3.915	1.412	3.874	4.718	1.589	1.924	8.016	2.500	7.424	5.371	6.801
ENSCCRG00000000252	11.533	7.606	8.924	6.567	14.186	7.622	14.281	13.861	16.886	10.982	11.186	13.235	7.572	9.581	16.859	13.103	13.610	17.607	16.097	8.911	8.669	42.878	30.573	32.963	12.085	26.516	14.018	5.967	16.410	12.495	10.403	10.831	13.036	11.488	12.432	11.595	8.757	10.084	7.205	8.725	12.580	14.857	12.336	12.127	10.134	10.415	11.810	11.593	8.417
ENSCCRG00000000255	3.465	1.473	4.548	0.899	4.247	6.848	1.484	2.503	4.597	2.536	4.529	0.727	3.610	2.656	8.364	4.702	3.144	2.864	6.909	6.450	1.545	1.033	0.504	2.184	3.881	2.113	8.317	0.644	9.135	3.249	1.171	3.164	5.803	3.996	3.270	5.179	2.737	2.446	2.185	1.204	3.351	2.752	3.214	2.433	1.194	1.629	3.886	3.727	4.072
ENSCCRG00000000256	9.419	12.332	16.160	15.638	13.028	12.832	9.729	6.774	14.838	22.252	10.554	11.141	19.162	12.735	27.496	10.541	13.693	16.071	21.289	9.056	4.678	8.397	10.023	11.021	14.993	7.704	18.029	20.640	14.114	13.777	26.586	12.525	24.566	11.330	13.824	13.638	6.962	10.306	9.034	7.205	5.734	15.753	8.084	3.977	13.239	5.669	8.433	12.362	14.909
ENSCCRG00000000257	2.059	5.477	7.611	5.418	3.276	16.319	1.581	2.753	0.998	1.501	2.416	1.012	2.894	2.668	4.998	1.561	2.760	4.222	4.344	5.628	3.876	0.917	1.373	0.588	4.941	2.638	4.497	1.018	3.529	0.817	1.942	0.795	4.389	4.656	5.162	2.746	3.231	2.255	3.800	1.980	0.838	4.313	4.299	2.261	1.171	0.775	2.330	3.377	2.566
ENSCCRG00000000258	2.977	3.261	3.828	3.614	4.867	3.122	2.124	3.336	3.849	4.859	3.896	9.417	4.944	4.490	7.368	7.890	5.823	5.906	5.449	4.818	2.093	5.814	2.543	5.453	5.974	2.380	6.581	5.252	3.260	7.590	6.373	8.938	5.558	6.078	3.764	8.219	4.129	3.790	3.685	3.123	6.155	4.764	3.146	3.332	4.597	2.518	5.618	5.074	6.722
ENSCCRG00000000261	0.709	0.538	0.077	0.074	2.721	0.186	0.672	8.376	1.788	1.750	1.268	0.581	0.000	1.331	0.000	0.192	0.140	0.078	1.250	0.100	0.136	0.000	0.091	0.000	0.000	0.169	0.666	0.241	0.102	0.183	0.142	0.000	0.000	0.355	0.076	0.256	0.000	0.000	0.000	0.000	0.086	0.080	0.000	0.077	0.148	0.159	0.000	0.083	0.000
ENSCCRG00000000265	20.118	12.380	13.021	9.738	12.961	6.787	7.158	9.854	16.878	17.425	14.922	14.409	8.791	18.000	12.354	30.988	19.332	10.044	12.277	17.237	12.240	6.035	4.985	5.424	10.061	7.477	14.727	4.720	11.436	16.843	4.176	31.116	13.638	19.710	11.771	12.236	23.173	14.897	15.296	5.760	23.986	11.871	3.180	9.125	11.647	11.067	10.520	9.620	17.231
ENSCCRG00000000267	16.234	14.631	14.232	11.480	26.580	16.041	21.666	15.587	26.806	19.376	22.491	21.017	13.074	16.292	16.308	25.064	19.757	14.399	15.071	12.577	12.397	35.838	20.979	25.756	13.758	22.938	14.424	20.697	14.871	22.627	21.777	27.247	15.938	15.394	10.142	25.682	18.844	14.784	16.516	21.159	18.629	15.042	17.756	20.602	22.690	9.822	13.462	11.690	18.878
ENSCCRG00000000279	5.736	1.851	1.194	0.638	1.383	0.165	1.168	0.757	6.720	1.420	5.438	5.237	0.045	2.031	8.985	2.991	3.254	7.887	1.596	0.939	0.519	1.965	0.685	1.232	0.751	0.386	1.933	1.504	1.947	1.965	1.906	1.959	3.592	3.141	1.886	2.727	0.170	0.629	1.546	0.168	0.520	0.140	0.070	0.254	3.703	0.310	0.860	0.985	1.319
ENSCCRG00000000280	5.168	6.696	1.184	3.134	0.171	0.164	0.222	2.095	1.224	3.466	0.781	4.052	0.386	5.732	3.993	7.006	0.031	5.392	0.150	0.000	0.389	1.983	0.642	0.106	6.090	1.003	1.356	0.186	0.720	0.643	0.376	6.410	1.628	2.773	0.904	1.429	0.500	0.640	2.891	1.415	1.473	3.053	1.107	1.082	1.789	0.629	2.069	7.981	2.379
ENSCCRG00000000281	113.313	97.126	109.464	44.325	96.876	84.096	64.064	96.982	144.401	125.138	136.436	178.919	79.550	122.821	117.988	193.938	142.674	110.301	121.469	120.263	84.389	141.891	110.185	167.289	93.368	85.915	126.963	144.677	107.208	175.098	182.664	202.289	101.165	137.235	82.873	209.912	89.563	74.973	54.847	60.663	116.194	67.909	69.659	70.714	148.535	100.479	152.713	77.908	139.432
ENSCCRG00000000287	43.157	38.277	32.805	27.979	19.154	19.860	15.413	19.516	29.713	24.398	26.771	25.218	17.009	20.737	32.871	33.074	29.672	30.351	49.884	44.722	16.986	19.544	16.993	20.654	28.757	21.217	32.363	18.573	34.644	28.985	24.512	28.668	31.341	24.064	24.125	32.489	30.990	34.644	35.476	20.981	27.614	22.025	21.445	15.710	27.293	13.261	30.053	34.170	26.282
ENSCCRG00000000292	8.052	12.832	6.267	15.557	21.972	17.314	19.274	18.313	26.443	17.065	25.164	23.340	8.763	24.935	7.696	28.055	23.053	9.542	4.557	4.907	5.809	27.130	16.970	14.790	6.262	21.865	12.095	15.209	8.070	32.691	18.732	28.723	12.050	16.799	8.350	29.203	8.013	5.131	7.290	14.012	14.447	9.279	12.994	20.566	18.656	11.955	10.003	4.845	15.401
ENSCCRG00000000297	5.476	4.157	2.559	4.322	3.061	9.017	3.196	4.192	4.251	4.118	3.022	2.515	2.711	4.690	5.103	4.660	4.161	5.659	2.499	1.893	2.707	1.833	1.247	2.340	4.754	1.606	4.949	2.543	6.135	4.556	1.567	3.167	5.598	7.912	4.024	6.348	2.295	3.617	3.093	1.106	5.715	2.655	1.827	2.604	4.657	2.644	3.862	3.692	4.231
ENSCCRG00000000298	6.443	9.224	10.146	5.414	5.751	8.948	8.875	5.954	6.581	2.378	4.973	11.425	12.366	9.776	4.552	7.025	7.945	3.782	10.663	9.964	6.257	3.329	3.978	7.761	8.350	5.896	10.361	10.524	2.792	6.986	8.308	5.702	7.441	6.336	7.355	4.178	10.134	8.321	6.686	10.689	12.468	11.408	8.759	6.232	8.389	7.672	7.285	8.845	11.210
ENSCCRG00000000300	9.591	8.104	5.463	3.180	4.767	3.989	3.980	5.767	7.057	6.187	7.053	3.977	8.225	4.879	7.119	7.055	5.912	7.545	12.535	9.486	7.130	5.578	5.350	6.571	7.449	6.978	7.606	6.626	9.028	6.044	6.588	5.760	6.212	4.103	5.662	6.183	9.754	8.617	8.227	6.535	6.778	8.995	8.232	7.196	7.377	4.792	7.135	8.296	7.673
ENSCCRG00000000303	4.424	3.115	4.439	2.391	21.866	9.404	12.078	7.880	9.879	6.215	7.820	9.433	3.087	6.448	6.830	8.345	7.405	6.528	6.967	4.744	2.513	26.617	20.807	23.548	3.749	16.009	5.235	6.589	7.586	10.646	12.016	11.415	5.088	5.404	4.918	11.691	5.585	3.780	3.374	16.727	9.150	3.958	10.663	15.915	8.140	4.978	4.885	4.700	7.965
ENSCCRG00000000304	3.965	7.361	6.931	10.037	8.661	7.159	8.349	6.323	9.309	12.220	11.213	9.118	7.273	10.039	13.772	8.331	11.485	11.289	10.267	8.391	5.245	7.242	6.855	6.433	5.193	7.399	9.126	13.008	12.071	12.904	9.344	9.290	7.598	11.209	7.508	12.365	9.046	11.312	13.114	6.476	6.829	7.976	7.523	7.454	10.822	11.011	8.698	10.146	13.001
ENSCCRG00000000313	6.922	3.302	8.248	2.636	3.323	1.478	2.625	2.692	5.091	6.485	4.057	4.210	7.991	5.421	5.529	10.776	6.494	8.827	12.621	11.116	7.126	6.668	3.692	10.821	9.220	5.743	7.179	7.966	10.490	7.003	4.332	9.942	8.366	8.198	6.401	10.576	11.385	9.790	5.656	2.378	4.773	8.291	3.807	2.443	8.335	3.331	7.071	5.074	7.881
ENSCCRG00000000315	4.814	5.272	4.299	3.755	4.561	3.667	3.501	1.892	6.359	3.747	5.343	3.682	4.268	5.062	8.336	5.160	5.638	8.049	6.079	4.506	3.232	2.870	2.234	4.158	7.205	3.375	6.976	3.643	8.393	3.874	3.160	5.197	6.557	5.056	4.275	7.533	4.692	4.317	3.851	1.693	3.943	4.842	1.864	2.194	5.842	1.128	5.066	4.697	5.079
ENSCCRG00000000316	44.621	20.758	19.791	13.433	24.738	5.842	16.234	9.575	30.820	20.674	28.367	17.201	11.999	19.913	39.632	18.939	27.595	36.160	31.418	33.324	9.060	39.143	16.662	26.295	25.730	12.860	26.716	5.694	34.124	20.078	8.139	22.360	53.608	15.708	18.935	33.620	11.587	17.308	9.927	9.127	9.445	12.429	3.202	4.987	19.181	8.850	21.523	22.310	17.984
ENSCCRG00000000324	34.342	26.978	17.259	16.767	16.731	7.396	11.485	9.477	20.491	34.681	17.620	19.729	27.026	19.605	41.732	35.711	28.532	34.146	43.310	31.029	11.454	22.712	16.033	21.881	38.496	18.049	33.550	17.732	34.085	20.286	14.248	22.076	35.409	23.073	21.311	24.426	37.893	34.316	45.023	16.418	26.692	50.078	9.111	20.888	19.963	8.278	20.430	30.887	29.215
ENSCCRG00000000325	6.071	6.787	6.680	9.412	10.608	11.736	13.274	6.033	14.357	8.578	10.778	11.672	6.406	11.965	8.472	13.341	14.682	5.460	12.582	10.179	9.407	11.945	3.919	9.762	6.633	6.945	10.562	10.836	6.843	14.172	12.590	19.802	8.146	11.320	6.667	20.628	10.537	10.265	5.379	4.358	7.393	5.819	2.442	5.221	10.793	9.037	10.385	5.603	9.976
ENSCCRG00000000326	10.513	2.874	1.383	2.098	5.095	3.684	4.533	1.694	4.675	2.849	4.605	11.666	0.586	3.421	3.857	1.824	0.864	1.805	2.921	1.740	2.306	4.695	13.928	5.779	1.617	3.646	1.327	1.878	1.788	7.456	4.065	3.202	1.991	2.920	1.330	11.008	1.440	1.564	2.260	2.174	1.898	1.394	3.890	2.116	9.000	3.021	1.452	3.832	2.733
ENSCCRG00000000329	20.924	34.683	31.164	19.496	25.307	16.039	16.828	18.129	27.446	17.589	20.178	17.081	16.389	15.875	34.386	27.579	21.732	31.325	36.027	24.548	29.068	25.396	16.731	21.438	30.733	18.397	26.267	22.168	37.920	15.294	16.774	16.250	33.760	20.128	22.214	24.469	31.678	52.965	65.967	22.621	22.378	39.844	27.078	24.224	18.718	10.882	26.956	28.317	25.925
ENSCCRG00000000334	3.835	3.205	3.492	25.714	5.158	14.694	10.302	1.632	4.122	3.553	8.710	3.684	3.273	3.882	7.538	4.545	5.293	6.202	8.037	3.646	2.684	3.797	2.510	2.783	5.739	1.613	7.147	2.895	5.626	3.017	3.799	4.479	8.827	4.920	4.029	6.876	2.476	2.942	3.370	1.716	4.194	4.404	1.882	2.771	3.413	2.299	4.707	5.587	3.078
ENSCCRG00000000336	5.771	5.992	5.189	2.528	2.610	2.073	3.688	5.430	4.751	2.915	4.651	2.935	2.356	2.741	3.388	6.535	3.944	4.653	6.925	4.500	2.583	2.953	2.690	3.422	3.238	2.378	4.637	0.632	6.435	4.424	1.680	3.782	3.691	1.919	3.937	3.471	1.935	1.820	2.292	0.721	2.138	1.411	1.281	2.972	2.034	1.925	2.857	1.411	5.904
ENSCCRG00000000338	3.194	2.944	4.072	6.521	2.299	1.912	4.639	3.676	4.737	1.315	4.082	4.765	2.767	5.068	3.112	5.559	5.758	3.254	3.201	3.028	2.027	4.410	3.289	3.079	5.918	2.303	4.409	2.916	6.381	5.141	2.126	6.233	3.127	5.727	3.943	4.168	4.351	2.385	2.211	0.858	5.109	4.583	2.833	1.386	4.106	4.475	6.551	5.132	4.009
ENSCCRG00000000340	175.944	114.282	120.307	79.633	97.650	55.019	85.423	76.239	83.060	108.574	104.192	74.754	108.580	115.131	140.895	96.386	133.598	148.356	183.601	218.054	140.868	45.070	50.074	69.187	171.587	80.277	135.772	68.237	150.409	70.744	80.557	79.578	130.804	113.307	141.638	83.983	106.337	121.720	118.459	60.578	106.069	120.203	63.708	45.248	67.908	83.772	103.455	152.942	120.063
ENSCCRG00000000341	5.545	5.487	4.110	2.399	4.102	2.554	4.514	3.578	4.858	6.067	6.935	11.878	5.246	3.957	4.559	9.013	4.749	5.519	4.776	4.825	2.626	14.094	6.283	6.828	3.762	3.640	4.684	7.754	2.978	7.211	7.988	6.552	5.094	5.295	4.669	7.875	2.123	1.741	1.512	1.724	3.348	4.419	1.602	4.341	6.023	1.760	4.511	3.777	5.514
ENSCCRG00000000343	2.097	3.004	1.051	1.719	3.350	2.827	1.949	3.967	5.703	3.359	2.009	2.869	3.936	4.981	3.444	3.717	3.291	4.434	2.334	1.510	0.617	1.795	1.079	0.712	1.187	2.155	1.454	4.842	4.813	3.360	2.672	1.158	6.413	3.493	1.190	3.940	1.845	1.970	3.079	1.077	2.669	2.209	1.664	1.805	2.013	1.009	4.255	4.673	3.847
ENSCCRG00000000346	16.513	16.496	14.057	15.469	11.087	11.095	13.709	9.036	13.331	14.739	16.082	14.670	14.522	20.522	24.064	15.940	14.574	25.083	22.870	20.852	8.201	14.326	15.151	18.905	22.067	11.086	23.940	15.419	25.173	13.424	19.607	18.481	29.077	19.458	24.374	24.954	15.019	11.653	14.656	9.504	13.554	16.899	11.566	10.190	17.350	12.923	20.412	22.156	17.158
ENSCCRG00000000347	0.046	0.000	0.033	19.792	0.399	0.000	33.548	0.000	3.090	0.033	0.385	0.000	0.000	0.000	0.044	0.044	0.064	0.000	0.000	0.000	0.000	0.054	0.041	0.000	0.000	0.000	0.037	0.000	0.000	0.042	0.065	0.000	0.000	0.113	0.000	0.072	0.000	0.302	0.000	0.039	0.000	0.000	0.032	0.035	0.034	0.109	0.000	0.000	0.000
ENSCCRG00000000351	2.591	0.555	2.425	0.573	0.921	1.122	0.925	0.350	0.570	0.772	1.452	2.334	1.026	2.232	2.543	4.249	2.240	1.817	1.128	0.902	0.394	1.247	0.727	1.040	1.248	2.022	2.638	0.941	1.931	1.281	0.959	2.891	1.989	2.130	1.196	8.296	0.855	0.655	0.738	0.644	1.486	0.848	0.594	1.438	1.505	1.391	1.319	2.024	4.479
ENSCCRG00000000353	0.723	0.395	0.876	0.390	1.116	3.370	1.741	1.730	4.920	10.117	5.562	10.355	2.737	3.016	2.858	2.078	2.102	3.246	0.000	0.333	0.402	2.484	2.461	1.921	1.218	1.446	6.557	7.457	1.304	10.778	14.493	0.798	1.947	5.299	5.051	9.453	0.372	0.411	0.556	0.840	1.142	0.779	0.900	1.054	11.025	7.028	2.933	3.724	5.326
ENSCCRG00000000360	10.639	5.727	5.574	7.523	7.204	5.785	6.377	4.766	14.305	8.516	11.745	11.606	4.500	9.048	20.891	9.585	9.838	14.610	11.834	9.926	4.088	12.223	6.434	13.203	14.470	6.067	15.667	3.797	17.401	9.840	6.819	9.050	16.087	10.596	12.187	14.454	5.501	6.178	3.659	3.825	7.569	9.404	2.805	3.373	22.470	9.695	18.017	13.799	8.756
ENSCCRG00000000368	2.878	0.828	0.768	1.587	2.028	0.392	1.042	0.105	3.121	1.626	2.479	2.742	0.685	2.488	8.239	2.940	3.268	6.834	4.977	2.851	0.367	3.022	0.885	3.151	3.476	0.597	4.894	0.987	5.615	2.067	0.998	1.716	5.083	3.372	2.987	5.689	0.716	1.169	0.352	0.499	1.411	1.376	0.618	0.123	3.019	0.491	3.258	2.914	2.849
ENSCCRG00000000370	25.142	21.067	17.922	17.319	16.104	10.300	12.937	15.774	24.155	25.743	20.817	17.530	19.807	22.209	27.292	22.224	21.068	27.737	35.422	22.062	25.932	11.788	12.682	15.161	30.110	15.912	27.310	10.446	28.115	18.676	26.596	31.808	23.307	22.301	13.707	20.184	18.353	19.951	16.245	12.725	21.881	25.398	11.571	12.765	19.524	15.124	19.108	22.151	30.005
ENSCCRG00000000371	18.422	16.431	9.557	9.959	21.547	10.991	18.296	10.608	29.235	29.441	26.302	25.738	19.012	32.331	26.292	37.863	33.063	22.583	17.177	15.342	16.695	16.628	14.967	18.618	17.246	18.804	22.602	20.791	23.397	34.481	27.344	32.411	15.971	34.388	16.489	32.878	33.128	21.181	28.164	24.394	28.001	23.077	28.547	23.696	25.282	30.722	26.353	20.258	36.737
ENSCCRG00000000372	28.384	19.042	19.547	20.710	17.290	10.944	14.101	5.915	28.009	24.384	26.045	26.391	24.881	22.642	41.633	23.051	27.201	42.120	51.010	37.049	13.088	20.437	21.088	30.792	44.755	19.829	42.342	19.416	51.453	25.655	23.344	22.314	43.845	26.642	33.606	30.542	22.802	27.022	12.310	8.420	22.349	29.046	7.254	6.765	28.552	12.880	32.786	33.789	28.682
ENSCCRG00000000383	88.968	74.827	77.561	45.720	78.774	54.998	72.087	80.078	122.295	103.337	132.086	102.902	91.935	106.401	97.526	151.409	104.426	81.726	80.708	98.736	77.040	110.054	121.595	116.812	81.167	105.626	102.896	59.342	103.907	123.866	59.186	128.114	80.918	108.410	75.717	111.940	79.135	71.566	53.960	47.959	95.957	68.684	39.830	59.395	85.830	51.972	71.431	58.091	101.890
ENSCCRG00000000384	5.001	3.954	2.952	3.074	2.335	0.795	1.251	0.980	3.431	3.820	3.081	2.138	2.667	2.984	8.204	4.407	4.128	6.345	5.502	4.545	1.243	2.165	1.525	3.035	5.745	1.644	5.286	1.389	5.937	3.739	1.388	3.272	5.803	3.808	3.522	4.796	2.831	3.185	2.320	1.158	3.583	3.731	0.693	1.285	3.722	1.211	4.410	4.610	4.404
ENSCCRG00000000394	10.752	6.495	10.605	5.545	11.318	11.063	8.944	5.805	7.488	8.867	9.546	10.124	9.777	7.989	14.825	8.287	9.474	12.345	14.170	10.742	5.836	12.166	10.316	10.943	10.764	6.641	13.897	9.908	15.216	10.347	8.872	8.196	10.830	8.480	7.763	12.798	6.301	5.674	5.828	6.957	6.842	8.184	6.123	8.269	11.796	5.484	10.409	10.091	9.826
ENSCCRG00000000395	31.077	24.135	17.398	12.399	21.366	14.398	15.607	18.776	35.769	29.321	29.630	28.811	26.384	23.386	23.658	41.096	32.382	24.497	17.748	16.004	10.844	30.804	24.113	25.529	20.295	24.394	29.394	30.292	27.239	40.502	29.417	37.655	24.069	30.444	17.291	37.217	16.328	16.354	16.512	17.772	28.828	21.572	15.470	13.994	42.966	15.852	28.863	21.359	33.908
ENSCCRG00000000396	4.233	3.803	3.097	4.418	4.434	5.510	4.291	5.326	4.614	4.235	4.700	2.972	3.926	3.043	3.817	7.166	5.400	3.417	4.325	4.430	2.946	2.846	1.463	2.365	4.656	4.057	3.864	3.016	3.653	5.181	2.269	5.677	4.232	4.700	3.609	4.706	4.581	4.732	7.089	3.501	5.293	5.115	4.405	3.799	2.190	2.937	2.779	3.782	5.050
ENSCCRG00000000400	21.445	13.917	30.209	11.609	16.400	51.324	15.845	28.374	38.211	45.047	54.280	38.945	16.900	29.234	57.602	29.754	43.862	26.824	22.055	17.889	14.817	17.424	18.576	32.781	21.246	17.998	40.963	6.423	30.129	76.946	19.034	24.882	39.589	40.323	58.784	30.533	11.279	8.769	6.471	17.399	16.309	16.294	11.933	16.599	50.806	57.961	32.187	29.144	33.188
ENSCCRG00000000405	6.144	3.124	3.360	2.341	4.817	4.293	3.773	2.354	6.561	5.311	9.437	6.545	1.752	6.578	11.724	6.743	7.468	5.589	5.518	2.658	1.815	3.311	3.100	2.341	5.236	3.894	8.287	2.354	9.810	5.760	3.891	7.977	5.755	6.355	5.388	8.504	3.033	3.212	1.553	1.335	3.167	4.066	0.593	1.400	6.100	3.085	7.160	6.534	4.922
ENSCCRG00000000406	10.361	11.682	10.746	7.508	8.215	5.985	7.431	9.506	13.394	13.574	10.866	12.487	11.241	12.557	9.831	17.705	11.612	11.440	16.336	11.680	8.559	7.147	5.043	9.215	9.820	8.846	14.147	7.936	10.323	10.006	10.754	16.331	11.492	13.153	8.600	12.700	14.026	10.990	8.862	8.065	12.854	12.711	9.537	7.882	11.196	8.379	10.242	8.989	12.671
ENSCCRG00000000422	3.444	2.227	2.712	2.804	4.775	1.993	3.758	5.609	4.818	1.929	2.662	4.547	0.497	7.247	1.106	4.954	6.747	1.082	0.501	1.191	3.554	3.885	3.103	2.375	2.151	3.936	1.836	2.771	2.320	6.668	3.680	4.697	1.324	5.422	1.629	4.898	3.768	5.168	3.655	2.718	3.678	2.311	3.212	2.034	3.818	4.153	1.616	2.243	2.327
ENSCCRG00000000423	38.092	32.127	37.090	25.786	17.710	23.047	19.114	16.461	27.134	25.219	23.156	17.755	27.507	26.591	45.676	32.876	23.994	48.428	62.260	43.992	57.169	13.310	11.865	18.561	32.719	13.918	43.820	9.200	43.833	20.851	16.185	20.283	35.792	25.554	32.868	30.029	33.201	35.004	38.353	11.260	28.420	25.394	17.684	11.403	21.605	15.823	23.874	42.833	25.008
ENSCCRG00000000426	303.403	132.860	151.709	67.952	183.301	65.389	121.447	126.096	223.436	151.321	229.453	221.344	165.703	143.689	359.919	331.421	247.795	313.260	205.719	138.922	87.376	194.013	117.236	222.380	171.937	146.551	257.311	122.684	315.809	199.848	158.896	242.102	295.112	270.163	231.938	308.754	130.482	120.396	100.194	104.538	237.661	131.366	119.135	133.600	159.005	106.027	229.774	218.604	269.019
ENSCCRG00000000430	5.972	3.239	4.455	4.407	2.881	0.662	1.786	1.305	4.254	4.523	2.993	2.666	3.951	4.267	18.963	7.765	10.844	20.846	13.322	7.512	2.874	5.584	1.375	5.546	19.129	1.434	22.507	2.215	20.567	3.236	1.393	8.283	20.429	12.522	13.531	8.279	3.572	4.116	1.689	2.207	6.456	8.422	1.341	1.485	4.143	2.731	11.358	11.702	6.320
ENSCCRG00000000435	8.432	5.846	9.652	97.509	8.172	41.080	17.878	2.206	6.969	5.754	25.613	4.488	5.298	7.793	6.663	7.212	5.745	7.137	8.996	5.852	5.495	2.446	1.315	2.251	5.047	2.976	8.653	4.419	6.990	7.554	3.534	7.444	12.701	7.054	11.106	8.983	5.457	4.349	11.024	2.998	8.356	7.272	2.143	10.275	6.052	3.486	6.046	6.346	8.592
ENSCCRG00000000438	3.507	2.565	1.057	1.206	1.932	2.956	2.182	2.043	4.054	1.947	2.992	3.445	2.009	1.456	1.355	6.058	4.313	3.333	4.374	2.674	1.373	3.334	0.894	2.940	2.417	0.662	2.960	1.467	1.719	3.612	2.856	6.398	2.626	2.988	2.709	5.578	1.423	2.488	1.672	0.522	2.665	0.743	1.356	1.035	5.023	2.495	1.534	1.839	3.080
ENSCCRG00000000440	26.676	16.395	31.961	16.806	15.576	14.740	14.404	16.651	12.161	16.546	11.141	17.718	26.561	20.352	16.874	10.379	20.612	21.744	36.000	31.547	23.678	15.306	22.282	22.314	29.375	20.059	18.835	19.846	29.036	17.275	17.211	17.098	29.462	28.670	36.421	22.325	18.388	18.264	11.519	13.989	10.304	25.763	9.999	12.385	23.200	28.450	22.322	22.356	18.506
ENSCCRG00000000442	49.729	49.842	36.320	19.496	30.050	22.179	20.157	13.161	31.797	22.794	29.702	25.716	19.683	26.671	24.729	28.823	24.583	29.965	55.447	47.741	14.070	20.481	20.090	23.310	26.411	25.277	26.954	25.979	33.200	33.817	24.836	24.425	28.161	21.649	19.757	31.518	49.067	50.994	45.179	19.077	18.978	22.890	23.689	16.073	40.074	10.296	19.914	16.234	31.187
ENSCCRG00000000444	1.091	2.275	4.319	1.649	1.064	1.313	1.071	2.137	1.542	4.056	3.403	0.933	2.847	1.473	4.127	1.421	1.778	3.863	3.114	2.161	1.291	0.793	1.011	1.146	1.004	1.399	2.569	0.854	3.485	4.631	0.713	1.316	2.475	1.980	1.756	1.567	6.231	4.898	5.626	2.771	1.267	3.074	2.612	3.682	0.782	1.690	4.343	1.126	5.403
ENSCCRG00000000448	4.846	2.047	2.239	2.158	2.194	1.826	2.021	2.256	2.553	3.099	3.847	4.281	2.269	2.927	4.839	6.313	4.208	2.885	4.607	2.943	3.144	3.285	2.397	2.050	3.520	2.156	3.003	1.916	4.965	5.067	2.294	5.072	2.979	4.568	2.949	5.804	3.760	2.776	2.096	0.814	2.748	1.505	1.859	1.707	2.708	2.440	2.120	2.255	2.434
ENSCCRG00000000450	6.363	3.667	4.367	14.720	2.502	7.330	5.853	1.269	2.181	2.817	3.520	2.639	2.989	5.688	5.615	2.978	4.135	5.674	8.520	9.800	6.074	1.257	1.451	1.400	8.711	2.302	5.990	2.692	8.367	2.004	1.888	2.287	6.050	3.629	5.760	2.329	2.007	3.206	1.938	0.641	1.625	6.523	2.592	0.699	1.287	2.827	4.791	7.840	2.593
ENSCCRG00000000455	7.732	3.796	3.034	5.326	3.549	1.754	2.168	0.728	5.192	4.554	3.725	2.873	2.419	5.501	12.248	9.837	6.675	10.862	10.956	5.461	1.156	4.157	2.459	3.462	9.905	2.234	10.911	3.094	10.672	3.266	1.848	4.189	12.271	4.887	5.993	6.591	2.014	3.418	2.156	0.324	4.500	4.280	0.938	0.862	3.887	1.035	6.064	7.083	5.990
ENSCCRG00000000457	4.933	2.886	2.895	2.381	4.624	2.811	2.554	1.136	4.682	3.526	4.110	4.608	2.216	3.900	6.987	7.027	7.059	7.332	5.531	4.847	1.415	6.341	2.590	4.921	6.202	3.724	5.488	2.222	6.497	4.174	2.448	6.162	7.510	5.742	3.451	8.650	3.937	3.228	2.422	2.223	3.665	3.444	2.503	3.040	5.823	1.543	4.433	3.228	4.602
ENSCCRG00000000459	9.178	2.337	5.211	2.857	1.730	1.017	1.324	1.408	4.063	2.389	3.322	2.092	1.032	4.107	17.182	8.226	6.210	9.902	10.165	6.023	1.285	2.725	0.537	1.111	2.934	1.236	6.570	0.611	8.214	3.332	0.479	1.291	8.673	4.838	4.823	3.554	3.559	3.736	1.748	0.267	2.265	2.011	0.275	0.452	1.426	1.126	3.275	2.906	5.496
ENSCCRG00000000460	2.453	2.831	2.051	2.236	1.976	0.918	0.610	1.659	4.028	4.395	2.761	3.344	2.530	3.866	3.339	5.638	4.231	3.769	2.035	1.548	1.436	1.033	0.696	1.308	2.216	1.747	4.262	1.531	2.414	4.108	1.924	5.066	2.137	3.157	2.486	4.033	2.521	1.219	1.082	0.768	3.148	2.646	0.964	1.447	4.389	2.087	3.880	2.481	4.253
ENSCCRG00000000461	0.599	0.182	16.660	1.845	4.142	155.062	46.657	0.104	0.118	0.000	15.910	0.000	0.000	0.000	0.000	0.000	0.083	0.092	0.135	0.236	0.000	0.000	0.000	0.000	0.000	0.000	0.000	0.000	0.000	0.000	0.000	0.000	0.398	0.000	5.854	0.000	0.000	0.000	0.505	0.200	6.913	0.094	0.000	2.276	0.000	0.000	0.101	0.000	0.000
ENSCCRG00000000466	1.367	1.136	1.098	5.144	1.203	1.284	4.208	1.131	2.229	0.700	2.446	0.843	0.529	0.338	2.526	0.888	1.399	1.604	1.616	1.118	1.154	1.433	0.226	0.683	2.806	0.780	3.960	0.126	1.387	0.534	0.252	0.537	2.468	1.821	1.337	0.547	0.784	1.455	1.334	0.447	0.580	2.321	1.080	1.387	0.893	0.735	2.665	1.972	1.849
ENSCCRG00000000471	2.619	1.446	0.452	1.134	0.343	0.000	0.099	0.000	2.803	1.029	2.385	0.195	0.516	1.230	4.475	6.091	3.458	3.763	0.535	0.585	0.000	0.837	0.322	0.473	2.642	0.496	3.917	0.213	4.091	2.683	0.419	0.522	5.241	1.670	2.952	2.411	2.671	0.622	0.803	0.497	0.505	2.251	0.246	0.000	0.782	0.467	4.323	2.045	1.378
ENSCCRG00000000473	0.213	0.081	0.040	0.039	1.079	5.589	2.652	0.222	0.000	0.810	0.044	0.175	0.221	0.192	0.051	0.000	0.283	0.000	0.344	0.052	0.000	1.872	0.720	0.634	0.426	0.639	0.088	0.729	0.054	1.428	0.755	0.000	0.297	0.000	0.000	0.225	0.000	0.033	0.090	0.045	0.043	0.000	0.670	0.935	0.311	0.321	0.043	0.044	0.552
ENSCCRG00000000478	10.102	2.327	6.235	3.799	9.950	3.026	1.633	1.680	5.531	6.786	6.506	8.092	3.769	5.365	20.931	16.023	10.543	13.884	14.144	9.672	2.261	15.248	6.273	16.277	9.773	7.919	12.416	4.549	12.158	9.856	4.180	10.124	13.576	13.896	10.945	15.199	9.537	4.055	2.200	4.742	9.530	3.845	2.924	5.344	4.972	4.838	8.467	11.576	10.575
ENSCCRG00000000479	54.626	15.161	20.987	135.620	45.504	111.024	47.885	3.913	9.792	7.439	29.859	6.664	13.478	18.036	26.329	5.345	8.883	9.119	49.266	151.623	40.401	23.236	1.931	26.570	73.043	52.507	34.749	7.551	17.047	5.703	15.928	8.379	8.817	19.511	21.396	19.421	85.230	81.092	51.933	9.762	17.547	100.068	11.091	31.959	12.852	8.916	42.148	83.999	17.386
ENSCCRG00000000486	7.032	6.173	7.449	1.822	14.784	3.987	10.264	11.340	5.855	2.973	4.742	6.161	2.882	2.608	5.444	2.017	4.655	5.865	7.213	7.002	9.555	28.853	14.118	11.825	7.843	14.296	3.787	5.801	5.706	6.197	6.309	3.371	10.505	2.924	5.232	5.980	2.960	5.505	5.464	9.719	2.904	2.924	5.214	8.735	6.374	3.007	3.869	4.063	3.609
ENSCCRG00000000488	16.407	16.274	17.735	16.324	23.679	13.432	24.648	29.202	25.732	17.340	19.093	21.591	16.807	21.481	14.312	21.557	19.045	8.124	14.654	14.837	20.505	14.731	21.583	15.590	15.308	20.872	14.577	23.522	15.611	20.078	29.833	24.374	11.638	21.414	16.556	21.729	16.033	17.999	26.239	16.711	17.570	15.472	13.799	22.279	16.612	25.555	17.091	12.834	18.548
ENSCCRG00000000489	4.573	2.986	1.744	2.262	1.557	0.515	0.935	0.641	4.579	2.017	3.335	3.625	1.790	3.847	13.202	6.475	6.745	9.513	9.421	5.147	0.719	2.415	1.152	3.401	7.373	0.994	9.464	3.812	10.202	3.226	1.715	4.211	11.753	8.661	6.515	10.583	1.851	1.731	0.460	0.296	3.491	1.908	0.766	0.385	3.756	0.438	6.693	4.344	4.302
ENSCCRG00000000492	4.259	2.337	2.253	3.238	1.019	0.891	1.263	1.104	7.466	4.434	4.961	3.311	3.774	4.172	7.340	6.967	6.429	6.304	2.284	2.172	0.841	1.236	0.693	1.622	4.735	1.898	5.983	2.214	5.588	5.883	2.125	5.809	6.748	5.196	5.026	6.547	2.466	1.723	2.056	0.667	5.610	3.861	1.599	0.451	4.668	2.483	5.394	6.041	5.269
ENSCCRG00000000494	203.859	112.553	118.938	89.532	73.831	25.257	47.822	71.196	107.278	129.017	95.196	69.481	121.599	89.126	199.018	101.057	135.463	208.884	223.348	177.932	161.464	53.980	55.038	97.831	162.668	82.818	208.708	44.354	245.689	121.744	46.310	68.290	212.894	120.846	165.450	85.928	127.553	126.310	83.047	30.871	75.795	159.597	31.379	42.641	101.359	91.188	156.923	207.990	129.747
ENSCCRG00000000495	24.367	24.740	32.663	13.517	17.332	13.683	11.091	20.022	22.210	20.585	15.291	19.541	20.769	19.180	15.758	32.372	19.294	20.046	26.242	26.507	31.921	9.920	13.220	10.716	20.916	17.069	15.240	15.717	17.916	19.223	18.216	22.804	19.221	16.923	20.802	18.686	30.410	23.954	33.506	18.919	20.188	23.446	17.325	12.880	18.516	20.346	21.110	26.017	16.944
ENSCCRG00000000498	5.746	3.331	4.326	2.206	4.951	3.838	2.389	2.909	6.993	4.513	6.931	6.839	3.387	5.975	9.442	8.919	8.218	7.577	8.359	5.278	2.661	5.606	3.331	6.100	4.223	3.714	7.470	4.258	8.762	6.512	9.088	7.453	6.647	6.068	6.604	10.473	6.305	5.742	4.629	3.424	6.949	3.071	4.010	5.423	6.090	2.791	5.244	5.695	5.662
ENSCCRG00000000503	3.095	2.078	3.051	1.602	9.915	8.036	8.791	5.270	7.313	4.330	6.830	6.471	3.386	5.225	5.319	4.867	4.345	5.450	2.934	2.028	1.254	5.408	8.805	14.360	4.321	8.989	3.084	7.613	6.283	6.993	8.076	5.253	4.394	2.218	3.920	7.203	0.411	0.996	0.903	4.257	5.759	4.177	4.554	4.637	7.750	3.711	4.282	4.430	3.767
ENSCCRG00000000511	10.575	8.243	6.276	4.302	7.849	4.951	6.006	6.288	13.627	12.229	13.171	14.560	11.208	13.984	13.980	16.824	14.437	11.815	10.766	5.896	8.046	8.512	7.174	8.993	8.820	8.621	10.836	12.346	13.125	13.777	8.874	15.665	10.809	15.112	11.762	13.550	6.803	6.726	8.813	7.399	14.103	8.508	6.008	7.074	11.692	8.684	11.156	10.062	11.986
ENSCCRG00000000515	3.266	1.658	1.451	1.909	3.612	1.477	2.589	1.527	3.369	2.489	2.893	2.688	1.040	3.052	5.546	3.430	3.576	5.043	4.583	3.861	2.328	3.392	1.995	3.370	4.208	2.645	3.725	1.667	3.923	2.737	2.844	2.797	4.590	3.865	2.817	4.924	2.924	3.548	2.304	1.182	2.035	2.567	1.696	2.579	1.960	1.586	3.141	3.677	2.624
ENSCCRG00000000536	2.366	3.366	3.215	1.970	2.199	1.145	2.686	3.780	3.787	2.870	3.430	2.041	0.863	5.052	3.000	3.059	2.669	2.396	3.504	3.060	2.592	1.604	1.683	0.889	2.984	2.077	1.843	1.846	1.132	2.806	1.752	3.714	3.102	3.492	1.492	2.732	1.316	1.235	2.352	0.416	1.584	2.354	1.639	1.324	2.545	3.419	2.313	1.120	1.550
ENSCCRG00000000546	28.308	7.957	19.444	5.981	16.740	6.121	15.436	24.802	19.429	15.812	15.921	4.048	17.863	15.975	13.952	23.360	10.188	13.345	14.949	12.544	12.402	7.247	8.013	9.854	12.507	10.818	28.369	2.787	23.223	14.985	3.567	16.318	19.339	17.810	14.330	7.649	12.241	12.940	10.498	10.660	20.181	12.419	21.963	13.732	4.892	15.570	29.274	17.254	26.803
ENSCCRG00000000547	0.000	0.325	0.508	0.056	0.000	19.287	0.178	0.187	0.264	0.204	0.112	0.331	0.000	0.126	0.000	0.485	0.000	0.000	0.258	0.365	0.286	0.552	2.187	0.214	2.228	0.347	0.298	0.552	0.443	0.494	0.237	0.247	0.000	0.059	0.000	1.748	0.000	0.050	0.700	1.025	0.130	0.056	0.457	0.328	0.807	0.374	0.512	0.117	0.304
ENSCCRG00000000550	13.494	14.280	16.784	22.633	9.425	2.729	23.535	17.202	25.114	9.967	19.687	23.648	11.394	26.759	12.586	34.655	26.334	13.494	9.741	8.441	11.375	5.618	5.864	7.811	12.872	6.094	14.883	18.943	15.662	25.067	17.234	39.434	9.768	22.741	15.623	24.818	22.501	10.122	8.467	6.392	22.476	9.444	9.217	5.722	22.329	16.588	15.499	10.811	18.630
ENSCCRG00000000560	24.591	24.187	22.431	19.244	17.069	9.743	11.735	16.617	29.318	29.781	21.226	28.782	21.926	30.755	41.645	41.409	46.463	45.485	27.442	29.685	23.189	25.189	22.060	20.749	28.174	15.375	46.398	18.512	38.725	22.786	22.836	32.561	38.909	43.387	37.189	35.059	37.473	20.161	27.760	11.633	27.011	33.740	8.353	7.333	31.482	17.621	38.556	50.254	39.973
ENSCCRG00000000563	17.269	13.819	11.950	7.201	20.832	15.405	21.030	7.487	15.468	15.209	15.552	17.061	12.246	14.583	28.266	19.462	20.188	25.151	17.340	24.478	6.994	52.262	40.464	42.458	19.780	29.873	21.918	19.649	31.621	21.585	25.522	23.126	29.027	18.723	18.647	26.878	16.335	19.292	19.161	26.825	20.303	18.080	19.678	25.936	21.669	6.680	20.756	22.921	18.692
ENSCCRG00000000567	52.486	33.136	38.662	32.748	41.202	13.597	20.170	18.142	51.539	50.281	43.812	46.259	44.918	40.947	77.222	59.046	73.393	76.925	98.809	55.774	29.912	35.762	31.936	50.108	75.408	32.037	93.896	23.912	101.436	60.206	29.541	60.484	82.809	62.132	59.932	63.626	43.572	44.550	25.573	17.897	65.732	60.564	18.200	23.967	53.954	30.528	65.248	71.007	64.497
ENSCCRG00000000569	12.179	11.450	15.416	5.154	18.838	9.728	13.038	11.544	17.716	14.868	15.796	12.114	6.451	7.846	16.578	10.343	12.165	15.818	9.750	7.104	7.736	27.003	20.781	17.410	15.245	15.817	13.023	18.907	24.123	12.529	14.320	11.161	8.414	9.407	8.173	11.352	6.854	8.413	8.216	17.893	13.153	18.143	13.682	25.377	13.580	10.254	13.710	11.706	19.938
ENSCCRG00000000572	26.456	23.604	18.921	27.937	22.276	17.319	20.540	17.005	35.101	26.380	27.664	30.807	14.036	26.349	15.957	29.848	29.295	25.445	27.022	25.587	15.225	25.798	27.853	27.890	23.950	20.270	16.209	28.610	22.737	32.698	25.483	41.367	20.807	23.462	18.165	38.037	24.322	22.976	21.192	16.410	20.242	26.587	17.216	16.633	31.397	18.466	26.029	15.886	25.774
ENSCCRG00000000573	7.034	8.931	11.483	11.514	21.574	17.795	15.500	22.365	37.800	14.046	16.065	23.681	23.296	12.575	15.599	17.600	24.402	15.598	7.336	6.790	4.859	30.025	24.294	33.165	13.757	22.882	14.831	12.491	18.623	19.728	32.932	23.622	17.196	21.602	17.877	31.424	11.200	15.022	15.669	21.086	33.278	19.934	23.294	29.492	31.592	23.544	13.935	17.728	19.300
ENSCCRG00000000574	0.000	0.084	0.000	0.000	0.302	0.998	0.812	0.000	1.752	0.000	0.525	0.143	0.260	1.946	0.000	0.000	0.553	0.000	0.000	0.000	0.000	0.000	52.065	30.943	0.584	0.330	0.094	0.000	0.237	0.000	28.040	0.000	0.047	5.963	0.607	58.826	0.128	0.000	0.096	0.000	0.048	0.045	0.055	0.000	0.000	0.000	0.088	0.000	0.199
ENSCCRG00000000579	160.236	63.682	158.483	85.739	31.422	64.731	59.400	27.908	303.493	243.319	378.642	328.016	71.431	80.919	167.622	237.715	194.369	112.401	316.224	185.671	137.194	16.223	47.954	45.611	29.201	53.094	495.754	39.822	49.059	265.101	84.383	70.752	102.509	103.573	131.795	75.495	86.432	121.972	83.747	46.330	112.983	103.617	25.590	13.698	186.978	360.935	159.686	131.732	151.127
ENSCCRG00000000580	10.509	9.942	6.392	3.964	4.701	1.631	2.364	2.783	7.837	9.846	7.004	5.079	8.423	8.281	11.495	8.113	7.455	7.901	10.091	6.644	3.812	3.125	4.105	5.251	9.114	3.736	9.003	2.656	9.508	8.334	2.359	6.003	10.318	8.583	9.152	7.045	8.869	7.217	6.294	2.958	8.137	8.294	2.526	1.848	6.240	4.882	8.650	8.419	8.599
ENSCCRG00000000581	4.055	2.663	2.609	2.076	4.786	1.754	1.827	0.752	3.114	3.245	3.255	7.176	3.635	5.687	8.613	4.790	3.657	7.535	12.908	7.670	2.184	20.529	7.177	10.248	7.388	4.206	10.828	5.575	11.540	6.848	11.280	5.488	10.350	4.669	6.835	12.372	2.723	2.746	0.760	1.365	2.506	2.215	1.026	2.141	8.943	1.170	7.022	5.796	5.708
ENSCCRG00000000585	146.904	83.658	66.034	43.961	94.539	57.278	77.160	84.767	218.558	183.124	183.112	236.089	105.406	166.157	115.660	244.956	181.004	116.687	94.432	87.191	67.423	113.331	119.227	130.281	73.713	91.817	130.768	143.667	105.480	204.456	178.775	273.064	108.966	186.939	102.182	251.084	90.062	89.297	76.406	64.767	159.397	79.476	57.381	71.978	233.726	126.581	140.915	85.929	209.262
ENSCCRG00000000588	6.172	1.907	2.971	3.437	30.552	10.581	13.650	2.898	14.709	9.519	14.300	25.203	3.914	3.921	8.107	5.074	2.917	4.506	5.435	5.338	0.691	87.074	36.097	51.299	5.775	19.060	4.255	12.822	6.039	7.399	17.318	13.441	6.115	3.262	3.099	12.366	1.539	1.621	0.918	13.981	6.389	2.503	9.784	8.931	13.563	2.991	3.640	3.723	4.922
ENSCCRG00000000589	8.021	5.572	6.649	5.916	6.692	1.253	2.567	8.035	11.161	13.104	11.990	12.200	8.266	13.243	28.343	14.900	11.418	11.356	7.709	5.000	5.773	8.107	4.110	5.493	10.842	3.891	18.754	5.647	15.521	12.475	5.792	14.441	17.156	13.280	15.046	13.538	5.528	7.913	6.494	1.884	12.626	9.333	3.870	0.995	11.022	8.349	10.492	17.711	13.998
ENSCCRG00000000596	6.712	4.548	4.023	3.577	4.792	2.983	4.189	8.140	9.171	7.153	7.851	12.547	2.859	10.215	5.459	13.010	11.855	6.992	4.701	5.078	4.209	4.452	4.574	6.407	5.989	4.773	6.351	6.422	5.524	11.476	6.695	13.724	3.804	11.630	5.773	10.908	3.070	3.172	1.870	1.252	7.013	2.993	3.751	2.612	5.872	9.096	7.191	5.491	6.592
ENSCCRG00000000597	9.943	14.492	9.583	3.852	9.468	1.490	3.853	12.411	6.747	6.090	6.416	6.229	4.781	12.835	7.799	13.030	8.934	10.839	8.408	6.288	3.706	4.778	1.658	4.172	10.887	7.050	10.410	4.275	9.870	10.126	9.894	7.916	5.275	13.054	6.334	15.815	5.877	5.181	2.990	6.037	7.875	4.463	8.928	2.860	13.984	4.415	17.162	5.231	20.762
ENSCCRG00000000604	1.046	0.422	0.521	1.953	0.878	5.860	4.327	0.797	1.956	1.224	1.828	1.572	1.211	1.393	1.355	1.208	1.085	0.857	0.477	0.450	0.571	1.890	4.389	4.065	0.678	1.336	1.022	0.681	1.552	2.092	2.024	1.462	1.481	0.544	1.436	3.555	0.391	0.513	0.661	1.286	0.748	0.386	3.451	1.365	1.336	0.846	1.518	0.795	0.582
ENSCCRG00000000607	4.305	2.123	2.201	2.253	1.543	1.289	1.624	0.845	3.850	2.530	3.191	2.699	1.648	5.051	6.043	2.916	3.956	4.767	5.257	2.724	1.624	3.107	1.857	2.808	5.723	0.830	4.207	1.525	5.322	2.627	1.274	3.779	5.608	2.502	4.850	4.864	1.538	1.560	0.838	0.267	1.800	3.369	1.102	0.584	3.709	1.953	6.295	4.174	3.478
ENSCCRG00000000611	48.662	47.561	52.972	22.980	52.180	33.212	45.374	40.108	51.676	30.838	36.497	30.926	22.487	36.282	36.527	37.548	33.944	29.859	55.318	48.569	48.921	79.185	34.841	45.630	24.456	47.503	29.372	41.802	34.929	40.162	36.368	42.682	29.983	29.539	25.777	45.309	50.297	50.129	54.955	45.608	26.572	31.725	38.311	35.249	35.145	25.751	31.276	26.448	36.487
ENSCCRG00000000617	1.576	1.496	1.357	1.483	2.288	12.872	2.320	1.632	1.930	1.135	1.454	1.934	0.662	2.071	1.786	1.983	1.555	2.854	2.297	1.562	0.886	1.411	0.367	1.129	1.189	0.720	1.695	0.293	1.713	1.345	0.717	1.729	1.481	1.570	0.763	5.156	1.397	0.791	1.258	0.397	1.071	1.092	0.562	3.628	0.847	0.718	1.132	1.515	1.035
ENSCCRG00000000618	12.769	8.773	6.356	8.600	10.234	7.474	7.118	3.876	11.086	11.872	9.412	8.085	13.342	7.393	19.032	11.703	11.053	17.573	17.741	13.466	6.166	17.008	7.811	13.868	17.118	12.734	14.663	8.435	20.373	9.311	8.928	8.422	18.372	8.948	4.703	13.530	12.990	8.845	7.297	10.029	12.673	18.556	7.368	10.155	11.018	3.883	12.315	12.679	11.988
ENSCCRG00000000623	8.974	4.964	4.666	3.455	7.359	9.148	8.229	5.767	11.889	6.707	10.003	12.392	5.261	5.568	11.727	14.633	11.005	11.982	7.424	7.821	7.250	25.016	8.983	17.861	8.774	9.038	9.632	5.341	20.186	15.574	8.019	8.120	8.876	8.777	6.964	12.661	5.099	5.577	3.446	4.582	12.333	7.239	3.410	4.457	10.871	6.837	7.827	5.769	9.732
ENSCCRG00000000631	0.196	0.045	0.219	26.214	2.289	5.538	5.631	0.000	0.071	0.000	6.731	0.050	0.026	0.080	0.000	0.424	0.044	0.649	0.000	0.000	0.020	0.000	0.000	0.000	0.171	0.057	0.000	0.000	0.058	0.049	0.038	0.026	0.390	0.000	0.221	0.036	0.000	0.112	1.080	0.149	0.614	0.108	0.037	2.205	0.097	0.023	0.025	0.051	0.106
ENSCCRG00000000633	59.225	68.463	43.639	35.995	54.334	26.539	49.971	54.236	59.118	37.315	52.221	64.022	33.890	31.758	49.205	37.900	41.095	41.049	33.463	42.606	29.144	50.463	60.552	44.299	53.275	46.679	35.405	55.399	39.612	66.678	83.196	35.775	43.405	42.318	40.122	40.799	32.503	53.086	60.719	43.903	30.239	39.228	47.750	49.197	70.345	40.540	36.602	50.866	48.076
ENSCCRG00000000635	8.079	4.020	5.392	4.993	24.460	19.216	15.274	9.969	15.157	12.036	14.184	21.666	6.573	4.241	9.644	6.437	3.616	6.316	6.360	7.036	3.163	63.972	38.332	37.132	7.742	21.504	6.837	22.109	7.524	10.015	26.175	11.718	8.995	4.659	5.080	10.043	3.640	3.269	2.871	22.335	8.981	6.671	19.634	17.611	16.259	7.413	5.971	6.202	8.200
ENSCCRG00000000641	2741.472	2404.864	2416.243	2190.420	1940.159	1494.611	1900.088	3171.904	2353.508	2621.850	2242.920	2430.095	2307.902	3680.747	2479.472	2591.751	2786.133	2573.724	2130.777	2522.443	2975.547	1995.124	2284.862	2079.652	2696.573	2478.427	1909.086	2415.547	1747.718	2528.807	2382.440	2688.418	2434.668	2641.796	2775.590	2210.736	2288.348	2490.298	2031.421	1813.510	2180.259	2091.039	1741.696	1950.616	2549.788	2966.570	2286.848	2104.636	2322.883
ENSCCRG00000000656	17.823	11.473	11.350	7.934	11.554	10.012	7.577	13.626	13.763	9.723	10.668	11.330	8.556	10.498	11.389	21.958	16.641	11.253	10.693	11.262	8.983	6.485	5.083	7.168	10.411	9.797	11.311	6.938	10.940	12.916	5.292	15.759	11.360	15.856	9.636	10.470	11.171	9.646	7.646	4.888	9.429	8.967	7.668	6.565	10.186	6.829	7.816	6.273	10.896
ENSCCRG00000000658	21.981	19.910	11.905	12.782	26.342	13.230	21.525	11.629	35.559	21.075	24.994	23.012	17.712	14.961	22.560	24.148	20.422	16.662	14.922	20.346	7.819	18.644	10.912	17.918	12.860	21.987	12.317	12.554	16.600	16.910	15.500	19.757	17.572	11.657	9.577	19.853	12.606	20.813	17.874	15.104	11.329	23.536	22.489	17.018	21.992	5.810	13.921	12.254	20.646
ENSCCRG00000000659	5.164	3.144	8.693	2.689	2.211	0.636	0.994	1.087	1.460	3.014	1.241	0.618	4.907	4.251	16.406	2.285	22.415	4.985	25.848	14.503	8.234	4.070	6.062	10.895	18.728	11.195	16.867	0.300	3.888	3.041	0.583	4.776	0.079	16.563	12.246	9.905	3.668	5.888	5.036	0.077	11.774	9.288	0.064	0.681	1.345	4.350	16.816	11.767	12.074
ENSCCRG00000000661	3.405	2.559	2.664	2.178	3.353	0.734	1.358	1.059	2.300	2.782	1.623	1.880	1.956	1.905	4.552	4.350	3.962	5.135	5.596	4.552	2.514	0.606	1.386	1.398	3.128	2.266	4.513	1.625	4.503	2.147	1.419	3.397	4.743	2.684	3.042	3.215	5.716	4.419	4.298	2.334	3.175	3.767	2.719	2.048	2.547	1.581	2.974	3.692	3.588
ENSCCRG00000000667	20.083	16.409	17.518	8.807	13.315	12.012	12.249	15.803	18.833	14.234	16.629	15.664	17.119	15.754	14.924	21.089	22.920	16.912	21.368	20.698	19.062	12.944	17.660	20.166	15.321	15.940	19.435	15.745	14.996	24.354	13.508	24.057	16.212	21.138	19.937	28.860	14.357	16.338	12.438	10.311	17.373	13.215	8.681	11.207	22.964	15.186	16.754	12.734	17.301
ENSCCRG00000000672	6.781	12.280	9.203	7.333	5.709	4.037	5.213	6.825	7.635	4.284	6.403	5.193	2.360	7.413	6.750	7.952	6.457	7.370	10.795	5.520	7.353	3.582	3.606	4.368	6.464	5.794	6.080	3.077	6.797	5.361	3.912	8.193	5.033	9.404	5.889	10.883	4.656	4.831	6.136	2.462	5.138	4.992	3.183	3.334	4.018	5.102	5.398	5.184	8.263
ENSCCRG00000000678	23.507	21.811	16.465	10.715	17.785	9.349	13.484	8.909	22.575	18.419	20.189	17.726	11.348	18.254	23.342	21.573	20.639	19.077	22.093	20.227	7.878	19.886	13.169	14.875	15.019	13.661	19.194	17.753	19.353	23.135	15.061	26.000	20.976	17.838	13.545	28.717	21.771	19.557	19.069	13.085	16.980	16.388	12.545	12.107	21.620	10.022	16.878	16.250	20.827
ENSCCRG00000000679	14.779	5.631	12.545	4.040	8.123	3.865	7.078	2.635	6.611	5.756	13.200	7.346	15.119	4.459	37.995	13.773	14.567	24.726	24.309	19.492	12.979	12.627	16.968	21.216	24.156	10.352	36.778	3.193	22.647	9.951	11.656	8.860	21.968	18.318	23.284	8.475	10.795	17.546	12.319	8.658	17.178	21.137	4.075	5.647	11.457	8.117	13.402	15.508	10.037
ENSCCRG00000000681	3.145	0.341	2.161	6.915	0.431	1.928	1.367	0.130	3.086	0.971	3.000	2.455	0.649	4.641	4.042	3.264	1.657	3.233	4.708	2.651	0.603	0.877	0.000	0.476	1.728	0.500	2.463	1.605	4.238	4.050	1.370	1.577	2.488	1.575	3.939	7.205	0.448	1.566	1.136	1.001	0.635	1.416	1.137	0.682	2.187	1.175	1.391	2.573	4.133
ENSCCRG00000000684	8.118	3.540	2.344	3.287	1.674	0.709	2.191	1.548	4.895	2.078	3.444	0.770	1.366	1.544	2.279	0.922	1.948	1.991	2.824	2.342	5.248	0.511	0.635	0.240	6.879	2.126	0.607	0.519	1.797	3.629	0.567	0.441	1.470	1.294	1.790	0.878	1.054	1.929	1.608	1.374	0.768	1.295	1.273	0.942	0.539	0.974	0.432	1.482	0.553
ENSCCRG00000000686	1.851	1.542	1.371	1.651	4.819	0.498	4.618	1.337	3.765	3.421	3.551	3.412	3.405	3.597	4.437	5.565	7.619	3.166	1.672	1.390	3.701	1.415	1.116	1.501	2.053	0.753	3.923	1.800	2.633	6.019	2.692	6.747	2.217	4.065	2.823	5.777	0.945	1.010	0.152	0.905	3.597	2.261	1.215	1.337	5.556	2.054	4.102	2.059	4.285
ENSCCRG00000000691	1.277	0.465	2.780	1.099	13.322	9.682	9.170	3.882	3.493	2.561	4.940	7.236	0.658	6.527	2.445	4.101	7.874	1.286	1.416	0.590	0.645	27.237	23.373	20.871	1.483	26.580	4.175	9.114	4.016	6.566	16.273	11.434	2.450	4.993	2.169	28.238	0.075	0.830	1.030	3.719	2.777	0.584	4.402	7.149	10.253	4.329	2.820	1.487	2.297
ENSCCRG00000000698	148.740	146.945	92.923	47.868	138.032	92.976	105.950	144.428	206.410	147.719	198.472	225.694	98.848	142.332	77.089	208.744	136.591	83.757	91.871	79.014	70.742	142.483	159.465	127.248	75.277	146.474	107.652	227.270	97.824	233.014	220.574	212.878	79.931	134.949	75.619	195.280	128.990	123.464	132.507	122.549	121.632	90.573	151.528	131.559	213.997	112.325	109.209	77.361	170.928
ENSCCRG00000000702	31.712	24.865	17.130	18.122	22.306	9.993	15.822	11.950	33.867	27.550	28.463	23.203	21.086	26.104	36.228	40.088	30.728	35.289	25.744	24.970	10.086	22.925	20.221	23.642	31.014	19.064	32.864	21.277	31.906	26.142	19.501	35.309	38.689	26.111	19.715	34.382	25.503	21.994	22.425	19.097	29.776	26.384	18.902	21.451	34.213	12.561	24.438	21.337	35.798
ENSCCRG00000000721	14.969	9.430	9.675	5.444	5.910	1.854	1.938	2.589	12.812	4.719	11.254	6.351	3.771	7.876	10.312	9.857	8.034	11.621	9.654	4.957	2.513	2.239	0.861	2.558	10.837	3.490	10.827	2.212	6.437	7.151	1.270	3.167	8.170	10.795	14.270	5.913	4.760	4.995	1.700	2.661	3.961	8.698	2.271	1.048	4.495	2.748	5.275	7.848	7.560
ENSCCRG00000000724	8.683	6.463	7.617	3.841	6.373	4.513	6.157	6.017	10.491	8.337	6.309	7.344	10.213	8.633	9.364	8.631	7.610	8.166	16.020	9.956	9.620	7.624	11.282	8.551	9.007	9.219	8.905	14.422	11.798	11.677	9.988	10.117	12.010	10.365	11.654	9.171	7.445	7.059	7.271	7.775	6.527	11.584	3.123	7.615	11.950	7.934	8.632	8.832	10.535
ENSCCRG00000000725	5.077	2.660	5.566	4.882	7.123	5.740	5.176	5.407	5.357	3.971	6.987	3.134	4.061	4.989	4.255	3.186	4.539	3.763	2.304	4.379	2.202	4.902	5.435	1.077	3.663	9.380	6.113	3.931	2.631	6.618	5.981	4.104	4.864	6.853	4.779	5.094	1.826	3.747	6.084	3.177	3.104	4.522	6.505	7.158	5.451	7.110	5.858	3.987	2.486
ENSCCRG00000000730	24.729	17.913	13.476	24.901	11.052	19.958	25.065	12.823	17.780	23.932	19.697	21.812	38.431	19.677	18.739	28.436	22.320	11.351	23.946	17.076	17.111	7.740	9.866	8.091	21.113	14.640	22.356	25.901	13.925	25.523	22.715	14.408	14.268	24.323	21.133	17.365	8.130	26.150	17.943	14.985	28.175	22.752	17.583	7.677	20.672	23.547	26.302	11.273	16.634
ENSCCRG00000000733	20.944	17.819	16.929	18.467	22.461	13.670	15.635	20.208	23.326	25.602	21.864	17.784	18.182	23.498	18.046	39.682	29.241	24.531	13.031	11.337	12.025	5.661	9.000	9.613	25.066	10.123	22.954	21.320	20.076	26.780	17.427	25.525	21.077	20.380	12.666	24.239	24.349	16.492	18.886	14.742	27.028	24.346	12.903	13.847	27.421	13.695	25.647	14.660	28.475
ENSCCRG00000000741	0.124	0.000	0.755	6.647	0.358	5.026	2.269	0.000	0.000	0.090	0.000	0.204	0.108	0.000	0.000	0.353	0.258	0.192	0.697	0.122	0.167	0.000	0.000	0.000	0.221	0.000	0.102	0.000	0.251	0.000	0.087	0.000	0.206	0.871	0.653	0.000	0.000	0.325	3.874	0.000	0.105	0.098	0.086	1.510	0.000	0.097	0.420	0.203	0.000
ENSCCRG00000000743	104.945	66.562	72.435	55.636	38.058	28.332	31.182	37.402	69.164	55.869	69.923	43.212	65.496	67.222	133.507	92.014	87.714	90.133	123.877	92.158	76.131	23.026	31.014	38.709	90.633	27.411	120.188	25.597	108.879	58.972	26.535	64.303	86.080	90.415	109.080	78.502	57.526	58.527	42.808	17.657	106.344	103.051	19.242	33.299	54.724	51.535	82.289	109.156	78.095
ENSCCRG00000000751	62.272	52.607	33.249	33.097	34.770	11.122	34.846	49.137	96.547	105.424	78.316	86.035	71.366	109.421	98.134	173.046	134.538	111.408	44.330	39.704	47.988	16.518	21.696	26.772	65.782	21.865	94.189	53.355	94.745	93.341	52.246	125.612	73.536	126.650	81.737	108.755	29.250	34.081	37.727	31.188	95.913	54.619	22.782	22.765	68.187	69.496	85.435	58.235	104.642
ENSCCRG00000000758	7.406	4.621	5.895	17.139	6.817	3.731	5.262	4.462	14.484	9.720	13.170	7.899	12.569	12.768	11.880	16.197	12.452	22.682	9.290	6.434	3.917	3.685	2.880	3.986	28.685	2.750	22.905	4.378	19.634	7.316	4.284	7.744	21.616	15.697	21.307	9.932	1.290	3.083	2.095	2.713	16.391	11.030	2.800	1.194	7.296	4.418	12.937	20.957	12.824
ENSCCRG00000000760	3.912	3.405	2.575	1.682	2.453	0.774	2.987	0.687	3.735	2.292	2.394	2.992	1.943	3.673	3.066	5.040	3.895	1.947	4.397	3.231	1.894	1.222	1.038	1.697	2.731	1.044	3.346	2.297	3.350	3.667	2.459	5.491	4.592	4.252	2.704	5.238	6.436	3.306	2.110	1.099	5.086	3.040	1.126	0.634	3.808	2.253	3.171	2.005	4.039
ENSCCRG00000000761	3.060	2.499	1.547	1.936	1.036	1.556	1.014	0.893	2.730	3.895	3.400	2.670	2.329	3.549	2.607	3.315	2.823	3.979	2.692	2.110	0.737	1.542	1.094	2.877	4.397	1.161	3.561	1.790	3.282	3.567	2.338	3.218	5.461	2.792	1.945	3.959	5.045	1.450	3.145	0.865	1.223	2.328	2.358	0.548	2.961	1.756	5.801	2.922	3.633
ENSCCRG00000000767	10.042	10.995	10.239	5.629	9.272	6.188	6.409	5.287	16.487	11.485	12.008	16.275	3.934	12.952	7.484	17.730	14.554	7.001	6.336	5.633	9.317	8.899	7.750	7.006	7.835	7.533	7.957	10.338	8.362	14.688	6.719	19.619	7.578	9.932	6.377	13.824	9.937	6.655	6.294	6.262	10.921	5.047	4.864	6.237	11.432	8.223	6.739	4.513	9.279
ENSCCRG00000000768	7.233	1.030	0.785	0.189	0.744	4.334	1.072	1.687	0.950	1.768	2.534	2.752	0.392	4.488	4.481	0.734	0.759	1.693	0.943	8.636	0.000	5.901	2.095	0.871	1.261	8.186	5.630	0.269	2.806	1.921	1.409	0.737	1.341	0.566	5.726	4.088	1.401	3.545	4.463	0.270	0.055	2.442	1.560	1.716	0.141	0.811	2.345	5.177	4.541
ENSCCRG00000000777	1.566	0.780	0.808	10.588	1.623	2.770	4.677	1.174	0.487	1.379	4.558	0.537	1.526	0.603	1.303	1.203	1.442	1.820	1.262	1.502	0.618	0.746	0.139	0.779	1.548	1.289	2.212	0.522	2.930	1.621	1.295	0.750	3.861	1.939	2.440	0.897	1.300	1.184	2.835	0.483	0.463	2.283	2.596	1.806	0.926	0.363	1.882	1.771	1.195
ENSCCRG00000000780	6.499	9.917	9.813	9.979	14.597	11.285	11.197	9.792	17.376	14.092	17.983	15.339	6.363	18.869	15.534	22.918	21.191	13.175	8.391	9.202	8.815	9.992	7.674	5.508	12.115	8.293	12.401	7.118	10.114	19.391	6.815	13.684	16.411	16.276	8.404	20.723	11.715	10.617	7.743	5.974	10.307	11.213	6.114	5.478	15.555	8.872	13.152	13.375	17.756
ENSCCRG00000000785	7.239	3.425	3.878	2.718	13.703	9.980	11.848	11.960	13.559	14.453	14.766	22.419	4.336	7.911	6.298	14.127	12.433	5.387	4.666	5.943	3.462	16.433	26.040	24.910	3.060	13.022	7.133	9.826	8.513	15.862	11.403	13.871	5.391	5.688	3.870	11.867	4.002	3.563	4.260	9.321	7.568	4.726	10.605	8.659	15.693	10.305	8.232	4.498	12.487
ENSCCRG00000000788	120.041	52.244	56.056	56.505	41.294	22.872	35.264	35.773	109.836	85.174	85.526	56.586	56.487	65.839	132.654	93.839	105.103	135.635	105.073	96.723	37.724	67.771	39.627	75.159	134.749	48.246	119.565	40.829	134.438	84.794	38.403	74.306	147.359	81.840	86.769	79.586	51.768	69.260	43.160	12.742	75.299	104.278	13.928	26.696	79.238	31.952	89.023	116.431	74.313
ENSCCRG00000000792	1.328	0.128	1.292	17.710	11.548	7.487	11.582	0.153	0.518	0.211	5.167	0.481	0.305	0.220	1.470	0.222	0.081	0.589	0.658	0.519	0.906	0.137	0.106	0.347	1.041	0.587	0.193	0.279	0.178	0.476	1.109	0.000	0.437	0.191	0.220	0.940	0.219	0.537	1.977	0.110	0.696	0.508	0.081	1.951	0.247	0.092	0.212	1.487	0.574
ENSCCRG00000000796	5.377	2.682	5.058	9.074	23.181	15.314	20.045	14.933	10.674	6.597	8.832	13.182	11.769	6.502	5.529	5.008	5.034	21.285	6.260	6.330	5.184	35.848	23.833	38.481	12.310	38.420	10.023	12.876	9.108	13.062	10.564	7.207	11.893	5.985	4.865	9.723	4.031	2.879	2.231	16.443	13.192	14.525	14.680	17.279	12.506	9.351	13.518	8.887	10.193
ENSCCRG00000000812	20.111	8.820	7.120	4.639	6.614	2.284	6.051	3.594	5.975	6.753	6.822	4.859	4.373	9.707	11.465	9.868	7.147	6.177	13.762	11.108	8.231	3.661	2.599	3.562	7.397	2.573	10.082	5.092	9.473	6.861	5.920	7.311	7.764	9.552	7.886	7.033	6.173	9.110	8.373	3.548	7.203	6.930	3.483	3.894	7.078	6.349	8.255	7.997	8.915
ENSCCRG00000000820	1.903	1.445	4.366	5.252	0.738	0.149	0.470	0.811	0.040	0.525	0.135	0.000	0.666	0.304	1.561	0.077	2.967	3.121	1.454	2.627	0.979	0.095	0.036	0.064	1.150	0.169	2.297	0.072	1.186	0.109	0.057	0.142	1.850	1.242	1.734	0.683	0.818	0.635	2.047	0.406	0.481	0.957	0.587	0.492	0.000	0.191	0.376	1.557	1.261
ENSCCRG00000000824	18.326	46.218	58.855	17.010	15.894	19.020	13.023	25.670	3.742	24.620	7.492	27.191	88.243	43.287	11.234	34.443	21.637	34.828	36.986	43.715	21.058	17.872	22.941	25.985	56.160	19.317	19.412	28.368	31.409	41.367	35.052	28.481	64.733	52.426	23.698	39.858	25.332	12.866	32.412	79.765	17.355	41.114	21.342	21.766	31.124	14.297	42.262	32.821	31.058
ENSCCRG00000000826	0.263	0.000	2.079	0.773	0.000	0.361	0.000	0.000	0.970	0.000	2.476	0.825	0.000	0.000	0.000	0.000	0.000	0.064	0.063	0.000	0.000	0.066	0.000	0.000	0.946	0.753	0.092	0.835	5.021	3.632	0.000	1.271	0.000	0.000	2.336	0.812	0.000	1.102	0.584	0.101	0.325	1.623	0.368	1.240	2.283	2.402	0.000	0.588	0.000
ENSCCRG00000000827	526.700	176.644	66.816	97.057	96.133	28.693	81.866	90.445	99.950	61.384	111.301	100.339	7.516	73.866	118.529	35.262	30.864	19.971	24.889	47.653	39.563	17.031	14.935	19.509	81.599	24.458	16.616	10.747	19.878	5.503	12.157	16.892	14.182	47.465	31.324	16.820	5.426	43.115	23.349	7.870	7.158	36.909	40.742	15.548	50.810	12.038	11.911	70.588	14.927
ENSCCRG00000000831	9.095	4.406	4.612	3.963	5.601	2.081	2.995	1.443	9.320	7.073	6.696	7.252	3.357	6.767	17.549	10.296	11.467	14.016	13.758	8.171	2.055	6.053	2.902	5.787	10.400	3.115	12.687	4.536	13.375	7.930	3.359	9.407	15.354	11.030	9.015	13.358	4.613	4.669	2.013	1.708	7.041	6.139	1.372	1.950	8.303	2.829	10.060	9.032	9.007
ENSCCRG00000000832	21.807	23.007	17.605	14.833	28.800	5.683	11.098	13.687	31.580	30.488	26.946	23.421	23.466	32.142	28.587	43.783	30.080	20.054	21.107	17.136	12.422	7.040	3.211	14.568	29.865	12.656	32.479	22.422	23.684	32.447	19.247	34.780	22.586	28.492	13.514	39.676	28.863	21.045	22.329	16.141	22.024	22.912	7.997	20.731	35.929	11.484	33.965	13.274	27.128
ENSCCRG00000000834	1.822	1.846	3.569	3.161	1.867	1.950	2.439	1.501	2.403	2.351	2.062	2.957	1.527	1.048	2.647	2.017	1.301	1.489	2.278	1.275	0.754	3.085	2.360	1.397	2.631	1.570	2.471	3.451	5.570	0.502	1.433	1.726	2.757	0.972	0.565	2.600	5.976	1.234	0.666	1.318	1.936	0.836	0.578	0.548	2.535	1.278	2.687	2.708	1.016
ENSCCRG00000000837	2.803	1.779	3.387	24.527	3.125	30.643	8.849	3.736	3.429	2.322	7.475	4.032	1.570	2.847	2.613	2.463	1.339	2.031	2.104	2.595	0.730	15.250	9.340	6.562	3.074	9.600	4.181	2.756	3.160	5.156	5.773	8.357	1.743	1.376	1.652	6.447	1.502	2.256	1.606	1.713	1.580	2.719	4.869	4.349	4.206	2.453	3.272	2.711	2.144
ENSCCRG00000000842	5.552	4.388	3.434	4.071	2.602	1.198	1.388	1.030	4.816	3.610	4.172	4.125	4.951	4.304	9.895	7.316	6.089	9.739	10.769	6.902	1.666	1.927	1.204	3.098	7.975	1.193	9.460	3.673	9.802	5.415	2.765	5.060	11.203	5.451	6.176	10.632	4.270	4.465	2.466	1.664	4.052	4.203	1.367	1.176	7.933	1.690	7.010	5.086	6.721
ENSCCRG00000000843	21.399	17.267	10.924	15.059	28.496	53.757	31.636	13.884	34.401	27.001	33.419	27.943	8.533	20.514	26.018	38.398	22.292	20.390	21.273	19.368	5.899	19.590	30.839	27.053	19.498	31.271	24.959	21.255	24.488	26.330	27.474	30.400	14.453	20.721	14.481	32.856	16.111	14.770	6.270	21.788	25.578	12.838	20.778	33.466	12.829	9.728	14.933	14.781	23.399
ENSCCRG00000000844	8.779	8.028	4.229	18.692	1.967	0.588	16.552	4.645	13.705	8.383	8.210	7.775	6.763	9.843	9.497	16.425	10.566	11.255	3.369	2.451	2.647	1.687	2.478	1.531	5.533	1.468	6.270	4.349	9.334	7.679	4.082	10.075	7.379	10.668	8.453	9.782	4.169	3.199	3.641	2.763	8.571	5.084	1.619	1.053	8.219	5.027	9.800	7.998	11.041
ENSCCRG00000000845	37.004	24.005	22.293	11.221	25.229	28.756	34.229	34.751	16.285	18.771	18.101	23.174	22.885	18.527	18.358	15.024	14.807	16.030	38.387	25.214	22.170	59.821	48.217	44.705	15.418	53.994	21.747	23.555	27.588	23.464	23.950	15.984	19.630	14.700	23.047	17.953	16.503	13.340	16.333	30.727	24.007	18.038	23.780	29.538	22.589	23.508	23.065	17.499	18.484
ENSCCRG00000000851	59.701	43.726	37.044	42.150	41.841	31.421	25.419	39.088	35.361	39.645	35.200	35.235	27.476	28.438	27.773	17.079	15.432	21.836	53.416	52.694	44.278	33.618	12.136	19.371	35.791	44.274	31.453	76.681	29.115	23.653	122.031	32.043	28.520	21.170	25.611	23.804	30.198	60.342	67.466	24.870	27.346	46.278	23.608	30.099	41.265	36.944	41.733	61.345	36.458
ENSCCRG00000000854	23.460	13.080	15.477	3.463	38.829	11.902	21.580	24.996	16.407	14.247	23.143	10.612	5.468	7.547	50.253	22.414	10.267	35.399	15.447	11.715	5.403	54.218	21.982	32.070	23.602	46.791	17.087	8.916	45.533	26.774	7.204	25.694	34.300	10.701	11.056	12.418	6.553	11.578	10.586	17.032	18.112	11.104	19.811	20.115	10.533	6.846	14.552	14.096	46.835
ENSCCRG00000000855	2.979	1.153	1.163	2.174	2.506	1.244	1.556	0.310	3.121	2.171	2.338	3.044	0.823	2.274	6.622	4.250	4.661	4.547	4.210	3.267	0.486	4.338	2.139	5.002	4.109	2.167	4.123	2.225	3.682	2.931	1.144	3.373	5.313	3.516	1.962	7.822	1.411	1.489	0.542	0.734	2.667	1.608	0.642	0.946	3.206	0.708	3.307	2.535	2.842
ENSCCRG00000000856	35.451	43.564	37.101	16.313	33.706	9.890	27.301	41.922	48.416	36.506	43.391	44.095	22.832	44.504	23.797	51.759	42.805	24.025	32.201	25.543	35.634	18.060	22.701	26.427	29.824	28.508	27.497	41.798	28.963	50.852	43.118	46.652	20.825	36.656	16.565	47.205	46.929	37.279	62.290	29.082	39.152	39.708	29.780	26.429	39.178	31.819	30.864	24.873	47.288
ENSCCRG00000000860	8.280	7.187	10.085	3.337	24.179	9.400	11.705	14.215	20.199	16.469	20.145	28.962	10.456	12.880	20.486	15.465	16.863	19.685	15.109	9.936	7.636	47.076	19.734	27.956	11.985	13.903	21.111	19.155	18.580	25.027	25.659	28.419	17.929	19.761	13.717	31.384	10.784	7.692	7.551	25.964	12.906	6.899	19.291	17.526	25.294	15.138	12.683	12.012	14.633
ENSCCRG00000000872	0.087	0.331	1.735	15.976	0.752	0.227	0.145	0.227	0.085	0.262	0.872	0.000	0.075	0.245	0.168	0.165	0.060	0.067	0.000	0.086	0.117	0.444	0.000	0.000	0.000	0.378	0.143	0.207	0.000	0.000	0.061	0.000	0.145	0.076	0.196	0.147	0.130	0.161	1.614	0.000	0.000	0.069	0.180	0.066	1.208	0.068	0.603	0.071	0.078
ENSCCRG00000000874	5.680	2.922	2.820	2.502	4.287	1.991	2.147	1.260	4.639	3.592	4.482	3.823	2.005	3.451	7.671	4.960	5.465	7.127	7.321	5.683	1.388	4.567	2.476	4.164	5.045	2.745	5.189	2.055	6.580	4.149	1.698	4.254	5.972	3.471	3.411	6.706	3.312	3.769	2.139	2.026	2.465	3.540	1.776	1.286	3.684	1.252	4.296	3.806	3.712
ENSCCRG00000000875	5.242	2.231	0.976	1.560	2.253	0.281	1.136	0.385	1.507	1.572	1.107	1.400	0.769	2.127	1.492	0.711	1.542	1.808	2.442	1.917	0.915	1.664	0.771	0.452	1.217	0.508	1.797	0.715	0.660	1.642	0.714	0.807	1.733	1.726	1.013	1.618	1.794	0.709	2.490	1.521	1.269	1.066	2.384	1.043	0.873	1.134	0.782	1.525	1.540
ENSCCRG00000000877	15.815	9.351	18.386	7.801	11.068	6.734	10.655	13.458	23.189	21.148	23.088	16.544	17.858	12.957	34.037	15.242	19.658	31.365	19.283	25.478	12.165	10.673	5.854	15.086	16.971	13.946	31.792	6.982	36.853	24.717	10.307	17.569	22.855	19.572	16.073	25.661	6.916	7.182	7.450	4.801	13.162	13.254	10.254	6.998	13.937	16.571	19.446	21.349	24.409
ENSCCRG00000000878	3.360	3.260	2.919	2.175	1.762	1.467	1.997	1.265	3.110	1.507	2.096	1.650	2.130	1.768	4.550	2.651	2.883	3.147	5.168	5.219	2.142	2.757	1.188	2.698	4.735	1.483	4.301	1.539	5.090	2.053	1.546	2.363	4.442	2.911	2.318	3.801	3.208	4.050	2.585	1.333	3.615	2.843	1.433	1.635	1.375	0.781	2.672	3.380	2.584
ENSCCRG00000000880	2.781	2.210	2.823	1.489	1.203	2.017	1.003	0.433	1.811	1.071	1.732	1.519	2.328	3.359	3.162	2.767	2.391	3.383	3.177	4.804	3.134	1.265	0.734	1.074	5.441	1.012	5.601	0.613	3.635	2.085	1.358	2.082	4.449	3.950	3.551	4.170	0.737	0.936	0.717	0.112	1.101	1.340	1.730	0.238	0.625	1.058	3.220	1.260	1.611
ENSCCRG00000000888	13.582	12.761	8.020	6.600	7.156	5.272	6.731	13.231	9.809	12.971	9.046	7.353	10.511	10.316	10.053	12.265	13.041	10.850	16.300	12.724	13.473	6.276	6.202	12.403	15.818	9.502	12.642	3.851	12.046	10.241	5.958	9.073	10.766	11.311	7.927	8.684	13.839	13.522	19.449	10.546	13.464	15.297	12.036	8.204	8.076	5.861	7.388	11.983	11.729
ENSCCRG00000000893	5.794	2.145	2.791	3.958	5.561	3.248	1.998	0.615	3.605	2.952	4.484	6.253	0.857	3.317	4.766	5.891	6.839	4.794	6.980	3.612	1.423	4.804	3.694	2.581	1.631	2.239	4.537	2.355	5.716	4.331	3.779	5.828	5.634	4.089	2.336	5.724	2.326	1.570	1.667	2.840	3.835	1.447	0.975	2.791	3.405	0.887	2.267	1.734	5.662
ENSCCRG00000000903	37.520	11.641	11.770	27.961	14.562	7.649	9.071	2.415	18.406	14.689	21.379	26.336	6.360	17.618	61.630	20.401	37.449	53.699	51.460	29.353	4.491	27.711	7.350	20.847	41.125	11.291	30.589	10.875	42.696	18.969	14.579	20.322	57.045	30.457	44.615	30.976	9.151	14.710	3.987	3.408	8.992	10.795	5.178	4.335	17.269	10.750	31.133	38.700	27.589
ENSCCRG00000000908	17.235	16.497	11.857	14.526	17.241	10.053	11.384	12.746	22.914	19.991	21.950	18.651	18.747	19.627	21.037	24.971	24.651	18.547	20.889	17.473	9.870	14.029	12.008	16.019	17.727	14.870	23.725	17.151	21.784	23.574	18.130	19.157	23.375	17.335	12.135	21.394	19.722	19.845	14.992	13.397	19.327	20.385	13.403	11.742	23.032	10.711	21.636	19.176	21.211
ENSCCRG00000000916	2.404	1.377	1.411	1.764	0.792	0.229	1.445	2.188	2.813	2.748	3.290	1.937	4.943	3.863	5.946	7.469	4.875	7.323	3.464	1.131	0.829	0.956	0.805	0.871	4.530	1.000	6.692	0.851	6.043	3.220	0.888	3.561	3.844	4.538	3.869	4.115	1.149	1.105	1.626	0.872	2.071	1.248	0.197	0.411	3.315	2.117	3.939	4.346	5.101
ENSCCRG00000000927	3.034	2.389	2.492	3.128	11.918	4.702	4.772	3.164	3.980	3.583	5.712	7.227	3.099	2.286	5.654	5.347	5.683	7.043	4.910	4.509	2.487	22.729	9.680	12.516	7.038	11.561	6.034	1.806	6.167	4.674	5.511	4.673	5.567	5.015	3.525	4.049	1.920	2.434	1.353	6.408	5.385	4.696	8.616	7.148	4.249	3.238	3.753	5.367	3.925
ENSCCRG00000000928	11.723	6.855	4.563	6.995	6.911	4.078	4.348	4.380	9.333	11.055	11.068	8.246	5.229	10.956	26.890	14.851	11.468	18.564	7.543	8.224	4.904	4.874	3.787	7.875	14.643	5.770	12.625	5.210	15.710	7.802	5.754	18.557	16.420	15.912	17.895	17.058	7.667	5.747	6.062	3.928	7.369	6.386	4.776	4.158	19.829	3.762	7.699	6.394	18.192
ENSCCRG00000000931	2.980	1.974	3.951	1.032	1.612	0.797	0.702	1.321	3.083	1.483	2.895	3.863	1.925	5.190	3.290	5.493	2.735	2.464	2.555	2.078	1.965	3.047	0.928	1.781	2.020	0.949	3.316	4.423	1.807	2.756	3.752	3.090	3.060	1.710	2.919	5.213	3.202	1.381	1.822	0.815	2.206	3.372	1.234	1.317	2.650	2.466	2.654	1.197	6.125
ENSCCRG00000000935	12.800	10.723	8.988	5.361	5.958	2.635	3.722	7.143	13.857	11.342	11.944	12.730	10.801	11.296	10.433	20.816	15.783	11.787	11.134	9.807	10.339	3.153	6.017	7.298	11.907	4.479	12.892	9.307	11.763	12.934	7.150	11.406	9.601	11.492	11.125	10.656	10.689	8.392	9.859	5.242	14.811	13.434	4.859	4.030	9.258	7.063	11.058	13.200	13.424
ENSCCRG00000000937	2.370	3.457	2.132	4.754	10.238	2.237	8.024	1.358	8.691	14.189	16.819	25.150	5.620	4.569	7.755	4.078	5.693	8.512	4.692	4.232	2.262	31.642	21.135	25.153	6.368	4.526	12.005	9.393	20.423	11.695	9.306	9.522	12.021	5.796	9.292	11.318	1.213	2.446	1.439	8.861	7.324	7.912	6.026	2.653	29.966	9.200	6.110	8.369	11.493
ENSCCRG00000000938	5.718	6.899	9.063	2.692	10.394	8.355	7.726	8.516	5.801	4.955	4.566	3.803	6.940	3.113	3.448	2.853	3.247	2.895	3.591	5.514	9.255	4.110	4.854	2.522	2.109	7.164	2.226	8.747	3.068	3.486	7.620	2.617	2.272	1.114	2.013	2.145	10.496	5.289	12.012	9.833	2.530	6.028	8.005	9.418	3.711	2.644	2.076	3.864	3.123
ENSCCRG00000000942	1.979	1.475	3.566	1.091	0.792	0.867	0.420	0.372	1.501	1.656	1.644	2.257	1.945	3.429	3.905	3.618	4.524	4.786	6.080	1.928	1.243	1.314	0.808	0.931	3.163	0.160	4.210	2.730	3.645	1.545	1.483	3.243	4.303	2.298	2.596	4.262	1.951	2.151	1.433	0.524	1.309	1.659	1.105	0.897	2.623	0.991	4.858	1.608	4.157
ENSCCRG00000000945	3.812	3.708	2.067	2.192	2.385	0.989	1.409	1.061	4.534	4.191	2.781	4.911	3.025	2.697	9.478	5.448	4.643	5.963	6.156	4.636	1.861	1.682	1.179	2.111	5.737	1.092	5.747	2.159	8.198	2.439	1.464	2.732	10.338	4.458	3.598	3.790	3.691	2.471	3.308	1.398	4.650	3.136	1.305	1.107	5.682	2.193	3.896	4.980	3.510
ENSCCRG00000000954	41.028	67.336	70.058	28.405	37.637	39.210	22.121	41.635	25.309	39.906	35.014	71.633	113.093	86.483	41.258	39.891	33.429	36.778	88.453	72.835	130.159	32.017	32.697	42.213	58.002	28.943	70.292	75.746	59.001	58.549	107.709	30.449	42.022	38.690	64.714	54.521	31.765	23.071	35.133	43.033	31.870	40.243	20.886	20.218	62.183	54.571	55.932	40.066	58.550
ENSCCRG00000000956	18.774	21.937	26.326	15.091	28.811	6.935	9.869	10.591	25.199	24.016	26.047	21.233	17.239	24.662	24.437	30.316	33.625	16.982	21.267	12.942	7.948	6.257	4.420	15.483	24.378	10.885	22.638	16.481	16.963	27.255	14.390	28.311	27.263	27.232	16.632	39.614	25.087	12.285	13.314	13.311	25.863	19.690	11.523	17.309	26.746	13.581	27.596	12.527	29.833
ENSCCRG00000000963	1.491	0.433	0.964	0.674	2.040	4.056	1.000	1.326	1.559	4.776	5.589	0.494	0.467	1.460	1.993	13.589	0.592	1.883	0.126	0.187	0.298	0.780	0.574	0.353	0.310	0.423	3.005	0.283	2.372	10.980	0.379	9.411	1.847	2.286	0.381	1.101	0.190	0.352	0.855	2.492	1.910	0.375	2.451	2.842	2.964	7.522	15.923	1.842	3.504
ENSCCRG00000000971	33.330	17.896	26.380	14.717	27.705	13.585	18.486	15.902	34.817	30.648	28.438	22.078	22.499	20.473	51.504	26.164	34.002	47.429	38.982	26.616	16.488	30.927	23.351	43.552	36.352	24.148	52.827	11.361	48.300	33.013	17.752	26.902	31.568	29.110	30.947	38.718	19.061	17.388	11.784	13.546	24.745	27.244	14.906	18.690	21.331	19.452	28.909	32.557	30.651
ENSCCRG00000000972	0.124	0.220	0.780	48.866	13.287	145.025	101.095	1.769	0.285	0.179	64.640	0.204	0.108	0.040	1.877	0.000	1.204	0.092	1.861	1.345	1.224	1.466	0.081	0.260	1.987	0.348	0.205	0.053	1.759	0.000	0.126	0.000	1.274	0.654	2.180	0.000	3.588	2.355	8.627	1.732	6.708	1.665	0.429	19.056	0.393	0.135	0.910	1.017	0.996
ENSCCRG00000000977	2.510	2.662	2.031	2.514	1.234	0.721	1.120	1.061	2.362	3.384	2.178	2.753	3.335	4.576	5.423	3.658	3.094	7.143	2.731	1.985	2.246	0.805	0.538	1.918	3.717	0.852	5.551	2.606	8.376	3.709	2.554	2.731	7.360	3.654	5.045	4.327	3.717	2.813	1.050	1.669	3.449	4.796	1.381	0.878	2.952	1.646	3.683	4.202	5.450
ENSCCRG00000000981	347.979	295.577	268.225	229.953	262.521	210.744	253.737	384.990	351.300	312.689	313.932	300.850	308.079	377.476	262.104	331.141	316.274	288.008	263.960	253.665	372.103	267.434	290.642	271.701	345.388	292.004	245.226	307.387	231.581	318.832	311.894	348.069	294.982	334.320	340.255	289.345	249.263	310.026	284.074	246.577	254.896	300.987	205.560	243.803	341.284	361.072	296.164	249.515	280.182
ENSCCRG00000000990	7.301	5.413	6.216	4.041	3.880	1.008	2.200	3.869	7.169	5.560	5.912	3.032	5.147	5.677	8.135	8.512	7.696	8.424	6.689	2.971	3.106	2.509	2.591	3.809	4.080	2.301	6.015	2.647	6.864	6.697	3.798	3.808	7.684	7.171	3.540	7.380	5.545	4.589	3.710	2.181	3.260	3.325	2.832	1.439	5.044	2.395	5.712	5.463	6.787
ENSCCRG00000000993	11.996	10.868	10.449	5.519	9.488	13.662	10.849	13.097	15.806	9.928	13.506	16.236	6.804	11.985	13.730	18.699	16.466	11.808	12.971	10.743	6.766	13.661	16.507	17.667	10.455	10.597	14.795	10.830	13.428	13.143	9.476	19.660	14.102	20.534	13.177	22.146	7.030	7.154	4.668	9.688	17.505	7.487	7.622	11.744	14.349	8.810	14.082	10.121	12.221
ENSCCRG00000000995	1.748	3.318	3.298	1.622	3.476	2.870	4.457	2.773	6.431	3.389	6.248	5.909	4.923	4.281	3.601	5.184	5.027	3.807	2.173	3.242	2.865	5.004	4.014	4.734	4.787	2.307	5.165	4.250	9.510	4.763	4.944	4.688	5.053	2.707	6.294	9.229	2.288	1.224	0.210	1.722	3.224	2.222	1.249	0.941	6.952	2.988	5.960	3.712	4.113
ENSCCRG00000001001	6.167	4.476	3.039	3.870	1.704	0.890	1.524	1.052	6.656	4.332	3.765	2.608	5.111	5.693	7.286	6.848	6.985	7.897	3.848	2.703	1.765	1.372	0.953	1.337	5.655	1.177	6.314	1.885	7.076	4.148	1.973	3.381	7.060	6.406	6.330	4.883	1.522	2.349	1.249	1.052	4.172	3.503	1.173	0.229	3.540	2.806	5.683	4.343	5.578
ENSCCRG00000001007	0.000	0.040	0.380	4.348	0.546	50.961	4.439	0.052	0.000	0.214	0.452	0.000	0.000	0.112	0.000	0.113	0.041	0.487	0.118	0.058	0.040	0.000	0.000	0.000	0.158	0.821	0.000	0.106	0.180	0.000	0.185	0.000	0.131	0.290	0.045	0.050	0.089	0.293	2.562	0.923	0.477	0.094	0.905	0.316	0.434	0.047	0.100	0.097	0.159
ENSCCRG00000001010	7.111	5.286	3.655	3.695	3.113	7.315	6.402	1.534	2.549	2.430	2.679	2.890	1.321	3.085	5.464	2.015	8.664	6.952	3.417	1.662	0.321	6.503	1.234	3.741	21.454	16.802	10.293	0.909	10.394	2.046	0.429	0.763	19.549	5.543	13.498	6.774	10.369	5.980	3.600	3.411	1.161	3.689	37.658	2.660	0.683	0.749	2.303	8.327	4.367
ENSCCRG00000001016	21.297	13.011	14.929	10.742	17.956	8.421	12.419	6.099	15.664	16.823	12.185	12.489	17.814	13.921	26.119	16.709	17.079	23.858	33.092	16.951	18.353	17.368	20.037	18.705	25.879	20.210	21.702	12.029	31.007	15.475	6.042	12.971	22.376	15.481	17.667	16.957	14.056	20.854	16.020	11.703	20.975	37.308	12.082	11.913	17.653	6.313	23.171	24.552	21.502
ENSCCRG00000001019	1155.420	1176.841	1032.874	1125.583	927.210	931.083	871.018	1268.304	891.273	1093.690	955.044	1000.792	1058.136	1121.485	694.416	754.060	743.786	842.291	610.612	948.986	827.783	694.596	988.379	636.305	532.355	1160.472	645.489	1175.158	586.719	965.994	1013.486	900.784	692.867	798.409	870.225	666.187	1256.983	1180.468	1545.046	1252.095	740.085	1091.985	1338.835	1268.864	867.049	1148.650	808.442	967.021	835.352
ENSCCRG00000001025	4.989	4.337	3.681	2.989	3.780	2.984	4.380	1.368	3.749	4.551	4.649	4.006	3.795	3.590	4.681	4.483	3.626	3.723	5.538	5.638	3.022	2.856	3.284	3.359	4.110	3.176	4.254	3.493	4.825	4.481	3.725	4.082	4.834	3.626	4.344	4.507	5.567	3.806	4.084	3.146	3.817	4.501	1.702	3.812	4.873	3.089	4.282	3.429	4.440
ENSCCRG00000001030	19.559	15.516	18.129	8.108	17.729	30.174	20.080	11.242	12.655	10.646	11.952	10.004	8.130	8.914	11.892	13.460	10.715	12.117	17.071	13.252	15.674	15.334	15.322	9.236	11.123	16.356	10.846	10.429	12.378	10.793	9.471	9.404	10.201	10.167	7.488	13.085	18.820	15.015	18.445	8.784	11.586	9.759	7.475	14.695	12.115	8.639	9.587	9.907	11.803
ENSCCRG00000001037	8.886	7.953	8.399	8.703	15.325	10.967	9.478	5.637	17.780	14.884	22.223	29.951	6.394	15.585	19.895	25.872	21.882	16.713	12.561	12.498	3.776	13.011	9.569	22.762	12.347	11.432	22.151	10.372	17.439	22.940	16.610	21.679	18.479	23.445	15.539	43.987	8.294	5.188	2.986	7.375	11.449	8.971	5.203	9.159	31.847	11.076	17.284	10.063	22.301
ENSCCRG00000001040	0.000	0.000	0.139	0.000	0.000	0.000	0.228	0.000	0.000	0.066	0.000	0.150	0.079	0.000	0.000	0.087	0.063	0.000	0.000	0.180	0.000	0.214	0.082	0.218	0.406	0.000	0.000	0.326	0.185	0.165	0.000	0.080	0.456	0.080	0.069	1.852	0.342	0.299	0.000	0.306	0.000	0.000	11.229	0.000	0.067	0.000	0.000	0.150	0.081
ENSCCRG00000001041	13.020	9.547	14.457	6.327	11.371	5.599	6.023	6.327	10.878	10.703	9.266	8.999	14.248	12.678	12.923	12.790	14.438	15.492	20.484	18.504	14.078	10.211	7.689	15.778	14.496	6.450	18.601	9.543	15.300	8.529	11.436	13.007	15.699	13.219	12.271	16.013	13.753	14.425	14.979	12.038	15.723	14.045	7.262	8.415	17.131	6.994	13.732	11.849	13.293
ENSCCRG00000001055	2.747	1.614	1.704	1.208	1.782	0.505	2.614	1.151	3.234	3.092	0.980	3.252	4.095	0.769	3.000	2.026	1.483	2.079	1.326	2.101	1.844	0.215	0.825	0.581	1.567	1.035	3.173	2.561	2.968	5.248	2.367	2.130	2.282	2.408	2.752	3.035	3.013	1.872	1.804	2.272	1.398	2.164	0.000	0.556	1.872	1.687	1.237	3.296	2.391
ENSCCRG00000001063	10.137	4.582	3.321	1.888	5.501	3.953	7.590	5.287	17.973	4.924	15.291	11.431	2.389	8.903	14.947	7.331	6.981	7.524	8.045	5.906	3.453	18.317	13.993	10.929	13.446	11.116	7.179	6.214	8.352	10.663	8.642	5.748	9.851	8.569	6.309	12.732	2.059	2.486	1.229	2.975	6.044	3.505	3.045	3.874	14.401	3.158	5.241	6.617	6.095
ENSCCRG00000001070	1524.930	417.089	726.954	483.292	1207.172	299.576	644.013	680.808	449.525	742.142	241.084	360.633	844.503	1739.659	886.062	929.520	1853.413	1369.716	1241.655	1322.604	2309.667	135.879	447.544	634.025	2267.919	938.023	1388.296	111.118	1219.007	382.121	133.560	1034.926	1544.259	4953.277	1528.709	310.131	643.109	2545.777	862.176	426.836	1729.702	1469.799	268.201	796.878	554.414	1021.292	1676.903	1561.472	799.810
ENSCCRG00000001072	2.671	2.119	2.492	1.339	2.337	1.476	2.379	2.078	2.051	2.468	1.695	2.061	3.335	2.518	4.650	2.553	3.152	3.442	5.641	3.803	6.666	3.842	2.527	2.390	5.176	4.395	5.810	0.986	6.788	2.218	1.425	1.947	4.247	3.210	2.887	3.309	3.362	3.825	3.129	2.396	3.748	4.460	2.130	0.805	2.382	2.060	3.682	5.465	2.258
ENSCCRG00000001075	7.606	4.825	4.474	3.770	6.182	2.606	4.057	3.153	7.880	3.769	5.451	3.348	3.352	4.168	7.209	5.700	4.728	7.910	7.354	5.640	4.613	4.374	2.761	3.106	6.338	3.226	5.387	2.367	6.990	4.206	1.918	3.395	9.040	4.725	4.110	3.720	3.556	5.386	4.881	2.427	2.385	5.274	3.626	2.824	4.243	1.899	3.612	5.169	4.060
ENSCCRG00000001078	3.693	3.417	4.830	18.775	8.821	8.759	5.307	9.676	3.081	2.083	5.972	1.109	2.191	1.449	2.811	0.384	1.725	2.237	4.594	5.067	15.544	2.556	1.652	0.911	7.394	6.759	2.193	2.619	2.595	3.490	1.058	0.911	1.433	1.181	1.669	0.912	5.713	5.883	13.662	1.991	1.636	3.949	4.194	6.170	1.261	3.821	0.632	5.416	1.670
ENSCCRG00000001081	2.851	1.741	2.071	0.917	0.595	0.741	2.006	0.108	1.885	3.169	2.690	3.301	2.640	1.862	5.480	2.114	3.471	3.726	5.386	5.512	2.122	0.181	0.168	0.787	3.741	0.517	2.752	0.712	4.022	1.564	1.884	2.827	3.680	2.953	6.112	4.079	3.291	2.713	1.671	0.259	2.207	1.220	1.154	0.329	1.900	1.070	3.192	2.383	2.731
ENSCCRG00000001082	3.388	2.584	2.219	1.561	2.053	1.319	1.332	0.782	2.346	1.919	2.224	2.140	2.681	2.584	5.434	3.193	2.998	4.247	6.527	4.469	1.413	2.220	1.321	2.369	4.607	1.939	5.351	2.960	6.035	2.060	2.172	2.439	6.556	2.504	2.554	5.839	2.816	2.339	1.876	2.341	2.261	2.538	2.061	1.901	2.491	0.584	3.406	2.843	3.724
ENSCCRG00000001086	14.048	5.118	9.033	5.260	5.085	4.213	2.918	4.396	9.644	9.844	11.075	9.740	10.339	13.331	18.481	14.456	15.487	16.515	18.159	12.562	7.510	5.324	2.965	10.293	18.962	2.845	17.772	4.552	19.356	12.449	9.942	14.812	15.920	16.739	15.885	17.121	6.317	5.820	2.619	2.777	8.273	9.789	2.906	2.477	14.034	4.769	15.655	12.793	11.251
ENSCCRG00000001090	9.156	5.584	5.837	5.301	7.504	6.236	5.172	3.490	8.432	7.892	7.978	6.695	5.056	7.652	8.193	13.666	9.669	10.842	11.794	5.983	4.288	3.535	3.413	5.565	5.631	6.230	7.399	4.878	8.090	8.991	4.448	9.820	8.470	7.645	5.035	13.263	6.638	6.486	5.141	4.324	5.696	4.927	4.604	7.023	6.994	3.749	7.085	4.270	8.932
ENSCCRG00000001092	2.740	0.454	2.183	1.072	0.842	0.112	0.655	0.108	1.581	1.145	0.453	1.301	1.436	2.799	6.368	3.433	4.507	6.724	5.851	3.345	4.707	1.304	0.341	1.345	5.676	0.753	7.476	0.105	3.548	0.730	0.128	1.523	3.904	11.627	5.051	3.266	1.134	3.048	0.913	0.102	1.658	2.504	0.040	0.311	2.140	0.919	3.071	4.600	0.707
ENSCCRG00000001094	38.701	10.498	13.832	11.184	19.423	12.093	9.027	8.004	22.915	21.683	21.537	25.220	6.939	20.587	44.775	37.544	33.873	39.126	26.113	23.462	7.586	21.533	9.269	27.708	24.325	13.430	24.340	7.277	19.597	21.281	9.197	20.638	28.854	33.110	28.191	42.979	14.126	10.799	3.055	4.861	21.451	14.414	7.214	8.515	25.854	8.996	27.697	25.245	23.566
ENSCCRG00000001102	1.303	0.870	1.950	7.164	0.832	12.997	2.128	0.723	2.284	1.248	4.116	1.787	1.129	1.150	2.559	2.276	1.567	1.952	1.998	1.316	1.457	0.927	1.455	1.344	2.082	0.988	1.856	0.680	1.039	1.424	0.887	2.080	2.539	1.760	1.517	2.205	1.325	0.901	3.485	1.420	0.835	0.998	0.842	0.601	1.325	1.050	1.371	1.496	1.692
ENSCCRG00000001103	4.316	2.695	2.569	2.399	2.393	1.709	2.525	2.029	3.709	4.473	4.041	4.268	3.685	2.508	8.004	8.046	5.776	9.618	9.147	5.830	5.327	6.176	3.361	8.412	6.540	3.243	8.575	2.061	9.517	3.550	3.880	5.157	8.479	6.266	5.497	7.442	4.566	3.599	1.440	0.942	4.984	4.363	1.863	1.677	3.640	1.999	4.509	4.373	4.006
ENSCCRG00000001108	0.674	3.759	3.139	2.407	0.174	0.487	2.703	2.655	3.634	4.583	3.476	3.657	2.109	4.033	4.174	6.938	1.725	3.041	2.082	1.303	5.079	2.047	1.534	2.431	1.992	1.963	5.297	4.267	1.023	4.664	3.234	4.081	1.170	0.295	4.772	2.469	4.035	2.448	3.516	3.757	3.891	3.486	1.172	1.677	2.645	0.539	7.298	2.421	5.967
ENSCCRG00000001109	17.379	18.937	20.303	11.971	40.923	18.584	21.390	22.966	34.326	37.317	19.906	30.430	23.352	17.751	33.718	31.043	31.550	35.561	48.936	43.031	25.958	86.646	39.797	77.912	54.042	43.530	60.292	17.171	53.803	20.575	39.684	35.225	34.839	37.738	38.771	48.523	33.374	25.392	18.131	17.047	66.452	38.288	17.028	35.545	45.558	31.641	29.393	36.404	32.305
ENSCCRG00000001111	13.788	7.619	9.281	15.718	10.742	6.095	8.526	5.790	11.013	13.821	9.580	7.174	11.410	7.463	22.382	8.894	11.252	21.776	17.049	11.643	10.130	15.244	8.901	15.245	19.142	13.135	19.752	5.049	24.447	9.051	7.776	8.788	19.302	11.896	12.959	13.851	6.287	7.934	5.016	6.878	15.801	16.998	5.341	7.514	7.778	5.949	12.119	16.309	11.621
ENSCCRG00000001116	4.511	4.253	2.376	0.320	0.000	0.334	0.181	0.634	1.142	0.943	0.911	0.835	4.286	1.366	9.535	0.482	0.755	0.505	5.227	7.582	3.224	0.000	0.000	0.404	1.162	0.121	4.428	0.346	5.073	2.361	0.358	0.766	6.768	1.530	4.100	0.737	3.101	1.949	1.165	0.304	0.370	3.152	0.351	0.994	0.584	0.628	2.887	6.606	2.525
ENSCCRG00000001117	12.909	2.691	4.298	5.269	16.539	2.470	6.363	3.530	12.119	7.714	11.325	24.420	3.618	5.750	26.571	6.387	12.358	22.189	28.040	9.653	2.437	33.164	11.034	31.403	12.669	14.164	17.352	7.951	25.759	12.038	10.696	12.548	16.230	12.670	16.039	24.908	3.551	3.785	1.944	5.651	14.410	7.571	4.422	7.288	17.079	8.924	14.456	15.660	15.712
ENSCCRG00000001119	12.588	9.901	14.162	5.224	12.550	16.393	10.146	10.258	15.899	8.840	15.344	17.691	4.375	13.317	7.039	19.186	12.800	5.887	9.726	11.909	13.107	9.240	8.854	11.846	7.798	12.553	4.114	7.544	5.205	17.796	12.142	13.786	5.742	8.593	4.964	16.099	9.082	7.946	10.001	2.842	6.218	7.357	7.308	6.460	13.191	7.806	6.865	7.024	7.522
ENSCCRG00000001122	14.308	17.170	11.855	11.114	14.683	6.971	12.859	9.532	19.149	14.059	18.857	11.563	9.483	13.004	14.348	17.679	15.501	12.098	13.313	12.502	7.084	8.343	7.724	9.787	11.882	8.413	12.844	13.226	11.194	15.572	11.229	15.503	12.697	12.889	9.958	15.405	18.543	15.248	18.978	10.177	13.979	16.310	9.281	10.715	15.308	7.955	13.252	9.979	17.196
ENSCCRG00000001124	16.668	5.062	17.090	12.623	23.198	19.666	14.524	28.305	18.534	15.209	14.377	19.351	7.461	9.392	10.442	13.423	9.604	14.991	21.519	9.014	13.617	25.710	25.033	10.143	15.536	27.105	14.622	10.086	14.598	17.278	16.421	17.304	14.306	23.133	11.480	18.053	10.181	17.245	10.769	19.499	16.491	14.882	16.101	21.727	13.589	10.025	17.829	20.680	15.578
ENSCCRG00000001128	31.551	20.258	27.118	13.986	27.920	30.364	38.625	31.766	43.036	28.271	28.778	34.984	26.374	26.161	20.681	40.390	38.311	22.543	23.498	20.127	21.185	35.204	43.964	40.193	19.400	45.299	24.430	33.344	19.814	37.228	44.615	46.313	19.559	32.648	22.203	32.814	33.268	20.014	29.701	20.062	31.683	23.447	27.550	38.972	24.945	31.273	19.105	17.470	36.612
ENSCCRG00000001130	16.266	15.312	11.497	11.072	18.647	13.919	10.839	19.771	16.086	9.094	14.039	11.701	6.224	13.593	8.756	16.273	18.656	12.338	16.758	19.157	16.903	12.182	14.316	14.580	13.110	11.324	14.748	8.665	12.495	13.705	4.723	29.153	7.883	11.229	11.511	10.841	30.323	20.179	17.277	11.500	17.706	16.423	8.740	12.411	8.435	13.028	9.067	8.808	9.618
ENSCCRG00000001135	3.881	2.838	4.042	4.422	5.162	85.745	5.279	5.404	6.694	5.433	4.608	4.968	5.568	9.065	6.523	7.229	6.239	5.106	3.853	3.224	5.020	8.735	3.497	3.956	5.181	3.597	5.845	3.318	5.854	7.390	2.631	5.639	5.378	4.432	7.646	12.479	2.313	2.595	7.556	2.356	5.238	3.100	3.635	24.854	3.058	2.984	4.708	5.151	5.283
ENSCCRG00000001153	100.535	93.357	68.224	65.516	166.963	133.917	133.222	124.474	229.769	162.460	184.457	148.255	88.192	139.345	133.014	261.896	157.719	126.120	44.156	46.141	22.296	110.659	116.599	133.208	85.310	128.246	125.245	86.221	112.144	189.696	67.585	175.036	91.141	157.833	63.176	166.830	42.993	44.026	39.950	64.933	201.009	78.527	85.294	89.660	176.248	74.118	117.080	65.959	150.056
ENSCCRG00000001154	23.639	13.059	14.045	12.878	12.822	6.273	9.703	10.375	15.507	13.676	11.605	8.957	16.338	10.823	26.577	17.050	19.246	26.392	25.582	18.385	16.264	18.921	7.696	14.756	33.672	11.863	29.777	8.779	33.161	11.193	8.038	16.457	26.543	18.832	26.329	24.673	23.905	16.084	17.229	7.034	13.646	24.061	7.770	13.071	7.922	11.807	20.163	23.763	15.808
ENSCCRG00000001159	0.000	0.000	0.000	0.000	0.078	0.000	0.000	0.000	0.000	0.117	0.000	0.000	0.035	0.000	0.000	0.116	0.028	0.000	0.000	0.000	0.082	13.195	0.000	0.194	0.144	0.000	0.033	0.000	0.000	0.293	0.029	0.143	0.000	0.072	0.000	0.000	0.000	0.027	0.137	0.000	0.000	0.000	0.000	0.000	0.000	0.000	0.000	0.000	0.145
ENSCCRG00000001171	4.035	4.263	5.706	3.367	1.878	47.872	3.289	5.891	5.557	2.837	7.141	5.719	8.771	8.469	3.086	3.547	9.954	4.198	12.874	9.704	5.141	5.245	2.683	4.080	7.463	5.420	4.806	4.709	5.351	4.858	5.049	4.777	4.903	10.688	6.216	11.599	6.872	5.814	5.069	1.777	3.391	4.250	3.346	13.339	6.406	3.804	5.562	4.847	6.740
ENSCCRG00000001173	5.109	3.419	3.958	2.496	1.552	1.669	3.641	3.268	4.862	3.514	4.439	3.171	1.858	4.526	4.842	3.282	4.191	4.152	4.297	4.906	3.126	2.232	2.757	3.666	3.237	3.178	3.133	1.384	3.368	4.074	2.072	3.812	3.842	4.302	3.694	3.313	2.332	2.484	2.043	0.724	2.350	2.320	1.963	1.841	3.920	2.045	2.598	2.078	1.901
ENSCCRG00000001174	0.054	0.000	0.000	10.649	0.104	0.000	21.763	0.024	1.575	0.000	0.136	0.000	0.000	0.000	0.000	0.000	0.000	0.000	0.000	0.000	0.000	0.000	0.000	0.000	0.000	0.000	0.000	0.000	0.000	0.000	0.000	0.000	0.000	0.000	0.000	0.000	0.020	0.036	0.023	0.000	0.000	0.000	0.000	0.000	0.000	0.128	0.000	0.000	0.000
ENSCCRG00000001176	3.007	0.632	1.124	0.305	1.554	5.189	9.367	25.500	1.906	0.867	3.244	2.957	7.696	1.043	1.962	4.690	2.847	3.504	2.389	0.910	0.683	14.851	8.630	43.114	1.314	46.196	5.289	28.170	0.327	2.502	5.372	3.450	11.144	1.541	4.276	16.828	0.554	0.091	0.390	15.909	1.726	0.547	10.341	10.153	10.002	1.053	4.962	1.892	0.824
ENSCCRG00000001177	3.185	2.027	2.745	1.123	1.117	0.223	0.381	0.547	2.701	1.911	2.121	0.922	1.805	1.324	5.553	2.566	3.477	4.035	1.624	2.438	0.727	0.762	0.200	0.913	3.556	0.611	3.175	0.291	3.400	2.373	0.845	1.604	3.991	2.611	2.619	1.891	1.773	1.389	1.157	0.634	1.904	2.669	0.919	0.306	0.888	0.942	2.454	3.070	2.713
ENSCCRG00000001187	114.592	104.928	72.513	67.985	202.966	300.787	297.292	143.524	203.154	112.517	248.258	165.549	97.008	124.959	131.608	190.981	147.585	119.188	56.001	38.670	24.808	157.386	143.812	152.865	79.715	138.651	136.788	119.690	96.684	183.821	128.619	181.925	87.829	161.719	62.804	162.016	67.426	58.123	71.189	136.724	183.896	90.516	191.747	193.322	183.953	96.077	93.117	74.821	155.429
ENSCCRG00000001188	19.328	20.870	14.901	9.275	21.779	11.774	10.974	22.015	21.895	16.090	23.566	18.165	16.196	21.660	18.404	24.801	25.579	19.662	12.106	10.971	13.931	20.353	30.163	19.060	15.488	23.461	19.092	20.504	16.875	28.553	14.126	23.059	15.861	20.414	21.381	24.647	16.099	16.167	24.823	23.106	27.180	17.612	17.582	23.016	22.360	14.041	17.657	23.019	21.427
ENSCCRG00000001193	3.847	3.459	3.943	1.670	5.808	11.126	8.462	4.261	3.298	3.955	4.209	5.112	3.738	4.525	4.212	4.353	3.771	5.039	4.067	2.975	1.981	12.427	9.828	12.808	4.708	9.531	4.915	4.468	5.888	5.017	4.889	4.194	4.126	4.551	3.312	5.926	1.928	1.831	2.361	8.676	4.403	4.561	5.902	6.750	7.608	2.696	3.722	2.506	4.721
ENSCCRG00000001194	5.914	1.714	4.713	1.818	10.260	7.762	5.872	6.233	10.375	12.326	7.910	8.776	4.242	6.223	15.339	4.062	8.822	7.455	11.451	5.042	3.052	19.842	8.274	19.591	7.666	9.464	10.895	7.935	16.803	8.992	15.335	8.005	13.488	7.524	9.456	16.401	1.618	2.592	2.648	2.837	2.897	5.335	2.430	2.185	12.141	2.961	7.319	7.059	10.001
ENSCCRG00000001195	6.822	5.043	6.711	3.670	9.732	5.121	6.442	7.030	10.468	7.576	9.874	11.437	3.579	10.229	6.575	11.645	9.391	7.721	4.918	5.848	2.856	6.772	5.396	6.808	6.168	5.116	5.062	8.681	5.538	11.850	8.994	13.343	6.682	7.021	5.550	12.357	4.729	5.189	4.260	4.287	4.678	4.093	3.478	4.886	11.433	4.171	5.983	6.862	9.982
ENSCCRG00000001200	9.553	13.335	8.849	5.590	8.631	4.517	7.699	11.770	14.692	15.104	14.792	13.292	7.323	14.391	11.443	23.850	22.775	11.574	7.684	6.033	10.133	8.149	6.528	6.349	9.102	10.003	5.039	9.089	11.858	14.587	8.991	19.788	8.431	15.072	8.079	14.336	10.339	4.262	4.664	6.093	10.962	7.445	9.355	6.541	11.086	12.315	7.520	7.537	13.746
ENSCCRG00000001201	119.515	65.865	47.194	35.467	37.993	8.063	14.054	12.612	42.313	54.622	29.832	27.871	50.053	37.487	100.571	67.249	64.740	79.811	148.017	107.759	65.756	9.257	10.847	24.925	95.334	14.044	103.195	15.998	136.553	53.100	11.733	51.509	93.325	68.390	85.303	39.029	70.404	59.055	53.625	10.530	75.655	112.607	7.330	12.245	31.821	19.234	76.682	88.663	53.401
ENSCCRG00000001202	8.886	5.359	4.685	2.847	2.637	2.137	2.353	3.641	6.063	4.991	5.839	6.337	4.789	5.923	6.966	9.819	8.746	6.930	4.721	4.012	4.986	2.793	1.835	5.102	7.123	2.163	7.800	3.166	7.656	7.813	2.747	7.632	7.794	8.127	6.028	9.512	3.197	4.133	5.285	1.761	5.838	3.920	1.223	1.949	7.397	3.638	6.558	5.644	8.763
ENSCCRG00000001203	2.785	1.450	1.341	2.299	2.692	1.390	2.564	0.585	2.718	1.604	2.232	3.745	1.595	2.592	7.310	3.432	5.007	6.506	6.549	2.136	0.806	6.493	1.243	4.416	4.085	3.965	4.727	1.973	5.585	2.940	2.304	4.037	7.791	4.167	3.808	5.028	1.420	1.631	0.886	0.732	2.866	4.160	1.327	1.242	2.523	0.802	3.896	3.079	2.809
ENSCCRG00000001205	24.710	22.531	25.278	14.261	51.649	27.229	45.535	24.577	45.070	26.014	39.020	42.542	21.069	36.814	41.457	32.959	33.327	38.190	34.349	31.497	21.743	125.117	95.188	93.855	25.804	50.622	34.256	36.863	34.472	45.962	47.422	37.529	41.796	36.604	35.806	62.665	15.027	20.729	21.058	33.055	20.959	16.953	24.912	45.839	36.521	17.183	26.737	19.422	31.309
ENSCCRG00000001210	0.836	0.000	0.091	0.000	7.793	6.916	4.955	4.471	9.958	1.290	18.240	17.907	0.207	2.018	1.611	1.018	0.661	0.460	5.362	4.461	0.882	18.325	23.456	10.521	7.844	6.273	2.946	0.426	3.499	9.579	14.537	5.552	1.587	1.779	4.934	13.201	0.268	0.312	0.000	7.383	1.519	0.000	2.966	12.966	16.738	4.778	1.109	0.391	1.382
ENSCCRG00000001212	0.000	0.000	0.178	0.596	0.252	0.161	0.047	0.050	0.858	0.000	0.803	0.000	0.470	0.053	0.000	0.456	0.060	0.067	0.982	0.583	0.205	0.000	0.000	0.943	0.205	0.292	1.763	0.104	0.193	0.251	0.098	0.406	2.888	0.153	0.539	0.039	0.000	0.000	0.237	0.039	0.000	0.069	0.181	0.066	0.000	0.000	0.222	3.080	0.041
ENSCCRG00000001213	27.597	15.577	18.125	25.170	58.558	45.598	36.334	19.685	35.796	21.579	23.219	36.822	17.016	24.782	29.558	26.665	26.934	36.078	24.698	21.200	8.289	96.925	52.701	61.177	32.484	48.955	30.412	28.769	35.649	23.342	32.392	30.179	34.497	16.303	19.457	26.901	12.967	23.841	12.067	32.274	24.101	31.292	27.142	27.454	41.777	9.039	26.779	22.531	24.075
ENSCCRG00000001214	5.592	4.532	3.208	3.577	4.482	4.603	3.690	2.779	5.170	3.299	3.628	2.797	3.111	2.923	7.254	5.803	4.581	4.955	5.861	4.110	2.702	3.243	2.915	4.165	5.240	3.384	5.610	2.250	6.320	3.327	2.145	3.813	5.734	4.025	3.291	5.845	4.166	3.770	3.242	3.288	4.610	4.099	3.220	4.153	3.871	1.544	3.558	4.193	5.007
ENSCCRG00000001215	8.787	5.118	6.360	4.541	9.430	6.754	5.422	6.569	13.262	8.962	12.528	9.614	3.649	15.171	10.576	13.368	18.830	8.082	6.588	6.807	5.136	8.034	4.634	7.348	4.878	5.750	6.616	8.636	6.730	13.670	8.741	13.941	7.503	9.479	5.004	16.138	5.967	5.989	5.945	5.588	7.372	5.506	4.517	7.998	10.253	6.936	9.187	5.502	11.503
ENSCCRG00000001222	5.490	3.267	4.034	2.362	1.783	1.414	1.806	4.346	3.717	3.485	4.946	3.584	3.279	3.200	6.746	4.626	4.545	5.378	5.366	4.184	2.637	1.636	1.107	5.057	3.710	2.793	6.350	1.104	9.227	4.424	1.743	7.327	4.843	5.673	4.860	7.380	1.163	3.675	1.252	1.711	2.550	1.983	8.852	1.930	3.187	3.023	2.925	3.364	5.057
ENSCCRG00000001223	7.366	8.627	12.536	3.470	4.544	1.082	3.751	3.007	6.821	4.768	6.235	2.772	5.424	2.794	12.069	5.781	7.062	8.630	13.103	8.260	5.594	1.504	1.543	1.057	8.229	1.561	10.012	1.528	6.857	5.672	3.023	3.866	9.451	13.079	5.382	4.402	13.803	8.188	11.185	2.274	6.308	7.569	4.469	3.300	3.082	5.204	4.012	5.117	7.435
ENSCCRG00000001229	18.036	9.894	10.122	9.767	19.975	8.233	14.166	7.140	17.861	12.568	15.722	12.679	11.619	14.371	25.770	16.132	16.367	19.803	20.908	17.445	7.707	23.494	15.229	20.363	22.952	14.199	22.267	7.007	23.622	14.552	9.408	15.196	22.245	13.009	16.773	19.798	10.848	6.786	5.492	7.131	14.547	15.434	4.786	8.492	17.618	7.850	8.698	16.027	15.380
ENSCCRG00000001236	8.377	5.399	4.830	4.383	6.155	1.923	6.781	6.274	9.637	8.653	7.394	6.758	6.117	10.056	8.066	7.110	8.241	5.405	5.872	3.794	3.727	4.281	2.369	3.684	6.374	5.710	7.682	9.204	5.957	9.274	5.683	8.808	5.487	7.491	5.532	8.330	9.838	4.881	4.684	6.371	7.728	6.950	3.051	5.329	8.595	6.376	6.327	5.054	8.777
ENSCCRG00000001238	10.417	9.228	11.891	7.529	11.933	3.739	6.268	3.331	11.219	13.305	9.354	7.720	12.911	6.760	27.989	9.811	14.182	21.109	24.236	20.704	10.461	9.554	8.243	16.399	23.319	7.648	23.758	3.216	30.816	13.100	4.673	7.326	26.091	13.829	17.059	12.106	15.381	13.008	10.457	4.685	11.415	22.891	6.254	3.354	11.441	6.138	11.614	15.412	16.224
ENSCCRG00000001239	9.522	5.495	7.361	3.850	5.463	2.880	3.979	1.752	7.219	7.045	8.333	7.669	5.734	9.448	11.376	7.330	9.237	10.732	14.550	11.408	2.973	8.513	5.675	8.619	10.755	5.556	9.212	8.012	11.793	6.993	7.460	6.987	12.457	5.549	8.651	10.423	9.076	8.860	4.433	3.306	5.459	6.171	2.847	3.561	9.306	4.163	8.308	7.243	8.209
ENSCCRG00000001240	34.999	24.862	20.765	12.320	24.094	17.244	19.594	23.062	33.822	21.859	29.864	22.642	18.921	25.081	33.077	30.301	30.796	28.890	32.109	24.023	17.055	42.745	33.741	37.334	24.278	36.810	32.289	23.243	29.347	34.500	24.839	38.900	30.034	26.161	22.285	36.346	29.919	30.451	26.328	22.383	30.242	25.817	22.415	30.878	27.379	15.171	19.028	18.338	27.545
ENSCCRG00000001245	15.900	13.423	12.657	10.889	18.723	7.549	12.438	7.831	26.129	16.899	25.457	20.827	9.522	19.216	13.482	33.050	26.014	14.200	16.387	12.003	7.788	13.894	11.314	17.828	13.960	11.774	17.507	13.549	17.297	25.219	10.853	31.314	15.986	18.948	10.870	28.781	16.214	16.324	14.095	11.290	23.763	14.066	7.524	11.183	24.707	14.213	17.940	13.150	22.481
ENSCCRG00000001246	1.786	1.604	1.392	1.554	1.202	1.075	1.435	0.604	1.447	1.134	0.891	1.528	0.939	2.273	3.939	1.349	2.586	3.386	5.154	2.849	1.037	12.289	1.743	2.962	3.260	3.835	3.069	0.844	3.609	1.974	1.181	1.297	3.717	2.630	2.551	3.360	0.926	1.545	0.086	0.442	1.324	1.683	0.807	0.739	1.299	1.013	3.287	2.228	1.765
ENSCCRG00000001247	0.000	0.000	0.317	20.014	1.067	5.814	6.401	0.000	0.000	0.050	7.251	0.000	1.023	0.000	0.000	0.132	0.048	0.268	0.234	0.068	0.000	0.000	0.000	0.000	0.555	0.058	0.057	0.000	0.632	0.000	0.000	0.000	0.808	0.305	0.679	0.000	0.052	0.045	1.230	0.000	0.295	0.055	0.575	0.844	0.051	0.000	0.235	0.057	0.000
ENSCCRG00000001249	1.905	0.883	0.783	1.669	0.757	0.222	1.027	0.360	1.829	1.976	1.925	1.747	1.650	1.352	3.989	2.507	2.751	3.446	2.380	2.229	0.921	1.250	1.241	1.284	3.352	0.517	3.340	1.004	4.400	2.079	2.322	2.356	5.997	2.767	3.244	2.348	1.152	1.673	0.670	0.838	2.442	1.517	0.309	0.810	2.184	2.241	3.203	2.972	2.639
ENSCCRG00000001251	2.818	1.859	3.160	2.989	2.440	0.862	4.277	1.378	4.991	2.248	3.961	4.763	2.963	4.611	6.177	6.389	6.363	4.879	2.356	2.496	2.550	2.216	1.640	2.991	3.542	1.163	4.478	1.723	5.691	5.608	2.274	5.550	4.322	5.311	5.345	4.775	2.315	2.883	1.412	0.923	3.530	2.137	1.240	1.553	4.609	2.576	4.186	4.931	4.803
ENSCCRG00000001260	0.217	0.000	0.000	0.106	0.139	0.797	0.780	0.063	0.142	0.052	0.483	0.652	0.125	0.815	0.139	0.479	0.600	0.056	0.162	0.213	0.049	0.169	0.782	0.000	0.064	0.422	0.416	0.086	0.292	0.912	0.966	0.571	0.240	0.317	1.195	2.135	0.054	0.142	0.000	0.000	0.184	0.057	9.126	0.274	0.000	0.000	0.183	0.177	0.708
ENSCCRG00000001261	192.582	185.106	128.888	171.317	290.745	444.685	284.997	141.641	272.826	307.577	283.398	259.781	178.079	239.680	166.746	704.472	324.945	208.059	163.087	159.190	113.779	280.918	355.288	269.437	176.727	313.613	241.228	140.996	188.055	288.397	178.210	486.099	180.757	339.791	128.875	229.705	238.354	202.125	229.903	274.313	587.756	214.766	275.466	352.964	251.818	173.866	216.386	177.125	306.059
ENSCCRG00000001266	10.438	8.893	12.062	11.636	7.285	7.111	6.874	8.680	11.011	9.301	8.538	8.971	9.621	11.876	10.624	9.492	9.318	12.587	13.951	8.821	7.798	7.473	8.084	8.750	13.511	10.203	12.269	8.737	8.794	8.408	6.990	13.248	10.799	10.947	10.462	15.449	9.109	8.768	8.530	6.969	11.756	16.295	7.819	9.049	10.220	7.996	10.273	9.425	11.644
ENSCCRG00000001267	0.020	0.227	0.202	0.921	0.608	12.504	0.661	4.784	0.421	3.486	1.857	2.640	2.265	0.671	0.138	1.834	0.965	0.830	0.046	0.000	0.378	4.336	1.509	3.889	0.036	0.375	1.999	0.957	1.651	3.111	1.164	2.168	0.509	1.594	1.067	4.482	0.031	0.080	0.205	1.112	0.122	0.209	2.030	0.652	3.035	2.365	2.104	0.785	0.510
ENSCCRG00000001269	34.348	34.736	22.037	16.721	40.109	41.154	30.872	31.748	40.513	33.139	35.503	42.780	16.329	28.530	14.341	33.246	28.294	19.214	22.273	24.019	20.149	24.259	30.280	20.965	11.998	33.813	16.725	38.378	12.781	41.356	36.300	39.271	12.978	23.912	9.130	34.952	56.573	41.729	48.904	36.782	28.077	23.835	39.784	41.617	30.146	19.943	20.105	14.911	25.386
ENSCCRG00000001270	8.243	9.530	9.083	8.410	5.274	2.377	9.747	10.603	13.902	12.614	11.063	10.463	10.175	14.723	8.256	18.069	15.944	8.971	7.439	5.297	9.043	1.704	2.476	3.036	6.074	3.774	8.419	9.908	7.676	14.035	9.176	15.408	5.459	7.556	6.922	12.685	11.403	6.830	5.993	5.222	10.737	9.804	4.089	3.682	14.396	8.326	11.874	6.787	14.722
ENSCCRG00000001271	8.276	5.976	6.460	2.576	5.872	23.852	5.457	3.915	7.819	6.186	6.951	6.073	3.723	5.205	5.627	11.900	6.639	6.835	8.020	7.112	5.491	4.992	5.831	5.718	3.506	4.178	4.753	4.445	5.146	7.362	4.248	8.946	4.200	4.992	5.094	8.388	8.911	5.699	5.925	2.835	6.085	5.192	4.498	4.458	7.218	4.535	4.736	4.572	6.002
ENSCCRG00000001273	0.000	0.035	0.140	3.046	7.188	0.598	0.077	0.000	5.793	0.351	3.713	0.381	0.000	0.120	9.260	0.220	0.161	3.979	4.076	3.940	0.133	0.163	7.813	2.658	0.130	4.647	2.407	5.270	3.413	0.092	0.000	3.994	9.201	0.000	0.035	0.108	5.202	0.000	0.000	0.077	6.573	7.491	0.000	0.000	0.000	5.461	0.000	0.152	0.000
ENSCCRG00000001283	1.690	0.583	1.245	0.150	2.409	0.989	2.168	0.758	1.960	1.660	1.881	4.617	0.843	1.828	3.208	3.203	3.364	2.563	1.718	0.403	0.303	4.080	2.808	6.749	3.592	2.947	1.892	1.829	4.140	2.811	1.225	3.280	3.318	3.996	3.348	5.140	0.192	0.335	0.000	0.514	1.477	0.847	0.848	0.272	2.430	1.481	1.508	1.166	1.094
ENSCCRG00000001286	2.180	2.201	1.888	2.049	3.018	1.079	3.800	3.854	5.252	2.822	3.966	3.500	2.333	4.741	3.177	4.473	3.103	2.926	1.294	2.282	1.125	2.293	2.254	2.594	2.958	2.933	3.195	2.459	3.650	2.740	2.140	1.098	3.046	2.445	3.163	3.308	1.965	2.208	2.475	2.230	2.440	1.874	2.043	1.920	4.574	1.930	2.916	2.916	2.535
ENSCCRG00000001289	9.499	9.543	10.466	8.097	25.398	27.436	15.176	21.476	24.304	20.400	20.457	21.222	15.783	19.471	15.267	19.844	12.890	24.282	4.183	5.455	4.952	37.281	32.928	39.170	12.661	32.745	23.895	18.055	20.256	20.155	19.472	15.556	9.002	13.160	10.065	19.868	5.403	3.378	8.608	33.346	24.784	35.013	43.313	38.686	23.888	10.492	26.671	19.174	16.798
ENSCCRG00000001294	12.200	4.764	0.039	2.534	0.533	1.646	0.551	0.516	0.819	4.866	0.453	3.363	5.455	0.077	0.278	6.863	1.073	9.415	0.092	0.050	0.000	7.117	5.829	0.032	0.000	0.042	5.597	0.031	0.379	3.970	5.504	0.143	1.034	0.107	1.129	7.050	0.000	1.171	0.687	0.126	0.082	0.040	0.000	0.000	2.550	0.032	0.138	0.116	2.996
ENSCCRG00000001295	1.622	1.067	1.560	0.475	1.661	1.143	1.395	3.462	1.910	1.316	0.722	1.418	0.334	4.823	1.667	0.556	1.346	1.125	0.850	0.587	2.069	0.618	0.779	0.257	0.636	1.137	1.201	0.741	0.382	1.170	1.921	1.186	1.482	0.463	0.609	2.783	2.117	1.845	1.581	1.470	0.871	0.462	8.095	0.585	0.214	1.697	1.245	1.017	2.021
ENSCCRG00000001301	19.845	19.085	13.028	8.641	17.570	7.709	10.396	7.879	15.185	15.240	14.198	14.276	10.225	16.508	17.139	14.202	17.539	18.563	21.038	18.426	8.817	14.201	12.479	14.853	15.055	12.134	16.299	17.161	13.695	13.914	14.246	15.676	18.039	14.284	10.860	20.496	16.687	14.422	12.308	7.815	10.682	12.101	9.950	10.431	19.197	4.445	14.051	11.130	17.638
ENSCCRG00000001316	5.958	2.763	2.763	3.071	3.976	1.565	3.247	1.159	5.519	3.871	4.583	6.322	3.227	4.898	11.488	7.452	7.990	10.789	8.239	5.424	1.732	7.092	4.370	8.285	5.368	3.370	7.468	3.437	6.200	5.483	3.539	6.819	8.337	6.875	6.118	10.917	2.112	2.882	1.480	1.750	4.325	3.384	1.588	1.506	7.201	1.937	6.829	5.359	5.917
ENSCCRG00000001317	26.775	33.688	16.396	16.634	26.925	16.367	19.699	32.270	31.311	35.607	37.638	32.193	31.931	30.928	25.165	34.608	32.599	26.686	29.465	19.320	16.673	25.723	24.208	22.505	38.923	29.628	35.465	48.552	25.386	38.184	40.531	40.088	27.745	29.650	23.631	39.651	30.489	24.272	22.997	31.295	42.385	40.983	26.433	22.547	39.608	23.537	33.996	24.952	43.522
ENSCCRG00000001324	0.591	0.598	1.744	105.093	16.501	147.179	67.550	1.771	1.996	1.560	15.284	2.043	0.482	1.232	1.455	3.295	1.407	1.324	0.147	0.968	0.529	0.384	0.828	0.729	0.641	1.368	0.594	1.055	0.133	2.494	0.877	1.514	2.926	0.748	2.277	5.150	0.196	0.643	8.491	1.206	14.559	0.775	1.354	48.356	0.955	0.051	0.277	0.698	0.759
ENSCCRG00000001330	84.756	101.487	86.112	69.404	171.517	81.443	97.160	82.621	114.763	91.603	110.894	88.573	56.355	133.060	119.930	168.237	123.983	115.563	141.035	156.204	116.496	138.674	126.550	116.233	126.081	139.700	126.712	54.665	151.366	92.562	52.289	123.344	69.974	113.788	82.730	93.836	156.848	169.979	126.457	96.781	130.501	159.840	104.518	103.795	77.202	70.347	91.506	79.473	119.799
ENSCCRG00000001334	0.417	0.267	0.305	5.954	0.193	10.356	2.028	0.087	0.197	0.108	2.344	0.123	0.174	0.114	0.440	0.095	0.104	0.414	0.068	0.049	0.067	0.071	1.085	0.000	0.489	0.266	0.454	0.269	0.913	0.362	0.043	0.132	0.208	0.508	0.075	0.433	0.038	0.098	0.651	0.126	0.362	0.751	0.346	0.611	0.293	0.118	0.051	0.099	0.402
ENSCCRG00000001340	4.282	4.748	4.392	2.922	9.083	4.548	11.272	9.457	11.117	8.185	6.157	21.792	4.114	6.817	3.542	8.889	2.685	5.341	2.437	4.113	4.432	32.358	18.450	22.417	4.879	30.120	6.222	14.193	5.848	6.547	13.323	7.586	5.793	6.189	4.928	15.668	4.149	2.109	2.387	19.958	8.323	4.453	16.598	16.709	14.763	4.842	6.213	3.930	6.381
ENSCCRG00000001346	1015.842	1266.439	1058.462	742.461	979.858	665.947	916.865	1609.181	865.344	1030.340	781.603	860.938	1009.792	1037.662	620.165	715.505	701.598	687.631	740.629	899.616	1354.192	729.143	966.734	707.703	847.152	1112.506	549.912	1167.172	547.612	803.408	957.119	768.480	619.361	774.495	783.708	639.372	1118.513	1246.879	1477.197	1309.022	703.897	959.167	1241.163	1313.025	889.701	1112.656	789.041	870.361	759.530
ENSCCRG00000001356	4.522	5.721	7.849	3.471	2.790	4.751	3.306	3.844	3.802	3.024	5.841	3.617	4.757	4.549	2.905	5.610	3.201	3.901	7.493	4.446	4.626	3.657	4.559	2.051	2.676	8.978	4.515	6.600	4.243	5.240	6.288	4.156	2.593	3.775	3.235	7.723	8.374	8.231	8.981	5.217	4.382	6.021	6.091	5.886	3.930	3.632	5.273	5.724	5.270
ENSCCRG00000001360	9.660	8.617	6.112	2.391	1.991	0.840	1.066	1.060	3.379	2.193	2.299	3.583	3.391	3.529	20.534	3.246	3.737	13.153	13.260	11.058	5.767	4.130	1.739	3.876	10.079	1.142	18.613	1.386	13.451	3.001	1.836	3.381	12.944	5.806	8.550	5.987	2.228	7.338	5.204	0.781	1.770	3.809	1.365	0.760	7.048	1.899	8.035	10.667	6.121
ENSCCRG00000001364	18.127	14.836	18.117	13.186	14.359	13.320	20.301	20.188	16.132	13.252	14.569	14.689	13.778	19.365	17.405	15.578	16.075	14.182	23.906	19.016	18.099	14.052	12.752	14.282	16.450	17.027	16.682	14.880	14.232	17.312	15.934	17.795	13.770	13.704	14.076	18.426	14.969	12.242	13.970	10.136	13.773	13.165	10.136	13.100	17.318	13.798	16.958	16.373	15.175
ENSCCRG00000001366	2888.116	3432.526	2933.996	2590.510	2626.127	2046.315	2513.077	4143.679	2198.270	2594.583	2036.030	2131.708	2979.853	2709.413	1717.936	1727.762	1690.221	2054.599	2194.559	2796.322	3298.648	1889.445	2939.306	1916.071	2603.537	3485.765	1571.477	3425.727	1795.114	2121.133	2826.257	1969.990	1882.389	2070.721	2509.738	1684.338	3606.125	4604.558	5533.802	4022.783	2232.834	2945.976	4536.195	4249.529	2151.662	2874.962	2028.795	2395.794	1903.033
ENSCCRG00000001372	2.867	6.200	13.630	1.910	9.340	2.756	6.486	10.858	12.829	4.165	7.324	6.205	5.269	2.534	6.918	5.736	3.034	6.423	14.261	5.895	6.738	2.701	4.032	6.528	3.895	5.972	5.596	4.903	9.175	8.772	2.476	5.524	6.171	3.947	5.651	3.703	3.117	1.690	2.416	4.712	2.805	4.706	2.848	1.288	4.821	3.957	5.576	8.743	3.917
ENSCCRG00000001377	5.888	1.864	1.610	2.721	2.841	0.726	2.273	1.756	5.789	5.421	5.493	3.048	2.868	3.844	8.290	5.902	7.206	10.342	5.315	4.661	1.945	10.539	3.965	6.648	9.710	2.759	6.470	6.853	7.715	8.174	5.547	5.806	9.703	6.271	3.738	7.651	4.569	5.359	3.068	2.657	4.974	5.283	1.825	1.752	8.873	1.655	6.089	9.041	5.745
ENSCCRG00000001383	3.693	2.866	3.813	2.922	7.152	4.725	3.759	1.601	4.144	3.416	4.211	3.708	3.807	2.418	6.262	4.027	4.296	5.112	4.977	3.374	2.163	15.162	4.992	6.962	4.052	5.907	4.890	4.228	4.044	3.593	4.916	3.659	5.664	2.775	2.669	6.151	2.806	3.488	3.145	5.715	3.641	3.973	5.066	6.238	2.800	1.715	3.043	3.735	4.110
ENSCCRG00000001386	10.852	6.916	11.384	17.316	10.156	12.385	5.205	7.690	11.695	13.156	8.397	23.088	15.228	12.043	15.701	7.844	10.705	13.276	39.345	27.581	13.502	8.177	2.056	6.287	21.016	11.702	14.445	54.398	17.390	5.793	33.979	8.365	13.292	9.712	15.149	19.832	7.509	12.351	9.924	9.935	19.512	20.082	11.324	5.407	15.723	6.139	18.020	29.029	13.594
ENSCCRG00000001395	13.811	12.609	14.337	16.361	11.001	11.688	9.546	9.502	9.259	9.654	17.132	8.185	7.939	9.716	14.382	11.861	11.741	10.711	8.111	10.948	11.354	2.959	3.279	5.721	10.110	6.499	12.357	8.115	10.996	13.754	6.916	10.577	15.979	14.302	15.486	12.069	9.612	10.385	10.043	7.630	10.052	7.698	8.302	6.103	6.617	7.920	13.076	7.938	14.983
ENSCCRG00000001397	0.150	7.495	0.000	0.439	0.000	0.000	0.248	2.679	0.000	0.000	0.000	0.123	2.721	0.000	0.000	0.283	0.000	0.000	0.000	0.000	0.201	0.000	0.270	0.000	0.000	0.374	0.246	1.110	0.000	0.000	0.421	0.000	2.674	0.000	0.112	26.329	0.112	0.391	0.000	0.000	0.127	0.000	0.000	0.000	0.000	0.000	0.000	0.000	0.133
ENSCCRG00000001407	4.092	2.256	2.256	1.099	1.080	0.366	1.022	1.344	3.309	2.472	2.598	2.816	2.972	3.213	4.866	4.546	4.333	5.159	5.743	1.991	0.978	1.368	0.493	1.638	2.875	0.830	4.996	1.106	3.922	2.815	1.212	2.131	5.401	3.672	3.670	3.908	1.270	2.462	1.324	0.633	1.942	1.636	0.994	0.302	3.846	0.681	4.684	3.272	3.740
ENSCCRG00000001408	15.016	9.254	7.657	8.206	12.047	8.528	9.882	3.170	19.539	13.257	16.263	15.038	8.013	10.959	18.551	15.262	14.842	18.814	17.780	11.804	3.259	19.262	11.381	17.154	15.785	10.224	18.072	12.833	17.029	17.337	12.177	15.709	20.570	12.572	10.388	23.190	10.449	7.811	7.990	7.204	10.532	11.311	7.211	8.528	17.289	5.662	13.651	12.257	15.932
ENSCCRG00000001416	3.148	2.071	3.677	4.057	8.907	14.879	18.932	6.274	6.046	5.159	6.155	4.294	2.506	2.296	3.791	2.728	3.904	5.054	4.105	5.842	2.478	15.801	23.935	18.440	4.920	26.988	6.072	2.205	4.775	4.473	3.616	3.231	7.181	4.727	4.138	6.457	3.533	2.138	1.734	3.266	1.894	5.090	28.935	8.850	2.756	4.716	3.927	3.248	2.781
ENSCCRG00000001424	8.415	5.536	6.313	10.718	13.453	52.928	22.345	15.562	14.907	10.607	20.878	9.163	3.803	14.660	7.343	35.879	19.829	7.622	4.954	3.360	1.915	5.732	6.385	9.816	6.543	10.653	10.156	4.905	8.900	16.102	5.664	19.712	7.304	25.185	5.431	24.037	4.351	1.983	3.697	6.672	34.918	7.314	12.588	13.231	8.579	7.456	3.665	2.980	9.903
ENSCCRG00000001426	0.000	0.000	0.399	0.390	0.291	3.670	5.924	0.000	0.000	0.000	0.077	0.000	0.000	0.055	0.000	0.000	0.000	0.123	0.155	0.058	0.266	0.054	0.053	0.093	0.209	0.115	0.000	0.095	0.093	0.166	0.148	0.040	0.000	0.081	0.069	0.000	0.261	0.077	1.356	0.263	0.078	0.145	0.635	0.342	0.090	0.072	0.039	0.038	0.041
ENSCCRG00000001428	2.761	4.842	4.482	3.976	3.198	2.363	5.609	3.565	7.191	2.674	7.549	6.319	3.299	8.207	8.440	10.281	5.503	2.422	4.809	3.089	3.835	4.717	4.460	5.062	4.706	5.398	7.359	2.890	6.349	8.066	5.694	6.659	4.191	6.675	6.365	8.998	2.634	3.297	1.604	3.102	1.984	2.400	3.612	1.879	5.838	5.452	7.235	4.127	8.642
ENSCCRG00000001433	3.354	2.991	2.588	5.033	2.402	3.329	2.960	1.623	2.716	2.109	1.822	1.745	1.384	3.000	5.850	1.412	3.129	6.937	5.021	4.502	3.611	3.742	1.391	2.113	5.057	1.110	4.160	2.155	6.618	1.296	1.798	1.261	5.440	3.080	2.640	2.337	1.951	1.740	1.929	0.756	1.445	2.768	1.763	1.658	2.527	2.297	3.102	4.835	3.460
ENSCCRG00000001437	29.833	15.594	11.394	17.435	61.235	26.912	35.180	18.148	23.424	20.602	23.981	26.040	15.357	18.872	33.835	24.832	29.672	34.359	32.943	22.357	14.897	81.854	59.756	59.436	28.020	48.284	29.629	19.756	34.704	18.877	23.610	20.910	26.931	18.433	20.455	24.204	28.383	18.689	17.280	42.046	28.862	26.951	40.685	45.011	22.760	14.842	20.141	26.094	27.339
ENSCCRG00000001440	32.987	29.370	36.082	22.992	26.434	20.896	25.383	65.745	48.670	26.138	26.611	49.072	25.287	55.532	20.627	32.075	46.512	28.738	52.728	50.829	55.727	30.821	14.956	45.542	38.784	53.999	37.873	40.064	32.339	42.067	46.349	55.900	29.084	52.343	40.611	55.210	32.058	43.522	27.002	31.960	55.313	31.666	40.647	42.756	43.917	43.706	34.730	31.640	39.246
ENSCCRG00000001448	3.990	4.116	3.907	10.548	2.768	1.962	2.113	1.443	4.836	5.302	3.337	3.698	16.617	10.714	20.075	7.510	12.712	15.426	18.997	5.570	5.147	1.463	0.665	1.776	21.775	1.291	18.881	3.313	29.264	4.818	1.969	5.992	31.809	12.875	13.304	4.094	9.360	10.580	3.681	2.307	11.666	13.932	1.737	1.516	2.448	3.055	14.270	15.083	14.965
ENSCCRG00000001457	2.968	1.960	2.999	1.425	1.967	1.285	1.361	0.476	2.981	1.566	2.561	3.229	2.132	4.108	5.970	3.308	5.211	5.155	8.730	5.406	0.534	4.093	1.998	4.298	4.773	2.402	6.146	3.092	4.298	3.286	2.565	4.371	4.236	4.965	4.804	6.337	1.227	2.118	1.306	0.982	1.984	2.513	0.964	0.982	4.489	1.573	4.112	2.584	4.759
ENSCCRG00000001464	411.181	343.217	243.845	159.158	403.526	193.123	248.653	151.094	508.663	470.720	540.606	450.273	278.359	336.722	243.727	544.946	393.967	303.697	253.920	190.894	87.246	316.065	248.988	272.208	211.006	286.469	342.747	417.262	293.947	598.790	406.475	486.819	237.511	267.016	184.940	487.902	482.817	284.198	413.369	301.508	368.085	262.277	312.761	388.808	456.460	240.529	293.245	227.417	501.873
ENSCCRG00000001468	9.071	10.873	6.859	3.849	13.252	5.523	7.380	7.504	15.906	11.557	17.780	18.110	4.206	12.748	11.164	23.211	16.869	9.290	5.662	3.892	2.696	12.349	9.242	9.953	6.251	9.581	9.818	10.600	9.656	19.476	17.187	24.077	6.602	16.052	4.644	14.275	8.723	8.070	9.377	7.381	11.159	6.480	5.212	9.013	12.523	8.532	8.843	5.667	14.456
ENSCCRG00000001471	199.518	17.784	1.429	0.628	5.970	8.535	6.421	6.623	3.302	2.908	4.495	1.986	0.233	9.100	6.485	6.250	2.327	7.634	1.862	2.892	1.175	2.205	1.577	3.405	0.792	7.053	7.886	1.196	1.496	1.031	13.405	0.945	45.080	2.368	0.905	3.692	1.206	1.056	1.815	3.595	1.939	24.599	4.366	0.818	75.875	46.259	1.251	18.145	20.484
ENSCCRG00000001472	4.806	1.708	1.942	3.148	2.356	2.632	3.734	0.891	2.408	1.989	2.988	6.704	1.329	3.073	6.702	4.457	3.889	5.518	4.707	4.324	1.167	2.636	2.580	5.682	6.899	2.473	5.803	2.435	5.994	3.411	3.310	3.858	5.946	4.303	5.686	7.336	2.371	1.604	0.603	1.624	4.770	2.820	1.693	1.786	5.002	1.043	3.454	4.434	4.407
ENSCCRG00000001474	8.888	9.856	8.553	8.466	7.903	8.741	9.329	7.458	9.397	7.448	9.847	10.182	6.492	11.273	11.134	8.530	8.335	6.717	11.363	7.922	11.175	7.826	6.682	6.589	10.167	4.683	9.595	8.967	11.042	10.018	7.705	11.547	7.817	8.795	8.916	12.408	9.260	8.950	11.054	6.383	5.905	6.898	7.094	6.382	10.253	9.661	7.849	8.040	10.585
ENSCCRG00000001478	8.995	9.271	6.192	5.023	5.325	4.524	3.903	3.361	8.781	9.611	8.782	6.263	6.760	8.711	13.008	11.387	9.751	11.720	9.309	8.406	3.934	3.662	5.077	4.045	9.090	3.507	10.961	4.563	11.235	8.235	3.584	8.471	12.115	7.754	10.889	8.100	3.951	5.019	7.558	1.557	10.974	11.291	3.943	2.546	10.420	5.169	9.179	9.530	8.019
ENSCCRG00000001483	5.275	3.727	5.034	3.438	2.887	2.715	3.156	1.907	6.329	3.833	4.363	4.586	1.970	5.431	6.799	6.950	7.452	6.195	4.422	3.845	1.643	3.876	2.606	3.703	6.188	4.299	5.487	2.316	5.729	5.103	2.406	5.174	6.984	5.501	4.345	6.781	3.267	4.059	2.821	3.215	4.454	4.442	1.475	1.564	4.669	2.114	5.790	4.237	5.722
ENSCCRG00000001486	4.930	2.553	2.147	3.030	3.194	3.140	3.928	1.131	5.403	3.635	5.373	3.980	2.562	2.860	6.740	4.287	4.561	6.000	2.696	3.416	1.020	6.095	1.338	4.805	5.486	2.916	5.482	2.476	5.623	4.418	3.761	4.165	9.289	6.570	5.288	5.188	2.294	2.398	2.220	1.112	2.467	1.922	1.682	2.421	5.154	1.827	4.710	3.425	4.535
ENSCCRG00000001489	199.572	122.012	76.144	172.298	60.128	7.678	33.007	13.649	47.863	167.404	18.500	20.077	388.819	97.372	275.834	89.338	161.091	289.011	187.378	105.229	96.087	4.879	17.469	16.171	503.552	41.898	413.255	18.484	441.739	63.320	2.813	61.891	413.455	221.186	495.005	57.273	104.878	366.101	71.234	12.626	192.213	441.521	23.344	18.689	32.188	44.550	79.982	21.661	65.965
ENSCCRG00000001492	2.133	1.262	4.843	0.480	2.216	0.382	0.371	1.920	5.189	1.528	1.829	1.509	1.313	1.435	4.039	2.921	4.538	2.732	1.315	0.515	2.059	1.138	0.623	0.356	2.579	0.159	6.408	0.533	5.717	1.039	0.089	0.894	5.759	3.727	4.792	2.184	0.876	0.767	0.958	0.489	0.618	1.001	1.309	0.419	0.631	1.702	2.236	1.677	2.407
ENSCCRG00000001493	4.584	2.887	3.758	3.054	2.700	5.076	3.804	4.173	3.935	3.490	4.218	3.970	2.166	2.739	5.321	3.158	3.280	4.618	5.438	5.122	6.750	6.224	2.535	5.251	4.393	6.646	4.412	2.294	6.737	3.662	3.885	1.919	5.149	2.694	5.323	4.660	3.662	3.676	4.872	2.002	2.430	4.350	2.695	4.311	4.601	3.514	5.630	7.159	3.153
ENSCCRG00000001500	9.501	8.937	9.165	7.453	12.748	12.245	13.628	8.623	16.124	14.059	15.967	26.645	10.022	18.153	14.994	9.109	11.829	15.813	12.173	8.675	5.303	26.195	12.381	19.994	10.164	8.318	16.285	47.294	9.392	15.785	40.171	20.385	13.930	13.814	16.851	26.256	6.961	6.337	3.654	5.308	5.655	6.636	6.393	7.645	20.836	12.364	13.650	10.634	12.649
ENSCCRG00000001505	5.762	5.867	3.712	4.768	4.677	3.298	7.482	3.957	5.841	5.018	6.068	6.217	4.969	7.001	4.488	6.696	5.758	2.964	4.091	2.939	4.611	2.118	3.851	3.027	2.449	3.969	3.181	4.907	3.703	5.065	5.107	4.403	4.936	5.247	5.228	5.971	2.829	4.337	5.632	1.604	2.541	3.175	2.543	2.403	5.284	4.935	3.304	2.267	4.720
ENSCCRG00000001510	0.181	0.110	0.091	8.648	0.268	18.643	0.512	0.000	0.081	0.026	0.166	0.000	0.000	0.000	0.000	0.141	0.103	0.065	0.083	0.000	0.080	0.000	0.268	0.118	0.165	0.033	0.244	0.000	0.147	0.144	0.000	0.211	0.256	0.065	0.117	0.000	0.000	0.049	0.328	0.900	0.207	0.166	1.582	1.035	0.399	0.058	0.000	0.030	0.000
ENSCCRG00000001526	0.566	0.184	1.105	0.178	13.738	10.260	18.187	9.930	28.642	39.961	25.583	61.099	3.993	2.582	0.546	23.903	0.783	0.997	0.545	0.477	1.792	56.841	17.853	44.290	4.881	10.924	2.860	25.220	2.451	6.706	23.616	32.492	3.224	0.780	1.397	5.937	0.000	0.793	0.341	28.920	10.561	1.847	23.713	19.834	20.604	49.294	7.648	1.852	4.319
ENSCCRG00000001530	1.172	0.654	0.858	1.184	0.608	0.360	0.568	0.632	2.956	1.410	2.189	1.970	1.272	1.999	5.211	2.824	3.559	5.023	2.631	1.311	0.460	1.718	0.502	1.434	2.670	0.449	3.599	0.966	3.772	1.483	0.960	2.156	4.423	3.385	2.972	3.789	0.876	1.090	0.830	0.164	1.279	1.215	0.270	0.223	1.933	0.656	2.526	3.498	2.058
ENSCCRG00000001544	1.393	0.491	0.524	0.959	0.332	0.898	0.520	0.225	0.276	0.235	0.450	0.088	0.075	0.385	0.827	0.306	0.335	0.731	0.505	1.051	0.680	0.174	0.136	0.202	1.417	3.129	0.461	0.026	0.718	0.367	0.061	0.443	0.740	0.643	0.483	0.491	0.438	2.812	2.035	2.176	0.384	3.210	5.966	2.769	0.167	0.135	0.728	0.932	2.589
ENSCCRG00000001549	1.784	3.069	1.968	2.134	4.737	2.314	3.829	1.234	9.383	2.169	8.093	3.219	1.742	3.010	2.603	3.031	2.285	1.881	3.379	1.953	0.751	6.609	2.927	4.778	3.286	5.613	2.130	2.484	2.915	5.521	2.073	3.004	6.154	1.829	1.680	3.357	1.538	1.788	2.519	1.836	1.304	1.523	2.662	2.252	3.176	1.696	2.955	2.900	3.520
ENSCCRG00000001555	8.961	7.879	9.963	1.354	10.833	2.746	12.463	11.893	12.347	7.888	17.227	18.225	3.269	5.572	12.804	5.044	7.191	7.042	7.747	4.782	9.626	19.469	15.059	20.110	6.770	7.320	9.763	6.302	11.102	12.167	7.176	6.565	17.935	6.136	10.239	8.816	2.334	2.303	3.481	17.154	4.867	2.770	14.550	9.876	14.821	10.122	5.359	6.168	11.553
ENSCCRG00000001557	18.455	7.544	12.722	65.022	7.630	15.009	10.839	3.832	2.507	6.545	7.347	1.047	11.807	5.199	82.089	6.187	31.509	55.594	69.643	75.374	4.194	21.620	6.268	8.113	110.388	24.624	80.325	0.169	10.902	4.479	0.000	0.623	48.227	33.100	60.904	4.313	16.351	10.761	12.561	9.015	12.039	56.140	9.011	6.683	0.829	3.675	23.976	34.259	19.965
ENSCCRG00000001561	13.582	9.025	10.220	16.227	32.134	9.644	19.738	16.322	24.139	45.844	19.935	36.649	23.922	18.906	69.912	28.677	24.124	28.479	21.422	34.769	27.671	71.777	69.210	29.182	29.920	35.228	50.473	14.204	43.093	41.038	19.445	23.875	27.386	29.645	31.757	36.868	11.396	20.296	10.042	11.811	42.871	36.183	15.828	17.220	17.649	22.271	33.344	28.965	19.770
ENSCCRG00000001565	0.387	0.272	0.337	0.199	0.411	9.104	0.469	1.124	1.098	0.238	0.764	0.904	0.310	1.479	0.089	1.314	0.844	0.203	0.267	0.174	0.485	0.707	0.482	0.427	0.280	0.616	0.168	0.533	0.437	0.691	0.252	0.584	0.251	0.474	0.437	1.288	0.385	0.278	0.542	0.455	0.695	0.374	0.569	1.055	0.890	0.326	0.198	0.124	0.504
ENSCCRG00000001570	7.037	3.485	4.754	1.716	1.020	2.100	2.850	2.738	5.556	3.004	3.814	4.318	1.604	3.725	5.527	7.062	5.791	5.355	4.709	3.681	5.343	3.825	1.760	2.647	3.486	2.621	4.410	1.677	4.229	3.583	1.914	4.917	4.647	5.043	3.197	4.471	2.009	2.752	1.344	1.102	2.961	2.384	0.950	1.114	4.461	1.822	3.852	3.122	3.943
ENSCCRG00000001574	23.792	19.141	20.764	11.808	21.221	14.197	19.470	16.687	31.992	18.984	31.261	24.752	16.882	22.121	22.001	26.839	25.726	22.438	19.443	16.874	11.536	18.939	21.379	24.603	18.812	20.479	26.020	19.722	25.356	21.788	24.834	26.428	20.897	19.432	22.308	29.652	11.552	15.005	15.035	15.128	21.365	17.504	12.260	22.786	23.887	12.826	24.483	19.439	21.590
ENSCCRG00000001579	18.479	13.600	9.449	7.102	11.626	4.029	6.532	9.063	15.397	22.985	14.317	21.162	16.668	13.186	29.008	26.467	31.126	22.368	11.218	10.909	7.111	8.439	6.403	10.713	7.363	7.385	19.491	7.813	20.691	15.449	8.532	15.672	21.236	13.798	20.969	20.156	9.915	4.158	4.612	3.440	18.399	10.104	9.963	4.731	12.095	11.971	12.195	17.466	23.789
ENSCCRG00000001580	5.970	3.002	4.259	3.242	2.062	0.782	1.762	1.324	2.619	2.442	2.137	2.626	1.180	5.494	6.418	1.861	3.609	6.106	4.595	4.592	3.091	1.125	0.638	1.125	4.686	1.232	4.104	2.383	4.021	2.038	3.173	2.733	5.099	3.911	5.425	3.335	1.430	3.709	1.708	0.637	0.969	1.904	0.856	0.369	2.716	2.524	4.557	3.775	2.603
ENSCCRG00000001582	20.680	17.441	14.899	5.857	16.937	6.880	9.525	12.857	18.206	16.390	12.535	13.799	11.170	11.158	18.663	19.592	15.313	12.746	17.028	13.025	9.540	23.871	22.145	24.726	10.682	15.221	11.602	14.295	14.715	10.665	17.862	19.163	14.741	13.872	11.093	14.124	18.801	11.333	24.202	19.017	20.714	17.167	9.873	18.582	21.299	13.288	18.274	16.506	16.922
ENSCCRG00000001583	24.766	19.109	18.237	13.841	17.710	15.390	14.284	10.456	25.102	17.630	25.333	24.805	14.154	24.067	16.062	33.325	23.042	21.093	25.307	21.653	10.423	21.278	16.238	18.194	15.053	17.994	21.165	28.755	18.139	24.602	33.200	29.445	18.251	14.626	14.963	23.982	22.622	19.120	15.548	14.462	20.479	15.133	11.498	13.982	27.888	9.814	19.053	12.976	22.045
ENSCCRG00000001590	19.996	12.960	14.877	15.573	24.361	17.240	15.211	10.231	23.408	29.171	21.879	23.395	28.811	17.461	33.395	22.802	23.247	32.043	29.898	21.148	14.250	36.556	30.602	33.561	29.493	32.422	37.164	20.318	36.222	23.815	24.133	30.963	31.769	25.039	31.158	23.395	24.869	27.765	22.658	27.306	26.348	41.379	27.352	38.315	30.320	17.334	24.060	34.345	32.276
ENSCCRG00000001593	5.493	4.970	4.368	2.347	2.363	7.607	2.756	2.497	2.979	2.926	3.203	3.514	3.531	4.401	6.181	3.968	4.597	5.233	6.987	4.435	2.476	3.998	4.232	4.621	5.740	2.918	6.089	4.161	7.175	4.291	5.032	2.618	6.039	4.087	4.625	5.110	4.258	2.994	2.983	1.900	3.553	3.155	1.821	2.456	7.523	2.388	3.904	4.069	3.674
ENSCCRG00000001594	2.542	1.677	3.782	1.219	1.903	0.338	0.668	2.394	3.206	3.346	3.337	2.765	1.490	4.140	3.111	4.182	6.174	3.158	2.804	1.264	2.904	0.726	0.594	1.233	1.933	0.517	2.481	0.978	3.775	2.674	1.285	4.007	2.504	4.041	3.479	3.149	1.653	1.801	1.413	0.367	1.704	1.446	0.379	1.140	2.474	1.822	3.503	1.866	4.472
ENSCCRG00000001595	0.000	0.034	0.305	0.065	1.544	0.863	1.224	16.498	0.745	0.483	0.821	20.467	0.813	0.420	0.258	0.974	0.185	0.551	0.100	0.044	0.000	6.124	1.610	3.795	0.516	16.580	1.433	6.861	1.400	0.725	1.226	0.392	1.707	0.352	0.235	6.335	0.033	0.058	0.000	0.261	0.530	0.246	0.802	1.459	0.326	0.981	0.151	1.243	0.239
ENSCCRG00000001599	6.087	5.689	5.211	3.765	5.032	2.426	3.387	4.233	8.776	6.215	8.341	8.925	3.688	8.958	8.660	12.167	11.113	8.695	7.443	6.370	3.969	5.070	4.629	4.915	7.402	4.489	7.933	5.511	8.865	9.455	5.113	9.743	8.241	9.092	6.080	13.574	6.237	4.920	5.782	2.705	9.041	6.292	2.306	3.340	7.914	4.999	7.903	6.275	9.941
ENSCCRG00000001600	0.850	1.719	0.645	0.769	2.126	1.956	4.646	2.694	4.229	4.152	6.277	3.572	4.657	3.370	1.336	3.242	1.939	1.495	0.931	1.207	1.360	4.057	5.677	7.425	1.818	6.657	5.303	1.259	6.760	7.229	5.817	4.478	3.596	2.619	3.482	6.781	0.860	0.653	0.889	4.438	4.356	4.696	3.307	3.776	10.181	5.435	4.119	3.543	4.163
ENSCCRG00000001604	36.827	25.160	18.928	15.752	21.742	27.930	29.197	34.395	39.445	21.946	37.457	31.335	13.815	36.288	21.511	38.957	46.139	26.649	23.014	22.321	23.006	26.336	25.730	43.866	16.579	24.868	26.224	13.024	27.922	29.974	12.722	56.954	22.064	50.692	24.389	42.306	12.145	19.284	12.728	11.113	38.612	19.954	13.353	19.311	26.807	16.314	20.667	16.958	28.603
ENSCCRG00000001606	309.487	250.718	212.963	111.870	194.678	147.063	142.032	208.941	251.508	190.584	207.652	207.230	109.612	232.167	156.311	382.364	274.964	184.555	262.361	230.876	188.386	174.962	118.813	132.592	150.047	200.208	178.192	177.518	202.814	263.695	167.829	317.368	112.855	247.228	148.590	272.329	263.880	231.741	239.674	119.660	274.062	165.164	123.811	147.748	165.741	136.061	179.096	132.746	220.260
ENSCCRG00000001608	7.209	5.487	10.885	5.790	12.693	6.669	10.390	14.505	9.595	5.017	9.891	6.641	7.162	5.604	8.666	6.191	7.496	7.091	9.141	6.253	3.121	13.338	13.748	10.575	8.923	20.235	12.616	5.830	10.564	13.840	7.940	7.994	7.971	8.167	7.852	10.803	4.727	2.502	3.458	10.418	11.806	9.706	9.352	7.546	7.098	9.002	5.947	5.142	8.013
ENSCCRG00000001609	38.613	25.567	20.231	18.727	31.168	40.424	26.349	19.681	40.547	36.099	40.128	30.544	18.759	33.489	42.038	65.145	42.601	37.674	29.984	26.063	13.491	30.737	27.789	32.303	27.437	22.988	39.304	18.930	33.028	40.088	26.286	49.346	37.732	42.874	24.000	44.583	29.727	23.164	25.371	15.264	39.533	25.904	20.819	19.992	37.570	14.205	30.104	25.005	33.569
ENSCCRG00000001612	21.053	16.556	19.785	11.696	15.221	16.263	26.465	30.254	34.160	25.582	26.196	35.282	12.396	50.793	14.488	34.544	31.372	13.508	14.926	10.763	17.928	22.848	11.184	13.308	14.729	18.696	13.663	42.723	19.368	36.696	30.992	28.440	11.406	34.323	13.288	28.741	13.447	12.066	13.732	10.629	19.760	9.608	16.721	13.099	31.889	32.961	30.890	15.025	33.143
ENSCCRG00000001613	9.182	8.882	7.571	19.456	6.446	11.770	7.097	4.067	6.023	6.161	8.409	7.352	6.409	12.367	11.782	8.003	10.666	12.175	12.310	12.123	9.265	1.844	2.317	1.666	12.249	4.463	12.168	6.371	9.968	4.067	6.277	5.708	12.420	10.670	14.349	6.420	4.317	4.114	7.163	4.735	3.827	6.069	9.376	2.550	6.090	5.186	9.570	10.773	9.294
ENSCCRG00000001615	31.659	35.313	18.771	10.467	13.772	6.581	15.043	15.781	22.434	31.754	38.501	20.963	35.855	27.291	42.012	34.018	30.381	26.510	17.718	9.370	14.629	10.950	6.603	12.136	24.860	15.854	35.403	9.472	26.050	36.918	15.243	22.318	26.714	23.984	28.105	25.514	17.355	23.880	24.785	13.019	17.671	21.724	10.927	13.589	33.804	12.785	30.669	44.525	34.418
ENSCCRG00000001617	37.144	33.157	25.770	15.810	40.626	34.067	25.196	32.959	34.987	28.020	32.477	34.113	11.777	29.924	27.480	51.849	36.958	25.325	31.241	27.169	17.666	42.330	29.544	35.586	17.960	38.786	22.097	21.212	22.375	37.311	20.123	47.478	27.407	25.096	10.737	53.806	39.130	25.606	25.768	34.382	26.721	21.103	29.378	34.622	34.609	15.834	24.150	12.853	27.989
ENSCCRG00000001619	50.476	39.939	26.752	24.856	42.095	24.512	29.513	22.963	48.642	41.161	45.752	42.695	26.212	38.731	43.754	60.046	44.120	36.553	55.405	47.695	24.837	35.345	32.694	38.250	37.241	35.506	40.544	41.741	42.071	46.617	38.219	46.228	42.392	35.913	33.201	60.553	51.996	41.249	46.027	23.631	42.121	41.561	21.649	30.469	47.272	15.671	33.927	39.444	43.690
ENSCCRG00000001626	6.188	2.047	5.980	2.966	18.663	9.038	12.840	12.600	11.750	7.064	12.462	29.093	45.983	17.294	9.289	6.689	8.156	14.441	3.484	4.670	3.300	28.863	18.158	69.046	9.242	19.926	13.736	12.375	7.224	14.622	23.869	16.235	18.135	9.228	19.103	37.083	0.825	1.616	1.083	4.272	22.895	11.828	6.838	13.761	45.285	24.938	23.340	14.917	10.696
ENSCCRG00000001630	3.339	3.953	2.600	5.169	2.689	2.505	3.763	2.199	5.790	3.774	4.973	5.902	4.664	5.830	6.321	9.528	7.386	6.731	4.994	3.849	1.672	2.427	1.856	3.356	5.029	1.874	6.801	3.825	5.471	5.728	4.172	5.875	7.742	5.977	5.666	7.363	2.426	1.121	2.028	1.949	2.964	2.709	1.391	1.490	7.546	1.990	4.077	3.988	6.820
ENSCCRG00000001631	4.159	3.713	3.245	2.264	2.407	1.312	1.926	2.052	4.578	3.996	4.274	3.263	4.112	3.376	5.604	5.121	5.154	4.837	4.856	3.916	2.223	2.697	1.696	2.153	3.541	1.423	4.632	2.048	6.094	3.782	3.032	3.469	5.374	3.815	4.139	5.331	4.125	4.930	3.927	1.948	3.753	3.690	1.672	1.794	3.608	1.787	4.094	3.901	4.335
ENSCCRG00000001633	7.779	9.846	11.396	7.937	11.021	2.625	9.387	8.278	10.754	8.000	7.526	8.993	8.847	8.533	7.444	9.040	9.291	4.657	7.251	5.240	7.075	3.276	3.155	5.138	9.688	4.585	8.525	8.024	6.233	10.432	5.697	9.134	7.865	8.624	5.263	8.894	9.283	7.166	6.714	5.872	9.001	8.612	6.587	6.028	8.589	6.881	9.886	6.664	10.357
ENSCCRG00000001638	2.813	1.319	1.071	1.106	1.678	0.962	1.281	0.917	3.567	1.478	4.238	2.513	0.961	1.770	5.253	3.150	3.141	3.191	2.280	1.048	0.907	2.160	0.726	2.265	2.522	0.826	2.537	0.549	2.825	2.062	1.106	2.254	4.108	2.632	2.050	4.106	0.613	1.613	0.263	0.523	1.269	1.024	0.531	0.331	2.821	0.656	2.331	2.090	2.453
ENSCCRG00000001643	5.206	9.053	12.089	5.700	7.181	4.018	3.012	8.128	3.852	3.381	3.624	2.124	1.283	1.948	3.698	2.807	3.124	5.425	7.314	3.059	8.654	2.777	1.201	1.501	7.693	1.853	2.890	2.381	3.069	1.602	1.251	1.742	6.522	2.108	2.393	4.729	4.266	9.729	4.557	4.683	1.947	4.435	10.170	4.556	1.676	1.160	3.190	2.969	2.044
ENSCCRG00000001647	0.000	0.225	0.056	0.000	0.000	0.458	0.000	0.000	0.000	0.000	0.000	0.000	0.000	0.067	0.000	0.000	0.000	0.064	0.595	0.000	0.000	0.341	0.096	10.827	0.066	0.000	0.000	0.000	0.000	0.000	0.208	0.000	0.233	0.000	0.000	0.063	0.000	0.000	0.000	0.000	0.000	0.000	0.000	0.000	0.000	0.000	0.000	0.000	0.000
ENSCCRG00000001649	61.551	60.918	32.580	31.399	57.720	72.325	57.137	38.479	74.864	70.011	80.099	53.411	40.201	66.962	67.695	113.201	70.178	73.962	42.052	32.276	17.515	41.037	33.552	38.241	42.713	33.570	52.623	33.627	52.889	55.417	31.372	69.739	53.859	65.119	32.232	65.243	60.083	44.416	54.452	39.972	105.153	53.919	48.795	44.268	48.606	23.704	43.065	39.895	72.867
ENSCCRG00000001653	31.787	19.014	28.040	13.914	54.373	24.050	29.305	26.821	24.574	16.349	28.393	40.392	20.574	38.040	19.073	38.553	37.459	14.160	44.155	38.734	25.454	49.773	44.637	46.585	25.911	45.590	36.569	45.753	32.559	37.739	57.359	78.507	20.958	43.204	27.090	42.954	35.153	19.276	19.752	27.750	33.932	16.272	23.810	28.880	33.952	22.318	25.276	17.252	31.156
ENSCCRG00000001655	4.279	1.190	1.330	2.829	4.372	1.943	5.153	1.845	6.898	5.300	4.948	9.164	2.309	3.593	14.593	6.971	7.674	18.629	9.183	4.880	0.895	17.025	9.622	26.659	11.682	5.633	13.691	2.817	15.811	8.755	4.761	7.700	15.555	8.916	11.595	11.798	0.485	1.952	0.271	1.267	10.662	8.987	1.300	1.570	11.813	2.055	8.081	9.670	4.949
ENSCCRG00000001659	3.787	0.509	1.088	1.391	1.501	0.513	1.385	1.438	8.306	2.320	5.864	4.393	0.677	3.975	10.106	4.121	6.781	8.261	4.137	3.075	1.950	3.663	0.403	3.527	6.642	1.118	5.419	0.653	4.514	3.917	0.943	3.919	7.509	7.244	5.282	9.877	0.919	2.408	0.467	0.093	2.652	0.880	0.000	0.170	4.892	3.063	3.489	3.468	2.877
ENSCCRG00000001662	208.636	203.210	163.315	117.222	188.095	155.676	236.294	203.039	370.229	297.034	403.208	481.307	219.322	383.535	225.094	443.467	304.706	244.758	191.602	159.009	116.342	396.565	354.003	350.943	146.405	267.872	274.778	489.850	259.101	458.051	545.344	470.822	219.322	235.205	243.028	419.279	194.270	154.160	142.475	193.417	333.450	226.267	247.698	213.991	733.412	277.897	399.650	196.040	431.750
ENSCCRG00000001670	7.406	3.926	3.418	4.490	7.716	2.450	6.695	2.664	5.699	6.030	11.657	10.360	1.437	8.111	13.894	4.680	8.115	15.593	2.641	2.332	2.209	13.183	8.383	12.192	3.894	2.545	7.537	1.674	11.185	5.157	3.580	4.595	12.559	7.090	6.608	18.043	1.235	2.835	0.958	2.421	6.035	3.827	2.810	3.911	12.667	5.139	7.616	7.690	10.552
ENSCCRG00000001680	14.417	9.091	10.147	5.175	10.344	9.605	8.939	10.425	14.222	7.350	13.625	10.486	2.755	16.501	8.005	17.955	15.179	8.111	12.117	11.763	10.243	11.593	11.015	10.901	10.195	12.896	8.060	7.162	7.644	13.773	7.367	16.220	9.336	12.279	5.941	16.873	12.615	10.946	8.156	6.334	9.194	7.535	7.602	7.299	9.491	6.430	11.183	6.085	7.893
ENSCCRG00000001683	56.408	35.253	37.929	37.207	36.649	27.632	29.399	26.100	28.841	27.754	35.939	27.928	17.573	35.852	47.668	34.114	39.882	47.379	49.431	43.573	33.130	17.672	16.143	23.310	44.485	23.331	45.493	17.880	46.740	36.447	16.719	37.556	25.689	41.857	44.158	43.918	27.459	39.077	28.904	17.974	32.381	44.254	18.590	15.144	30.936	23.750	38.684	38.680	41.536
ENSCCRG00000001689	44.281	41.360	32.527	17.772	36.855	27.124	29.308	24.909	42.313	41.879	37.543	34.873	25.735	40.386	27.858	52.553	35.953	29.072	33.333	30.812	22.306	45.078	39.462	34.544	24.533	36.220	29.743	38.340	25.286	43.654	39.107	49.390	29.093	34.445	19.833	46.698	64.145	49.987	54.144	38.710	40.546	28.519	39.999	43.412	38.297	25.983	29.464	20.031	36.423
ENSCCRG00000001690	18.567	16.437	13.242	17.776	20.174	8.896	13.240	18.611	32.108	43.298	32.945	28.629	45.758	35.575	36.528	36.234	40.419	39.427	21.888	19.316	10.498	27.003	26.943	23.173	39.021	20.311	42.796	38.774	41.024	38.324	44.456	40.053	36.131	29.314	26.768	38.055	22.096	18.186	19.097	20.969	35.102	37.499	15.382	20.738	39.116	19.978	34.721	37.395	49.734
ENSCCRG00000001695	5.754	3.902	7.457	7.309	6.553	4.514	5.157	4.810	7.226	3.592	4.931	7.167	3.921	4.178	5.989	5.887	7.532	5.086	9.904	7.618	7.520	4.583	4.770	3.897	6.469	4.542	7.886	6.803	5.349	6.154	5.182	7.740	5.798	8.204	6.110	7.122	4.877	3.409	2.521	3.077	3.383	3.022	2.276	3.029	4.256	3.792	4.340	4.016	4.097
ENSCCRG00000001697	43.887	24.283	24.239	21.318	58.411	38.506	52.896	52.920	38.292	19.259	35.548	51.094	7.823	19.277	19.903	20.775	17.007	19.996	21.266	27.850	24.206	44.875	50.137	36.344	14.266	88.857	11.739	32.692	14.599	23.448	35.725	17.062	14.971	11.661	11.964	27.595	13.225	19.602	19.418	47.346	10.869	25.204	51.303	73.336	27.983	14.101	12.388	16.316	15.464
ENSCCRG00000001706	26.810	13.798	15.226	17.022	22.835	34.988	17.620	12.879	27.753	18.536	24.112	26.149	11.901	13.957	27.435	23.130	19.659	22.164	24.437	25.180	15.918	29.852	19.986	28.890	25.982	14.482	30.967	25.258	32.767	20.564	32.724	24.392	24.197	23.241	23.227	24.337	9.605	16.079	10.158	9.368	16.753	15.646	7.799	10.461	25.106	11.802	25.063	27.206	19.422
ENSCCRG00000001707	21.607	16.876	16.798	7.220	7.553	5.565	9.189	12.228	16.143	15.243	17.589	21.522	20.981	23.462	12.385	24.428	14.459	19.268	11.205	17.530	21.301	5.033	5.452	10.448	16.098	3.765	25.805	30.735	13.667	20.409	18.885	22.746	15.769	25.443	21.085	26.072	11.544	16.486	7.743	14.315	19.995	15.502	13.323	9.300	24.796	15.714	26.026	10.003	30.695
ENSCCRG00000001711	9.184	9.063	9.400	7.542	6.558	5.642	5.255	6.088	6.953	7.243	8.438	6.092	10.127	7.279	12.585	9.911	8.475	11.237	8.756	6.128	5.314	2.614	3.779	4.852	8.890	5.114	11.731	3.004	8.414	6.812	6.095	5.734	11.724	7.514	8.888	7.554	8.147	9.923	8.327	5.179	7.062	12.834	5.674	5.068	6.060	6.521	6.882	8.206	8.285
ENSCCRG00000001719	9.385	7.953	6.025	6.006	11.439	12.566	12.408	5.140	12.264	9.425	11.732	11.120	9.406	8.779	12.238	10.445	8.642	10.925	9.846	8.327	2.546	24.496	17.564	22.516	11.139	17.351	12.489	12.623	11.938	11.571	12.393	9.874	14.664	7.652	7.884	12.915	7.194	7.430	7.692	13.168	12.612	11.753	8.704	12.905	16.211	5.083	9.540	8.173	10.184
ENSCCRG00000001723	6.908	6.251	4.526	3.009	7.766	3.363	5.729	2.960	9.234	4.487	9.622	8.645	3.912	11.034	12.498	7.631	9.121	11.777	8.978	7.068	2.755	8.037	8.209	7.442	4.130	4.544	6.374	8.376	5.850	5.662	8.006	6.302	8.443	4.748	7.125	17.377	3.228	3.196	2.706	2.901	7.369	6.865	2.770	4.447	9.619	2.867	11.248	6.945	9.793
ENSCCRG00000001732	8.206	5.888	5.380	4.830	4.085	2.018	3.616	5.844	7.503	3.072	7.994	6.989	2.687	5.734	10.393	5.473	3.822	4.854	7.410	7.584	5.790	2.861	1.783	4.026	5.398	3.269	8.110	3.747	5.620	5.785	4.137	5.317	5.750	7.112	4.417	4.975	1.937	3.763	3.063	1.157	2.385	2.626	1.035	2.491	6.206	3.602	7.181	5.925	5.122
ENSCCRG00000001735	9.424	7.095	5.283	7.199	6.930	3.943	3.980	3.223	11.364	9.642	9.110	9.010	7.273	10.958	15.384	15.450	12.088	17.842	13.572	10.041	3.836	7.095	5.123	8.204	13.408	5.206	13.023	5.390	14.386	7.993	5.587	11.122	16.491	14.060	11.365	15.906	5.644	7.288	3.910	2.897	7.792	7.862	2.258	2.662	9.205	3.671	12.215	10.774	10.835
ENSCCRG00000001737	30.647	20.688	25.440	16.681	9.780	3.266	6.350	9.996	18.846	20.221	20.759	14.109	6.832	15.105	26.677	23.043	22.622	39.879	12.710	27.255	17.223	2.287	1.196	5.206	26.269	4.949	21.830	3.648	21.146	10.769	4.313	15.516	31.196	21.183	18.920	15.980	9.636	10.281	9.804	2.838	8.112	10.057	5.118	4.862	9.919	9.832	12.693	18.907	28.148
ENSCCRG00000001739	6.835	5.182	5.552	4.313	8.137	5.037	8.553	6.410	10.643	8.467	10.525	10.144	4.567	8.280	8.402	11.720	10.045	7.022	5.644	4.955	3.181	25.868	16.276	13.408	6.197	8.718	8.932	11.398	9.548	12.178	13.857	11.411	9.664	9.881	7.071	9.514	7.211	4.697	5.444	7.758	10.019	7.317	6.879	9.297	11.282	6.298	7.374	5.006	10.646
ENSCCRG00000001742	10.950	12.061	7.252	10.829	8.619	2.567	20.973	34.296	29.886	29.474	24.411	27.061	31.365	23.645	31.510	41.422	44.087	27.673	7.226	3.505	7.434	10.373	15.735	8.825	26.435	12.059	30.607	25.517	23.628	40.107	25.733	38.502	17.364	36.631	28.339	35.312	8.515	3.671	6.782	13.356	35.741	20.365	10.049	10.258	34.015	25.071	36.226	23.244	39.769
ENSCCRG00000001743	6.918	9.500	5.915	4.034	4.446	3.007	3.454	4.396	4.585	3.871	4.388	3.064	8.468	4.644	7.544	6.206	6.727	6.514	8.131	8.539	7.000	2.190	3.123	2.195	12.059	3.272	7.078	5.354	9.638	3.405	4.602	3.690	7.440	5.393	8.386	3.971	5.625	7.724	8.979	3.091	7.835	9.630	2.278	2.849	3.975	4.308	5.948	8.474	6.378
ENSCCRG00000001748	6391.198	3529.367	3809.786	3171.605	4973.508	1451.718	3040.744	2873.159	4626.795	5945.617	4928.514	4070.202	7091.470	5466.613	9883.503	6147.164	7752.423	12116.990	11140.413	6727.814	2169.332	4478.723	3935.415	4321.948	11965.461	4324.896	10959.918	3245.988	14244.554	6245.847	3964.108	6430.827	13244.511	6145.354	8476.041	5277.051	5373.801	7164.971	4307.178	4057.143	9029.004	12239.301	3750.799	5026.691	4886.012	3351.017	7973.074	11970.859	7586.986
ENSCCRG00000001758	10.420	11.323	6.951	5.755	7.823	3.575	4.722	6.534	10.623	9.175	5.819	7.264	8.670	7.608	15.689	10.709	8.947	11.138	10.562	9.560	7.436	8.033	5.894	8.438	12.523	7.146	14.157	6.583	11.861	10.140	5.938	10.951	12.340	9.075	8.631	13.254	7.629	8.030	7.350	5.275	9.862	8.649	5.836	3.864	10.709	4.525	9.865	7.083	8.639
ENSCCRG00000001763	2.607	0.330	1.700	1.254	2.859	1.379	1.648	0.108	3.449	1.835	3.005	3.554	1.505	4.450	5.563	3.469	3.090	4.450	2.782	1.526	0.883	4.635	2.154	4.040	2.534	1.810	2.756	0.960	3.198	3.554	2.324	3.594	3.537	4.678	3.591	9.585	0.975	0.730	0.314	0.288	2.127	1.027	0.257	1.131	3.993	0.828	3.302	1.371	1.989
ENSCCRG00000001764	2.197	3.397	2.437	1.106	3.204	2.590	3.579	2.196	6.402	4.599	7.249	11.195	2.322	4.972	3.702	7.979	5.990	3.136	1.237	1.169	2.034	2.464	1.889	3.624	2.376	2.655	2.903	2.740	2.305	4.902	4.124	7.363	3.224	4.716	3.501	10.113	2.908	2.171	2.063	1.558	2.797	2.565	2.489	2.675	7.550	2.645	3.549	1.684	5.359
ENSCCRG00000001767	6.392	3.262	5.802	5.356	4.653	10.047	5.191	4.810	6.163	4.508	5.999	8.822	4.087	6.400	6.870	6.937	5.789	6.497	11.833	12.377	6.495	7.994	3.552	5.371	7.648	7.268	8.624	15.001	5.683	6.276	15.663	11.682	7.797	7.209	5.394	8.018	6.313	5.786	6.202	2.390	5.796	9.360	4.681	3.842	7.709	6.562	10.972	9.746	7.706
ENSCCRG00000001769	11.791	9.697	6.045	4.273	8.200	4.674	6.017	3.591	11.861	4.871	10.336	9.341	6.089	10.835	6.238	14.431	12.137	7.993	9.202	7.923	4.636	5.675	6.511	8.785	7.544	8.492	9.993	8.122	7.814	14.831	10.197	9.890	10.405	10.228	3.572	13.174	8.527	7.525	7.383	5.022	7.825	7.198	5.916	5.133	11.213	4.852	9.918	7.685	11.945
ENSCCRG00000001770	39.097	31.521	27.143	14.152	27.721	11.963	20.155	28.321	46.178	38.707	36.868	36.142	21.257	45.806	22.129	50.068	34.399	26.553	29.786	25.442	17.891	20.662	20.181	24.419	18.615	23.788	19.759	23.562	23.096	48.155	1.681	48.902	12.440	30.291	19.105	32.419	37.150	25.604	33.255	22.789	17.527	15.248	17.082	14.336	33.643	12.877	13.876	20.073	22.312
ENSCCRG00000001771	31.132	27.702	19.090	9.993	20.590	11.667	15.634	16.409	28.807	29.101	25.590	24.384	20.708	22.344	22.942	30.515	24.810	21.938	26.170	18.674	8.155	29.383	20.448	23.117	20.811	27.473	20.481	23.282	20.686	30.540	25.848	32.512	20.903	22.821	16.486	24.680	22.558	19.997	20.116	16.209	26.155	18.479	17.076	22.212	27.460	15.004	18.463	11.401	25.385
ENSCCRG00000001772	0.022	0.017	0.170	1.191	0.107	18.589	0.185	0.039	0.000	0.048	0.224	0.026	0.077	0.000	0.000	0.000	0.000	0.000	0.000	0.000	0.480	0.079	0.020	0.051	0.000	0.037	0.018	0.080	0.203	0.000	0.110	0.118	0.037	0.020	0.067	0.027	0.017	0.058	0.377	0.933	0.208	0.000	0.617	0.356	0.228	0.018	0.000	0.000	0.000
ENSCCRG00000001781	69.650	70.026	75.401	32.076	106.641	109.974	79.041	93.751	83.699	76.628	69.649	92.548	48.732	61.425	55.964	89.251	62.696	62.377	76.497	51.266	53.566	112.555	111.602	70.335	51.087	85.210	53.197	69.276	59.907	58.235	79.940	74.384	51.229	40.155	35.825	74.082	76.922	70.775	78.477	95.921	72.384	55.054	89.163	116.303	65.833	45.808	49.604	48.476	62.942
ENSCCRG00000001783	799.545	3266.038	1234.964	1376.315	1039.430	351.220	271.689	1291.317	121.442	1834.981	118.158	187.110	1754.574	365.416	1419.570	1006.516	2709.008	1725.643	2601.326	1476.240	1993.383	385.458	304.795	400.871	1049.430	757.951	2391.097	61.932	1376.643	604.799	23.554	1561.340	1656.392	931.880	935.373	220.371	1454.113	1588.077	891.575	840.966	4888.631	1271.804	990.275	1203.703	433.928	770.291	356.145	895.064	1190.698
ENSCCRG00000001806	4.378	1.919	0.906	7.017	5.575	2.456	2.966	0.736	11.249	2.687	9.008	3.651	0.342	2.618	6.157	1.909	1.780	3.921	1.497	1.464	1.344	2.071	1.112	2.063	5.691	2.867	1.779	0.196	4.589	3.257	0.129	1.229	4.256	3.277	1.663	0.592	1.420	1.459	1.242	0.528	0.872	2.020	2.540	0.692	2.299	0.792	2.511	3.779	1.280
ENSCCRG00000001807	1688.680	1566.216	1622.035	1255.096	1570.085	1045.015	1338.845	2422.494	1424.951	1505.595	1335.254	1507.467	1563.717	1572.033	1189.080	1035.165	1161.819	1243.612	1254.603	1590.593	1911.093	1008.605	1418.983	1287.749	1703.386	1647.364	978.067	1937.289	1226.268	1388.711	1609.848	1234.373	1349.335	1270.233	1660.171	1056.428	1446.094	1729.046	1790.677	1547.727	1142.482	1338.877	1721.224	1650.330	1309.137	1755.813	1261.872	1346.624	1180.738
ENSCCRG00000001811	3.633	7.654	14.978	11.558	40.672	45.750	42.653	35.307	64.881	30.828	43.694	74.285	38.998	37.880	27.011	35.800	30.694	27.681	14.791	11.452	6.384	94.593	47.767	124.165	24.517	60.094	44.404	60.413	47.917	63.835	63.367	40.708	16.666	32.353	26.138	75.349	4.956	7.458	5.383	31.269	35.013	32.285	23.421	50.547	82.380	23.574	54.629	28.228	26.666
ENSCCRG00000001823	12.084	8.096	5.646	7.794	7.785	6.017	6.762	5.353	13.411	9.597	13.712	11.395	6.639	11.031	10.115	10.221	8.718	10.040	8.125	8.076	4.592	9.989	9.230	7.641	10.301	8.721	8.826	9.695	7.867	11.392	11.891	12.986	9.437	7.294	6.394	7.476	10.901	8.763	15.360	10.267	7.911	12.165	5.518	10.077	10.086	5.894	9.605	9.687	11.470
ENSCCRG00000001825	11.290	9.022	10.895	7.207	8.794	6.305	7.393	6.018	10.916	11.578	9.003	8.495	4.853	9.833	15.838	15.872	10.513	13.723	15.868	13.843	3.835	10.853	3.680	11.636	9.388	5.938	11.783	7.043	12.116	7.740	6.337	11.437	14.003	10.785	9.716	15.692	13.032	9.509	6.737	4.637	13.053	8.331	4.227	5.280	10.397	2.752	11.495	9.954	8.947
ENSCCRG00000001828	0.000	0.000	0.000	13.177	0.000	0.000	22.594	0.000	2.791	0.000	0.000	0.000	0.000	0.000	0.000	0.000	0.000	0.000	0.000	0.000	0.000	0.000	0.000	0.000	0.000	0.000	0.000	0.000	0.000	0.000	0.268	0.000	0.000	0.000	0.000	0.086	0.152	0.000	0.000	0.000	0.086	0.000	0.000	0.000	0.000	0.159	0.000	0.000	0.000
ENSCCRG00000001834	10.010	6.993	9.585	38.646	12.880	26.474	22.995	6.506	5.622	6.897	6.055	4.934	3.959	5.177	3.006	3.161	2.909	2.181	11.644	5.563	2.435	55.624	40.916	10.421	4.829	15.766	1.133	15.672	2.639	10.984	5.257	3.564	2.229	1.844	2.779	2.571	5.045	6.399	15.404	13.819	9.104	6.514	21.671	20.820	5.190	4.325	3.001	4.569	3.164
ENSCCRG00000001835	22.635	10.406	14.433	16.091	9.705	6.291	8.940	5.638	15.558	11.256	12.799	12.201	11.558	18.293	23.184	15.122	14.575	19.674	28.270	22.068	14.390	14.351	9.199	11.454	22.661	12.735	19.111	16.708	21.099	14.204	11.880	14.004	19.150	17.725	17.370	23.091	15.731	17.041	10.285	8.418	12.060	19.195	6.689	9.400	15.930	6.116	17.161	18.581	14.287
ENSCCRG00000001841	28.018	24.844	22.135	13.661	23.433	9.442	18.404	19.096	37.481	35.896	30.386	28.668	25.288	32.047	43.718	46.756	37.026	42.253	29.696	23.489	15.647	19.883	11.753	22.054	32.155	15.025	39.316	24.051	39.974	35.736	20.996	36.581	35.515	34.613	26.682	52.016	14.246	16.654	10.601	11.844	29.005	21.855	10.309	9.519	37.805	15.090	32.962	26.397	40.123
ENSCCRG00000001858	6.337	5.002	3.841	3.739	3.226	1.931	5.367	3.944	6.102	4.229	5.180	5.176	2.071	5.565	10.258	5.796	6.107	9.672	6.315	4.566	2.031	4.716	2.169	6.285	7.913	3.228	7.456	2.614	10.137	5.069	2.256	7.259	10.584	7.614	7.019	9.424	2.866	2.943	2.031	1.088	2.907	4.474	0.930	1.248	4.949	1.491	5.232	5.362	5.171
ENSCCRG00000001864	37.081	36.660	91.528	65.472	436.256	358.570	346.025	334.254	324.351	256.383	290.148	404.616	207.589	286.626	110.480	154.309	167.739	165.724	58.224	32.201	32.316	837.418	582.888	745.712	311.357	509.304	284.042	562.468	221.680	297.220	452.646	164.595	35.512	134.238	156.213	392.295	9.546	7.826	10.062	273.096	353.942	351.682	294.713	290.182	462.500	291.586	311.694	239.904	125.481
ENSCCRG00000001866	1.082	1.739	1.595	2.239	1.222	1.638	1.849	0.776	1.873	3.281	2.019	5.215	0.386	2.100	0.920	1.206	2.948	1.423	2.286	0.751	0.214	3.653	2.523	3.284	1.186	2.044	1.844	4.205	1.351	2.603	3.717	2.233	1.133	2.399	1.184	4.521	0.381	1.040	0.697	0.957	0.486	1.554	2.952	1.595	2.463	2.347	3.472	0.937	2.039
ENSCCRG00000001872	19.508	14.874	19.846	15.318	9.543	5.063	11.806	10.560	17.125	22.757	12.926	12.439	41.102	11.758	41.151	34.230	49.500	35.008	39.649	35.236	25.382	8.757	4.941	8.459	43.733	10.900	37.355	7.029	63.130	16.623	4.743	26.162	43.223	28.647	47.617	25.775	29.782	43.501	23.574	6.023	49.514	54.490	5.643	5.085	13.224	14.937	32.763	31.724	36.478
ENSCCRG00000001873	0.456	0.731	1.540	0.223	0.584	24.185	1.893	1.501	0.199	0.146	0.635	0.374	0.351	0.952	0.440	0.240	0.456	0.625	1.992	0.797	0.306	0.594	0.365	0.282	2.025	1.141	1.542	0.302	0.922	0.137	0.285	0.400	0.716	0.533	0.838	0.342	0.379	1.192	2.862	1.652	0.301	0.160	1.294	0.462	0.407	0.080	0.385	0.705	0.632
ENSCCRG00000001875	6.519	7.765	7.506	6.611	6.836	5.893	5.271	6.810	8.871	6.704	7.285	5.982	6.313	8.296	7.091	8.145	6.889	7.285	8.683	8.142	10.500	4.705	4.276	3.605	7.860	4.977	8.570	6.069	7.358	6.581	4.920	5.009	9.315	5.043	6.079	7.538	7.003	9.303	12.021	5.941	5.430	9.018	6.229	6.370	6.923	4.802	7.652	8.250	8.510
ENSCCRG00000001881	150.724	177.301	33.167	27.473	12.612	17.769	124.122	33.656	93.657	25.128	96.136	17.751	295.640	128.842	74.866	14.280	10.155	20.855	114.972	280.059	15.829	86.929	345.114	112.583	184.566	236.235	14.621	32.894	8.201	14.283	219.216	120.362	51.362	154.475	151.285	104.044	19.367	19.456	49.829	33.908	96.029	150.704	31.202	19.662	6.489	17.585	10.443	12.115	120.743
ENSCCRG00000001882	14.244	17.904	11.223	9.465	12.579	10.240	11.235	15.608	26.605	17.904	29.566	29.723	13.082	28.250	21.727	41.604	29.586	21.742	15.849	14.545	5.236	9.703	9.187	14.274	23.715	13.429	20.780	21.468	14.667	34.072	25.766	38.973	15.903	30.240	21.372	34.047	12.439	10.237	12.683	5.882	25.572	13.790	9.172	8.469	32.271	19.658	18.019	16.186	28.615
ENSCCRG00000001885	3.557	2.185	2.388	2.216	3.711	4.460	5.454	2.602	5.089	4.272	6.912	8.146	2.600	2.272	2.606	1.574	2.439	3.905	1.358	1.539	1.385	4.764	3.462	5.001	2.231	3.310	2.976	2.663	3.968	4.276	2.904	3.058	2.159	2.264	2.585	3.263	0.319	0.651	0.600	2.735	2.262	0.953	2.283	2.755	6.031	2.177	3.216	2.396	3.222
ENSCCRG00000001887	14.509	7.988	7.392	9.754	18.273	24.186	16.349	9.289	12.586	8.845	12.896	15.134	5.487	11.875	13.559	15.106	12.764	9.670	14.160	9.351	4.773	18.457	12.837	15.104	8.453	11.049	11.973	5.588	9.164	10.623	10.491	17.243	10.603	13.599	6.349	18.168	12.347	8.571	8.111	12.229	13.441	8.515	11.085	12.006	11.033	5.894	9.412	8.004	12.098
ENSCCRG00000001889	16.575	8.589	7.617	8.045	9.165	4.070	7.680	4.608	14.291	11.605	12.268	12.254	13.034	11.582	30.134	18.953	19.530	28.050	14.687	12.224	7.065	12.950	10.306	15.598	19.149	6.725	22.823	4.003	23.420	11.749	5.715	12.921	31.624	22.979	20.041	16.789	10.414	6.724	5.211	5.459	11.844	9.813	5.282	5.401	14.295	4.238	10.586	16.441	14.322
ENSCCRG00000001890	1.453	1.949	2.833	1.182	57.008	69.415	60.990	43.959	60.376	17.764	86.759	303.673	1.219	5.388	1.714	3.708	1.936	1.366	2.546	1.730	2.015	966.570	504.710	253.740	1.217	158.997	3.782	107.740	1.876	62.341	267.012	72.257	2.963	2.450	2.325	87.953	0.906	1.372	1.500	125.933	14.061	1.236	99.169	113.250	220.080	33.899	6.052	0.941	25.513
ENSCCRG00000001892	4.003	1.801	2.302	5.049	3.853	5.128	3.074	1.582	3.430	2.690	2.512	4.332	1.804	3.064	7.438	2.499	5.001	5.892	4.456	3.492	2.148	2.645	1.720	2.674	5.926	1.457	6.414	1.608	6.488	3.172	1.133	3.220	7.009	5.293	6.120	4.042	0.916	1.414	0.419	1.102	2.787	3.126	1.293	1.122	2.108	2.643	3.124	4.305	2.627
ENSCCRG00000001895	33.280	20.295	17.227	13.398	39.078	40.786	37.206	19.177	28.962	25.745	21.429	24.973	11.548	26.232	47.414	81.824	45.305	30.818	41.847	30.438	27.147	22.643	21.355	33.771	34.281	34.963	32.749	4.441	34.318	29.577	5.729	56.222	29.786	89.458	28.947	35.226	35.511	26.694	18.508	14.918	75.191	25.400	21.488	26.693	17.594	11.840	23.877	27.696	35.151
ENSCCRG00000001896	12.878	7.648	8.557	6.023	13.044	6.634	5.253	6.310	6.810	8.936	9.509	9.673	6.888	4.847	13.300	10.054	9.366	12.990	12.916	8.514	7.085	18.006	12.115	13.187	8.935	10.337	9.270	7.363	13.230	7.809	9.420	10.288	12.715	10.237	9.174	9.564	12.515	9.561	8.589	9.666	9.585	10.275	7.693	14.038	10.589	6.670	9.852	10.685	10.228
ENSCCRG00000001903	4.445	4.798	4.293	2.870	5.029	4.634	6.558	5.906	7.188	4.273	6.081	6.954	2.054	5.573	3.071	9.084	5.557	4.058	4.015	2.290	2.163	6.311	4.812	5.474	1.573	6.178	3.931	6.222	3.335	7.761	4.838	9.754	4.056	4.557	2.157	9.969	5.209	3.162	3.737	5.220	6.666	4.399	4.407	6.106	7.121	3.306	3.671	2.549	6.643
ENSCCRG00000001905	19.262	13.631	10.646	17.642	19.921	9.871	14.089	7.940	27.620	23.246	21.705	19.614	14.465	20.765	30.297	25.512	26.662	28.755	14.772	20.415	6.990	20.694	13.452	17.666	29.071	14.685	20.568	13.666	25.710	22.936	15.972	23.158	26.686	19.210	18.537	27.071	19.660	15.254	13.966	12.036	15.806	22.363	14.017	13.125	19.911	8.210	25.847	19.753	21.979
ENSCCRG00000001909	37.298	19.937	34.798	18.939	84.203	46.877	52.682	87.903	46.051	42.465	46.060	72.861	26.988	24.794	33.389	29.249	26.273	27.461	23.680	31.591	36.768	80.353	75.904	69.191	32.241	93.537	38.028	27.770	35.432	54.649	60.653	53.065	21.930	45.673	40.724	46.450	28.837	27.111	24.251	42.605	40.160	27.512	28.723	84.541	38.347	82.195	34.918	39.540	45.136
ENSCCRG00000001912	19.839	21.329	12.249	12.863	29.385	14.534	15.088	11.920	13.590	22.902	14.212	17.060	24.683	15.476	34.979	20.647	29.108	30.551	38.514	26.486	11.803	34.568	29.494	36.845	31.453	35.016	33.191	9.795	43.637	20.366	10.302	24.096	31.801	23.170	24.354	13.235	24.617	22.220	25.196	25.095	25.625	34.552	28.588	19.446	16.012	14.493	18.735	28.406	21.081
ENSCCRG00000001921	14.957	14.732	11.767	11.975	14.832	14.340	15.908	11.469	16.295	19.400	22.119	22.354	17.671	21.650	23.783	25.468	20.018	23.307	15.384	11.930	10.672	19.509	19.074	17.001	19.405	15.300	21.246	16.887	25.632	20.532	21.897	17.973	19.583	22.201	18.574	23.600	10.970	15.058	12.492	8.989	20.496	17.076	9.219	8.944	27.557	13.209	18.153	15.980	16.335
ENSCCRG00000001922	4.975	2.192	2.261	2.407	1.286	0.959	3.126	1.867	2.143	2.842	2.299	3.176	3.165	4.324	4.822	2.816	4.182	4.326	3.703	4.697	4.567	1.647	1.111	2.653	3.533	1.461	4.338	1.843	4.161	2.151	1.622	2.211	3.126	3.761	5.112	4.084	3.121	2.553	2.426	1.116	2.671	3.933	1.008	1.299	3.806	2.030	5.028	5.125	2.885
ENSCCRG00000001925	5.502	3.934	7.309	3.038	58.780	51.790	61.895	31.640	31.828	16.546	30.183	60.264	11.382	19.739	17.318	23.413	22.906	17.447	8.181	3.259	2.415	187.883	126.379	185.706	21.230	92.116	24.150	43.316	27.655	38.527	57.591	34.607	18.171	25.128	20.586	59.794	1.734	1.516	1.465	27.179	67.905	27.639	32.090	48.223	55.272	24.901	31.622	18.076	29.248
ENSCCRG00000001927	0.097	0.000	0.000	19.249	0.395	0.000	41.832	0.169	3.180	0.000	0.000	0.000	0.000	0.000	0.000	0.000	0.000	0.079	0.000	0.000	0.000	0.000	0.000	0.000	0.000	0.000	0.000	0.000	0.000	0.000	0.000	0.000	0.000	0.000	0.000	0.082	0.000	0.000	0.000	0.000	0.000	0.000	0.000	0.000	0.000	0.000	0.000	0.000	0.000
ENSCCRG00000001931	7.345	3.884	9.663	5.864	18.381	10.974	23.295	25.359	23.165	13.134	19.380	30.850	11.704	17.492	17.951	16.901	15.146	16.887	5.154	5.159	8.543	47.943	27.067	41.022	8.733	24.283	21.252	13.194	23.196	18.681	10.892	28.193	16.670	16.786	19.711	30.885	2.256	3.771	2.542	6.576	12.681	11.263	6.245	12.251	24.323	14.304	16.726	18.241	15.295
ENSCCRG00000001935	1.018	0.632	1.827	0.475	1.432	0.085	0.845	2.901	11.711	5.799	11.333	26.989	1.443	3.476	7.036	6.049	6.161	5.207	1.143	1.638	1.737	4.661	2.501	9.639	2.464	1.852	5.631	3.415	8.934	8.942	6.121	6.575	6.302	5.515	4.675	12.260	0.623	1.028	0.390	2.397	1.256	3.062	1.915	0.984	14.176	10.816	8.205	5.980	8.473
ENSCCRG00000001941	0.000	0.000	0.656	0.099	0.065	23.558	0.056	0.000	0.000	0.000	0.000	0.000	0.000	0.063	0.000	0.000	0.000	0.000	0.000	0.000	0.363	0.000	0.000	0.000	0.000	0.169	0.000	0.000	0.000	0.000	0.000	0.178	0.000	0.000	0.000	0.000	0.000	0.000	0.364	0.226	0.057	0.053	0.467	0.000	0.938	0.000	0.000	0.000	0.000
ENSCCRG00000001948	9.331	4.784	9.571	5.506	1.454	0.737	5.079	1.619	2.081	8.118	1.163	3.476	0.105	2.333	14.073	7.864	5.446	8.408	10.203	0.894	2.929	11.144	3.440	1.491	1.990	0.455	4.933	1.146	13.286	3.113	1.322	2.885	16.557	3.824	5.281	3.886	6.254	3.405	4.034	1.063	3.443	11.455	0.794	0.184	3.671	1.711	7.521	14.671	6.526
ENSCCRG00000001949	1.864	3.060	1.726	4.245	0.866	0.648	6.916	0.747	3.251	2.184	1.581	1.920	4.565	3.857	2.995	3.772	4.066	3.980	1.175	0.956	1.065	0.395	0.357	0.488	1.612	0.932	4.563	1.712	4.982	2.771	1.315	3.610	2.406	3.052	4.350	5.041	1.176	0.836	1.126	0.870	2.192	1.708	1.249	0.216	2.077	1.354	1.972	2.890	2.794
ENSCCRG00000001950	1.765	0.667	0.793	0.695	2.154	4.170	3.133	2.112	3.545	2.684	6.505	1.880	1.371	1.807	1.069	2.985	0.616	0.347	0.766	0.353	0.272	1.551	1.638	1.059	1.278	5.048	2.130	2.141	1.661	3.990	2.664	7.647	1.345	2.049	1.311	5.702	0.708	0.900	0.758	0.390	3.069	0.594	7.286	0.438	1.706	1.016	0.863	0.553	3.008
ENSCCRG00000001952	3.512	1.583	1.132	0.989	0.826	0.336	0.458	0.263	0.651	0.822	1.117	0.060	0.438	0.791	1.800	0.277	0.298	4.044	1.012	0.648	0.470	0.171	0.429	0.184	4.640	0.000	0.560	0.000	1.503	0.413	0.346	0.513	2.361	2.316	0.181	0.816	6.024	1.329	3.634	0.000	0.700	2.623	0.743	0.222	1.218	0.474	0.226	0.592	1.008
ENSCCRG00000001955	30.334	15.042	22.457	15.075	19.065	4.074	7.136	10.883	19.858	19.813	18.295	13.805	19.800	20.014	56.045	29.249	34.005	45.658	34.976	25.645	21.833	13.081	6.535	14.855	46.488	9.465	42.323	6.939	52.821	24.462	9.259	25.030	47.346	29.549	27.923	17.727	21.150	25.097	15.909	6.156	35.593	36.312	9.596	6.437	19.724	11.414	28.007	34.624	26.810
ENSCCRG00000001957	0.000	0.035	0.071	0.343	10.678	10.399	11.055	0.285	36.321	1.313	2.965	5.669	1.174	5.882	0.045	5.181	1.648	2.126	0.052	0.046	0.000	4.055	25.566	12.800	0.581	13.136	2.922	2.532	4.960	20.519	3.026	1.640	0.116	3.483	4.039	13.412	0.070	0.061	0.000	1.172	0.238	1.657	0.677	5.679	6.313	2.860	3.671	1.759	0.707
ENSCCRG00000001959	49.412	44.789	46.741	15.080	33.674	14.806	16.137	25.103	36.061	42.375	40.588	41.735	24.911	34.838	57.115	51.792	43.460	44.368	48.337	42.902	33.261	23.368	24.463	30.697	34.011	21.739	48.536	28.336	48.451	39.552	33.520	46.598	36.932	37.857	38.025	49.383	45.829	43.591	46.293	20.524	37.633	35.410	19.628	23.950	37.377	18.899	35.017	38.448	32.774
ENSCCRG00000001964	13.919	10.780	5.014	7.869	5.928	1.791	6.270	4.920	14.921	15.948	12.611	12.225	11.687	11.422	14.567	27.237	20.572	17.625	8.321	4.484	2.679	4.118	5.307	8.601	13.290	4.911	16.378	5.315	14.453	15.891	5.280	17.597	13.066	14.832	9.537	18.410	7.850	5.307	6.602	4.165	16.115	10.027	3.767	4.976	13.981	6.113	12.404	8.979	20.681
ENSCCRG00000001965	436.813	294.513	275.199	417.631	268.184	274.278	311.990	344.398	275.343	345.680	291.269	262.205	226.567	303.387	287.117	386.089	357.385	368.944	338.290	316.673	369.506	228.007	212.159	178.130	457.415	223.298	235.903	185.120	337.628	280.050	181.359	341.332	371.160	282.749	330.744	243.546	368.698	398.050	316.523	215.165	309.294	402.905	266.274	246.536	205.679	302.109	273.787	304.649	264.109
ENSCCRG00000001972	0.084	0.130	0.043	6.358	0.375	0.989	0.226	0.049	0.240	0.070	0.694	0.046	0.024	0.210	0.471	0.232	0.203	0.283	0.165	0.193	0.019	0.232	0.230	0.097	0.347	0.023	0.342	0.017	0.494	0.220	0.039	0.099	0.162	0.123	0.092	0.928	0.000	0.110	0.185	0.028	0.192	0.077	0.422	0.021	0.089	0.088	0.225	0.220	0.109
ENSCCRG00000001975	4.573	2.096	2.359	2.339	6.376	1.904	3.580	1.352	4.656	2.672	4.321	6.575	1.794	4.861	6.985	3.270	4.534	5.653	5.521	3.902	0.521	11.623	4.509	9.861	5.055	4.029	5.038	3.646	6.277	4.511	5.707	7.190	5.160	6.201	4.538	9.101	2.323	1.804	1.236	2.019	2.488	2.243	2.798	3.145	3.779	1.218	3.424	5.787	3.916
ENSCCRG00000001986	20.853	11.911	13.056	14.927	25.412	24.677	18.730	21.612	22.011	15.382	23.013	16.432	13.183	20.017	31.311	23.931	21.473	25.898	24.918	20.352	17.442	25.148	18.814	23.909	24.585	24.668	22.633	15.503	22.878	19.231	13.424	16.552	19.261	18.579	12.577	23.772	21.385	18.011	15.223	14.878	24.235	20.992	19.062	16.468	16.051	11.300	18.106	21.017	20.142
ENSCCRG00000001989	7.346	3.660	3.437	2.667	2.886	2.083	3.294	2.927	3.916	4.067	4.526	3.617	3.376	4.237	5.669	6.849	5.216	7.346	3.210	3.651	3.066	4.447	2.304	2.505	3.777	3.110	4.423	2.674	5.522	4.992	3.479	5.038	4.709	4.867	3.400	5.555	2.091	3.075	3.851	1.560	4.451	3.182	1.950	1.006	4.695	2.125	4.614	3.466	4.158
ENSCCRG00000001996	3.184	3.337	1.995	2.755	7.306	5.902	6.742	6.329	6.158	6.723	8.059	8.763	4.059	6.504	2.011	7.770	7.230	2.718	2.116	2.830	2.488	5.061	8.536	3.317	1.473	7.883	4.153	10.511	4.285	5.382	10.787	11.944	2.510	4.850	1.696	6.816	4.849	3.501	3.842	8.465	2.657	4.465	18.321	10.391	7.512	8.739	4.756	3.434	8.956
ENSCCRG00000001998	4.787	4.395	3.805	9.765	2.333	1.232	11.421	2.770	6.488	5.309	3.592	3.096	5.354	5.067	5.648	7.923	6.479	4.577	4.930	4.186	2.661	1.588	1.076	2.585	5.607	1.932	5.072	2.187	4.274	5.722	2.695	4.746	4.106	5.420	4.273	4.261	3.858	2.757	3.480	1.310	4.329	3.476	1.416	2.343	4.008	3.089	5.068	2.488	5.312
ENSCCRG00000002002	6.099	2.100	2.544	1.323	2.160	1.115	1.829	1.524	3.009	1.734	3.396	1.516	2.239	1.859	1.590	2.964	1.231	1.444	1.725	1.904	1.187	0.234	0.720	0.238	2.707	1.191	5.232	0.701	2.281	4.076	1.223	2.193	1.193	3.244	1.803	3.029	2.850	2.460	2.811	1.064	1.796	2.262	3.432	1.308	1.090	1.901	4.259	2.230	3.294
ENSCCRG00000002006	8.272	5.362	6.597	3.741	8.755	6.102	5.767	5.211	8.660	6.097	9.450	9.402	6.255	7.050	9.684	11.026	6.018	7.575	8.071	6.243	5.826	21.867	7.864	10.232	6.639	9.455	8.555	10.704	8.109	7.568	11.840	9.152	7.886	7.150	5.976	9.711	7.557	5.025	7.825	11.079	6.562	6.173	10.560	12.533	13.142	6.547	8.702	6.783	8.717
ENSCCRG00000002007	2.981	1.719	2.178	3.152	3.513	3.122	2.161	1.774	4.072	2.990	4.189	5.256	3.171	5.279	7.236	6.828	5.166	5.294	3.134	3.005	2.812	4.376	2.686	3.833	4.388	3.115	4.189	2.695	3.622	4.591	2.496	7.249	5.798	6.714	4.479	7.992	1.947	1.775	2.099	1.860	6.975	4.518	2.109	3.123	3.884	3.138	4.110	3.920	4.030
ENSCCRG00000002014	0.446	0.194	0.823	9.488	0.245	0.235	0.688	0.222	0.063	0.000	1.437	0.261	0.276	0.120	0.123	0.544	0.176	0.049	0.501	0.376	0.000	0.299	0.172	0.051	0.170	0.106	0.787	0.190	0.322	0.805	0.269	0.056	0.212	0.112	0.288	0.754	0.000	0.083	0.107	0.213	0.541	0.050	0.572	0.678	0.140	0.250	0.808	0.000	0.170
ENSCCRG00000002022	5.948	7.072	2.021	10.655	3.843	18.116	945.128	4.257	2.014	178.753	2.132	3.760	1.639	1.453	1.921	2.602	2.100	3.332	3.103	12.131	1.985	7.409	0.695	2.888	3.013	5.008	16.561	2.333	3.350	0.823	2.566	1.149	4.774	19.067	4.564	2.648	4.166	4.830	2.969	3.031	3.710	5.350	1233.010	9.953	0.814	2.174	4.395	4.683	76.005
ENSCCRG00000002023	6.690	4.159	2.574	17.126	10.663	30.789	21.674	12.904	10.473	8.495	12.180	5.943	3.399	11.563	8.667	38.047	16.150	4.981	1.916	1.691	0.371	2.821	2.359	5.879	5.120	6.076	8.297	3.052	9.162	12.656	3.887	24.014	2.088	17.287	3.626	14.542	3.497	3.051	4.109	5.758	28.314	6.808	11.739	12.109	7.939	4.811	6.225	2.195	8.400
ENSCCRG00000002025	60.311	49.204	49.605	20.770	42.264	14.533	28.197	40.223	36.347	35.400	35.216	26.818	35.463	22.167	66.475	42.205	45.867	70.300	54.902	40.897	27.119	62.570	40.422	57.740	54.798	40.116	58.505	22.097	65.620	37.304	20.243	35.288	56.305	39.411	46.762	32.641	26.945	28.724	30.349	29.343	41.609	46.784	21.327	30.326	34.881	18.934	38.198	50.886	44.626
ENSCCRG00000002027	5.673	3.174	2.779	2.976	3.488	1.029	1.702	0.408	4.209	2.697	1.963	4.346	1.371	4.464	12.321	4.086	5.648	11.000	14.812	9.039	0.812	6.427	1.319	2.251	9.090	2.908	8.874	3.699	8.502	3.267	1.736	5.163	12.308	6.193	6.830	9.480	2.134	4.444	1.140	1.663	2.672	3.734	0.811	1.505	6.581	1.492	8.117	5.285	6.230
ENSCCRG00000002028	16.791	11.948	13.908	3.816	14.600	3.335	6.555	23.386	10.505	9.567	4.965	4.269	4.764	7.637	16.747	13.857	11.853	16.035	10.049	15.532	28.166	11.200	3.585	11.145	19.112	8.320	12.757	2.263	20.220	7.436	4.035	7.802	28.600	12.154	12.516	5.515	9.758	14.757	10.107	7.920	6.053	10.047	3.633	5.953	6.279	12.439	22.875	30.775	9.007
ENSCCRG00000002039	28.238	24.710	13.028	18.019	26.655	27.048	13.827	24.161	44.970	26.129	28.720	19.784	15.798	30.644	31.282	56.963	35.943	29.020	32.130	19.907	14.995	9.749	10.527	12.737	26.104	15.527	20.673	8.807	22.257	19.578	10.094	32.597	27.470	24.708	12.927	26.054	26.772	26.329	22.548	14.792	48.346	22.284	19.649	18.670	17.416	9.307	18.136	15.872	24.166
ENSCCRG00000002042	4.305	2.544	2.380	2.376	1.962	1.378	1.289	0.783	5.436	3.219	5.163	4.332	2.361	4.363	10.263	6.790	7.361	8.613	5.751	4.206	0.897	4.118	1.326	3.893	6.108	1.477	7.916	1.962	7.565	5.551	2.685	5.267	9.393	7.930	6.056	8.971	2.160	1.692	0.987	0.842	4.801	2.919	0.966	1.403	6.923	1.903	8.905	5.105	6.412
ENSCCRG00000002048	2.210	1.180	1.937	1.086	2.222	30.461	2.673	2.645	3.512	3.834	3.897	8.057	1.390	4.612	2.037	4.250	4.484	1.780	2.345	2.276	2.333	2.958	13.392	3.185	2.097	4.052	2.581	3.309	2.184	4.217	4.519	7.087	1.654	2.698	2.117	6.730	2.380	0.794	2.744	1.451	1.977	1.263	3.906	3.212	2.654	2.269	2.092	2.523	3.244
ENSCCRG00000002052	6.884	3.935	5.032	3.787	2.837	1.800	1.992	2.148	7.969	6.518	5.447	8.316	2.736	7.124	7.277	9.415	8.643	6.993	8.190	7.261	4.025	4.791	4.460	3.373	6.009	2.762	8.388	4.620	5.232	5.560	6.223	6.602	9.664	6.218	6.683	10.364	4.823	4.977	3.292	1.497	4.926	4.363	2.246	1.054	7.651	1.956	8.016	6.170	6.210
ENSCCRG00000002061	2.583	1.073	2.872	0.738	4.193	0.982	2.149	1.300	2.131	2.925	1.699	1.712	3.907	3.160	8.052	5.818	1.245	5.674	7.144	4.930	2.816	4.315	3.182	4.486	15.079	4.785	6.599	0.102	7.870	4.286	0.626	4.609	11.479	5.823	4.096	5.335	1.349	1.300	1.789	1.009	9.140	3.713	1.447	3.626	1.203	2.720	3.514	4.764	9.044
ENSCCRG00000002063	3.315	3.615	4.141	2.494	2.117	2.302	3.338	2.661	4.447	1.939	3.560	2.535	2.936	4.126	4.858	3.959	4.482	4.204	4.838	3.073	2.599	2.878	1.161	2.837	3.956	1.820	4.012	2.146	5.295	2.993	1.749	2.870	4.164	4.628	3.310	3.874	2.261	2.101	1.768	1.279	4.250	3.188	2.975	1.711	2.875	1.630	3.265	3.275	3.452
ENSCCRG00000002064	28.795	27.089	20.054	7.961	18.632	11.664	19.922	28.520	28.475	21.592	25.020	26.967	7.900	25.542	10.699	32.754	24.180	8.803	15.222	20.514	21.776	19.694	22.150	15.547	9.362	20.631	9.587	21.238	11.378	31.450	16.963	22.331	10.341	24.327	7.269	24.961	25.136	26.445	29.202	10.469	14.592	7.746	15.114	15.234	19.509	15.125	13.928	8.887	17.151
ENSCCRG00000002066	33.435	23.823	25.009	21.388	28.867	10.897	16.928	21.465	33.261	37.624	27.372	27.286	29.773	24.405	34.285	53.823	42.058	27.602	45.474	37.175	20.818	26.289	21.090	25.718	32.704	26.402	41.546	19.258	37.477	37.762	21.551	42.290	30.714	37.390	30.362	32.646	44.849	31.894	26.448	17.374	48.026	49.276	16.439	27.652	27.966	25.571	31.708	33.679	30.464
ENSCCRG00000002072	8.172	4.764	4.706	4.330	7.161	2.757	3.318	1.395	8.141	6.069	7.775	9.928	2.472	9.110	14.952	10.038	10.907	14.725	10.984	9.362	1.875	9.142	4.607	10.192	8.847	4.388	15.689	5.385	11.167	10.833	5.223	10.585	12.536	13.400	9.076	19.356	4.305	3.727	2.108	2.048	7.137	5.031	2.203	2.699	14.364	2.722	13.123	6.669	10.445
ENSCCRG00000002084	2.894	3.558	1.386	2.153	20.698	101.548	20.739	2.125	7.437	3.530	5.647	6.521	1.376	3.144	2.761	8.060	3.314	2.832	3.050	1.785	0.825	30.899	12.686	18.470	1.594	5.670	3.446	2.898	2.704	3.785	5.163	6.967	4.122	5.140	3.480	9.972	2.631	1.928	2.200	18.219	7.654	2.161	14.817	29.531	7.144	2.188	2.540	1.828	3.323
ENSCCRG00000002093	7.936	3.991	5.398	5.358	5.899	3.391	3.653	3.040	7.325	5.883	6.798	6.335	5.378	5.276	12.771	8.069	8.870	10.743	9.069	7.738	4.687	8.051	2.113	6.766	6.764	4.805	7.228	4.736	10.761	6.220	6.062	6.116	9.979	6.855	7.170	8.753	3.683	5.152	2.763	3.279	5.312	5.870	2.048	3.814	8.344	2.954	6.662	7.581	7.332
ENSCCRG00000002099	3.541	6.881	14.625	2.842	77.731	110.256	114.895	170.415	58.168	66.584	60.982	117.648	78.868	154.583	9.675	20.055	23.709	25.089	11.642	2.156	3.311	471.392	258.844	536.165	88.946	275.972	87.908	454.950	75.068	198.951	356.806	31.048	12.514	32.223	52.108	258.848	1.246	0.496	1.303	95.814	126.305	80.503	98.894	56.590	248.337	85.395	137.006	21.747	1.837
ENSCCRG00000002108	8.893	4.966	7.521	5.278	9.382	2.297	4.588	0.896	6.307	4.765	4.958	6.430	1.694	8.282	21.337	10.119	15.245	17.280	21.286	13.279	3.059	7.282	2.583	10.707	11.808	4.719	18.170	3.315	17.951	5.962	3.246	12.168	16.055	17.570	13.711	22.773	6.651	7.444	2.291	1.842	6.980	6.195	2.282	3.125	9.980	2.364	12.226	12.385	8.293
ENSCCRG00000002110	9.865	5.849	5.178	3.062	6.830	5.742	3.890	2.569	5.924	4.964	5.608	4.952	6.256	4.785	7.983	8.314	6.328	6.365	8.839	6.369	5.304	6.427	6.051	5.965	7.347	6.864	8.001	5.136	10.213	6.439	2.207	4.572	7.963	6.238	4.939	9.178	7.217	7.365	7.329	6.558	5.681	7.035	5.193	6.426	4.771	3.473	6.185	6.827	6.522
ENSCCRG00000002111	0.978	0.382	0.298	0.668	0.590	9.707	0.649	0.677	0.989	0.726	1.184	1.143	0.630	1.392	0.848	1.643	0.947	1.078	0.816	0.933	0.661	0.805	0.630	0.980	0.621	0.650	0.690	0.501	0.735	1.815	0.513	2.232	0.627	0.637	0.546	1.864	0.502	0.402	0.655	0.514	0.379	0.408	0.347	3.100	0.470	0.714	0.472	0.693	0.523
ENSCCRG00000002120	8.781	4.474	5.197	5.471	8.553	6.841	10.435	5.227	7.449	5.295	7.577	7.015	1.473	7.732	6.854	4.555	4.051	7.858	5.154	4.795	3.058	17.393	8.748	13.181	7.174	10.607	7.030	3.204	6.840	5.673	9.624	8.755	10.501	4.907	5.102	12.939	4.198	3.767	3.670	6.641	3.631	4.023	9.585	6.867	7.200	5.502	4.496	5.042	4.860
ENSCCRG00000002121	0.400	0.087	0.412	2.010	4.864	2.114	3.305	0.748	4.819	0.704	1.906	1.627	1.156	1.136	0.756	2.760	1.046	0.352	1.321	0.549	0.319	3.536	1.839	3.001	0.591	0.856	0.834	2.224	1.250	1.672	0.417	4.919	0.551	0.425	1.077	4.909	0.748	0.634	1.205	4.108	4.517	1.387	7.846	3.649	3.712	1.593	2.660	0.700	3.554
ENSCCRG00000002126	3.838	3.226	3.779	2.017	4.079	1.927	2.046	2.326	4.279	3.627	4.232	2.919	2.163	3.167	3.348	3.524	3.468	4.365	5.139	4.857	3.868	5.694	2.620	3.784	4.270	2.926	2.612	4.083	3.256	3.092	3.214	3.016	4.212	2.330	2.992	5.157	2.660	4.890	2.910	4.127	2.503	3.656	3.276	3.229	2.704	2.198	2.965	5.288	3.480
ENSCCRG00000002128	5.777	4.612	2.723	1.679	0.765	1.648	0.413	1.301	4.300	6.529	2.910	3.755	1.898	9.354	4.608	18.873	8.815	3.148	9.840	7.541	6.487	0.350	0.000	0.079	4.509	0.083	2.539	1.778	6.945	1.706	0.631	15.641	4.054	5.675	4.790	3.699	3.948	5.662	3.861	0.416	13.346	2.511	0.619	0.151	4.945	1.875	3.869	1.385	4.965
ENSCCRG00000002130	8.488	7.019	7.828	3.056	7.784	2.717	4.591	5.874	14.165	8.162	9.584	8.540	6.008	6.690	8.400	9.586	10.350	8.304	9.529	8.123	4.249	9.012	5.771	8.031	4.306	7.963	8.228	7.217	8.501	10.179	7.973	11.399	6.106	7.161	5.353	12.216	10.997	5.051	5.014	3.390	6.074	5.552	4.131	4.834	11.785	5.292	9.536	7.006	6.780
ENSCCRG00000002135	3.396	2.005	2.323	3.269	4.002	1.808	1.978	2.325	3.564	2.550	2.617	3.342	3.271	3.264	6.725	3.711	4.053	5.286	4.993	3.070	1.851	3.533	2.457	3.198	5.419	2.305	5.417	4.250	6.404	3.128	2.634	3.049	6.223	3.961	4.108	5.470	1.818	2.659	2.129	1.764	2.823	3.975	1.317	1.775	4.197	1.470	4.067	4.921	3.726
ENSCCRG00000002141	1.080	4.234	2.624	0.599	0.312	0.174	1.804	3.258	1.610	1.373	1.713	1.889	4.149	3.594	2.110	3.466	1.936	4.787	0.638	1.195	2.598	0.809	0.997	1.515	3.333	0.000	2.659	2.027	3.185	3.105	2.328	1.681	1.597	2.974	2.982	4.486	1.424	0.662	0.707	1.614	1.437	1.538	0.856	0.434	6.237	1.502	10.653	1.521	4.008
ENSCCRG00000002146	120.653	72.933	53.019	85.604	87.354	48.466	60.720	43.984	98.482	106.512	114.794	105.691	64.159	119.098	151.843	105.870	110.688	151.222	129.120	96.889	42.776	118.709	49.520	99.274	120.796	77.199	117.689	80.518	112.288	131.736	74.435	130.301	101.954	124.876	93.100	113.618	94.776	68.202	59.030	54.509	84.120	103.815	42.942	63.141	124.418	74.070	104.356	109.071	127.874
ENSCCRG00000002147	12.857	12.384	8.667	10.484	11.181	5.690	8.713	7.500	19.486	14.784	16.018	11.760	13.640	12.780	22.691	22.655	16.915	24.239	14.059	10.704	6.287	7.799	6.855	9.429	17.822	8.917	21.153	7.490	19.842	14.970	7.495	13.982	25.394	15.121	9.257	22.206	13.155	11.569	13.372	10.135	16.271	16.645	11.548	10.105	13.999	5.858	13.676	12.122	17.183
ENSCCRG00000002148	3.790	2.705	2.794	2.795	4.389	3.143	4.513	3.157	5.901	5.872	5.811	4.253	2.712	4.913	6.361	4.254	5.303	4.573	4.023	2.430	1.715	3.378	3.479	3.499	2.968	3.435	4.235	2.771	3.705	5.496	2.087	4.445	4.100	4.008	2.600	4.034	2.808	2.773	4.027	3.132	3.508	3.310	4.867	3.697	3.278	2.973	3.214	2.629	5.463
ENSCCRG00000002151	90.810	36.029	67.781	40.777	46.587	24.546	31.607	37.517	66.998	49.405	65.111	45.928	49.679	63.215	97.209	52.865	59.041	81.392	69.373	56.872	43.791	43.907	37.655	45.849	90.048	37.746	111.418	39.286	88.947	60.157	34.787	27.359	68.107	79.706	79.926	64.534	45.906	38.862	35.801	32.696	63.020	70.185	26.322	37.289	64.032	40.888	73.066	64.647	74.911
ENSCCRG00000002152	8.377	6.162	10.992	4.986	4.484	3.957	5.743	7.459	11.795	7.817	9.358	13.943	5.567	8.828	8.754	19.409	17.320	7.723	11.243	9.564	10.826	6.539	5.226	9.365	8.376	8.307	12.074	5.291	14.153	14.193	4.209	13.162	8.404	11.020	8.823	13.530	7.743	11.373	8.164	5.204	12.349	8.024	3.655	4.479	9.670	8.408	12.157	8.990	11.873
ENSCCRG00000002161	5.337	3.868	3.931	5.097	3.981	1.955	3.805	4.193	5.321	6.573	4.806	5.528	4.257	12.235	7.645	6.896	8.268	9.122	4.690	3.424	4.930	9.617	5.993	6.843	3.478	4.897	4.931	3.924	8.125	5.409	7.111	12.276	5.049	6.268	3.380	12.262	2.416	5.880	2.986	5.243	6.416	7.686	5.565	5.428	7.342	4.296	7.156	6.303	10.069
ENSCCRG00000002167	4.915	2.867	4.006	1.533	6.517	1.022	5.121	4.641	10.093	5.607	6.556	8.735	4.198	8.165	9.812	8.095	10.105	8.103	5.211	5.755	3.655	8.877	2.998	7.969	8.610	4.331	8.068	4.100	8.256	10.422	5.321	16.216	5.200	14.104	7.980	10.400	3.017	2.420	1.917	2.329	4.767	3.529	2.395	2.123	13.898	5.510	5.988	6.368	11.576
ENSCCRG00000002176	1.658	2.391	104.878	3053.577	3057.918	9641.387	6483.934	19.201	9.596	1.194	1615.986	4.891	0.431	3.581	5.432	5.340	1.146	4.473	5.769	8.965	6.456	1.554	18.225	0.263	0.883	8.986	2.318	0.197	0.335	0.000	0.700	0.291	9.777	0.581	70.803	0.000	0.124	4.225	124.616	10.251	439.317	14.888	23.792	1312.184	21.906	29.393	0.840	0.136	0.885
ENSCCRG00000002180	7.771	7.539	5.666	6.357	5.159	3.025	5.368	3.798	7.007	5.478	4.693	6.649	4.800	6.382	5.336	7.732	5.151	7.795	6.658	8.026	7.319	4.234	3.716	4.537	6.334	4.414	7.864	6.470	7.449	4.435	8.355	5.698	4.714	4.549	7.117	7.760	5.753	5.692	5.989	3.420	3.510	5.638	4.124	3.846	8.170	3.721	6.867	6.045	5.733
ENSCCRG00000002181	0.000	0.000	0.000	124.812	0.402	0.098	85.013	0.000	10.729	0.000	0.354	0.087	0.000	0.000	0.000	0.000	0.000	0.000	0.000	0.000	0.000	0.000	0.000	0.000	0.000	0.000	0.000	0.000	0.000	0.000	0.000	0.000	0.000	0.000	0.000	0.000	0.000	0.000	0.179	0.000	0.000	0.000	0.000	0.000	0.000	0.083	0.000	0.000	0.000
ENSCCRG00000002187	7.726	5.195	7.118	1.590	5.768	5.241	2.713	3.414	4.504	4.130	3.548	5.140	4.403	3.323	5.955	5.199	4.652	5.206	9.643	8.808	3.425	11.579	4.437	6.212	6.614	6.576	7.793	2.809	5.895	4.374	4.960	5.179	5.896	4.934	4.269	5.531	8.316	4.968	6.332	7.336	4.872	7.172	7.844	7.635	2.485	3.251	4.032	5.717	7.015
ENSCCRG00000002189	3.168	2.637	1.623	4.028	4.213	0.842	1.837	2.127	3.258	3.437	2.835	1.814	2.678	2.366	5.517	4.484	2.058	4.531	1.671	2.139	2.281	3.800	0.825	1.606	6.200	2.069	3.986	1.295	4.088	2.924	1.316	2.076	3.551	3.914	3.900	3.028	3.254	1.845	2.123	1.531	2.686	3.458	1.475	2.231	2.703	1.527	3.223	3.840	2.752
ENSCCRG00000002191	6.127	3.575	4.401	2.527	4.561	1.847	2.860	2.026	6.027	3.485	3.046	5.477	2.742	2.068	9.979	5.877	7.144	9.158	8.871	6.648	3.188	5.294	3.829	6.003	7.110	3.284	5.473	2.506	9.101	3.567	1.794	4.086	7.638	5.892	5.935	6.065	1.239	3.603	1.158	1.211	2.887	3.317	0.745	2.106	4.062	2.063	7.534	5.594	4.814
ENSCCRG00000002192	206.444	307.591	111.194	329.618	44.074	17.993	10.151	13.603	12.002	261.906	29.533	4.164	367.155	112.576	254.099	102.874	248.667	529.092	1071.530	322.891	170.205	10.582	56.808	21.361	397.580	73.602	576.062	72.470	633.265	55.809	20.924	94.766	126.302	94.025	262.431	59.875	147.368	197.493	469.423	11.479	399.778	575.806	22.074	9.717	5.221	170.671	252.519	696.312	109.382
ENSCCRG00000002195	29.235	21.613	19.242	16.384	27.833	15.896	22.077	14.201	41.600	33.424	42.401	37.917	24.879	30.171	45.945	41.712	28.379	40.988	31.512	24.479	10.749	35.955	24.315	27.597	24.194	18.152	35.948	25.359	45.904	35.520	25.209	44.379	51.366	25.518	28.330	43.396	21.931	15.621	12.639	17.178	30.589	23.160	14.358	25.070	32.532	13.700	35.219	34.612	37.179
ENSCCRG00000002198	9.601	3.371	5.239	6.621	6.511	2.072	0.770	1.800	9.225	8.625	6.020	4.914	10.517	8.252	17.424	10.011	12.542	15.401	11.130	6.359	3.795	2.515	2.886	3.762	10.301	3.756	15.985	4.116	20.791	6.781	4.172	10.379	22.643	12.018	10.525	13.989	4.479	6.512	3.310	5.276	9.000	12.307	5.493	4.647	4.952	3.170	9.893	10.429	9.234
ENSCCRG00000002205	12.728	12.422	9.316	12.757	13.453	3.909	8.130	10.986	21.525	20.820	21.659	19.416	14.777	30.429	20.417	32.060	24.697	30.887	10.476	11.053	8.261	8.004	10.926	10.880	22.143	7.296	28.406	12.754	20.224	28.426	13.511	30.941	21.565	30.246	18.505	27.176	13.891	8.822	7.747	6.882	22.609	15.002	4.678	6.210	22.849	12.685	18.133	14.821	23.423
ENSCCRG00000002207	25.815	25.204	15.683	13.081	24.759	8.533	12.433	16.933	25.753	24.724	20.222	17.726	25.877	16.591	39.576	23.099	23.898	34.609	39.605	28.345	19.150	60.600	21.512	35.343	34.038	23.179	34.400	12.507	37.803	21.621	19.176	23.311	35.840	24.632	22.908	23.795	24.781	38.310	23.184	25.430	17.956	35.777	23.507	22.277	22.974	13.420	24.971	32.041	27.631
ENSCCRG00000002208	10.015	6.103	6.057	4.351	6.779	4.548	4.587	2.445	8.201	6.748	7.201	5.985	4.181	6.013	11.680	8.821	7.264	10.832	11.439	9.397	2.671	6.744	4.733	6.377	5.871	4.944	9.435	5.032	9.697	6.571	4.133	7.876	11.750	6.780	4.952	10.254	7.448	6.341	5.293	4.526	6.226	5.618	4.059	4.906	6.756	1.860	5.370	6.927	7.484
ENSCCRG00000002222	0.497	1.052	0.720	4.497	1.820	6.920	6.055	0.708	0.487	0.444	2.196	0.509	0.117	0.297	0.261	0.180	0.187	0.231	0.507	0.977	0.171	0.635	0.488	0.215	0.561	2.040	0.798	0.242	0.456	0.285	1.103	0.317	0.150	0.515	0.407	0.686	0.439	0.826	0.863	0.189	0.331	0.178	2.698	1.337	0.363	0.142	0.100	0.332	0.643
ENSCCRG00000002223	62.928	32.580	46.679	32.381	24.391	8.338	12.262	26.976	48.199	43.503	34.863	35.863	43.075	50.902	90.325	76.279	59.841	80.480	79.548	67.712	60.636	25.029	18.339	34.187	100.144	22.510	88.017	15.005	84.723	45.185	18.133	50.549	77.755	87.088	75.784	56.878	26.937	39.985	18.248	9.604	62.421	66.633	6.297	11.905	45.181	32.696	63.262	84.697	61.669
ENSCCRG00000002227	6.572	4.075	3.886	3.530	6.886	2.491	3.039	2.665	9.598	7.785	8.781	10.237	5.954	7.678	19.897	16.179	16.042	16.119	8.352	6.860	3.470	8.875	6.012	9.199	8.824	5.062	22.003	4.419	17.278	11.991	5.119	11.357	13.382	15.204	11.157	16.424	5.553	4.491	3.805	3.731	10.607	4.323	4.535	6.248	10.527	6.582	11.217	9.316	9.913
ENSCCRG00000002230	7.080	3.166	2.927	3.704	3.282	0.848	1.722	0.838	6.108	3.852	4.691	5.103	1.919	4.220	11.046	5.425	4.743	9.586	7.025	5.784	1.399	2.074	1.342	2.494	8.631	1.557	8.109	1.090	7.326	4.828	1.819	4.871	9.026	7.575	7.617	6.594	2.204	2.881	0.893	0.158	2.737	2.954	1.412	1.132	3.999	2.197	4.226	5.560	4.727
ENSCCRG00000002232	4.486	5.895	5.111	11.065	5.631	4.918	24.702	7.964	13.459	6.091	8.282	10.181	3.214	6.725	4.157	7.029	7.576	4.922	6.586	3.902	6.488	6.671	6.297	8.697	2.757	5.540	6.031	7.086	7.847	9.643	5.586	7.569	5.016	5.596	6.288	8.009	4.323	6.371	5.307	6.921	5.122	4.961	4.941	8.648	11.338	11.777	6.193	7.693	9.676
ENSCCRG00000002238	3.557	4.705	5.350	2.766	4.722	2.089	2.391	4.243	3.810	2.627	2.392	2.536	2.529	2.152	3.398	3.499	3.064	3.434	5.401	3.546	3.699	3.847	2.508	3.052	4.054	7.878	3.196	4.859	3.495	3.466	1.928	3.506	3.007	2.744	1.976	4.787	5.621	3.803	3.434	4.880	2.845	5.475	3.401	5.201	2.740	2.190	2.590	3.008	4.058
ENSCCRG00000002242	0.000	0.000	0.000	5.705	1.180	0.000	0.907	0.000	0.134	0.000	0.000	0.000	0.000	0.000	1.053	0.000	0.000	0.000	0.000	0.000	0.000	0.000	0.000	0.000	0.000	0.000	0.000	0.000	0.000	0.000	0.000	0.000	0.000	0.000	0.000	0.000	0.000	0.000	0.000	0.000	0.000	0.000	0.000	0.000	0.000	0.000	0.000	0.000	0.000
ENSCCRG00000002247	18.690	13.979	11.352	7.759	12.252	10.107	10.586	6.866	16.859	12.542	13.597	12.084	7.841	10.146	9.510	19.015	12.810	10.347	11.837	10.715	5.981	13.031	6.089	8.903	7.921	8.920	9.875	7.628	9.981	12.748	8.875	15.070	8.985	11.085	5.920	15.770	12.758	10.235	11.329	6.838	11.803	9.393	9.913	11.249	9.366	6.235	10.048	7.577	11.464
ENSCCRG00000002257	0.376	0.391	1.994	10.431	1.456	25.909	5.044	0.393	1.188	0.383	0.273	0.256	0.577	2.463	0.723	0.653	1.051	0.187	2.217	1.458	1.750	0.071	0.271	0.175	1.236	0.164	1.950	0.045	3.410	0.203	0.159	0.425	2.350	1.274	1.025	0.024	1.518	0.866	1.853	0.765	0.219	0.498	0.268	1.362	0.219	0.238	0.307	0.201	1.464
ENSCCRG00000002272	0.245	0.197	0.439	6.268	0.471	2.408	0.477	0.000	0.056	0.136	1.011	0.000	0.052	0.184	0.595	0.058	0.090	0.549	0.000	0.000	0.531	0.000	0.000	0.000	0.493	0.000	0.612	0.000	0.062	0.106	0.000	0.000	0.496	0.104	0.501	0.000	0.175	0.247	0.910	0.000	0.380	0.000	0.000	0.231	0.000	0.000	0.000	0.197	0.109
ENSCCRG00000002278	3.986	3.006	2.191	2.564	2.762	0.560	1.563	1.631	2.657	3.001	3.364	2.404	1.414	2.887	4.500	3.411	2.904	4.374	3.650	3.306	1.266	1.639	0.828	2.853	3.830	1.683	2.959	1.781	6.020	2.531	2.278	2.374	3.752	3.727	3.229	2.969	2.390	2.191	2.086	0.251	1.071	2.268	0.717	0.852	1.649	1.132	1.624	2.807	1.897
ENSCCRG00000002279	4.502	1.695	2.382	0.392	1.681	0.260	1.134	0.670	4.305	0.474	5.015	5.002	1.000	4.156	1.306	3.957	1.423	1.687	4.063	1.756	0.569	3.548	0.599	1.888	1.790	2.435	4.599	3.598	3.436	5.475	2.018	5.805	2.754	2.039	2.270	8.179	1.491	1.736	1.161	0.266	0.672	0.886	3.361	0.376	2.140	1.538	2.923	1.127	2.422
ENSCCRG00000002280	11.307	10.175	16.970	6.825	8.067	8.456	7.038	7.622	12.554	12.299	11.403	17.372	8.755	20.062	9.990	21.344	13.677	9.816	12.555	14.869	13.141	12.949	15.900	13.394	10.748	9.941	9.814	17.246	9.414	20.449	12.392	27.500	7.964	11.855	7.560	22.461	14.036	12.279	10.803	5.352	11.686	8.693	6.544	5.133	17.908	9.943	15.337	6.496	16.665
ENSCCRG00000002281	4.919	5.180	4.502	2.308	6.378	2.952	5.458	3.710	7.058	6.078	7.474	8.572	2.621	6.379	3.452	9.858	6.938	3.871	3.174	2.550	2.488	6.583	4.730	5.416	2.768	4.660	4.276	5.219	4.399	8.349	6.518	9.914	2.900	5.386	1.949	10.501	5.349	3.535	5.204	2.219	3.954	3.186	2.919	4.005	8.115	2.882	4.615	1.869	5.434
ENSCCRG00000002284	16.733	15.244	15.738	8.733	7.521	5.938	9.087	8.971	18.894	18.809	20.298	15.303	10.332	16.564	19.362	25.895	16.703	12.966	15.840	12.265	7.438	10.663	7.300	10.690	10.507	7.896	15.634	11.070	11.671	19.510	11.218	20.443	12.793	16.149	12.059	20.229	12.601	14.117	11.470	7.420	13.990	12.972	7.470	7.644	18.819	9.315	14.311	13.166	20.496
ENSCCRG00000002297	19.059	1.291	15.479	5.041	0.509	0.857	0.362	10.906	12.587	7.958	0.078	0.636	14.521	0.841	0.377	0.616	0.358	15.627	0.498	0.409	0.968	0.278	17.016	10.322	12.772	10.285	18.096	5.865	0.257	25.905	0.545	6.756	0.141	26.210	0.403	0.141	9.913	0.423	0.938	6.669	1.402	0.639	2.764	1.901	0.991	0.480	13.759	0.201	0.480
ENSCCRG00000002301	2.976	0.772	0.983	0.678	0.887	0.510	1.095	0.124	2.086	2.331	2.157	3.204	1.213	1.129	2.917	2.598	4.411	6.116	1.972	0.767	0.705	2.060	0.956	3.816	2.765	1.100	1.837	1.084	3.270	1.649	1.607	2.839	2.131	4.052	3.335	5.403	1.263	0.846	0.312	0.464	2.076	1.165	0.383	0.562	3.972	2.394	5.466	1.361	3.140
ENSCCRG00000002302	14.380	10.661	10.341	9.206	12.588	9.540	10.564	10.448	14.554	10.136	13.355	14.642	6.257	11.659	14.925	14.023	12.784	14.130	10.500	11.275	10.747	22.041	17.830	15.692	10.445	15.264	12.018	12.470	10.654	14.233	14.432	15.682	11.631	12.565	9.649	20.434	12.590	10.234	9.018	12.646	8.661	9.126	10.435	11.262	13.967	7.099	11.994	9.456	13.831
ENSCCRG00000002307	3.022	2.530	2.802	1.465	1.651	3.054	1.505	1.863	3.352	1.943	3.600	3.161	2.457	4.585	4.713	3.858	5.369	3.620	2.703	2.011	1.998	2.124	0.628	2.067	4.841	1.900	5.769	2.518	4.703	2.515	3.272	4.038	2.510	5.502	5.873	3.646	1.008	1.966	1.920	1.127	3.864	2.234	1.476	0.847	3.632	2.152	3.998	3.415	4.056
ENSCCRG00000002311	28.803	21.505	17.729	17.321	8.326	2.226	6.081	3.481	23.317	28.655	21.849	20.986	30.475	26.080	48.106	47.821	48.687	50.980	34.870	25.814	14.034	5.101	3.550	5.182	41.652	3.746	51.177	9.729	54.357	31.840	7.886	32.197	45.738	39.875	35.765	26.676	21.774	24.846	16.738	4.414	43.129	31.099	5.157	4.728	21.233	14.768	37.749	41.728	34.562
ENSCCRG00000002312	40.212	29.157	30.487	9.390	43.263	11.429	27.781	34.837	50.356	35.370	47.480	44.051	16.787	34.306	43.373	40.268	33.855	25.646	27.990	33.324	21.358	93.892	55.448	71.224	34.955	35.213	48.265	18.943	36.635	57.031	43.742	40.457	49.150	36.952	31.100	38.684	16.518	22.056	19.841	29.418	16.197	22.924	18.071	27.370	63.937	25.990	46.684	43.747	42.054
ENSCCRG00000002314	13.393	12.536	9.932	6.046	4.988	1.413	11.259	13.971	26.779	24.221	19.839	18.072	20.334	22.470	23.161	43.979	30.999	27.246	7.892	4.881	5.195	7.412	7.724	7.800	13.472	6.535	26.057	12.455	22.777	27.950	12.493	28.949	18.117	23.645	18.478	33.237	7.571	4.370	5.712	6.759	29.665	11.335	8.076	6.530	28.613	10.565	24.948	18.821	26.727
ENSCCRG00000002316	1.829	0.532	0.761	1.186	1.245	0.420	0.567	0.277	2.021	1.187	2.020	2.275	0.781	2.242	3.029	2.648	3.023	3.176	2.401	2.035	0.625	1.130	0.640	1.388	2.729	0.565	2.933	0.883	3.198	1.945	0.699	2.441	3.074	2.977	2.044	5.408	0.596	0.615	0.541	0.211	1.104	0.865	0.167	0.234	1.834	0.709	1.958	1.723	1.908
ENSCCRG00000002317	4.001	2.279	2.863	1.437	2.310	0.499	0.804	1.349	2.901	0.800	2.315	1.505	1.395	1.174	4.703	1.099	1.862	3.475	8.953	4.493	2.873	1.543	1.171	2.174	2.351	1.696	2.445	2.298	2.981	2.110	1.341	0.930	3.547	2.987	3.337	1.917	4.208	4.650	5.261	2.079	2.905	1.458	2.858	1.379	2.287	0.961	2.731	2.980	2.774
ENSCCRG00000002318	0.453	0.000	0.172	0.166	0.217	0.104	0.000	0.000	0.222	0.082	0.189	0.278	0.098	0.213	6.075	0.000	0.313	0.000	0.000	0.111	0.000	0.000	0.000	0.000	0.000	0.000	0.609	0.000	0.458	0.102	0.478	0.695	0.000	0.099	0.274	0.478	0.000	0.000	0.000	0.000	0.000	0.089	0.000	0.000	0.000	0.000	0.096	0.278	0.101
ENSCCRG00000002326	0.134	0.000	0.000	0.079	0.295	0.000	0.018	0.079	0.102	0.000	0.000	0.074	0.000	0.000	0.000	0.000	0.000	0.000	0.000	0.178	0.000	0.212	0.209	0.369	0.000	0.000	0.517	0.000	0.612	0.317	0.000	0.000	0.539	0.094	0.000	21.215	0.000	0.415	0.000	0.000	0.349	0.000	0.000	0.000	0.000	0.000	0.000	1.246	0.000
ENSCCRG00000002327	3.414	1.239	0.919	1.148	2.843	1.618	2.946	1.225	2.382	1.812	2.290	3.684	1.241	1.485	4.837	2.612	2.179	2.485	2.241	1.866	1.039	8.393	6.008	5.228	2.122	2.585	2.175	2.388	3.182	1.483	1.548	2.703	3.392	2.353	1.320	3.566	2.382	1.200	1.013	1.154	1.594	1.781	0.554	1.365	3.161	1.461	1.534	2.036	1.233
ENSCCRG00000002330	0.233	0.263	0.474	0.414	1.903	1.361	2.225	1.236	1.819	2.619	3.879	3.086	1.240	4.561	1.027	2.799	1.722	3.326	0.000	0.000	0.000	1.746	1.521	1.800	1.047	1.631	4.982	0.083	2.953	2.969	0.684	1.759	0.316	1.999	1.693	6.082	0.145	0.051	0.409	2.851	3.413	3.778	1.916	2.644	4.548	4.533	2.377	1.554	3.482
ENSCCRG00000002335	13.264	9.402	14.090	7.236	7.032	7.435	4.887	4.198	8.831	8.974	10.808	9.772	10.747	12.774	13.360	15.291	10.364	13.837	18.586	15.336	12.142	10.069	6.446	8.991	10.513	5.815	13.998	9.699	14.951	10.907	11.318	9.972	12.536	9.332	10.109	13.771	10.067	10.287	9.684	5.696	8.019	10.575	4.631	7.659	11.234	4.378	9.921	10.351	11.402
ENSCCRG00000002338	4.714	4.065	2.008	1.875	3.993	1.645	3.139	1.917	4.246	3.666	4.865	2.958	2.029	3.124	5.426	4.094	3.951	5.177	3.296	3.408	1.737	6.223	3.039	3.430	4.441	3.227	3.507	2.114	4.678	3.809	3.528	3.267	6.049	2.841	2.735	4.175	1.712	2.499	2.243	3.596	2.845	3.013	3.036	2.334	4.759	1.070	3.165	2.395	3.542
ENSCCRG00000002339	1.886	4.904	4.660	4.225	3.835	1.808	1.968	4.962	4.868	5.193	8.910	9.795	5.454	4.380	13.503	3.988	7.258	10.136	4.778	6.083	7.970	1.694	1.308	2.940	5.989	2.912	15.244	2.152	14.961	12.391	3.381	6.546	23.711	10.049	9.238	5.238	3.458	3.450	3.377	1.316	2.029	5.335	3.123	2.242	5.720	4.546	7.168	9.218	6.841
ENSCCRG00000002342	1.302	1.215	0.706	0.562	2.729	1.656	1.745	2.268	3.020	2.238	3.807	3.473	0.596	3.205	3.783	4.860	4.788	3.809	2.949	1.061	0.437	2.663	1.894	2.283	0.776	2.793	1.948	1.207	0.931	3.517	0.825	3.065	2.754	4.995	0.874	2.613	1.283	1.532	2.070	1.166	2.524	0.806	2.311	1.752	4.245	0.982	2.842	0.859	1.526
ENSCCRG00000002344	17.869	32.001	15.562	10.982	61.754	6.632	10.585	15.340	42.409	76.328	32.205	21.277	15.674	56.149	90.599	65.897	49.109	67.852	47.013	22.578	28.779	12.144	16.619	39.856	58.434	26.574	76.415	10.649	65.209	43.628	19.058	74.136	19.779	44.779	26.285	69.928	75.634	47.596	66.717	46.958	127.135	58.535	28.608	28.457	44.072	19.196	69.240	69.244	58.291
ENSCCRG00000002346	498.609	336.849	407.712	378.982	600.373	157.041	294.800	514.615	606.127	769.012	514.656	432.032	612.976	445.521	807.439	869.531	765.092	773.206	592.092	395.554	354.667	283.942	228.855	369.088	864.996	460.917	921.276	294.681	801.791	604.137	377.899	869.277	726.231	689.317	648.877	518.292	389.210	481.174	527.966	326.937	1085.480	912.142	323.411	356.178	448.359	395.374	599.545	766.396	691.745
ENSCCRG00000002364	10.969	11.727	26.225	16.119	104.375	82.892	86.808	131.303	51.177	64.828	67.881	93.104	54.304	56.605	37.272	54.932	52.165	42.541	10.869	6.604	15.219	226.004	114.631	137.271	61.107	173.245	55.326	121.053	54.916	83.340	117.168	52.193	24.731	41.355	36.794	106.698	3.642	4.133	3.537	97.646	103.277	83.549	82.445	81.468	117.348	70.120	56.666	41.389	37.661
ENSCCRG00000002365	23.789	26.539	17.797	12.637	37.576	17.201	23.730	19.829	35.254	22.991	33.561	41.276	6.946	36.733	15.389	53.572	31.097	16.160	20.621	17.794	14.470	35.736	22.535	30.588	9.002	28.357	9.691	28.067	12.871	39.074	21.547	42.419	14.452	19.017	7.889	36.796	27.593	26.682	26.594	16.341	16.486	12.967	19.696	17.403	30.356	11.147	18.335	8.554	26.219
ENSCCRG00000002368	4.322	1.487	2.807	1.668	4.828	1.148	1.823	1.210	4.485	3.765	4.706	8.782	1.378	2.905	9.491	3.254	5.173	6.153	6.183	3.770	1.316	16.817	5.018	7.780	3.409	3.172	4.844	2.183	5.638	3.265	2.977	4.917	8.429	3.777	3.090	5.883	2.753	1.941	0.925	2.882	2.212	1.456	1.706	1.599	5.316	1.334	2.551	3.632	4.843
ENSCCRG00000002369	17.105	12.827	20.245	5.328	71.145	64.746	82.038	67.121	46.590	19.545	48.577	52.852	28.229	26.873	28.094	19.774	23.741	27.144	18.292	11.450	11.676	135.503	120.468	132.340	27.546	101.622	30.399	82.188	27.895	51.095	71.094	24.988	20.855	14.397	25.648	48.135	4.934	5.454	5.900	59.228	34.822	39.665	37.853	50.870	74.118	30.630	35.530	22.577	33.972
ENSCCRG00000002370	0.394	0.150	1.123	15.963	3.311	25.190	15.541	0.000	0.097	0.000	6.170	0.000	0.000	0.000	0.000	0.000	0.000	0.000	0.111	0.000	0.066	0.000	0.000	0.000	0.000	0.082	0.081	0.000	0.000	0.000	0.000	0.000	0.655	0.000	0.592	0.000	0.221	0.064	1.080	0.082	0.585	0.311	0.136	7.260	0.144	0.309	0.166	0.161	0.175
ENSCCRG00000002373	10.178	9.930	6.921	7.508	10.601	6.775	8.011	4.518	12.668	9.077	12.022	10.237	9.822	11.678	11.352	15.334	14.135	12.237	17.607	11.024	7.701	11.563	7.435	11.099	13.527	5.828	14.641	9.354	14.671	11.753	6.087	15.583	11.795	10.709	12.399	10.103	12.648	11.887	4.726	6.086	13.858	16.970	2.671	3.804	10.761	7.284	7.319	10.305	14.633
ENSCCRG00000002377	8.221	10.795	13.851	16.119	8.874	17.256	9.455	22.068	32.492	23.858	38.206	29.317	8.000	11.675	13.814	26.656	33.635	22.388	14.685	11.549	3.158	13.776	12.215	11.242	16.084	13.099	26.708	16.942	20.138	41.331	20.163	21.652	16.427	13.475	24.166	22.500	7.873	13.796	13.118	13.406	10.468	14.648	6.641	19.568	15.783	11.269	19.880	41.526	28.890
ENSCCRG00000002378	0.000	0.000	0.000	0.000	0.000	0.000	0.074	0.000	0.000	0.065	0.000	0.000	0.000	0.000	0.000	0.000	0.000	0.000	0.000	0.000	0.000	0.000	0.000	0.214	0.000	0.000	0.148	0.160	0.453	0.000	0.253	0.079	0.700	0.049	0.000	10.831	0.000	0.411	0.000	0.000	0.000	0.088	0.000	0.000	0.000	0.000	0.000	1.378	0.000
ENSCCRG00000002379	11.156	6.465	6.388	6.732	6.821	4.670	7.128	3.557	9.419	5.723	7.215	7.941	5.564	10.270	11.918	8.844	9.748	11.141	14.429	10.468	6.143	8.005	5.256	8.696	10.300	6.124	11.735	7.631	9.193	6.231	7.519	9.047	9.433	8.498	7.825	11.717	6.139	6.632	4.535	4.076	6.667	6.220	3.742	4.270	8.445	3.875	7.616	9.119	9.853
ENSCCRG00000002382	10.244	10.665	9.711	5.063	9.544	7.721	8.645	6.905	15.644	11.644	18.524	15.767	11.954	19.696	16.649	35.284	19.561	12.965	15.781	13.130	6.735	9.097	7.272	10.636	12.224	8.944	14.495	7.655	15.801	17.616	13.009	23.263	13.434	22.302	18.072	21.292	11.977	10.130	8.389	6.144	21.616	10.775	6.056	6.374	19.720	11.394	16.518	11.620	15.243
ENSCCRG00000002385	5.197	5.402	5.253	3.452	3.695	1.529	3.422	3.798	6.271	6.779	4.897	7.163	3.813	6.569	9.319	10.341	7.031	5.800	5.494	2.961	2.819	2.381	2.983	2.812	7.651	1.946	7.752	1.875	5.505	8.654	3.221	6.909	7.274	7.257	3.258	5.883	3.473	4.409	4.103	1.289	5.928	5.014	2.404	1.152	3.761	2.160	4.432	4.784	5.956
ENSCCRG00000002387	0.000	0.000	0.000	0.108	0.000	0.135	6.843	0.000	0.433	0.000	0.000	0.000	0.000	0.000	0.000	0.000	0.000	0.000	0.000	0.000	0.000	0.000	0.000	0.000	0.000	0.000	0.000	0.000	0.000	0.000	0.104	0.000	0.000	0.000	0.000	0.000	0.110	0.000	0.000	0.000	0.000	0.000	0.102	0.224	0.000	0.000	0.000	0.000	0.000
ENSCCRG00000002390	4.751	6.067	2.913	0.834	2.178	1.160	2.745	1.746	4.568	1.733	5.017	3.604	2.685	3.082	4.284	3.104	3.743	3.710	4.968	1.950	1.536	3.201	1.923	3.390	3.784	1.379	3.092	1.772	2.210	3.990	1.993	2.655	6.358	2.548	1.894	4.597	2.586	2.005	2.326	2.245	1.730	2.454	1.984	1.433	3.799	0.703	2.580	0.867	3.820
ENSCCRG00000002395	0.170	0.412	1.991	638.342	85.853	878.245	266.293	1.042	0.777	0.000	419.116	0.458	0.560	0.391	0.459	0.442	0.236	0.327	0.802	1.922	1.088	0.000	0.977	0.051	0.237	0.553	0.329	0.000	0.000	0.019	0.071	0.000	8.252	0.000	16.911	0.000	0.000	0.732	26.906	1.187	62.605	1.300	1.663	88.661	1.747	1.285	0.000	0.035	0.105
ENSCCRG00000002396	0.631	0.904	17.589	880.995	254.602	1203.368	714.527	6.481	8.906	0.961	471.385	2.467	0.504	0.684	1.070	0.388	0.319	1.163	1.455	1.661	1.243	0.398	4.266	0.347	1.073	2.691	0.738	0.169	0.049	0.241	0.154	0.149	4.074	0.234	8.441	0.020	0.091	1.401	25.269	2.311	127.160	5.067	5.931	202.576	9.789	3.864	0.471	0.099	0.173
ENSCCRG00000002398	89.547	59.855	26.549	21.774	36.924	14.102	56.303	41.418	109.576	39.874	96.144	46.287	22.299	29.838	37.902	23.158	22.363	44.813	23.240	31.707	29.939	57.039	57.732	79.089	43.916	48.954	22.820	13.126	20.040	51.316	16.431	9.277	33.140	36.070	34.399	8.925	8.107	23.099	23.162	8.319	8.726	17.584	15.554	10.533	42.571	13.859	12.150	25.387	9.879
ENSCCRG00000002399	11.270	9.899	9.959	4.823	10.729	8.355	7.319	5.205	10.876	9.635	9.489	12.567	14.052	9.901	17.822	11.676	11.513	14.076	22.608	15.901	14.449	21.464	11.526	21.083	18.019	16.798	16.887	10.032	17.457	8.388	18.212	12.019	13.354	14.899	12.637	14.861	13.835	12.796	9.022	9.029	17.746	16.585	11.886	11.108	14.538	8.576	14.870	16.291	10.215
ENSCCRG00000002402	5.308	4.961	3.458	1.535	2.759	0.876	1.251	1.272	2.840	3.575	2.208	2.536	3.690	1.943	5.156	3.462	2.944	5.478	4.907	4.776	3.476	1.671	1.208	1.930	3.535	1.625	5.950	2.530	4.779	2.617	2.082	2.140	4.859	2.562	4.302	3.568	3.126	4.538	4.316	2.022	1.743	5.324	1.970	1.750	2.416	1.444	2.159	4.259	2.796
ENSCCRG00000002403	15.432	7.685	7.003	7.624	8.811	12.946	17.776	13.781	11.156	12.632	12.467	16.115	8.470	6.857	17.114	12.952	6.937	16.890	12.222	9.869	6.357	27.514	20.229	36.944	12.683	24.091	13.592	8.216	13.671	13.220	16.227	13.717	16.905	10.465	11.267	16.860	6.594	10.318	6.423	6.891	13.421	16.112	7.137	9.592	17.199	9.658	14.759	13.636	8.933
ENSCCRG00000002405	12.348	7.252	5.944	3.304	7.351	2.933	4.321	2.232	15.574	9.871	12.409	8.978	6.872	11.976	15.391	12.839	12.397	13.210	8.810	5.020	3.670	7.174	6.188	6.532	9.587	4.447	11.985	4.670	10.437	9.740	5.864	8.434	14.342	8.202	11.502	13.376	3.727	4.648	5.280	3.972	7.609	5.444	3.353	4.893	10.504	3.684	7.818	9.298	12.343
ENSCCRG00000002406	4.048	2.132	2.163	3.936	3.586	2.603	2.256	1.116	4.288	2.534	3.666	3.338	1.417	4.063	6.189	4.099	4.344	5.837	5.879	3.885	0.885	6.424	1.984	3.833	4.426	2.570	5.469	2.829	4.596	3.106	2.388	4.122	5.878	4.727	3.246	7.306	2.691	2.275	0.714	1.320	3.004	2.496	1.159	1.524	3.650	0.882	4.061	3.442	2.678
ENSCCRG00000002409	4.871	5.994	7.057	6.303	10.729	2.379	6.817	6.815	8.483	10.438	10.220	6.223	11.911	7.103	14.840	14.940	11.461	12.139	16.819	8.992	9.708	5.870	4.377	7.845	19.484	7.308	18.572	3.488	13.058	6.818	2.574	7.533	17.389	11.354	15.032	6.593	6.129	7.685	10.362	5.060	13.087	18.543	4.630	2.924	6.082	6.251	15.299	11.243	9.185
ENSCCRG00000002410	1.024	0.650	0.629	0.293	3.586	2.311	1.398	2.045	1.616	1.552	1.507	1.032	0.287	0.830	0.928	0.288	0.689	1.173	0.870	1.934	0.371	2.839	1.145	1.188	1.301	3.047	0.993	0.855	0.844	0.398	1.030	0.897	0.965	1.459	0.749	1.520	0.615	0.588	0.722	1.942	1.195	1.851	5.344	2.035	1.703	0.673	0.771	0.994	0.568
ENSCCRG00000002413	11.370	9.496	8.873	11.672	7.399	4.705	11.615	9.591	9.481	11.400	12.265	10.597	6.431	8.532	7.860	13.278	19.176	6.976	6.873	8.398	10.056	5.232	5.570	5.199	7.283	8.485	12.255	6.000	11.345	9.751	7.626	16.206	7.785	14.743	8.012	11.781	11.254	7.790	12.190	5.804	8.783	11.057	7.833	6.056	11.692	11.498	7.249	7.826	12.837
ENSCCRG00000002427	11.233	7.242	8.999	4.479	5.783	2.714	3.012	5.431	7.816	5.515	5.713	6.065	4.152	6.161	11.358	6.687	7.312	9.917	15.322	10.665	7.812	4.901	4.295	6.464	8.456	4.301	8.770	7.185	8.962	6.165	4.648	5.938	11.293	6.363	7.287	11.797	8.249	7.387	6.252	3.087	5.400	6.280	4.576	2.790	5.878	3.069	6.159	6.848	7.040
ENSCCRG00000002429	0.296	0.365	0.893	11.093	0.380	4.876	14.646	0.860	2.850	0.043	1.935	0.290	0.130	0.348	0.681	0.345	0.830	0.300	0.327	2.229	0.283	1.036	0.585	1.608	0.663	0.686	0.599	0.344	0.304	1.189	0.064	0.079	0.233	0.221	0.203	1.041	0.450	0.772	1.163	0.838	0.546	0.047	0.820	1.765	0.338	0.291	0.356	0.229	0.496
ENSCCRG00000002431	8.691	3.380	5.676	3.714	6.692	5.093	3.235	2.831	5.262	4.999	4.709	3.706	3.069	4.927	9.248	7.140	5.646	9.072	7.423	6.058	4.623	7.638	3.968	5.636	8.617	4.527	9.005	3.646	9.696	4.762	2.551	5.945	10.482	4.912	5.305	7.921	3.291	3.908	3.981	3.592	4.190	5.251	2.476	4.095	4.712	2.012	6.564	8.152	7.192
ENSCCRG00000002432	0.524	1.857	3.185	1.281	2.348	1.607	1.450	4.262	1.200	1.133	1.605	0.716	0.606	2.462	3.874	0.497	2.296	3.907	1.177	2.406	2.230	0.614	0.787	1.803	0.621	1.166	2.443	0.208	2.472	2.048	0.512	0.767	5.081	0.919	2.626	0.590	0.392	1.142	0.295	0.584	1.186	2.065	1.326	0.531	0.638	3.565	2.656	5.433	2.956
ENSCCRG00000002433	34.390	28.673	23.451	13.975	24.900	11.168	13.830	22.480	41.276	36.822	32.407	35.730	24.060	35.060	32.674	45.495	36.886	39.560	27.405	21.177	16.409	28.293	18.685	23.027	21.223	22.881	33.636	24.407	27.483	42.532	24.284	41.711	30.247	26.568	20.982	46.456	23.467	23.409	22.025	12.539	22.702	23.729	15.744	16.375	35.338	15.203	29.960	24.520	37.891
ENSCCRG00000002434	100.478	109.249	100.205	75.555	106.728	102.149	123.940	180.389	158.808	156.802	150.714	156.461	85.191	153.615	74.776	194.691	143.457	80.697	85.368	89.017	105.630	82.357	101.279	103.165	67.274	136.195	73.611	144.101	81.610	165.994	131.460	198.937	59.675	138.649	80.132	129.649	126.128	110.867	133.441	87.612	177.035	81.248	147.056	111.776	138.199	163.305	106.858	81.565	162.852
ENSCCRG00000002435	74.051	61.773	43.846	45.480	73.425	37.961	61.629	79.312	113.650	81.062	96.383	111.743	45.929	93.689	60.048	123.212	109.585	52.669	56.196	47.163	59.765	59.379	61.937	66.923	49.598	73.905	57.648	94.306	63.462	116.460	94.825	162.806	48.056	84.753	57.403	120.099	61.765	55.497	54.694	51.133	99.072	61.257	56.723	62.954	100.543	78.340	72.137	54.004	84.247
ENSCCRG00000002436	6.325	3.594	3.073	11.468	5.787	3.705	2.276	3.451	7.527	3.970	4.734	4.121	3.171	5.018	7.260	6.173	6.398	6.357	4.092	4.130	3.371	3.016	1.562	3.046	5.079	3.459	5.834	3.457	5.618	3.784	2.846	5.922	8.520	5.151	4.600	7.505	3.924	5.120	4.778	2.583	4.556	6.060	3.279	2.247	4.775	1.642	4.633	4.006	6.017
ENSCCRG00000002441	3.486	1.295	7.282	2.167	7.374	5.229	3.987	3.067	4.999	4.535	2.050	1.390	6.013	2.822	3.499	6.675	5.010	4.141	8.679	5.688	2.299	9.511	5.847	6.042	9.606	21.065	6.986	2.232	11.687	3.685	4.808	7.246	4.210	7.607	4.935	2.882	5.309	6.798	3.250	8.457	13.157	20.295	10.040	24.833	3.941	4.839	7.298	10.076	5.648
ENSCCRG00000002443	0.000	0.000	0.082	0.215	0.000	0.099	8.867	0.042	0.000	1.043	0.000	0.000	0.000	0.000	0.000	0.000	0.075	0.000	0.000	0.096	0.218	0.127	0.000	0.233	0.096	0.180	0.397	0.348	0.109	0.038	0.076	0.000	0.000	2.123	0.181	0.000	0.000	0.000	0.071	0.000	0.000	0.033	10.177	0.000	0.000	0.000	0.036	0.240	2.994
ENSCCRG00000002444	7.646	6.893	7.135	6.782	11.512	6.915	7.052	7.111	10.837	6.411	8.598	8.023	4.825	5.039	9.570	6.571	6.381	8.353	11.659	10.147	4.822	9.667	11.101	9.123	10.405	7.862	8.065	8.584	10.083	6.612	10.414	5.917	11.020	5.771	5.456	7.969	12.767	7.104	6.829	4.191	5.538	10.594	3.845	6.790	8.594	4.591	8.415	10.305	7.415
ENSCCRG00000002447	10.196	6.465	5.879	5.898	7.300	11.641	9.912	2.971	8.849	9.544	9.964	6.858	4.970	10.903	13.459	16.592	13.238	11.846	7.680	7.719	2.080	8.581	5.083	8.161	14.064	8.172	11.335	6.900	9.471	13.390	7.693	12.362	12.627	11.409	8.221	10.078	7.415	7.201	5.811	3.298	13.328	8.199	2.545	4.759	8.643	2.556	7.494	8.058	9.413
ENSCCRG00000002448	50.471	59.589	36.277	49.226	69.192	60.079	29.556	39.135	55.062	30.044	48.696	60.194	10.000	52.387	21.980	52.968	45.518	28.193	40.646	52.167	49.792	38.612	43.398	46.942	36.867	35.345	22.805	66.142	19.313	41.318	47.174	59.295	26.330	39.993	22.702	45.179	61.396	47.946	46.444	33.728	27.291	29.405	21.542	32.688	45.769	37.554	34.391	27.519	35.032
ENSCCRG00000002449	9.258	10.423	8.951	2.591	5.621	6.160	4.826	5.600	8.697	6.835	8.460	5.476	5.262	7.427	5.663	10.124	6.608	5.891	11.429	5.712	6.632	3.835	4.743	4.449	4.752	6.161	5.645	4.218	5.196	5.874	3.722	7.693	8.451	7.104	4.997	6.988	7.223	7.980	7.966	5.903	6.198	5.603	6.054	5.855	5.872	2.973	4.730	4.298	6.768
ENSCCRG00000002452	3.807	2.102	2.336	1.522	0.000	0.000	0.000	1.507	1.019	0.748	0.867	1.134	0.000	0.650	1.001	2.920	0.239	1.601	0.777	2.382	0.929	0.000	0.000	1.069	2.458	0.866	0.854	0.206	2.098	1.872	0.487	2.429	6.241	0.882	1.526	1.168	0.000	1.583	1.167	1.157	0.000	0.273	0.955	0.263	1.011	1.358	1.426	1.132	0.924
ENSCCRG00000002459	12.884	8.293	11.321	33.107	8.515	11.208	7.736	2.824	9.779	8.927	15.355	9.976	11.823	4.536	12.178	13.281	8.560	7.669	13.537	16.520	8.294	4.458	4.237	4.853	18.853	4.610	10.175	4.882	11.803	10.531	5.096	9.254	12.335	7.062	13.525	10.033	11.597	19.042	22.347	5.140	9.102	13.904	8.954	4.687	11.908	9.226	11.764	10.455	11.164
ENSCCRG00000002472	43.121	21.143	27.954	18.975	12.893	3.060	6.459	13.128	20.602	24.011	14.749	11.191	26.969	18.984	55.757	36.865	37.126	53.995	51.815	36.431	28.559	9.232	5.601	16.162	47.358	6.367	51.606	6.351	59.030	23.074	6.923	28.770	57.446	34.795	44.094	24.371	20.098	26.546	14.395	3.517	24.158	34.702	3.039	3.977	22.405	11.789	32.694	40.601	24.484
ENSCCRG00000002473	0.099	0.075	0.075	36.985	0.572	1.108	0.824	0.086	0.454	0.235	1.306	0.027	0.373	0.275	0.383	0.345	0.406	0.528	0.111	0.098	0.000	0.233	0.149	0.099	0.206	0.138	0.816	0.098	0.401	0.253	0.116	0.061	1.001	0.219	0.304	0.236	0.146	0.044	0.781	0.299	0.580	0.261	0.525	0.176	0.114	0.207	0.251	0.244	0.147
ENSCCRG00000002474	16.406	12.589	12.982	10.197	13.854	10.410	11.946	14.205	20.738	17.047	18.896	21.488	6.893	10.947	15.420	12.774	12.874	12.584	18.631	11.593	8.604	25.387	12.724	15.630	11.146	21.301	11.324	16.589	13.558	12.159	20.670	16.319	9.032	8.697	11.462	18.123	14.443	12.369	16.349	8.755	11.831	9.491	8.896	13.592	19.411	10.127	11.064	10.171	12.639
ENSCCRG00000002476	23.155	19.347	19.557	16.761	14.219	5.247	5.265	17.307	29.541	34.961	17.810	26.130	24.668	47.967	50.305	60.467	44.369	36.497	26.626	13.604	22.814	7.328	9.536	6.469	37.440	4.285	45.206	16.112	49.020	30.122	21.034	44.335	40.650	43.841	34.068	30.599	13.882	18.860	22.695	8.556	22.712	30.301	8.242	6.188	24.924	16.119	28.121	36.462	36.244
ENSCCRG00000002480	10.386	8.410	8.533	3.590	11.957	8.461	11.628	7.130	11.538	7.168	15.110	18.450	9.050	9.426	9.463	11.252	9.019	8.921	9.323	6.105	9.143	24.768	10.540	14.522	9.805	12.458	10.074	17.175	11.308	11.726	14.836	7.852	11.477	7.334	9.354	13.848	6.714	6.231	6.702	8.177	8.281	8.410	9.815	15.117	16.633	8.891	8.249	8.764	9.547
ENSCCRG00000002481	0.097	0.963	0.451	1.448	1.457	0.763	20.435	0.595	1.718	32.247	1.393	2.301	0.285	2.235	0.000	0.564	0.549	0.232	0.408	1.135	0.065	1.728	0.237	0.271	0.278	1.073	7.135	1.376	0.799	1.943	0.500	1.285	0.631	0.000	0.192	0.516	0.727	1.699	1.881	0.794	3.611	0.494	21.756	0.727	0.670	0.076	0.443	0.647	11.386
ENSCCRG00000002484	3.279	1.455	0.906	2.528	2.003	0.861	1.060	0.668	3.384	2.744	1.919	3.333	1.328	3.079	4.761	3.994	2.650	4.333	4.589	3.015	0.257	3.642	2.072	2.467	4.347	1.314	5.218	2.129	4.992	1.766	1.527	2.839	4.669	3.061	3.103	4.760	1.370	1.781	0.969	0.925	3.033	2.382	0.529	0.614	3.513	0.635	3.884	3.588	2.860
ENSCCRG00000002488	51.543	39.514	32.575	28.438	28.082	20.416	23.452	24.678	51.173	43.504	50.776	47.896	33.958	51.512	43.822	61.597	50.725	49.437	41.043	42.842	28.664	21.361	17.761	25.124	41.256	26.307	50.509	36.020	53.620	57.538	37.695	63.066	45.336	43.749	35.584	53.449	41.850	33.212	30.072	17.764	46.106	38.869	23.549	18.925	47.804	28.496	43.258	36.172	59.300
ENSCCRG00000002491	17.295	10.752	11.048	9.716	8.029	4.786	5.286	3.858	10.064	8.048	7.815	6.422	4.400	9.376	11.607	8.407	8.749	12.782	15.327	11.739	7.198	11.682	7.181	9.134	12.331	8.022	9.554	6.517	12.206	10.697	5.747	12.577	15.351	9.811	9.160	15.503	11.631	12.596	9.934	4.970	8.293	9.923	6.869	6.275	12.657	3.063	10.277	6.999	10.760
ENSCCRG00000002495	717.114	711.491	658.517	676.311	567.878	420.815	516.767	655.587	672.083	765.195	623.288	797.628	738.557	911.875	626.390	750.237	650.374	706.703	676.756	779.456	538.655	567.163	672.261	649.358	770.437	623.547	614.616	665.816	500.325	920.382	815.595	846.670	601.088	748.559	813.363	659.745	691.014	706.413	563.908	520.314	568.553	777.414	486.776	579.475	911.068	960.801	778.410	723.318	657.291
ENSCCRG00000002500	0.093	0.221	0.176	1.803	0.354	5.135	4.538	0.074	1.536	0.070	0.924	0.191	0.249	0.000	0.280	0.000	0.000	0.132	0.472	0.000	0.031	0.000	0.000	0.000	0.041	0.071	0.396	0.028	0.047	0.042	0.262	0.123	0.069	0.160	0.321	0.158	0.000	0.000	0.072	0.386	0.491	0.145	0.306	0.195	0.650	0.036	0.276	0.451	0.000
ENSCCRG00000002510	5.158	4.427	6.217	6.911	6.835	1.546	9.399	5.518	10.012	5.049	7.042	8.317	4.032	11.110	4.856	11.760	10.224	3.371	4.910	3.090	6.362	1.839	1.667	5.029	5.467	3.741	5.072	5.366	5.949	9.922	5.958	9.248	4.797	12.423	5.303	14.548	4.823	2.491	1.323	3.420	6.134	3.357	2.437	2.555	8.310	5.454	8.523	2.752	7.336
ENSCCRG00000002511	0.000	0.000	0.034	0.000	0.000	0.081	1.338	0.000	0.000	2.322	0.406	0.036	0.000	0.166	0.000	0.126	0.000	0.000	0.000	0.043	0.000	0.000	0.000	0.000	0.118	0.000	0.145	0.130	0.045	0.000	0.062	0.000	0.000	0.267	0.000	0.149	0.000	0.087	0.000	0.037	0.000	0.070	5.222	0.000	0.000	0.000	0.037	0.036	1.125
ENSCCRG00000002516	41.781	26.966	25.324	13.204	30.077	20.725	22.645	15.191	39.586	29.730	30.180	30.299	22.133	28.585	31.570	38.627	32.200	30.970	54.240	28.803	10.996	42.668	35.837	40.723	29.039	30.876	30.402	22.783	29.405	38.244	25.386	33.414	32.211	23.270	20.241	44.090	23.808	21.774	16.331	20.666	23.353	22.091	15.536	22.136	36.464	15.871	22.357	21.384	31.266
ENSCCRG00000002517	3.258	1.762	2.528	2.652	5.570	1.923	2.226	1.783	5.391	2.885	3.942	3.966	1.637	4.096	3.434	7.520	6.571	2.617	4.862	4.114	1.963	2.962	1.896	4.148	2.612	1.855	3.463	1.421	3.412	4.964	1.891	6.527	3.629	3.335	1.840	6.979	4.094	2.038	1.111	0.549	3.308	2.298	0.820	1.104	3.769	2.805	2.680	2.528	2.895
ENSCCRG00000002518	58.886	47.490	58.522	51.796	25.512	6.235	9.090	8.617	29.279	76.115	15.082	12.867	55.169	35.943	92.491	80.962	73.731	48.115	104.712	69.363	45.336	3.543	5.425	12.500	129.339	14.494	104.239	8.707	97.231	28.480	4.407	53.106	87.148	66.127	89.237	40.581	77.677	84.651	62.248	18.440	83.917	88.219	17.958	18.878	22.366	20.328	78.863	107.562	49.201
ENSCCRG00000002519	4.749	1.892	2.566	3.039	3.750	1.240	2.450	1.128	3.412	4.172	3.097	2.758	3.155	2.455	9.244	4.276	4.494	8.459	6.969	4.190	1.276	4.534	3.377	5.257	5.091	2.643	7.661	1.528	10.232	3.943	1.933	3.825	7.982	4.201	4.962	4.895	2.556	2.825	0.980	1.345	3.908	3.324	1.212	2.018	3.883	1.404	4.121	5.640	4.011
ENSCCRG00000002523	22.032	15.360	16.214	11.143	6.672	3.937	16.379	13.025	16.928	9.657	13.625	11.698	7.581	9.150	19.679	12.406	15.020	13.875	14.770	12.815	11.460	5.744	4.865	4.976	13.718	5.538	12.760	9.752	11.979	10.405	11.530	8.820	11.135	13.165	13.196	11.418	7.241	7.705	11.035	3.371	6.684	12.663	4.582	2.875	10.557	7.547	8.805	15.231	10.164
ENSCCRG00000002528	0.000	0.193	0.448	0.344	0.274	0.096	2.351	0.194	0.156	7.462	3.656	1.810	0.000	1.935	0.000	0.741	0.055	0.193	0.175	2.301	0.000	2.766	0.072	0.505	1.831	0.876	9.970	1.106	0.401	0.000	0.760	0.279	0.330	4.214	0.359	0.810	0.298	1.196	0.244	0.979	0.329	4.162	551.579	2.697	0.000	0.633	0.000	0.651	11.543
ENSCCRG00000002529	0.070	0.000	0.053	0.119	0.270	0.523	0.104	0.000	0.784	0.000	0.761	0.029	0.081	0.000	0.000	0.033	0.065	0.028	0.238	2.480	0.144	0.000	0.715	0.025	0.130	0.954	0.146	14.888	0.212	0.097	0.000	0.000	0.029	0.000	0.330	0.029	0.000	0.676	1.174	0.000	0.000	0.450	0.024	0.024	1.594	0.073	1.271	1.855	2.456
ENSCCRG00000002536	7.935	3.414	2.972	2.950	2.655	1.367	2.067	1.026	4.033	3.248	3.826	2.962	2.278	3.710	10.085	4.663	4.828	5.820	9.415	5.152	1.474	3.378	1.982	3.890	3.817	1.991	6.748	1.139	6.609	3.504	1.135	3.741	7.675	3.396	3.839	4.773	4.458	3.918	2.468	0.758	2.721	2.682	0.795	0.803	3.723	1.217	3.979	3.172	4.289
ENSCCRG00000002540	2.179	2.718	2.246	3.422	1.046	4.580	2.971	0.136	4.276	5.158	4.288	5.230	4.585	3.801	0.750	2.507	4.198	0.840	1.748	1.378	2.090	1.277	2.244	1.236	1.244	0.519	1.792	4.447	1.416	5.051	3.944	0.683	1.940	3.138	2.807	5.255	1.746	2.340	0.656	1.301	4.884	1.839	1.719	0.473	5.228	3.542	3.023	1.783	1.940
ENSCCRG00000002547	5.043	1.889	2.839	1.784	3.776	1.860	2.507	1.369	6.782	3.664	4.150	5.742	1.514	5.083	7.331	11.880	7.995	6.028	5.710	4.916	1.766	6.513	4.094	8.582	4.438	2.979	8.153	1.833	9.327	5.256	1.912	10.119	7.089	7.381	4.514	10.752	2.273	2.322	1.392	0.420	4.877	2.473	1.395	1.304	5.352	1.654	5.907	3.629	5.596
ENSCCRG00000002558	0.051	0.412	0.226	0.116	0.324	0.000	0.255	0.223	0.261	0.358	0.128	0.084	0.355	0.192	0.822	0.629	1.630	0.079	0.058	0.000	0.206	0.120	0.313	0.168	0.959	0.166	2.066	0.091	2.030	0.223	0.187	0.218	1.053	0.739	0.747	0.389	0.137	0.100	0.395	0.316	0.000	0.283	6.137	0.039	0.037	0.351	0.210	0.402	0.354
ENSCCRG00000002563	20.617	14.629	13.493	8.551	14.882	5.424	10.068	15.761	24.651	19.718	22.012	18.960	8.902	15.689	12.778	25.814	18.244	13.665	13.379	15.188	10.371	5.902	6.501	9.682	12.770	12.154	13.080	13.330	12.259	22.170	11.476	23.894	11.343	14.934	8.866	17.232	15.173	12.511	10.615	6.204	14.730	11.281	6.678	6.393	15.197	16.640	12.200	8.594	18.470
ENSCCRG00000002570	1.121	0.800	1.650	0.160	2.486	0.482	2.016	2.171	2.197	2.178	2.882	5.627	0.615	1.021	1.696	1.219	0.755	1.251	2.827	1.453	1.150	6.672	12.197	6.991	1.725	0.950	1.501	3.555	0.441	3.040	2.417	2.060	5.180	0.711	1.158	4.293	0.839	1.605	1.025	1.095	0.473	0.275	0.979	1.075	8.244	2.017	1.511	1.251	3.304
ENSCCRG00000002577	6.683	9.519	13.895	2.894	4.099	4.853	4.393	5.276	5.834	3.013	4.491	5.604	3.828	5.191	7.050	6.890	6.617	6.082	10.897	6.425	10.171	3.164	3.499	2.031	5.684	4.977	8.489	4.732	7.746	4.225	2.826	5.163	6.771	5.480	5.736	6.913	6.341	11.484	10.816	2.868	3.746	5.427	6.680	2.878	4.140	4.363	7.281	7.036	6.417
ENSCCRG00000002583	24.923	24.321	13.172	14.168	18.662	11.273	12.560	21.168	18.534	17.348	13.924	17.044	14.474	24.380	10.327	16.641	20.471	15.414	12.650	17.596	24.181	10.871	14.036	12.276	18.730	15.661	17.171	16.665	15.963	25.492	19.746	26.749	14.551	21.884	15.936	26.022	9.337	14.654	19.197	13.658	10.961	11.057	5.625	12.666	14.517	12.913	18.844	16.628	21.829
ENSCCRG00000002588	26.173	15.984	17.706	15.165	30.721	12.375	18.652	14.126	24.525	30.787	18.537	17.309	22.603	12.977	30.792	35.112	27.981	32.650	47.198	30.416	13.387	13.623	10.156	22.542	36.368	15.728	36.947	8.581	26.070	14.539	10.834	36.686	30.128	20.652	15.433	29.110	33.850	24.367	30.137	15.294	23.898	42.149	17.925	21.761	15.352	13.721	26.496	25.976	29.915
ENSCCRG00000002593	31.906	20.790	17.422	15.518	14.699	4.146	7.467	7.220	23.709	26.336	19.004	16.542	22.105	21.402	40.782	46.590	36.939	39.319	29.505	22.147	12.420	9.022	14.787	10.376	46.846	11.067	34.114	13.429	35.434	23.075	15.100	33.159	44.971	39.995	26.310	25.681	19.736	30.233	24.114	9.099	31.242	32.632	7.510	8.534	22.519	9.195	28.474	32.316	26.575
ENSCCRG00000002594	57.486	43.218	29.859	28.928	64.006	31.188	41.567	32.777	61.191	47.508	49.134	53.513	26.530	39.702	40.616	56.283	48.408	47.434	44.278	41.166	19.576	60.903	47.968	48.272	40.588	51.774	36.062	37.430	33.855	56.284	35.864	60.512	45.344	34.476	22.056	62.903	62.388	39.910	30.284	45.005	45.249	41.436	34.494	42.179	52.084	20.233	37.324	30.490	46.696
ENSCCRG00000002598	18.677	19.227	30.227	45.364	39.338	98.455	89.295	57.705	46.951	32.224	55.372	56.981	7.737	43.903	10.853	45.948	30.956	13.829	27.453	14.496	16.618	32.418	19.422	45.510	5.603	47.812	10.791	36.068	14.620	50.566	41.548	70.881	8.715	22.653	7.154	47.292	28.735	14.418	16.444	22.981	33.383	7.176	28.821	38.146	40.704	19.914	20.763	7.545	16.970
ENSCCRG00000002599	15.309	8.857	9.436	13.026	5.629	6.119	4.901	3.741	9.194	10.984	12.033	11.478	9.534	10.242	18.652	14.917	15.241	16.426	16.324	10.968	7.245	8.935	6.517	9.779	11.313	4.824	19.261	4.752	14.288	12.675	7.442	10.990	14.998	12.339	14.115	13.771	7.312	9.516	5.469	3.067	11.730	12.527	7.295	3.870	10.098	9.689	11.708	13.795	12.935
ENSCCRG00000002600	0.000	0.000	0.000	0.000	1.044	6.586	5.268	1.658	0.801	0.065	0.303	1.858	1.257	0.000	0.000	0.515	0.000	0.000	0.000	0.000	0.061	45.575	176.011	42.036	0.080	19.888	0.373	0.216	0.183	6.621	14.103	0.636	0.151	0.000	0.068	0.000	0.000	0.000	0.076	8.411	4.153	0.000	2.503	10.122	5.098	1.209	0.459	0.371	0.242
ENSCCRG00000002601	15.483	12.188	15.454	5.350	11.202	3.967	16.075	8.318	13.328	20.478	10.332	13.548	13.424	19.681	16.396	16.876	18.600	14.654	23.084	28.058	27.451	9.558	5.527	7.198	20.712	6.820	21.821	9.563	13.907	15.643	13.660	20.677	17.376	14.938	17.821	23.609	12.965	12.137	7.090	4.042	12.106	8.807	37.276	3.110	16.531	10.614	19.953	8.241	21.686
ENSCCRG00000002602	9.050	7.998	9.489	17.719	7.779	19.062	7.230	9.434	7.156	7.249	4.848	5.313	8.425	7.167	15.817	6.526	8.873	9.476	14.254	8.168	9.523	7.912	4.990	7.720	13.429	5.857	7.887	6.633	13.922	5.722	6.891	7.228	10.266	8.347	14.005	7.410	5.961	4.193	6.374	2.822	9.107	9.417	3.775	5.282	6.508	8.954	10.152	10.276	6.132
ENSCCRG00000002620	0.314	0.074	3.896	165.026	9.550	16.362	12.401	0.274	0.000	0.453	34.769	0.129	0.294	0.156	0.151	0.311	0.372	0.276	0.265	0.755	0.475	0.460	0.000	0.000	0.349	0.131	0.344	0.047	0.000	0.088	0.207	0.069	1.380	0.207	1.397	0.265	0.176	0.565	10.082	0.542	4.411	1.486	0.265	3.926	1.179	0.123	0.066	0.000	0.000
ENSCCRG00000002622	29.555	19.233	23.668	11.718	21.145	9.018	13.057	24.985	29.943	41.781	27.763	33.876	35.900	26.643	35.379	42.658	41.154	36.921	32.557	35.684	30.853	35.987	29.181	34.138	45.426	24.044	45.880	31.104	38.991	32.199	33.282	53.381	47.242	38.516	38.749	54.287	16.355	18.249	17.212	10.185	33.789	32.454	14.265	19.040	43.257	22.480	34.091	37.102	38.366
ENSCCRG00000002625	4.469	4.071	5.078	4.790	1.523	0.982	3.227	1.043	3.714	3.488	4.647	3.158	1.792	3.097	9.807	4.372	6.481	9.439	11.039	5.710	2.159	5.271	1.156	3.060	5.015	1.799	10.036	1.714	10.704	3.846	1.794	1.351	9.500	6.310	10.788	3.020	1.424	2.909	1.833	0.076	1.403	2.808	1.181	0.130	2.084	2.628	4.210	5.224	4.510
ENSCCRG00000002639	177.911	126.442	104.000	87.029	52.506	20.301	30.169	14.864	85.935	88.396	46.800	39.692	82.645	61.102	122.374	122.612	142.556	94.006	202.809	129.722	130.706	39.098	13.390	34.517	229.885	64.471	171.659	45.355	192.457	87.076	31.344	147.016	114.498	132.893	112.646	88.208	211.904	231.837	208.130	60.022	248.932	268.898	47.629	73.048	99.346	67.034	150.785	212.491	119.045
ENSCCRG00000002640	2.424	2.615	1.522	2.534	1.851	0.650	1.228	1.078	1.857	1.362	2.214	2.641	1.322	3.254	2.585	3.346	2.946	3.301	3.853	4.997	5.979	2.598	0.807	1.532	2.693	0.869	1.913	0.814	3.891	2.296	0.611	2.803	3.539	4.288	2.242	4.115	0.800	1.722	1.643	0.162	1.615	1.258	0.324	0.391	1.937	0.611	1.546	1.131	2.165
ENSCCRG00000002644	311.645	383.209	312.596	538.462	416.990	523.144	735.602	635.134	543.061	583.623	546.186	727.382	556.051	528.125	384.129	500.076	374.746	415.119	396.039	364.659	186.343	647.635	689.057	271.721	386.929	643.748	414.647	682.829	358.805	728.511	667.539	641.991	410.279	414.979	398.072	499.212	425.845	395.004	416.216	629.343	537.056	507.625	531.478	662.992	707.343	551.360	228.143	482.123	547.278
ENSCCRG00000002646	0.232	0.528	0.352	0.374	4.588	1.280	3.620	2.304	3.779	1.538	2.750	1.749	1.126	1.133	1.029	1.187	0.674	1.181	0.781	0.046	0.218	3.262	7.443	0.368	1.442	1.084	1.336	3.674	2.907	1.966	0.718	1.995	2.390	0.976	1.011	1.841	0.174	0.394	0.117	3.567	1.417	1.426	3.778	3.171	1.863	0.291	1.332	0.911	1.157
ENSCCRG00000002651	4.057	4.005	2.344	12.169	3.745	10.223	15.287	6.624	8.521	4.751	5.915	8.114	6.024	8.210	4.428	9.425	6.441	4.712	4.368	2.697	5.047	2.946	3.764	3.794	3.176	3.372	7.263	4.277	6.850	7.892	4.008	7.219	3.850	7.604	4.215	6.437	2.090	4.420	6.366	2.238	5.788	5.667	2.182	3.194	3.319	4.712	5.226	5.106	8.964
ENSCCRG00000002655	13.667	7.578	9.612	6.263	6.127	3.549	5.063	7.800	16.586	13.273	14.161	15.553	9.716	17.259	17.066	19.404	17.817	15.892	14.883	12.561	8.444	5.070	7.530	8.743	15.036	7.609	15.689	8.578	17.344	15.160	8.555	15.732	7.597	16.202	14.458	19.218	9.649	11.621	7.419	4.580	13.359	12.445	4.135	6.565	14.382	10.648	12.191	12.373	15.365
ENSCCRG00000002663	6.939	2.684	3.191	6.106	7.005	5.316	5.510	3.690	11.190	10.829	10.904	17.751	5.955	8.915	15.422	11.239	14.744	13.280	8.656	5.861	1.833	18.985	10.950	19.253	6.121	8.106	16.040	5.491	13.336	10.712	9.059	14.350	12.193	13.205	9.957	20.155	3.214	2.866	1.227	3.490	10.565	8.182	3.078	5.716	16.380	5.969	11.084	10.036	10.274
ENSCCRG00000002666	4.821	4.231	3.515	5.047	2.217	3.542	3.428	5.816	5.137	4.507	4.338	6.458	7.052	5.246	4.424	7.661	4.702	4.062	3.157	5.421	7.751	1.941	3.254	1.873	6.253	2.435	5.434	5.916	3.283	7.015	6.197	5.156	4.978	6.663	4.464	4.735	3.894	1.734	4.128	2.792	7.342	4.304	2.890	2.947	9.619	6.317	6.178	3.942	6.396
ENSCCRG00000002676	41.242	54.232	39.182	8.986	26.262	13.440	37.778	27.324	32.648	22.727	43.926	33.134	46.961	48.711	19.009	17.749	93.448	20.376	294.263	48.158	37.216	31.212	12.045	14.055	49.212	61.185	19.697	22.250	23.867	379.362	36.409	19.022	20.139	6.927	148.014	124.400	6.533	76.383	4.476	21.575	13.924	11.427	13.932	11.025	48.841	94.124	38.553	13.739	61.957
ENSCCRG00000002678	29.171	41.917	31.551	19.829	34.315	23.545	24.049	44.215	26.216	27.139	22.408	28.809	18.019	20.149	11.324	32.072	21.009	12.568	13.178	18.412	30.511	17.055	21.271	19.546	9.825	25.293	13.068	20.879	9.210	21.023	18.340	28.282	11.961	24.422	12.754	27.209	40.872	37.169	52.509	31.799	26.350	17.184	42.216	52.739	22.954	30.840	18.846	9.288	24.139
ENSCCRG00000002679	2.749	1.471	2.057	3.296	3.011	1.043	1.508	1.584	2.900	5.233	2.039	1.316	4.470	1.750	9.545	3.485	2.913	4.162	3.897	2.190	2.268	1.538	0.686	1.095	7.732	1.402	5.027	1.105	10.645	1.519	0.683	1.745	7.556	2.663	2.249	1.543	2.970	3.117	4.817	2.177	5.519	5.252	2.146	1.628	1.240	0.725	4.384	6.227	3.637
ENSCCRG00000002685	1.547	4.358	3.451	8.858	1.997	1.689	2.192	2.105	5.915	3.343	4.175	3.987	3.016	4.858	1.757	4.031	3.669	2.013	1.194	0.856	1.818	1.744	1.083	0.768	2.403	1.048	1.622	3.568	1.044	5.753	3.014	2.884	2.570	3.306	1.598	3.376	2.314	1.706	1.934	1.778	3.936	1.447	1.534	2.056	3.638	2.427	3.593	2.057	4.303
ENSCCRG00000002686	31.673	24.912	31.975	27.427	32.405	18.618	20.344	27.281	44.206	24.937	34.543	29.209	20.565	33.460	36.789	35.377	31.233	32.390	46.454	34.894	30.941	34.420	20.426	24.057	26.114	25.063	33.669	34.821	39.556	30.479	31.689	31.493	31.963	25.555	26.638	38.832	26.582	24.036	22.216	21.597	25.449	28.037	18.999	22.256	30.261	17.940	29.496	26.824	28.061
ENSCCRG00000002691	2.551	2.201	2.223	1.653	1.134	0.420	1.181	0.585	4.190	2.224	2.039	1.518	1.116	3.026	6.676	2.747	2.766	5.204	3.135	2.059	1.370	0.535	0.266	1.130	3.789	0.672	3.710	1.470	4.232	1.985	0.794	2.709	6.088	3.860	3.671	3.897	0.783	1.439	0.701	0.538	1.116	1.100	0.389	0.347	2.960	0.779	2.983	2.357	2.270
ENSCCRG00000002692	28.634	18.819	15.890	12.617	24.313	15.118	18.502	13.816	41.073	24.963	32.056	37.171	7.424	29.896	20.440	45.908	42.834	18.961	22.395	21.982	9.273	33.899	23.982	32.847	17.344	23.226	17.316	27.289	16.502	47.069	23.533	52.605	18.884	24.542	9.985	63.974	25.722	20.886	11.408	12.086	19.511	16.003	12.577	15.663	31.235	7.988	19.803	10.624	22.225
ENSCCRG00000002700	0.000	0.103	0.000	0.000	0.000	0.152	1.454	0.000	0.000	2.778	0.062	0.804	0.000	0.192	0.000	0.136	0.000	0.000	0.000	0.000	0.000	0.193	0.000	0.000	0.000	0.000	0.180	0.090	0.000	0.081	0.182	0.000	0.000	0.137	0.000	0.298	0.000	0.000	0.000	0.000	0.000	0.043	8.660	0.000	0.000	0.000	0.000	0.000	1.694
ENSCCRG00000002701	44.649	42.553	25.522	26.627	43.634	21.966	29.624	65.548	40.755	42.118	32.866	33.124	7.652	50.672	13.338	40.822	29.851	19.121	22.667	26.598	44.545	47.213	46.866	41.794	9.797	39.739	11.616	52.386	16.206	40.353	53.161	63.126	5.134	30.165	14.138	29.532	22.619	27.479	17.699	22.179	21.720	16.847	21.588	18.556	29.296	29.275	28.862	10.981	28.358
ENSCCRG00000002702	5.964	0.491	0.327	2.422	0.690	4.888	1.073	1.627	1.621	2.588	3.479	3.415	0.809	2.632	1.662	1.157	1.789	1.274	1.049	2.402	0.000	2.610	1.619	0.456	0.702	3.955	3.428	0.599	0.944	1.231	2.275	0.189	0.597	1.134	1.242	4.184	2.365	2.019	3.875	0.420	0.731	3.566	0.892	0.600	0.629	0.789	0.728	2.410	2.239
ENSCCRG00000002705	10.062	5.864	8.627	5.770	5.709	2.639	4.044	3.477	10.963	8.593	8.553	8.624	6.292	11.259	18.290	16.139	13.616	16.395	16.124	11.712	4.925	7.419	5.317	9.774	12.114	5.124	14.718	3.234	13.858	9.663	4.436	11.131	16.445	11.161	12.328	11.656	6.902	6.918	4.107	2.434	9.963	9.147	0.977	3.515	9.378	5.813	10.236	11.732	8.746
ENSCCRG00000002710	22.894	12.212	13.705	11.144	11.776	7.787	7.871	11.460	16.338	11.697	16.875	16.057	6.436	16.091	32.716	21.956	25.075	20.829	22.758	14.135	11.148	19.924	8.617	15.502	15.222	11.761	24.213	7.449	25.733	22.622	10.460	18.890	20.626	23.145	16.641	21.519	11.066	12.143	7.998	7.737	21.276	17.196	5.693	8.608	18.878	8.180	19.503	17.566	20.183
ENSCCRG00000002722	20.861	19.811	17.860	8.005	13.907	8.220	11.898	12.816	24.189	16.940	22.882	21.509	18.796	23.580	18.643	17.823	21.348	18.538	18.905	14.683	17.712	11.908	12.577	13.488	14.949	14.170	18.155	19.415	12.878	25.642	22.207	21.230	15.752	18.020	19.277	23.943	16.057	15.069	12.530	8.166	14.667	13.685	10.782	11.636	23.371	15.533	20.179	16.879	26.266
ENSCCRG00000002725	4.263	3.571	5.541	3.354	3.300	3.063	5.522	5.907	8.958	6.919	10.451	5.007	4.972	8.311	6.481	5.922	7.241	4.407	4.565	4.087	4.913	5.845	4.599	5.843	5.360	5.547	10.020	4.960	6.016	7.586	5.636	5.665	4.571	8.106	5.620	7.914	4.300	3.279	2.467	2.878	12.092	8.889	2.019	3.647	6.978	12.003	8.776	4.186	14.780
ENSCCRG00000002728	14.644	8.084	9.706	5.691	12.722	8.882	12.761	16.207	10.169	8.718	9.460	14.946	10.073	14.071	14.310	13.691	12.212	11.717	22.301	17.799	10.493	22.080	21.046	27.150	12.157	23.039	17.508	15.337	14.867	16.867	18.535	11.688	14.304	10.103	10.857	17.281	9.250	10.079	8.142	12.775	12.850	12.705	13.870	16.448	23.759	8.803	14.485	12.384	10.573
ENSCCRG00000002730	4.068	1.454	3.718	4.042	1.602	1.222	3.608	1.922	3.297	2.356	3.093	3.552	1.495	2.795	5.053	5.017	4.141	3.957	3.126	3.684	0.970	2.613	2.314	2.833	2.864	1.688	3.971	2.365	3.671	2.692	2.514	5.558	4.619	3.783	4.021	5.502	2.491	2.072	1.894	1.811	3.178	2.750	1.080	2.346	3.568	2.078	3.473	3.874	4.500
ENSCCRG00000002736	21.027	29.298	29.106	19.496	19.597	7.985	19.201	26.234	39.414	48.023	27.350	21.994	45.236	38.075	46.096	44.631	43.768	40.722	29.485	25.924	24.519	11.230	11.770	14.077	36.128	12.384	40.332	20.551	47.973	39.420	15.486	31.217	31.068	37.466	40.088	25.458	16.761	32.195	20.269	22.496	31.065	43.692	19.551	10.823	15.558	16.977	28.456	17.617	32.147
ENSCCRG00000002737	23.931	13.751	16.470	10.283	10.970	2.580	8.215	9.865	16.871	17.165	13.076	10.244	13.703	11.788	36.439	15.324	17.500	32.963	27.438	21.072	17.576	10.042	6.575	11.462	20.609	8.170	22.073	8.109	34.650	14.534	6.463	12.396	29.880	18.606	22.543	18.172	17.097	19.939	14.233	4.391	13.587	20.420	7.323	6.006	10.915	10.088	17.192	26.464	13.216
ENSCCRG00000002740	20.396	10.690	16.721	6.641	87.161	51.877	82.139	122.910	73.512	75.165	89.198	205.403	32.165	42.578	16.159	32.963	20.328	10.707	13.348	9.757	7.351	395.916	395.568	359.459	11.286	246.441	24.644	312.630	18.248	150.325	265.969	94.483	11.327	21.981	13.801	70.033	8.063	3.273	8.166	98.890	92.587	36.325	52.632	99.562	237.218	86.810	26.716	15.307	21.614
ENSCCRG00000002741	5.885	41.903	33.031	5.329	9.711	9.636	9.353	9.074	7.059	13.878	10.930	25.803	43.025	33.251	11.697	16.463	5.804	14.378	48.136	31.293	22.676	22.658	16.383	21.639	18.435	8.335	27.021	79.543	26.692	21.383	49.987	9.805	17.358	6.150	22.556	62.882	33.088	10.010	9.560	21.689	11.918	13.877	16.487	11.452	66.217	7.113	51.055	7.183	37.674
ENSCCRG00000002744	10.211	11.213	10.668	2.606	13.107	2.379	3.708	7.722	6.149	3.750	4.139	1.938	4.215	2.269	8.741	4.688	4.067	7.032	10.678	5.186	7.423	3.107	2.531	4.500	5.502	4.709	6.750	2.609	7.438	5.024	0.819	2.278	9.022	2.492	5.688	4.247	13.914	17.693	25.630	8.346	3.190	6.480	11.883	6.456	4.821	3.598	6.302	7.779	4.814
ENSCCRG00000002754	19.698	13.260	15.326	23.296	35.679	52.701	21.310	19.543	26.300	20.612	27.320	27.649	7.967	30.042	17.147	29.038	22.262	13.503	13.271	16.125	5.708	37.976	17.024	23.793	16.277	30.527	17.822	19.949	12.917	26.415	26.626	35.903	12.094	15.775	6.990	44.862	15.587	11.765	16.154	17.913	16.722	16.430	14.461	21.490	20.482	12.428	20.971	10.313	19.138
ENSCCRG00000002755	4.141	1.987	0.767	0.708	2.271	0.227	2.717	0.502	9.595	2.325	6.071	1.080	0.883	2.400	2.838	4.786	2.380	1.968	1.178	2.105	1.271	0.193	1.379	0.915	3.143	1.504	3.521	1.372	5.282	8.042	1.837	3.508	1.686	4.445	4.914	6.052	1.954	2.623	1.137	2.112	4.661	3.554	4.187	0.625	1.262	5.475	6.814	2.526	4.251
ENSCCRG00000002768	1.646	0.540	0.370	2.039	1.152	0.050	0.411	0.000	0.873	0.658	0.604	0.644	0.595	0.749	4.614	1.993	4.135	5.517	3.575	3.754	0.554	2.260	0.133	1.450	2.425	0.397	2.858	0.246	8.440	1.309	0.517	2.137	6.209	3.941	4.822	2.875	1.114	1.175	0.616	0.351	1.452	2.639	0.150	0.000	0.612	0.589	3.486	1.339	1.534
ENSCCRG00000002774	1.620	0.656	0.807	0.550	0.679	0.207	0.499	0.193	1.430	0.340	1.145	1.704	0.099	1.148	3.013	1.337	1.579	2.673	5.817	1.538	0.128	0.616	0.541	2.310	0.826	0.501	2.909	1.056	3.241	1.534	0.920	0.903	2.387	0.951	1.321	5.667	0.754	0.692	0.609	0.413	0.590	0.494	0.407	0.154	1.659	0.151	2.217	1.649	1.133
ENSCCRG00000002775	4.997	1.112	3.991	1.894	1.240	0.554	0.500	0.525	1.183	0.931	1.870	1.483	0.896	2.670	6.144	2.694	4.468	6.110	3.192	5.760	1.041	1.110	0.388	0.889	9.177	1.365	9.991	0.615	6.878	3.339	0.970	3.250	6.870	9.817	8.480	6.616	2.126	2.533	0.944	0.576	2.776	2.851	0.654	0.065	1.510	1.487	5.602	2.678	3.451
ENSCCRG00000002776	15.484	10.192	8.243	6.443	3.058	0.564	3.929	2.594	9.726	13.675	11.357	9.209	10.996	15.578	24.287	27.275	25.310	22.601	15.467	11.820	5.146	1.061	1.449	3.418	18.503	1.209	26.245	2.859	32.520	15.701	4.156	15.438	31.519	23.799	20.205	15.942	5.768	10.453	6.057	2.177	14.915	13.768	1.189	1.833	11.223	6.547	20.491	21.552	19.054
ENSCCRG00000002782	6.101	7.499	5.884	5.891	14.222	21.547	18.727	17.037	17.959	10.325	16.977	19.047	4.866	12.187	3.080	11.194	10.647	5.301	6.523	16.188	5.722	38.121	22.254	17.296	5.760	33.193	4.859	9.742	3.621	16.499	21.263	20.136	4.344	10.526	4.948	21.823	9.489	12.594	18.363	8.578	11.416	6.409	11.961	15.223	22.484	10.713	9.732	4.595	9.396
ENSCCRG00000002796	9.860	7.787	7.586	3.327	3.453	1.020	2.986	1.833	4.318	4.191	3.610	2.823	3.084	3.558	14.238	8.050	4.631	8.320	18.647	10.575	3.256	2.018	1.414	2.157	6.251	1.245	7.901	1.845	9.398	4.795	1.616	7.723	10.014	5.233	5.838	9.464	7.758	15.106	14.288	2.878	4.090	4.311	7.975	2.005	4.275	0.781	5.430	7.326	4.837
ENSCCRG00000002797	7.881	6.438	5.619	7.822	11.816	5.747	7.631	7.710	12.043	6.552	10.585	8.050	7.745	7.491	12.525	8.919	8.969	9.930	8.772	6.687	3.906	11.289	6.289	10.283	12.172	7.567	12.945	4.926	11.687	9.097	5.784	7.864	12.227	8.956	8.294	9.516	6.749	7.418	6.979	9.503	7.465	13.984	10.610	7.421	6.919	3.575	7.943	8.774	9.669
ENSCCRG00000002803	53.165	25.102	33.791	27.473	39.470	24.297	29.025	30.653	43.584	41.700	40.772	46.945	26.904	46.907	33.707	68.555	48.583	38.506	42.873	38.440	63.798	35.675	34.592	34.941	32.741	39.616	32.731	36.805	29.858	53.177	36.652	58.192	30.052	51.447	30.582	49.194	46.396	40.977	36.829	38.247	38.346	30.877	34.704	38.739	43.070	42.656	48.241	37.472	39.987
ENSCCRG00000002808	3.163	2.652	2.027	1.739	0.664	0.242	1.094	2.152	4.041	2.397	2.194	2.295	2.940	3.497	4.160	2.867	2.780	3.886	2.108	0.940	0.531	0.579	0.713	0.471	3.919	0.550	3.875	1.353	4.096	3.677	0.557	3.556	4.352	3.350	2.253	4.199	1.750	1.615	1.972	0.786	4.527	2.206	0.614	0.901	2.189	1.473	4.174	3.450	4.077
ENSCCRG00000002829	6.439	3.569	9.061	4.020	2.789	1.784	2.100	4.437	6.115	3.918	5.084	6.680	1.490	3.908	13.280	3.442	5.415	4.146	9.184	9.104	5.642	9.480	4.234	14.692	7.218	4.362	7.366	5.256	5.500	6.001	5.789	10.244	10.087	3.277	4.522	17.432	1.598	2.408	1.522	0.540	2.054	4.610	0.779	1.731	16.820	5.724	10.152	12.719	3.727
ENSCCRG00000002833	109.955	74.610	67.637	30.315	47.700	15.859	30.993	73.375	69.541	65.591	65.756	71.538	42.139	70.309	86.179	77.924	80.167	64.216	85.892	81.460	69.259	32.719	29.026	43.670	86.458	38.018	77.225	41.687	78.751	79.377	43.967	76.475	69.985	69.843	57.114	74.761	65.733	61.800	44.105	29.563	47.519	50.798	29.027	25.707	58.128	35.950	57.813	54.238	76.030
ENSCCRG00000002834	100.227	58.854	68.698	30.682	40.586	41.870	43.580	39.499	52.548	40.132	40.829	60.357	19.481	57.241	31.417	60.797	56.930	48.448	95.348	101.639	66.413	62.733	39.469	47.322	37.209	50.109	28.491	61.653	29.792	56.820	58.165	68.624	36.062	43.352	28.239	52.268	76.048	74.365	67.713	29.725	28.604	23.508	34.006	28.056	45.665	31.350	35.053	25.472	34.890
ENSCCRG00000002837	2.304	1.257	1.524	2.981	1.188	1.197	1.309	1.027	2.647	3.114	2.406	2.627	4.478	3.579	9.402	3.256	5.105	8.891	3.953	3.471	0.502	1.483	0.880	2.103	6.988	1.632	9.573	1.377	12.847	6.002	1.001	2.665	11.480	5.179	7.676	4.355	1.728	1.627	1.126	0.779	3.568	5.411	2.198	0.329	4.032	1.259	5.886	8.248	5.113
ENSCCRG00000002839	15.061	9.884	10.982	9.901	6.343	3.925	7.066	4.123	17.644	17.648	17.378	11.727	13.106	9.265	16.985	16.105	13.671	19.008	13.833	13.007	7.898	6.023	5.411	7.572	12.740	7.697	19.515	5.399	14.050	21.466	7.924	8.222	19.651	9.009	17.252	10.712	14.140	9.412	6.770	5.178	13.033	17.847	6.438	4.457	9.660	7.140	11.995	21.020	18.478
ENSCCRG00000002843	0.557	0.221	0.624	6.671	0.331	0.635	0.705	0.115	0.782	0.248	1.206	0.291	0.184	0.572	1.077	0.601	0.605	0.586	0.716	0.235	0.605	3.042	0.239	0.147	1.013	0.338	1.168	0.079	0.922	1.188	1.731	0.581	1.116	0.600	0.879	0.246	0.099	0.208	0.089	0.044	0.405	0.230	0.363	0.141	0.150	0.278	0.368	0.394	0.946
ENSCCRG00000002844	9.645	5.823	4.723	5.552	7.899	3.833	7.243	7.135	16.723	9.587	16.377	16.733	7.492	10.499	9.016	22.244	15.531	10.166	2.374	3.310	2.940	6.200	3.966	7.799	7.564	4.810	10.353	13.124	11.226	23.173	11.470	14.273	10.909	18.317	10.787	18.644	3.760	2.099	4.541	5.485	19.635	5.942	4.360	4.860	12.357	6.901	12.493	6.087	16.364
ENSCCRG00000002846	3.784	3.821	7.903	32.050	10.215	37.593	62.588	19.155	14.851	9.101	16.173	4.264	9.394	11.094	12.764	15.438	6.541	13.111	2.921	3.488	2.541	8.312	4.902	3.191	20.784	11.621	9.531	10.548	8.604	5.756	14.646	1.245	11.590	10.759	10.840	5.389	4.245	6.440	7.374	16.395	11.015	17.119	38.953	15.980	10.517	10.114	12.161	13.737	18.736
ENSCCRG00000002848	8.628	2.916	4.354	0.979	2.671	1.689	2.679	2.327	3.386	1.764	4.739	6.888	0.964	2.875	3.219	2.057	2.232	2.360	4.562	1.478	1.607	7.890	6.119	6.451	1.285	2.646	4.303	9.376	3.206	5.720	11.085	6.348	4.438	3.513	2.927	7.986	1.374	1.382	1.266	1.070	0.897	0.789	1.037	1.395	11.744	1.703	2.209	2.914	1.536
ENSCCRG00000002859	19.844	15.975	12.112	11.516	17.849	15.326	18.166	7.941	21.941	15.845	23.702	20.218	10.557	19.047	16.426	27.205	20.039	15.698	20.137	18.066	6.247	25.612	17.512	18.468	16.212	20.615	17.488	20.282	17.668	26.529	24.554	25.202	16.788	14.857	14.393	24.410	16.065	15.233	12.482	9.258	17.040	14.984	11.404	14.133	26.504	8.427	17.774	13.753	18.742
ENSCCRG00000002867	13.973	17.520	17.390	10.240	14.710	11.106	24.165	20.176	21.846	14.936	14.674	11.598	7.341	20.064	9.383	19.900	18.887	9.382	15.990	11.966	22.820	23.340	17.627	16.887	11.443	23.229	7.340	16.848	12.754	14.545	21.505	16.529	9.060	15.409	8.467	25.182	31.622	23.563	25.601	9.943	14.984	13.564	12.191	12.732	19.810	15.347	14.388	10.988	17.172
ENSCCRG00000002870	3.379	1.858	2.369	2.787	2.499	2.611	2.820	2.275	3.913	2.703	3.250	2.834	2.963	2.813	4.729	2.857	2.672	3.532	2.860	2.303	1.928	2.105	1.843	2.385	3.589	1.641	3.799	2.195	3.620	2.688	2.297	2.797	5.119	1.844	2.165	2.933	1.195	2.602	2.360	1.617	2.806	3.157	1.951	0.913	2.456	1.440	3.079	3.366	3.046
ENSCCRG00000002872	2.513	3.493	3.047	4.632	4.635	2.546	2.421	4.242	2.384	2.506	2.882	2.616	2.563	1.053	1.061	3.656	1.356	0.870	2.335	1.668	6.441	1.265	2.260	1.500	2.936	2.883	1.186	2.214	1.956	2.444	1.733	1.801	2.276	0.831	0.776	1.963	4.081	4.049	6.993	4.135	2.679	3.192	4.612	3.580	2.010	2.253	2.206	2.206	2.085
ENSCCRG00000002873	3.621	2.567	3.403	1.324	2.394	1.408	2.993	1.003	5.475	3.237	3.677	3.458	2.481	5.428	7.152	4.305	4.121	3.168	6.957	6.196	0.874	2.233	2.100	3.855	2.910	1.969	3.472	3.350	4.296	3.495	3.218	5.446	3.832	2.877	2.544	5.351	2.792	1.446	0.893	1.040	2.389	2.110	0.986	1.505	2.641	1.940	3.845	1.852	2.841
ENSCCRG00000002874	10.118	6.296	6.728	7.554	11.155	10.939	6.151	5.721	8.485	9.370	8.435	8.438	7.976	7.354	18.337	11.623	10.526	16.023	14.191	9.209	6.426	15.075	9.652	12.018	9.144	8.261	13.190	8.164	17.213	11.295	9.957	10.603	14.066	7.926	10.497	12.809	7.119	7.305	6.233	9.125	10.063	12.389	7.551	6.300	15.020	4.282	11.906	9.786	10.998
ENSCCRG00000002876	2.284	0.762	0.624	0.985	0.613	1.408	0.656	0.119	0.493	0.789	1.133	0.524	0.277	1.389	0.587	0.259	0.852	0.528	1.382	1.884	0.337	0.321	0.534	0.362	1.279	0.800	1.125	0.299	0.569	0.370	0.642	0.619	0.773	0.804	0.651	1.427	2.831	1.711	1.345	0.381	0.542	1.134	8.579	0.554	0.250	0.143	0.770	0.598	0.731
ENSCCRG00000002878	3.811	3.931	2.366	2.740	2.505	3.686	2.686	0.313	2.783	2.192	2.346	2.722	2.783	4.030	2.578	1.959	2.148	2.015	9.602	5.319	4.916	2.992	1.253	2.382	3.974	3.187	2.955	5.308	2.533	2.687	3.995	1.101	2.784	1.543	2.480	2.355	4.222	4.947	3.622	2.934	1.391	2.135	1.042	1.659	1.474	1.115	1.247	1.790	2.333
ENSCCRG00000002880	0.000	0.355	1.918	0.276	0.779	0.415	0.299	0.079	0.000	0.650	0.678	0.455	0.156	0.435	1.304	0.203	3.892	1.063	0.203	1.389	0.377	0.951	0.244	3.366	0.080	0.451	0.669	0.613	1.754	3.109	0.000	0.187	0.157	1.023	1.898	4.291	3.717	1.651	0.988	0.069	0.765	0.571	0.124	0.069	2.505	0.450	0.944	3.804	0.586
ENSCCRG00000002888	8.723	3.207	5.301	5.250	3.879	1.013	5.030	4.159	7.569	4.414	5.366	8.279	2.387	6.037	3.009	10.093	7.493	3.681	3.093	5.418	8.263	2.582	2.317	4.228	1.141	2.298	2.568	5.685	2.970	8.775	4.007	8.057	1.678	10.948	3.312	13.951	4.121	2.640	3.250	0.307	4.829	2.026	1.394	1.953	8.046	5.332	3.412	2.554	3.106
ENSCCRG00000002891	0.000	0.000	0.000	7.506	0.364	0.814	13.009	0.055	1.445	0.000	0.264	0.000	0.060	0.000	0.000	0.000	0.000	0.000	0.077	0.000	0.000	0.000	0.000	0.000	0.000	0.000	0.000	0.000	0.000	0.000	0.000	0.000	0.105	0.000	0.095	0.208	0.000	0.000	0.000	0.000	0.000	0.000	0.000	0.000	0.000	0.000	0.000	0.000	0.000
ENSCCRG00000002897	6.158	8.849	5.375	4.781	3.984	1.732	1.008	4.451	3.902	3.060	5.124	1.788	2.482	1.804	3.692	1.456	2.187	4.121	6.185	5.030	8.406	0.822	0.975	0.567	6.211	2.451	1.473	1.548	2.878	3.231	0.957	1.718	1.795	1.493	1.525	0.735	5.138	8.412	14.763	2.320	1.834	3.125	14.502	1.043	0.694	0.871	0.830	5.645	1.490
ENSCCRG00000002899	151.999	136.983	127.233	118.907	112.535	74.295	92.279	97.160	147.275	136.691	143.630	161.156	110.048	177.737	147.422	158.097	136.813	163.752	192.669	212.503	118.759	106.293	114.358	149.020	173.599	127.359	140.290	133.310	146.225	160.168	130.070	175.638	162.245	170.215	158.340	152.918	125.098	148.962	97.032	86.315	126.695	131.312	65.971	82.433	174.548	115.477	161.780	124.972	147.288
ENSCCRG00000002904	264.560	249.082	251.205	471.500	322.466	271.463	373.016	313.382	358.561	402.068	342.670	346.253	431.249	426.384	444.580	326.305	347.355	464.951	261.633	328.601	211.132	411.571	853.817	348.883	440.194	395.785	281.609	512.829	308.529	369.327	549.649	347.179	477.032	335.914	462.859	266.791	487.443	682.414	590.656	313.569	447.789	468.954	692.913	361.259	377.095	267.400	333.866	399.149	413.773
ENSCCRG00000002907	0.000	0.000	0.000	4.506	0.000	0.000	11.025	0.000	0.541	0.000	0.000	0.000	0.000	0.000	0.000	0.000	0.000	0.000	0.000	0.000	0.000	0.000	0.000	0.000	0.000	0.000	0.000	0.000	0.000	0.071	0.000	0.000	0.000	0.000	0.000	0.000	0.000	0.000	0.000	0.000	0.000	0.000	0.000	0.000	0.000	0.000	0.000	0.000	0.000
ENSCCRG00000002909	3.711	2.783	3.688	1.410	7.212	4.381	7.490	5.785	3.911	4.521	4.972	7.847	5.835	3.571	5.078	3.125	5.290	4.168	3.240	3.243	3.999	8.427	10.858	11.783	2.318	3.897	4.145	7.581	3.565	4.419	4.578	5.185	5.442	3.012	4.096	7.501	1.508	1.018	1.042	5.015	2.953	3.429	4.521	4.175	7.727	5.679	4.759	4.498	6.362
ENSCCRG00000002913	8.979	5.703	7.715	8.508	9.632	7.838	4.577	3.404	8.917	11.395	8.007	7.517	2.445	5.049	11.148	9.842	13.066	13.144	13.330	10.569	3.358	7.548	4.231	6.715	7.934	9.104	9.154	8.509	14.099	9.622	6.103	7.556	14.212	10.200	10.841	10.831	6.663	9.867	4.995	3.279	4.543	5.868	4.851	3.894	8.521	3.930	8.960	8.562	6.461
ENSCCRG00000002916	12.950	1.822	4.648	0.718	3.022	4.383	1.152	2.589	3.236	1.635	2.344	0.723	0.425	3.863	2.169	3.711	2.202	1.651	0.703	1.060	1.064	1.759	0.883	1.139	2.666	7.149	2.428	0.175	2.952	2.075	0.654	1.046	4.518	3.367	15.318	3.924	3.076	3.945	1.335	3.057	1.357	2.418	100.127	2.530	1.360	0.769	4.951	4.201	1.567
ENSCCRG00000002918	8.290	9.320	8.939	4.498	4.191	5.294	4.359	4.298	11.610	9.664	7.078	6.690	8.114	5.943	9.392	11.091	11.333	7.952	14.066	11.138	7.053	5.189	4.391	5.324	9.662	5.330	9.888	7.458	9.464	7.244	5.522	9.493	7.464	6.712	8.606	9.399	7.336	8.560	6.986	4.547	8.103	8.624	4.759	4.517	9.009	4.170	8.817	7.713	10.139
ENSCCRG00000002930	4.112	1.785	1.354	2.634	1.391	0.635	1.841	0.666	4.581	4.092	2.301	1.964	2.614	2.539	5.987	4.369	5.704	7.047	8.153	3.796	2.135	0.467	0.387	1.069	9.177	0.814	8.493	1.612	10.162	3.032	1.223	4.240	8.882	3.462	4.365	4.157	7.989	5.625	3.132	0.466	7.688	10.090	0.962	1.819	2.646	2.045	8.768	8.885	4.951
ENSCCRG00000002936	3.978	3.673	2.912	1.960	2.392	0.960	1.470	1.164	3.588	1.977	1.998	1.912	1.555	2.364	2.569	2.553	1.956	3.067	5.068	4.034	3.464	1.588	0.980	1.380	2.317	1.374	2.352	2.079	3.396	2.230	1.452	1.472	3.033	1.377	1.969	3.305	2.847	6.157	3.510	1.911	1.502	2.032	2.726	2.393	2.168	0.829	2.493	2.542	2.361
ENSCCRG00000002940	6.758	3.979	2.914	3.335	4.919	2.853	3.111	1.073	4.797	6.578	4.312	5.923	2.836	5.158	10.979	6.282	7.454	9.135	9.892	6.574	1.699	6.392	3.767	6.755	6.739	4.030	8.979	2.832	8.940	5.481	3.234	6.996	8.600	8.009	5.379	11.208	5.709	4.123	2.432	1.927	5.196	4.217	1.991	2.639	7.530	2.445	7.015	5.608	6.141
ENSCCRG00000002944	3.805	3.659	0.674	0.372	1.217	0.117	2.631	1.988	1.120	1.462	9.104	0.416	0.000	2.025	4.156	1.922	0.263	3.396	0.427	0.374	0.255	0.000	0.229	0.503	0.788	0.000	0.209	0.075	0.641	0.343	0.178	0.000	0.105	1.112	0.095	0.749	0.474	0.414	0.214	0.636	0.215	0.200	0.175	0.096	0.185	0.099	0.214	0.000	0.000
ENSCCRG00000002947	9.354	7.639	7.590	8.095	5.080	8.923	11.572	9.399	12.985	10.621	10.982	9.573	5.896	13.175	7.497	15.273	12.691	10.800	12.149	5.961	9.417	6.912	10.034	8.133	8.102	6.766	12.846	8.057	14.024	11.306	11.101	15.819	8.760	13.514	10.206	17.099	5.557	6.519	6.960	3.329	12.755	6.540	6.062	6.780	11.525	9.604	11.522	7.195	11.094
ENSCCRG00000002953	1.050	0.354	0.798	1.026	1.232	0.429	0.290	0.711	0.114	0.252	0.292	0.287	0.101	0.110	0.562	0.663	0.403	0.450	0.262	0.459	0.000	0.547	0.315	0.000	0.725	1.168	1.152	0.069	0.590	0.210	0.903	1.228	0.388	2.250	2.455	6.105	0.349	0.381	0.393	0.000	0.198	0.551	1.047	0.000	0.170	0.915	0.591	0.573	0.312
ENSCCRG00000002956	23.124	18.954	16.586	8.464	14.969	9.440	11.892	11.832	26.747	18.420	31.390	22.169	14.348	21.386	13.835	29.341	21.409	10.584	16.177	16.214	13.545	12.308	13.554	15.099	13.248	13.922	16.956	30.740	17.312	31.647	25.828	30.853	13.311	21.740	11.452	23.827	18.158	13.477	14.077	9.954	25.000	17.522	10.371	10.321	22.317	10.093	15.091	11.179	25.048
ENSCCRG00000002957	80.536	60.278	61.319	64.966	88.986	72.683	72.086	57.668	154.503	76.606	129.817	128.641	95.624	120.202	99.169	155.442	131.476	99.083	112.441	86.904	52.995	86.166	68.387	88.593	128.792	77.164	102.617	128.769	100.564	158.225	121.012	162.698	98.070	130.684	95.392	141.927	128.129	97.576	47.661	49.239	191.808	90.416	49.862	71.095	149.568	88.094	113.852	91.052	136.245
ENSCCRG00000002958	4.087	1.185	1.187	1.051	1.494	0.545	1.145	0.482	5.753	2.279	3.734	1.819	0.803	3.753	4.724	2.900	3.982	3.823	2.859	2.181	0.633	1.819	0.558	1.059	2.480	0.948	2.665	1.558	2.624	2.291	1.154	3.939	4.395	2.489	1.540	3.937	2.238	1.241	1.312	1.138	1.381	1.038	0.758	0.591	2.168	0.669	2.700	2.018	2.040
ENSCCRG00000002959	13.807	7.713	7.522	7.687	6.536	2.254	2.498	3.063	8.804	11.153	5.796	6.906	12.518	6.953	18.448	15.518	12.753	19.090	24.316	22.942	7.675	3.800	2.046	6.712	17.523	2.511	21.418	3.511	22.866	9.849	3.478	11.737	19.789	10.407	9.772	11.914	18.330	14.862	15.595	3.523	15.392	20.893	2.971	3.612	8.396	5.912	15.476	20.527	13.111
ENSCCRG00000002967	5.657	3.967	5.169	4.988	3.398	2.033	4.010	4.691	7.913	5.829	7.944	7.076	7.083	7.269	8.256	7.658	9.627	8.640	4.991	3.630	3.773	3.736	2.803	5.783	8.710	2.780	7.185	5.072	8.637	8.403	3.666	6.193	8.602	7.440	8.645	7.614	4.678	3.989	4.324	2.534	7.471	8.197	2.448	1.792	6.478	4.851	7.629	7.579	7.261
ENSCCRG00000002969	19.490	12.063	10.912	7.628	10.511	5.986	7.272	6.773	16.702	14.644	15.926	14.459	11.866	13.928	20.305	16.481	17.333	18.781	20.662	15.605	9.203	11.760	10.127	14.287	13.463	9.590	17.266	9.828	17.489	15.487	10.825	15.912	15.545	14.791	11.130	18.929	22.556	13.792	12.646	8.063	12.517	11.031	7.806	8.628	17.162	8.214	13.887	12.916	14.498
ENSCCRG00000002972	2.856	6.287	7.157	36.729	12.198	19.822	37.919	5.596	7.285	10.080	5.840	12.871	8.164	12.873	7.569	8.658	4.739	6.605	12.663	10.530	11.121	3.346	5.790	3.513	7.985	16.194	9.395	14.533	8.657	12.871	17.986	9.395	6.998	12.266	9.655	10.966	7.796	7.091	9.025	6.085	3.754	10.349	15.862	10.951	11.780	9.634	9.767	4.205	11.184
ENSCCRG00000002979	185.019	155.185	134.376	47.825	145.755	96.544	137.925	203.042	300.696	177.881	256.179	316.172	106.226	203.301	104.926	316.125	218.901	105.613	115.728	119.261	119.334	222.373	221.749	201.327	89.523	196.552	148.915	230.480	116.926	291.432	313.097	345.888	106.589	201.181	92.113	255.303	138.719	138.037	147.485	123.799	186.793	110.026	131.143	141.092	256.288	188.675	177.402	101.976	223.390
ENSCCRG00000002980	10.174	6.914	5.586	4.431	7.528	3.765	6.283	4.135	11.123	7.474	9.710	7.123	4.487	6.307	11.741	10.014	9.764	11.483	10.731	8.943	2.270	10.056	7.263	8.416	7.495	7.988	8.455	4.384	9.918	7.918	5.664	10.900	13.029	6.134	4.464	12.556	8.700	6.939	6.248	6.745	5.487	6.231	5.952	7.088	8.241	2.321	6.424	5.650	7.821
ENSCCRG00000002981	6.945	2.312	3.748	3.572	2.222	0.896	1.466	1.061	2.451	5.352	2.034	2.396	5.964	2.288	6.165	2.482	4.760	5.542	12.242	10.722	2.782	3.783	3.404	7.495	9.626	4.217	11.123	2.284	8.557	2.801	2.701	2.458	8.299	4.699	6.088	4.730	5.787	6.051	1.746	1.324	4.598	12.238	0.631	2.452	5.337	2.724	6.225	9.618	3.850
ENSCCRG00000002987	15.587	13.444	9.427	6.546	16.803	16.340	13.207	12.043	19.811	16.663	18.917	17.475	7.038	17.128	8.494	23.103	14.803	7.902	9.615	10.372	6.377	16.940	11.579	9.067	5.305	12.921	10.292	20.266	8.788	21.361	14.918	28.408	6.433	13.741	4.114	19.006	18.362	11.644	12.311	11.421	13.193	8.389	8.895	10.566	17.622	8.359	11.420	5.610	16.628
ENSCCRG00000002988	5.385	3.447	3.525	4.448	3.312	2.877	3.141	1.942	3.446	2.676	2.337	2.863	4.298	3.498	9.746	6.704	7.316	8.910	11.410	6.037	3.471	7.793	5.339	7.123	9.813	5.552	8.589	1.862	12.055	6.008	2.959	7.136	12.567	9.696	6.943	12.690	5.020	6.438	9.463	6.793	4.992	5.324	4.336	5.931	4.968	2.406	6.814	6.102	7.355
ENSCCRG00000002990	1.380	3.569	2.417	2.998	2.408	1.046	3.456	6.045	4.606	4.248	4.612	5.663	5.571	4.975	1.874	5.147	3.706	2.556	0.543	1.238	3.812	0.708	2.625	0.952	6.150	4.686	1.971	1.423	3.296	5.090	2.328	0.000	1.046	1.594	2.636	4.284	2.655	2.417	4.953	2.871	9.811	6.831	1.202	4.210	4.022	9.593	5.799	3.464	5.772
ENSCCRG00000002991	0.046	0.000	0.140	7.700	0.662	2.579	3.855	0.000	0.000	0.000	2.035	0.000	0.000	0.000	0.000	0.000	0.037	0.000	0.052	0.090	0.000	0.000	0.000	0.000	0.047	0.000	0.000	0.000	0.000	0.000	0.000	0.000	0.076	0.000	0.000	0.000	0.000	0.000	0.543	0.000	0.975	0.072	0.000	1.711	0.000	0.072	0.000	0.000	0.000
ENSCCRG00000002998	7.535	9.453	8.245	27.224	7.755	4.724	5.165	5.033	9.295	7.171	6.538	4.482	18.873	6.336	13.995	7.654	7.785	12.512	21.003	15.594	7.056	4.481	2.832	4.238	30.243	4.960	12.639	8.552	22.143	7.097	4.675	5.038	18.602	9.565	10.266	7.023	15.048	13.272	9.501	2.972	12.119	22.501	4.069	3.378	12.959	5.601	15.210	13.920	12.116
ENSCCRG00000002999	30.041	27.044	29.375	17.426	19.857	20.419	12.333	26.378	29.637	27.621	28.223	45.477	34.162	37.356	26.377	50.824	34.570	34.787	37.438	20.779	49.080	19.403	22.707	15.856	37.474	23.648	53.956	40.997	46.480	45.122	35.380	40.030	23.826	33.262	44.002	48.052	35.713	18.723	22.972	24.816	31.120	37.536	22.173	18.748	52.856	21.516	43.993	24.286	52.206
ENSCCRG00000003006	7.709	7.293	4.323	4.259	6.789	3.423	3.838	6.883	7.331	7.176	8.316	7.289	6.576	7.796	5.143	10.449	7.626	4.754	6.124	4.431	6.211	2.362	4.809	3.577	5.739	4.846	5.365	5.929	5.872	7.163	7.261	6.763	4.925	6.757	4.634	8.508	7.362	3.410	3.198	4.955	6.035	5.793	5.546	6.703	6.927	6.792	3.806	3.493	5.806
ENSCCRG00000003010	0.518	0.327	0.544	0.287	0.484	10.455	0.431	0.407	0.214	0.441	0.270	0.031	0.308	0.093	0.277	0.227	0.343	0.185	0.524	0.287	0.390	0.077	0.000	0.000	0.683	0.302	0.069	0.039	0.148	0.336	0.127	0.182	0.061	0.477	0.337	0.000	0.235	0.183	0.785	0.082	0.091	0.242	0.546	0.150	0.223	0.052	0.469	0.673	0.281
ENSCCRG00000003012	14.905	11.827	10.209	7.638	16.304	8.092	11.480	12.373	21.934	19.517	16.196	16.400	3.395	17.597	9.713	18.590	17.763	9.931	16.943	15.177	11.490	20.086	13.379	14.065	7.746	15.666	9.165	25.334	6.507	19.021	16.159	22.050	8.804	13.578	6.536	20.501	15.258	12.347	13.153	7.230	11.655	8.834	8.363	11.862	15.632	6.807	10.600	5.566	12.428
ENSCCRG00000003017	8.043	3.435	3.436	4.568	3.040	2.819	3.463	2.846	4.883	4.128	4.826	4.326	2.308	3.021	5.329	4.620	3.997	4.147	5.305	5.684	5.502	1.767	2.537	1.915	3.882	2.012	4.837	2.424	5.639	3.852	3.078	3.087	3.842	5.023	4.193	4.667	1.730	3.975	2.796	1.260	2.558	4.356	1.630	1.412	4.551	2.761	5.137	6.333	4.967
ENSCCRG00000003018	0.000	0.000	2.691	0.157	0.000	52.713	0.089	0.094	0.105	0.000	0.000	0.000	0.000	0.302	0.000	0.000	0.074	0.000	0.241	0.106	0.505	0.000	0.000	0.000	0.000	1.164	0.177	0.128	0.000	0.000	0.000	0.000	0.089	0.000	0.000	0.000	0.000	0.000	0.814	0.359	0.273	0.085	1.482	0.000	0.078	0.000	0.000	0.000	0.000
ENSCCRG00000003019	0.098	0.025	0.050	0.361	1.732	0.664	2.559	2.114	7.372	1.229	3.999	6.076	0.540	0.709	0.822	1.337	0.703	1.113	0.037	0.032	0.154	15.106	4.876	10.886	1.078	2.298	1.214	1.308	0.763	4.081	2.055	1.756	0.845	1.812	0.493	2.215	0.000	0.000	0.194	0.795	1.057	0.930	0.407	0.424	10.084	1.081	4.156	1.584	0.584
ENSCCRG00000003020	7.141	5.590	6.558	2.027	5.524	4.132	3.951	3.788	6.472	5.447	6.383	8.211	3.517	4.523	12.723	5.268	8.234	7.398	5.324	4.825	2.103	7.675	5.067	6.278	5.251	8.808	8.468	9.229	6.066	9.104	13.537	5.983	9.953	5.714	5.713	9.789	3.222	4.136	3.555	5.076	5.153	5.346	5.655	5.096	8.887	3.774	5.152	6.274	6.180
ENSCCRG00000003035	0.308	0.234	0.527	0.056	0.666	0.000	1.087	0.805	0.000	0.222	0.064	0.000	0.000	0.289	6.015	0.000	0.160	0.119	0.086	0.000	0.000	0.000	0.000	0.306	0.205	0.386	0.063	0.275	0.156	0.000	1.410	0.000	2.937	0.135	0.174	0.130	0.115	0.201	0.000	0.258	0.327	0.000	0.266	0.995	0.225	0.060	0.065	0.000	0.069
ENSCCRG00000003045	0.000	0.000	0.000	0.102	0.601	7.104	0.462	0.000	0.205	0.401	0.291	0.000	0.000	0.327	0.000	0.066	0.000	0.000	0.156	0.000	0.000	0.082	0.000	0.000	0.000	0.116	0.000	0.000	0.000	0.000	0.000	0.000	0.000	0.000	0.000	0.352	0.000	0.000	0.000	0.058	0.059	0.055	0.144	0.053	0.000	0.000	0.059	0.057	0.000
ENSCCRG00000003048	8.912	2.590	27.213	14.512	4.522	75.983	11.459	0.879	1.575	0.552	8.299	1.575	0.499	1.998	0.139	0.410	1.020	1.979	0.820	14.984	0.783	0.844	5.107	0.436	1.164	3.410	0.621	0.297	0.591	0.130	0.386	0.499	0.944	0.992	11.679	0.122	0.411	1.788	41.064	5.210	0.651	2.757	15.960	9.941	0.765	2.192	0.362	0.118	8.535
ENSCCRG00000003053	18.813	15.010	12.152	9.341	11.690	5.154	6.281	10.907	15.695	14.098	12.563	8.724	9.945	12.094	13.081	14.573	14.100	13.453	15.102	15.259	11.727	5.634	7.341	9.001	16.381	8.501	11.687	9.785	16.780	15.053	10.142	17.077	15.156	6.287	12.689	11.327	10.373	8.614	6.044	2.069	8.046	12.099	5.631	5.280	8.892	8.415	7.950	9.079	11.096
ENSCCRG00000003059	6.929	2.258	2.333	2.163	2.223	1.976	2.796	3.134	3.392	2.321	3.030	2.846	1.565	4.260	6.620	5.909	4.055	7.291	4.473	3.922	2.689	1.963	3.473	2.438	4.125	1.800	3.969	1.444	5.032	3.775	2.345	3.014	4.672	6.021	5.093	6.477	1.846	1.299	1.791	0.654	2.856	3.005	1.249	1.085	5.732	1.305	4.229	3.397	4.504
ENSCCRG00000003064	6.414	3.771	4.516	3.732	8.613	2.161	3.270	2.309	7.287	4.532	5.332	5.987	2.597	6.058	9.557	8.670	8.265	8.201	9.013	5.791	1.554	6.577	3.603	5.348	7.223	4.180	7.625	3.315	7.849	4.482	3.773	7.885	6.476	7.407	4.974	10.812	2.773	3.219	1.673	1.406	4.174	4.729	1.506	1.937	7.116	2.540	6.810	4.085	5.833
ENSCCRG00000003066	31.940	14.865	8.382	14.431	17.086	4.099	18.012	17.001	42.822	10.973	36.497	19.732	5.070	7.728	23.270	12.964	13.004	21.409	15.199	12.874	14.529	15.012	8.035	7.757	33.686	17.658	10.652	1.677	11.559	12.556	2.651	5.698	13.781	13.152	16.615	8.980	1.581	6.123	3.872	1.744	3.194	6.379	3.494	2.518	9.896	1.945	3.881	8.131	3.239
ENSCCRG00000003070	21.709	18.155	12.472	9.544	26.272	18.395	20.590	14.553	38.731	17.513	32.706	29.373	9.324	23.521	10.274	28.989	21.394	11.102	16.674	16.431	4.212	27.063	21.328	21.108	8.031	23.912	12.571	27.563	11.002	34.175	22.358	28.811	15.983	14.795	6.825	32.069	26.075	20.092	18.837	20.989	15.005	16.003	19.280	22.593	25.197	7.007	16.070	8.344	18.253
ENSCCRG00000003077	2.451	11.331	2.800	4.756	2.369	3.779	1.021	1.373	0.829	0.649	0.329	5.029	0.195	5.393	1.139	0.107	0.856	2.397	15.078	12.628	1.385	1.121	0.507	2.144	1.999	2.083	1.867	12.162	3.934	0.215	2.278	0.829	0.734	0.938	2.904	6.080	0.890	3.555	1.661	3.691	3.771	2.218	3.380	1.154	1.356	0.398	3.183	2.054	1.742
ENSCCRG00000003079	37.902	22.535	22.099	17.145	39.049	35.077	32.947	24.609	46.402	24.464	37.448	54.836	16.345	29.137	21.416	29.394	36.818	21.138	31.159	36.438	24.605	60.120	30.149	47.885	26.425	54.054	24.660	32.491	21.438	38.020	46.204	60.103	20.965	36.090	14.491	54.902	38.383	24.055	21.482	16.606	17.494	25.300	16.779	14.645	25.590	30.788	20.818	17.012	28.736
ENSCCRG00000003089	6.893	7.014	8.340	4.808	1.732	5.746	3.235	3.409	4.453	6.314	5.122	3.634	7.297	4.028	10.471	4.830	9.472	9.389	15.410	13.634	10.617	5.857	2.298	3.896	18.052	4.115	15.122	4.169	15.920	11.504	7.006	4.021	13.786	9.720	11.485	9.223	3.473	5.891	5.212	2.093	5.500	4.764	9.864	1.438	6.121	4.295	8.449	11.230	6.479
ENSCCRG00000003090	8.441	9.874	8.259	4.051	4.873	5.061	6.397	8.096	8.566	10.136	7.959	7.060	4.166	6.893	7.899	11.923	8.087	7.343	7.875	7.166	5.821	2.723	2.646	4.849	4.941	5.609	7.035	5.461	4.982	9.858	6.533	9.622	9.399	6.257	4.318	8.928	8.509	5.835	7.216	3.393	6.639	6.260	4.473	3.662	6.950	5.134	4.898	4.303	8.003
ENSCCRG00000003095	19.169	10.481	9.609	7.458	11.469	7.580	11.382	10.048	13.099	9.361	11.138	10.127	11.861	9.464	15.766	12.780	12.145	14.722	14.563	17.602	15.034	17.726	13.962	13.911	15.189	11.123	12.344	9.601	13.885	11.001	11.654	9.850	14.728	9.530	10.629	12.294	10.975	11.603	11.641	10.082	8.937	12.119	9.932	11.076	13.868	7.578	11.764	14.185	11.330
ENSCCRG00000003097	6.279	3.616	6.644	5.014	6.526	3.305	6.756	4.262	2.762	2.620	6.543	0.994	3.114	2.806	4.883	3.077	3.713	5.809	4.035	3.832	1.308	3.247	2.732	2.716	5.612	3.720	6.268	1.521	3.676	3.630	1.707	5.623	5.216	4.157	5.564	7.931	2.688	1.670	2.774	2.135	2.424	4.315	11.145	5.459	2.529	5.368	4.279	3.684	4.703
ENSCCRG00000003101	2.758	0.554	12.289	2.049	0.919	15.338	2.073	0.066	0.597	0.208	0.682	0.307	0.198	0.136	0.073	0.202	0.100	0.390	0.162	8.577	0.051	0.000	1.592	0.000	0.268	2.076	0.063	0.481	0.000	0.000	0.214	0.190	0.000	0.133	0.967	0.000	0.324	1.781	16.107	2.628	0.065	1.287	8.372	3.377	0.475	0.179	0.427	0.187	0.317
ENSCCRG00000003107	5.013	5.002	5.699	2.760	1.248	0.638	1.987	1.031	6.438	5.133	5.663	4.702	3.985	4.070	6.513	6.371	5.757	7.636	5.718	2.488	2.537	1.926	1.247	1.671	2.307	1.263	6.448	8.430	5.531	6.182	7.261	5.365	7.220	4.607	5.065	9.156	3.319	3.622	3.350	1.342	3.461	2.729	1.205	1.413	5.307	1.477	4.883	8.701	6.697
ENSCCRG00000003108	45.618	28.167	20.711	27.407	32.647	32.013	29.639	33.680	65.977	67.347	62.027	76.223	40.958	68.865	44.211	97.997	79.549	49.505	31.303	32.738	19.214	26.493	36.631	41.076	43.071	41.472	53.056	66.451	50.317	66.065	72.539	92.573	36.954	67.516	45.802	49.890	36.281	35.372	24.628	27.029	80.650	37.244	20.027	20.037	54.568	48.428	46.437	45.501	71.982
ENSCCRG00000003115	0.032	0.014	1.007	58.642	2.475	11.278	19.616	0.231	0.072	0.079	7.538	0.013	0.341	0.088	0.166	0.045	0.045	0.096	0.053	0.130	0.105	0.037	0.103	0.182	0.396	0.911	0.201	0.038	0.870	0.000	0.089	0.015	1.423	0.129	1.119	0.237	0.235	0.459	2.060	0.248	1.274	0.192	14.959	3.858	0.342	0.213	0.639	0.077	0.118
ENSCCRG00000003116	5.325	4.051	3.708	2.330	3.770	2.094	2.088	4.168	8.776	5.716	6.333	5.007	1.230	5.740	4.414	8.089	6.267	4.303	6.912	4.034	2.781	3.611	2.581	3.734	4.375	2.349	3.993	3.407	4.251	5.217	2.050	7.843	3.461	6.753	2.509	7.349	2.958	3.765	2.078	0.996	6.207	3.072	1.099	1.734	6.702	2.338	4.473	2.564	4.464
ENSCCRG00000003120	245.203	209.661	173.533	158.786	146.382	69.472	88.153	145.115	196.838	278.834	195.365	178.768	269.414	144.489	337.218	304.798	378.252	297.171	277.503	263.688	186.392	107.763	120.393	154.814	305.243	127.080	402.991	78.361	343.397	230.379	122.247	236.186	303.797	279.097	324.214	192.865	201.869	211.378	218.718	82.577	304.579	322.725	94.263	112.687	142.617	242.891	242.183	322.620	311.378
ENSCCRG00000003123	6.945	5.287	5.571	4.712	6.168	4.458	4.968	5.886	8.966	9.175	8.834	10.131	7.418	9.735	10.830	10.773	8.117	9.286	7.787	7.084	6.814	8.682	6.402	7.493	9.770	5.511	11.358	8.101	10.221	9.345	9.849	8.365	11.263	11.030	10.001	12.703	6.812	7.809	8.801	4.864	8.963	7.708	6.087	4.896	12.708	6.085	11.216	9.467	11.159
ENSCCRG00000003124	3.257	1.961	3.427	3.746	3.781	2.875	1.673	1.150	3.047	3.255	3.234	4.472	1.683	2.783	9.017	4.402	4.991	4.841	9.441	3.540	1.413	7.052	2.554	4.013	6.635	2.698	7.190	2.241	5.117	2.802	3.009	4.482	7.107	4.084	5.926	6.805	1.192	3.263	2.295	1.743	3.035	3.049	1.055	1.616	5.057	1.045	2.707	4.370	2.150
ENSCCRG00000003126	2.655	1.363	1.601	1.545	0.495	1.436	6.091	1.496	2.681	3.150	1.890	2.496	1.556	2.566	2.289	4.956	2.861	1.204	1.254	0.845	2.517	1.281	0.915	1.599	1.040	1.042	1.027	1.301	1.687	2.323	1.868	2.603	0.713	4.107	1.743	4.151	0.514	1.021	0.855	0.391	1.523	0.984	0.539	0.711	1.938	2.695	1.756	1.661	1.668
ENSCCRG00000003135	4.455	4.493	2.531	2.893	1.971	0.793	3.395	2.730	7.981	6.565	6.551	5.043	6.521	4.657	7.921	11.872	7.786	9.529	2.440	1.583	1.453	3.941	3.046	2.186	8.815	1.112	10.404	3.804	8.319	3.418	2.734	4.768	6.568	6.508	5.104	7.465	1.759	2.375	2.114	3.318	7.630	5.777	1.947	2.559	6.405	1.968	6.169	6.899	10.761
ENSCCRG00000003146	38.342	32.552	27.510	20.949	24.792	16.686	27.677	26.475	33.834	28.927	26.839	39.973	7.665	25.354	20.772	45.567	44.395	16.440	21.139	26.713	18.128	11.429	17.538	14.720	16.897	18.163	16.979	49.616	24.272	38.242	25.544	32.230	19.595	23.981	19.748	31.975	25.453	24.139	25.810	18.957	24.242	22.341	13.462	22.051	37.764	40.937	31.420	24.684	32.310
ENSCCRG00000003153	3.604	2.124	5.692	49.626	6.347	52.046	21.952	0.961	2.995	1.954	18.542	2.015	1.322	1.772	4.739	2.731	1.524	2.026	0.609	2.084	0.425	0.695	0.688	0.269	1.129	1.131	2.092	0.108	1.628	2.751	2.327	2.455	3.169	1.932	3.631	2.934	2.346	1.182	8.145	0.567	3.811	1.567	0.936	4.145	1.270	3.592	2.434	2.087	3.924
ENSCCRG00000003160	1560.554	1914.870	1825.340	1723.038	1860.062	1099.371	1160.050	2568.494	1260.801	1789.727	1228.128	1688.531	1578.366	1481.264	1270.396	1021.722	1175.813	1482.707	1489.572	1690.932	2019.075	994.950	1545.928	1410.143	1748.096	2016.286	1117.663	2020.773	1185.476	1415.644	1608.783	1328.303	1227.054	1467.876	1653.511	1121.216	1805.487	2163.068	1970.408	1718.508	1147.173	1521.183	1956.737	1941.023	1400.222	2239.595	1436.313	1599.728	1295.563
ENSCCRG00000003169	260.681	268.065	187.403	127.055	206.649	98.001	145.766	147.295	268.353	175.310	193.734	213.476	81.328	213.651	167.295	222.233	212.987	181.991	193.734	253.564	185.764	232.761	196.066	179.221	148.101	163.766	130.933	183.709	129.824	215.987	194.207	237.164	142.736	167.126	118.694	276.191	296.850	250.342	229.522	138.960	142.759	152.979	138.050	171.396	239.124	118.246	179.535	127.633	172.347
ENSCCRG00000003170	1.866	0.472	6.730	313.189	26.478	195.550	93.767	1.524	0.625	0.230	58.285	0.268	0.283	0.888	0.981	0.906	0.113	1.452	2.269	3.210	0.428	0.933	0.420	0.253	2.280	1.297	1.918	0.195	2.671	1.292	0.000	0.695	2.773	0.792	7.476	1.424	0.581	0.610	13.626	0.990	10.823	2.299	2.038	29.514	0.557	0.750	1.708	1.908	1.418
ENSCCRG00000003181	7.689	3.956	2.806	3.494	4.693	2.760	3.479	4.308	5.324	5.817	6.902	7.026	2.123	5.653	8.483	7.392	6.497	8.645	6.090	4.921	3.379	5.400	4.827	6.017	4.990	6.538	6.308	4.738	7.278	7.182	4.342	6.925	6.931	5.272	4.886	10.813	2.344	3.140	2.233	1.944	4.429	2.697	1.337	1.817	5.544	2.647	5.434	8.010	7.438
ENSCCRG00000003183	22.126	10.461	14.830	11.541	20.938	15.050	14.813	9.852	16.063	14.193	18.434	20.696	12.700	13.767	39.127	16.412	13.901	20.111	23.144	16.758	7.725	34.011	18.785	25.755	21.236	17.417	32.166	26.977	22.769	21.371	32.000	25.110	24.693	18.414	17.040	21.677	17.399	15.763	11.408	14.536	21.616	21.770	16.926	17.728	34.743	10.050	23.031	25.773	22.186
ENSCCRG00000003184	40.364	35.736	26.168	40.109	36.078	40.156	37.332	54.482	54.636	52.518	61.010	59.038	36.409	76.319	36.394	84.330	67.865	48.564	30.378	34.735	31.724	44.237	41.161	38.331	36.147	43.534	32.196	61.990	25.147	60.470	57.740	68.318	31.222	51.023	27.324	53.238	44.577	39.061	44.361	35.044	45.159	33.656	39.984	38.717	56.344	45.599	49.082	31.599	54.600
ENSCCRG00000003185	5.704	5.344	4.470	5.381	6.756	4.017	6.194	2.061	5.789	3.147	5.268	3.680	2.576	3.647	8.597	3.564	6.294	4.210	5.518	5.847	0.570	5.616	3.663	7.899	5.279	5.870	2.994	1.950	3.127	3.673	2.776	9.582	5.897	6.010	4.103	7.579	3.767	2.419	2.199	2.839	4.477	3.490	1.382	2.442	4.120	2.856	4.253	4.021	4.969
ENSCCRG00000003186	0.798	1.189	1.074	1.482	0.556	3.802	2.194	0.345	1.049	0.717	1.022	0.567	0.249	1.455	0.802	0.563	1.551	1.531	0.645	1.449	0.799	0.177	0.617	0.315	1.699	0.794	1.322	0.698	1.230	0.845	0.451	0.174	1.243	1.557	0.403	5.883	0.563	0.847	0.645	0.558	1.147	0.812	0.065	0.322	0.796	0.463	1.412	0.900	0.812
ENSCCRG00000003190	29.042	27.610	22.557	15.337	31.711	26.420	22.002	19.750	31.976	23.096	26.918	33.442	8.184	23.611	15.414	39.188	28.859	17.014	25.652	26.055	17.515	32.461	26.654	25.744	16.196	30.554	17.937	20.854	19.236	31.219	23.716	35.899	17.416	18.077	10.980	31.876	29.485	23.249	22.366	16.277	19.074	17.528	13.883	28.028	27.613	12.271	20.837	14.462	23.995
ENSCCRG00000003192	7.090	4.926	4.145	3.748	5.857	8.296	6.134	3.293	7.758	4.179	6.457	6.904	3.350	5.448	7.377	7.043	6.329	5.795	5.741	5.957	2.828	8.004	3.837	6.412	5.648	4.496	6.750	6.590	5.558	5.586	5.443	5.698	6.353	6.328	4.843	9.610	4.982	3.482	3.802	4.345	6.304	4.908	2.224	3.459	8.094	2.090	5.697	4.675	6.273
ENSCCRG00000003195	2.129	0.567	21.863	8.095	1.736	33.801	14.628	0.517	0.512	0.000	2.906	0.211	0.000	0.000	0.000	0.000	0.000	0.352	0.000	5.555	0.000	0.151	2.673	0.000	0.343	1.189	0.000	0.000	0.000	0.000	0.000	0.000	0.536	1.397	9.452	0.000	0.000	2.674	27.925	1.612	0.193	0.679	5.880	6.491	0.721	0.616	0.193	0.000	0.000
ENSCCRG00000003196	13.341	6.001	7.907	28.337	9.020	8.326	6.833	2.341	4.425	10.471	8.085	2.793	33.869	12.534	24.236	5.761	26.516	17.512	22.009	12.383	10.319	0.484	3.328	1.641	50.949	3.262	40.800	1.902	23.908	5.203	1.976	9.459	19.926	34.960	31.131	8.101	14.328	14.196	8.069	2.108	15.536	17.940	2.721	4.081	4.652	11.104	18.401	15.360	11.452
ENSCCRG00000003197	7.676	7.096	5.313	8.075	8.794	7.399	12.792	9.974	13.666	8.205	12.299	10.958	2.574	12.325	5.847	12.082	11.343	5.775	7.158	6.330	7.232	7.542	5.913	6.879	5.880	8.105	5.651	6.964	5.630	13.002	7.885	12.600	4.371	7.488	4.093	11.912	8.797	7.645	8.921	4.862	7.455	6.632	6.364	6.910	9.762	8.791	5.855	4.608	9.367
ENSCCRG00000003198	11.285	6.789	6.443	5.261	6.778	3.788	5.626	2.969	11.968	7.034	10.929	10.515	3.133	7.465	10.066	13.083	8.886	9.573	13.483	11.189	3.739	11.416	5.594	7.789	8.859	6.313	8.717	8.104	10.149	10.381	9.346	12.347	11.096	8.830	6.517	13.277	10.052	9.937	9.583	5.377	9.508	7.675	5.758	5.866	13.136	2.897	8.686	6.943	11.325
ENSCCRG00000003200	0.433	0.041	6.080	3.330	245.926	349.831	228.255	173.483	88.355	88.446	195.952	274.948	104.168	46.020	10.113	60.570	42.408	52.580	1.275	1.330	1.126	527.528	670.314	697.578	34.858	350.967	17.171	181.758	48.803	137.978	315.655	127.598	5.077	51.489	17.231	151.732	1.335	0.672	1.367	284.599	184.349	68.005	285.948	402.543	248.812	90.979	73.857	37.655	19.787
ENSCCRG00000003201	8.777	5.101	3.302	3.446	4.086	2.459	2.444	3.615	8.396	5.292	8.087	6.663	2.558	7.126	3.894	6.760	6.059	4.930	3.073	3.113	3.805	3.869	1.559	3.092	3.184	3.019	4.451	5.549	4.283	6.309	6.042	7.331	4.945	5.155	1.695	8.413	5.192	4.878	3.176	2.792	4.745	4.071	2.721	3.335	8.629	3.554	5.384	2.275	6.161
ENSCCRG00000003207	3.082	2.042	2.855	6.333	1.804	4.876	3.395	0.794	2.408	1.547	1.878	1.768	2.045	1.781	4.006	2.776	1.697	3.499	4.740	3.451	2.364	2.396	1.705	1.730	2.814	2.388	4.445	1.796	5.269	2.946	2.641	2.595	5.226	2.341	2.991	3.681	5.944	4.177	4.820	2.948	4.309	5.961	2.046	2.093	2.027	1.645	3.983	4.768	3.975
ENSCCRG00000003209	27.660	23.158	23.797	10.183	25.010	17.510	16.526	13.180	19.861	16.494	19.213	18.040	12.684	12.980	29.999	15.984	17.926	23.860	32.759	30.218	23.663	52.138	18.304	28.809	28.487	22.429	25.161	15.278	26.987	16.774	27.221	18.408	29.539	21.123	17.831	30.709	26.247	24.069	29.936	20.125	16.591	19.911	23.856	26.146	23.212	11.657	19.174	17.749	19.893
ENSCCRG00000003211	0.573	0.435	18.173	224.615	39.884	201.816	136.037	0.250	0.000	0.103	70.210	0.000	1.117	0.000	0.000	0.000	0.198	0.442	0.000	2.959	2.405	0.000	0.516	0.000	0.254	0.358	0.000	0.000	0.000	0.000	0.000	0.000	4.166	1.130	22.393	0.000	0.429	0.749	49.870	0.958	12.273	1.242	1.285	50.920	2.615	1.012	0.000	0.117	0.000
ENSCCRG00000003213	0.193	0.300	1.205	6.406	2.809	5.308	4.237	0.793	2.212	1.464	2.113	3.007	1.340	0.973	0.673	1.275	1.566	0.373	0.308	0.365	0.245	5.266	2.318	2.584	0.189	0.701	0.949	1.885	3.076	1.598	2.146	1.942	1.686	0.453	3.066	1.738	0.563	0.714	0.748	0.426	1.404	0.149	1.922	4.356	1.032	1.099	0.551	0.448	0.779
ENSCCRG00000003216	11.163	6.484	8.980	12.291	7.415	16.135	14.000	10.253	16.265	7.067	11.920	7.389	6.230	11.154	9.768	9.468	9.538	15.290	9.247	10.328	7.951	17.510	6.047	7.263	7.477	6.869	11.299	9.662	9.249	14.760	7.936	15.189	10.511	10.336	11.483	9.691	9.385	5.166	8.749	5.249	11.170	9.998	9.394	6.511	8.136	4.176	6.540	8.113	8.698
ENSCCRG00000003219	19.067	15.287	15.036	21.483	10.776	26.704	12.718	20.096	12.285	16.816	12.923	13.029	13.992	15.904	14.489	13.759	16.047	19.576	20.216	18.310	18.387	11.482	6.290	11.952	22.936	14.340	23.522	14.212	21.272	20.480	20.593	20.509	16.504	28.350	27.380	25.468	12.851	10.014	9.578	7.926	15.425	12.034	8.422	7.407	8.782	14.128	5.441	16.764	24.932
ENSCCRG00000003228	0.907	1.004	3.654	7.663	1.241	5.094	2.849	1.571	0.371	2.404	4.574	0.758	2.406	3.881	2.962	2.636	2.451	5.756	1.737	1.388	3.131	0.974	1.654	1.189	2.229	2.819	4.529	1.028	3.478	1.584	0.900	1.724	4.266	1.455	5.601	3.755	0.897	3.866	3.457	0.871	2.359	1.009	1.576	0.632	2.154	2.822	1.646	1.987	4.527
ENSCCRG00000003232	139.891	103.100	101.363	220.497	113.775	96.718	60.731	29.872	74.866	111.040	75.096	62.717	88.388	79.691	134.522	113.337	93.890	144.824	222.148	264.758	100.511	55.780	33.738	74.733	174.071	69.300	147.705	63.775	127.738	53.587	60.232	106.747	110.852	117.952	89.898	100.795	209.320	226.096	186.835	57.094	130.783	174.128	86.972	105.591	79.273	61.200	127.982	135.802	115.792
ENSCCRG00000003239	4.651	2.303	2.540	1.882	2.272	1.015	1.398	0.779	3.363	2.080	2.976	2.461	1.614	2.598	6.012	3.780	3.454	5.425	4.671	3.839	1.120	2.807	1.774	3.241	4.546	1.902	4.772	1.859	4.498	3.236	1.950	3.422	6.939	3.016	3.053	5.367	2.541	2.032	1.604	0.986	2.418	2.694	0.908	1.347	2.980	0.956	2.762	2.670	3.552
ENSCCRG00000003247	22.530	21.524	13.456	8.623	18.604	12.889	12.586	15.301	27.859	18.764	24.115	23.986	4.999	20.356	10.124	33.648	21.999	10.865	12.677	15.676	8.571	22.928	17.269	17.646	7.519	20.065	10.346	24.264	11.670	26.572	22.029	27.412	12.106	13.002	4.336	24.977	19.754	18.418	18.236	16.660	12.046	11.394	13.838	19.158	19.714	7.168	13.937	5.631	15.152
ENSCCRG00000003249	103.033	43.739	125.519	81.829	62.907	35.611	42.866	89.240	30.905	21.858	52.609	3.931	71.520	12.896	161.648	22.839	86.908	136.050	109.335	97.524	76.280	37.374	20.815	28.226	156.977	72.426	171.232	2.472	123.316	12.378	3.503	16.992	112.669	155.816	233.569	10.931	48.642	37.017	26.043	30.215	69.054	83.965	48.846	41.910	7.574	21.859	80.009	102.582	73.177
ENSCCRG00000003264	5.362	3.812	2.887	3.248	1.594	0.712	1.835	2.671	3.259	4.009	3.367	3.689	3.610	5.024	5.150	7.026	6.424	2.695	2.395	2.621	6.813	1.371	1.721	2.047	6.321	1.383	5.653	1.285	3.690	1.742	2.105	5.121	5.229	7.450	3.778	5.604	2.024	2.533	2.688	0.464	3.477	3.100	1.080	1.047	3.156	4.150	5.838	4.873	4.476
ENSCCRG00000003265	8.804	11.581	6.584	14.824	14.062	10.071	13.943	8.545	13.912	12.974	18.512	16.081	7.045	13.947	7.643	17.636	17.425	12.123	9.484	9.317	7.536	5.039	10.355	10.455	19.805	10.031	13.375	1.120	17.657	10.763	8.985	14.202	11.834	16.088	12.825	9.019	4.323	3.952	4.757	1.628	8.435	8.365	5.889	6.787	9.616	6.749	10.158	15.888	12.442
ENSCCRG00000003268	1.404	1.248	0.721	0.063	0.381	7.483	1.117	0.151	0.321	0.171	0.660	0.071	0.000	0.000	1.243	0.283	0.252	0.963	0.389	0.000	0.083	0.203	0.000	0.343	0.055	0.206	0.365	0.051	0.321	0.167	0.183	0.271	0.812	0.152	0.185	0.134	0.139	0.000	0.073	0.361	0.147	0.068	0.423	0.047	0.270	0.000	0.000	0.071	0.000
ENSCCRG00000003270	0.267	0.101	0.101	0.441	0.256	0.516	0.707	0.282	0.328	0.808	0.335	0.297	0.248	0.314	1.334	0.443	0.185	0.412	5.138	0.131	0.000	1.804	3.325	0.954	0.830	3.391	0.873	0.337	0.675	0.482	0.000	0.879	1.033	0.410	0.473	1.777	0.699	0.911	0.437	0.223	2.155	2.773	1.244	0.505	0.657	0.336	0.451	0.230	0.357
ENSCCRG00000003273	9.644	7.794	6.083	5.485	4.545	3.411	3.747	4.017	8.050	8.398	9.078	9.289	6.397	7.394	13.567	11.855	9.258	10.816	10.207	8.835	7.966	7.335	5.402	7.207	9.142	3.705	10.088	6.258	12.115	9.348	8.932	9.175	10.890	9.139	10.415	10.657	8.226	7.869	6.506	2.889	7.326	6.352	2.687	2.529	12.774	6.589	11.802	9.528	7.949
ENSCCRG00000003278	7.042	6.175	6.286	4.444	5.002	5.773	4.737	6.649	8.331	4.806	8.458	7.777	3.276	7.572	2.476	7.136	8.634	3.825	6.577	3.999	6.851	4.718	3.922	5.380	3.868	5.950	3.873	5.521	4.038	8.747	5.791	8.701	3.645	4.190	1.984	8.370	6.778	4.569	9.214	3.816	4.901	5.129	5.514	7.872	5.470	4.982	5.182	1.787	5.843
ENSCCRG00000003285	3.849	2.364	1.696	2.311	1.913	1.668	2.130	0.729	3.995	2.916	3.378	4.698	2.354	3.570	6.530	4.069	3.283	5.898	7.227	3.270	0.531	3.786	2.386	2.897	4.305	1.759	4.548	2.441	5.333	3.122	2.646	3.696	6.403	3.026	3.733	4.378	1.924	1.126	0.735	1.017	2.170	3.468	0.449	0.494	2.614	1.376	5.374	3.523	3.203
ENSCCRG00000003286	21.968	12.899	11.570	8.567	12.738	3.469	8.517	7.004	28.661	12.585	18.410	15.824	8.791	14.978	96.299	29.550	47.627	79.621	22.881	16.831	4.602	12.980	5.160	17.545	19.197	8.667	41.076	1.772	52.469	15.892	2.220	14.841	77.529	44.005	44.744	23.583	5.339	6.321	3.721	2.580	13.604	11.993	3.059	2.125	10.496	4.771	21.180	27.557	25.184
ENSCCRG00000003288	2.484	1.060	1.768	1.230	1.255	0.839	1.136	0.900	3.406	2.185	2.177	2.586	0.415	3.183	2.067	4.483	3.912	2.244	3.355	2.303	1.429	2.239	0.359	1.736	1.601	1.020	1.878	1.053	2.654	3.327	0.863	4.125	1.659	3.923	1.850	4.369	2.114	1.447	1.355	0.416	2.146	0.982	0.172	0.340	2.104	1.221	1.917	1.597	2.664
ENSCCRG00000003289	30.936	25.476	19.693	22.626	18.906	7.472	29.819	45.377	57.729	63.424	44.207	41.505	32.900	56.107	55.700	74.311	73.678	57.099	19.203	12.441	24.310	27.631	24.852	25.270	44.887	19.405	57.447	15.379	52.785	60.958	24.086	78.162	37.610	63.647	54.672	47.416	11.120	13.412	11.181	14.010	61.969	26.128	14.680	15.343	43.136	44.500	55.667	44.675	58.766
ENSCCRG00000003293	0.519	1.517	1.276	1.182	1.299	0.221	0.921	0.996	1.383	0.777	1.317	2.150	0.858	2.133	2.250	1.941	4.331	1.616	2.627	1.111	0.282	0.556	1.054	1.174	0.951	2.602	1.597	1.572	2.082	6.646	1.801	2.977	1.723	1.687	2.282	2.982	0.292	1.828	0.329	0.602	1.171	0.664	0.457	0.410	2.753	0.975	2.364	1.250	2.781
ENSCCRG00000003298	37.780	27.520	29.555	12.707	66.469	52.682	72.855	62.987	63.121	51.283	51.297	64.211	61.638	50.245	36.663	52.261	42.401	38.451	23.780	16.705	28.212	91.333	81.468	92.516	33.497	81.258	42.171	76.635	50.447	60.274	66.880	54.364	41.901	36.140	42.956	61.445	23.422	23.174	21.164	47.918	52.892	53.778	41.165	56.347	76.559	45.812	48.316	34.908	51.705
ENSCCRG00000003301	15.691	4.952	4.869	1.229	6.654	3.358	0.557	4.934	0.439	2.148	2.240	0.672	0.743	0.000	11.100	1.095	1.830	6.149	14.896	23.601	2.528	2.882	3.157	20.473	5.128	5.346	14.530	0.067	2.184	1.411	0.026	0.294	15.108	7.776	15.906	0.755	6.021	3.970	7.664	7.412	0.063	1.204	0.463	4.387	0.408	1.053	5.602	10.306	0.498
ENSCCRG00000003303	1.209	1.428	4.796	84.619	8.544	6.897	11.103	3.849	1.628	2.358	22.749	1.491	1.501	1.575	2.751	3.942	3.665	1.752	3.424	1.374	1.696	5.830	0.962	2.858	1.667	7.436	2.498	1.384	3.137	2.166	1.583	2.821	3.771	1.511	2.239	5.194	2.417	2.462	19.470	12.052	2.625	1.480	8.228	9.683	1.730	1.030	1.857	1.879	3.494
ENSCCRG00000003304	7.977	4.845	2.928	3.167	6.253	3.850	4.910	1.274	9.587	6.991	8.989	9.315	7.256	6.492	14.927	7.431	9.652	9.634	12.238	8.301	1.741	18.612	6.589	13.033	7.258	5.432	10.223	9.060	9.740	7.610	9.823	8.456	12.534	8.740	9.689	13.744	5.966	4.604	1.681	2.666	5.750	5.813	2.706	1.868	8.833	3.755	7.634	7.069	8.639
ENSCCRG00000003310	2.356	1.853	1.192	14.177	1.919	6.084	2.245	0.996	0.865	3.371	1.060	0.571	0.594	0.635	1.505	1.132	0.958	1.155	2.655	3.159	1.036	0.710	0.282	0.250	1.568	3.006	1.297	0.586	1.377	0.655	0.867	0.902	1.694	1.123	0.630	1.204	2.244	2.056	2.224	0.673	0.658	1.908	1.468	1.082	0.881	0.826	1.570	2.108	1.656
ENSCCRG00000003317	14.518	13.305	10.851	5.137	14.482	11.785	9.114	10.501	19.030	11.537	16.304	18.854	6.015	14.515	14.575	26.407	18.804	13.706	13.333	9.978	9.633	13.372	7.821	12.156	9.451	13.838	11.695	13.431	12.505	17.065	12.168	26.187	10.062	15.923	9.457	22.622	16.773	8.990	8.425	11.771	12.982	10.256	11.286	7.780	15.602	9.323	11.554	8.383	13.312
ENSCCRG00000003319	24.342	17.560	18.610	10.238	21.691	11.101	20.387	14.699	12.758	22.779	10.118	10.931	9.233	19.292	13.813	28.937	15.926	7.549	18.927	13.889	7.689	19.321	23.912	10.812	13.595	30.797	16.248	19.466	17.533	24.540	21.439	27.029	10.803	15.501	13.686	15.567	13.105	10.580	8.112	20.642	14.545	17.150	11.781	14.966	13.518	17.039	4.853	17.999	23.267
ENSCCRG00000003326	1.610	0.751	1.449	2.111	0.526	0.383	0.675	0.350	2.304	1.427	1.697	1.439	1.139	1.317	7.286	2.397	2.377	5.040	2.563	1.449	0.520	0.385	0.033	0.890	3.674	0.673	3.116	0.900	5.784	1.095	0.696	1.101	5.114	2.939	3.653	2.087	0.492	0.800	0.748	0.092	1.304	2.413	0.206	0.095	1.539	0.745	2.815	2.925	2.548
ENSCCRG00000003333	5.988	4.425	4.501	2.296	3.876	2.877	2.125	3.266	4.744	4.012	4.753	3.119	2.943	3.904	7.294	5.925	4.712	6.688	4.834	3.427	2.564	3.202	1.489	3.389	5.112	2.209	3.898	3.427	5.723	5.393	3.088	3.764	7.175	3.949	3.704	7.347	3.325	4.065	3.801	3.038	3.557	4.711	3.160	3.585	5.415	3.254	4.296	4.948	4.866
ENSCCRG00000003338	15.085	13.448	12.064	8.208	23.364	12.188	16.123	20.402	18.389	13.254	19.652	18.543	4.158	14.703	4.736	12.560	10.273	5.991	14.369	11.012	13.966	16.468	20.699	12.791	4.565	21.252	7.237	17.141	6.583	13.598	15.521	19.049	5.031	10.418	3.864	11.188	24.617	20.014	27.062	18.717	9.885	7.833	18.373	23.344	11.514	7.083	7.238	3.553	8.748
ENSCCRG00000003343	1.963	1.903	2.678	2.550	3.517	4.257	4.620	3.793	5.936	4.581	7.054	4.041	4.133	4.740	6.287	7.086	4.494	5.451	3.663	1.990	2.655	4.293	1.557	1.328	3.621	3.021	2.014	4.133	3.973	5.048	3.639	2.097	3.674	6.088	3.995	1.867	0.827	2.097	2.240	2.300	6.567	4.431	3.339	2.625	6.410	1.482	5.684	4.698	5.780
ENSCCRG00000003347	5.434	3.027	3.121	1.082	4.847	2.264	2.708	1.904	4.469	3.713	3.877	4.320	1.943	2.876	4.713	3.407	2.886	4.161	5.310	3.489	1.476	6.874	3.169	6.540	2.349	2.206	3.909	2.935	4.502	3.465	2.389	3.963	4.050	2.013	2.088	4.172	3.077	2.930	2.176	2.699	2.629	2.003	2.427	2.889	4.554	1.462	2.595	2.584	3.145
ENSCCRG00000003349	0.300	0.238	0.361	24.191	0.434	22.051	4.383	0.224	0.382	0.465	3.427	0.327	0.194	0.758	0.193	0.487	0.596	0.220	0.192	0.253	1.046	0.286	0.251	0.204	0.228	0.190	0.376	0.476	0.260	0.592	0.321	0.805	0.119	0.463	0.378	0.681	0.171	0.186	0.571	0.625	0.514	0.271	1.731	1.312	0.604	0.515	0.554	0.163	0.432
ENSCCRG00000003351	29.985	30.566	27.461	8.271	11.470	5.890	6.457	6.901	14.946	14.976	12.463	15.588	10.683	18.662	20.423	14.478	15.385	14.927	25.868	25.155	18.838	11.934	9.105	9.859	13.219	8.389	15.989	17.933	21.925	15.174	21.162	13.326	19.581	12.418	16.603	24.170	16.138	20.134	17.279	10.696	12.816	8.727	7.405	2.994	17.497	8.634	14.435	12.664	13.593
ENSCCRG00000003352	24.893	20.553	15.287	10.541	18.029	7.430	9.966	11.058	22.014	16.767	19.523	21.189	10.456	16.837	14.708	28.155	21.953	18.455	18.991	17.996	14.135	20.888	16.407	15.435	14.847	18.636	16.324	14.035	17.490	21.652	15.582	21.355	20.648	15.114	11.544	25.044	26.486	21.423	24.352	11.794	14.943	15.384	13.901	15.662	17.877	9.327	13.502	10.140	21.171
ENSCCRG00000003361	0.066	0.126	1.206	61.531	2.008	6.265	4.668	0.259	0.473	0.702	6.475	0.354	0.172	0.189	0.257	0.345	0.501	0.809	0.111	0.523	0.468	0.365	0.149	0.370	0.237	0.303	0.537	0.374	0.535	0.595	0.303	0.149	0.709	0.269	0.730	0.740	0.371	0.216	3.212	0.359	2.036	0.469	1.006	3.296	0.828	0.545	0.251	0.379	0.616
ENSCCRG00000003362	6.738	2.827	6.206	3.406	4.903	10.191	9.814	6.205	8.067	4.745	7.147	7.279	1.155	4.198	3.033	2.778	1.525	1.567	2.064	6.219	2.389	10.588	9.090	6.618	2.885	18.224	3.213	5.782	2.049	3.335	6.740	7.430	2.258	2.483	3.381	7.509	3.922	2.977	3.685	7.310	2.552	3.006	19.264	7.136	3.615	5.855	2.727	2.962	3.442
ENSCCRG00000003363	5.730	4.575	3.442	9.953	5.799	16.277	11.422	2.384	4.782	2.968	6.396	3.109	2.960	3.914	6.109	3.414	3.637	4.942	5.621	4.305	3.141	3.937	2.489	3.420	4.170	3.596	6.148	2.723	6.775	3.435	3.352	2.788	7.760	3.284	3.727	10.381	3.986	4.309	4.850	3.923	3.474	5.549	2.802	3.755	3.177	1.414	3.491	4.066	3.401
ENSCCRG00000003365	2.774	1.863	3.143	2.792	2.801	1.617	2.265	1.130	1.404	0.886	1.451	0.217	1.458	0.417	3.085	0.493	2.049	3.816	4.034	2.955	1.248	1.253	0.269	0.611	2.893	2.894	2.405	0.561	2.179	0.435	0.312	0.389	2.421	2.033	2.155	0.558	2.741	1.617	2.894	1.367	1.530	3.434	5.908	2.958	0.395	0.560	3.057	3.028	3.073
ENSCCRG00000003367	2.794	1.584	2.683	1.643	1.656	0.680	1.637	2.004	5.240	2.900	3.489	3.636	2.186	4.072	4.048	4.974	4.555	3.675	3.572	3.676	2.963	0.481	1.555	2.441	2.527	0.548	5.510	1.877	3.155	3.427	1.664	3.882	4.213	6.821	3.700	1.881	1.106	2.201	0.554	0.343	1.211	2.032	0.340	0.187	3.201	2.321	2.848	2.546	4.069
ENSCCRG00000003371	2.920	1.415	4.294	0.774	1.729	0.800	0.825	1.244	2.682	0.671	2.230	1.782	0.269	0.933	1.437	0.471	1.890	0.862	0.907	1.771	4.213	1.747	1.456	2.071	3.915	1.761	1.533	0.555	3.265	2.968	3.497	4.142	2.425	2.451	4.948	10.486	1.162	0.974	0.995	0.208	0.580	0.734	0.214	0.896	0.771	1.365	1.416	1.016	1.327
ENSCCRG00000003378	5.073	6.686	4.914	3.163	5.320	3.368	5.160	4.640	7.727	5.484	5.492	6.509	3.916	5.709	6.278	8.171	5.823	6.880	4.257	6.534	6.761	4.251	3.285	3.863	3.678	3.647	4.467	6.013	5.449	5.700	5.211	6.093	6.244	4.803	4.739	9.127	5.285	6.747	7.289	4.361	3.849	4.299	4.869	4.561	5.648	3.441	3.453	4.932	6.031
ENSCCRG00000003379	8.806	1.882	3.224	3.607	2.067	1.194	1.877	1.169	1.416	3.212	0.844	1.499	3.289	3.615	10.945	7.385	9.248	9.902	11.906	10.427	2.371	3.495	0.737	3.514	8.266	1.685	8.231	1.294	10.357	2.847	1.141	2.491	11.551	4.851	4.339	7.919	4.719	9.055	4.085	1.449	5.917	9.856	0.686	1.973	3.197	1.435	6.520	11.101	3.555
ENSCCRG00000003388	11.878	9.932	10.241	10.723	8.096	6.964	11.762	10.094	9.627	10.499	9.005	9.828	9.495	9.915	8.074	9.024	8.372	10.528	13.721	12.469	15.065	8.739	7.342	8.836	13.600	8.566	12.081	8.163	13.511	8.845	6.299	5.689	12.821	6.388	12.719	9.007	11.717	7.912	13.201	4.747	9.781	13.561	6.612	8.889	6.116	9.049	11.339	14.505	8.683
ENSCCRG00000003393	16.370	6.028	6.182	6.696	18.214	9.950	10.948	12.635	15.536	8.403	11.381	19.883	6.725	9.747	16.586	6.514	7.668	13.951	15.934	19.975	8.833	47.466	20.664	40.700	20.789	18.558	18.203	15.239	15.637	13.154	21.644	13.542	17.760	9.370	13.610	16.134	8.758	11.507	5.233	6.857	13.015	17.017	4.560	4.547	23.899	8.526	13.185	14.348	8.029
ENSCCRG00000003394	4.678	1.741	2.606	0.996	3.235	0.782	0.852	2.681	2.046	3.500	2.677	2.474	0.445	2.872	10.169	2.516	1.273	6.796	2.952	1.581	0.365	30.692	5.168	3.076	2.888	10.794	5.904	1.778	2.958	3.002	3.250	3.388	1.837	4.439	4.152	3.125	0.045	0.197	0.203	1.513	2.688	1.546	1.978	0.825	2.052	0.781	6.719	2.691	3.240
ENSCCRG00000003396	22.552	18.733	17.258	12.219	10.332	12.468	13.666	17.599	20.630	12.336	24.951	21.086	12.616	12.941	16.530	16.835	15.982	18.499	16.536	12.296	10.045	16.657	12.669	13.399	14.713	12.990	23.403	11.719	17.027	18.215	11.546	11.010	18.525	18.877	17.461	17.677	7.081	8.616	8.307	7.242	6.816	12.592	8.136	8.919	18.969	14.322	14.833	18.896	14.495
ENSCCRG00000003397	6.020	3.610	4.946	3.400	6.222	6.196	4.500	5.316	8.842	4.267	7.589	10.609	3.681	6.349	8.224	7.040	7.354	6.013	5.808	4.310	2.162	9.307	7.364	7.312	3.883	6.019	5.286	5.965	5.808	8.847	6.543	7.727	7.468	6.772	5.989	8.532	5.665	4.583	4.259	8.184	5.561	4.012	5.945	6.383	7.866	3.577	5.361	4.318	6.622
ENSCCRG00000003405	25.604	21.062	14.327	11.677	49.313	69.060	43.537	25.577	35.621	32.014	30.347	24.858	7.023	24.030	27.688	66.188	38.843	21.301	16.082	10.744	13.361	29.658	16.672	24.278	16.394	32.483	20.387	7.635	18.368	30.559	10.475	41.580	20.128	38.405	6.978	38.276	23.150	14.520	13.760	12.313	57.161	12.339	28.196	32.330	19.584	8.050	10.500	9.719	24.360
ENSCCRG00000003408	0.000	0.043	0.343	0.248	0.000	8.145	0.095	0.000	0.000	0.000	0.095	0.046	0.000	0.054	0.109	0.000	0.000	0.088	0.000	0.000	0.000	0.000	0.000	0.045	0.000	0.000	0.141	0.235	0.000	0.051	0.000	0.050	0.141	0.000	0.000	0.095	0.299	0.000	0.380	0.283	0.000	0.000	0.000	0.000	0.292	0.044	0.048	0.138	0.151
ENSCCRG00000003409	8.780	5.916	8.069	3.508	8.206	8.649	8.631	6.804	10.101	8.963	10.322	10.929	8.154	9.645	9.699	12.671	9.346	7.737	10.779	7.060	5.305	12.466	7.954	11.831	6.654	10.163	10.452	9.470	9.418	9.609	9.175	12.746	6.791	10.633	9.293	15.172	4.835	5.740	5.665	6.724	8.784	7.714	8.371	7.056	11.619	8.841	8.966	7.674	11.207
ENSCCRG00000003425	9.363	8.268	3.171	5.000	6.414	1.950	2.512	2.020	15.431	8.717	13.955	6.215	2.625	6.075	12.654	14.665	16.870	6.680	9.217	4.911	2.355	10.332	3.676	8.252	5.548	5.887	9.602	4.404	10.669	5.278	6.402	5.334	12.957	5.486	7.239	2.574	7.172	4.214	3.123	2.765	5.529	7.987	3.279	3.794	10.913	3.162	3.976	2.801	5.336
ENSCCRG00000003428	20.258	27.193	28.677	18.262	24.061	17.073	21.501	35.043	30.005	27.408	28.838	35.451	26.623	27.426	27.492	32.106	32.470	20.990	22.775	21.409	35.802	31.147	28.313	27.994	28.860	30.894	36.607	44.745	26.041	37.514	43.036	34.020	17.055	34.547	36.127	28.327	19.989	22.603	16.582	24.527	36.112	29.208	21.204	16.010	42.155	45.300	32.352	28.296	30.831
ENSCCRG00000003431	6.803	5.537	12.564	0.825	6.718	0.945	1.950	4.092	7.780	10.577	7.068	8.864	4.452	5.562	10.991	7.512	9.442	5.773	11.099	11.550	11.698	17.776	14.687	11.694	12.556	7.755	3.985	12.264	16.174	15.045	15.121	9.014	27.076	6.350	7.539	14.746	3.368	4.606	5.940	3.354	1.660	2.699	3.512	3.531	17.045	4.224	4.960	9.329	6.840
ENSCCRG00000003432	48.565	23.730	44.338	10.437	60.258	24.841	35.787	32.972	65.650	55.164	82.929	80.654	27.863	22.283	71.095	42.243	57.932	58.491	43.037	47.550	19.116	126.714	71.164	115.936	27.296	83.024	62.950	62.940	100.379	89.730	69.032	54.780	67.325	29.286	41.235	55.665	13.762	13.628	11.704	40.692	39.199	43.260	31.178	36.928	51.502	29.587	50.777	57.057	103.179
ENSCCRG00000003433	4.259	5.566	3.830	2.738	2.982	0.463	2.687	0.804	5.789	0.877	4.407	0.516	1.309	1.358	1.557	0.875	1.342	1.381	4.011	5.091	4.623	0.197	0.265	0.300	3.023	1.293	1.388	0.526	1.966	0.492	0.148	1.547	1.264	1.398	1.205	0.925	3.363	5.029	8.273	0.596	0.534	1.737	4.325	0.446	0.645	0.264	1.064	2.030	1.233
ENSCCRG00000003434	8.563	7.085	4.657	4.921	4.022	2.002	2.615	2.316	7.332	5.464	6.739	5.018	3.364	6.757	6.959	7.506	6.408	8.614	8.202	6.318	2.237	3.557	2.258	3.952	7.366	3.192	6.911	6.654	7.710	6.034	4.672	6.972	8.839	5.831	6.745	7.836	4.720	5.745	4.790	2.092	3.978	5.972	3.203	1.958	6.054	2.711	4.932	6.679	5.935
ENSCCRG00000003444	2.809	2.064	3.017	3.391	2.895	7.423	4.396	3.742	4.260	2.212	4.935	4.225	3.135	4.314	4.726	4.880	4.863	4.528	2.920	0.780	1.803	4.988	4.315	5.035	2.727	6.238	6.068	2.902	4.274	4.626	6.259	6.838	4.288	5.536	3.983	8.507	1.596	3.264	3.249	2.765	4.791	4.077	2.855	6.138	3.425	3.078	2.881	2.781	4.430
ENSCCRG00000003447	0.218	0.116	0.174	0.055	0.000	0.138	0.045	0.087	0.074	0.108	0.084	0.000	0.047	0.359	0.190	0.155	0.577	0.218	0.061	0.000	0.101	0.179	0.000	0.087	0.044	0.053	0.382	0.032	0.774	0.152	0.035	0.000	0.562	0.144	0.555	0.172	0.131	0.100	0.000	0.388	0.130	0.223	7.933	0.095	0.000	0.225	0.223	0.236	0.091
ENSCCRG00000003457	2270.098	88389.683	82365.451	1924.394	2274.820	25656.989	8022.868	22971.001	876.296	11508.379	5361.873	18793.106	50839.463	21706.059	2379.635	14576.267	1809.555	9556.392	13623.265	60021.874	97156.621	28739.581	16482.352	28714.994	23817.304	18637.891	27000.599	46440.182	38182.818	23124.454	38831.851	11320.758	30057.483	4077.393	35965.202	40410.454	24992.450	4603.255	3141.860	68019.170	4346.526	7142.607	38309.423	16438.946	42096.251	16863.420	44060.372	1192.677	30758.538
ENSCCRG00000003459	18.326	12.443	13.416	11.577	24.537	19.669	18.099	17.228	24.867	19.747	21.340	22.557	13.805	20.850	20.758	26.726	19.572	19.785	19.416	13.790	8.376	26.726	23.114	26.385	17.345	31.986	23.916	16.345	20.624	26.749	23.368	29.537	20.954	20.055	15.003	33.921	16.649	13.279	11.260	15.086	18.829	17.895	17.199	16.085	24.835	10.397	16.454	13.470	21.656
ENSCCRG00000003468	1.692	4.896	3.850	1.586	1.474	15.201	1.796	4.259	1.157	3.883	2.737	5.985	5.396	4.778	2.731	3.061	3.319	2.677	2.602	2.323	6.282	1.749	6.550	4.939	2.393	1.921	6.600	9.847	2.794	5.929	5.337	3.098	2.976	3.520	3.161	5.708	2.274	1.631	1.561	7.274	1.695	2.878	4.525	2.673	11.904	3.544	5.471	1.904	5.677
ENSCCRG00000003472	9.454	6.206	8.835	13.275	8.894	9.971	9.256	6.280	10.617	5.058	11.479	9.639	6.632	8.295	9.360	8.364	7.692	8.296	11.976	8.336	4.605	10.546	8.133	10.777	8.863	7.718	9.601	7.651	9.416	10.775	8.223	7.029	8.313	6.135	6.284	11.451	6.296	6.044	5.811	5.472	5.274	6.840	5.159	6.694	9.646	5.494	9.256	7.329	7.710
ENSCCRG00000003494	5.003	2.532	3.753	7.084	4.091	13.997	4.690	0.780	3.212	4.538	2.887	2.176	4.093	2.755	5.090	5.793	7.517	7.309	8.078	7.136	1.899	1.146	1.586	2.280	9.732	2.678	6.324	2.040	6.023	4.677	2.130	7.234	6.336	6.822	6.265	5.160	5.359	5.045	4.164	1.574	5.264	6.155	1.449	2.650	2.300	1.841	5.607	5.406	4.673
ENSCCRG00000003500	190.512	5317.015	9478.812	393.803	388.367	2085.840	1622.335	4450.951	195.083	2040.698	708.039	2242.455	9195.713	2343.620	400.918	1577.530	130.859	721.568	1548.266	5709.747	6797.440	3890.439	3708.642	3017.667	2133.440	3340.167	2740.761	7342.177	4161.957	4008.309	7267.946	1454.194	2416.764	556.823	4560.235	7404.820	3729.759	596.919	500.802	9352.858	475.980	728.756	3975.873	2141.856	5881.965	2107.916	4911.698	150.082	4030.825
ENSCCRG00000003507	4.797	6.182	3.853	1.953	1.446	0.599	2.164	1.037	5.849	2.821	3.913	2.743	3.806	5.424	5.344	5.487	6.005	5.197	5.164	3.380	2.836	2.457	1.790	1.466	3.375	0.780	3.990	1.389	7.008	6.497	1.297	4.863	5.073	4.262	6.356	5.363	4.384	4.445	4.085	1.895	9.638	2.963	2.054	4.673	5.092	5.072	5.996	4.961	6.897
ENSCCRG00000003510	21.796	16.655	18.121	16.768	11.446	10.480	9.183	8.348	15.443	16.638	16.981	13.807	16.119	16.556	15.756	18.878	17.689	16.865	30.632	17.984	11.623	10.835	10.303	11.732	18.828	11.428	20.468	13.124	20.531	22.640	14.124	20.820	15.978	15.280	15.505	21.490	20.019	18.190	14.659	9.922	14.550	20.408	8.117	8.048	17.565	11.175	15.822	21.737	28.425
ENSCCRG00000003516	4.179	1.608	2.131	1.259	1.354	0.371	0.578	1.123	2.691	1.501	2.342	2.466	1.333	2.693	5.163	3.137	3.282	4.793	5.141	3.307	2.000	1.453	1.066	1.969	3.425	0.904	3.685	0.904	4.908	1.941	1.232	2.953	5.053	3.233	3.327	4.966	2.630	1.721	1.380	0.555	1.980	1.794	0.520	0.582	2.247	0.650	2.866	3.449	1.898
ENSCCRG00000003522	3.967	3.247	3.091	1.201	2.231	1.900	1.857	1.612	3.762	3.574	3.094	3.126	3.544	3.614	6.830	4.827	2.937	5.125	5.863	3.993	1.917	2.356	1.595	1.613	4.316	1.241	4.829	2.558	5.064	4.554	2.123	2.101	6.354	3.696	3.826	6.143	3.025	3.082	2.420	0.959	3.008	3.356	1.951	0.930	4.278	1.311	4.391	3.806	4.833
ENSCCRG00000003529	15.859	3.561	12.324	400.668	26.957	53.098	60.309	9.185	16.356	10.862	27.979	5.218	1.742	16.931	5.433	7.111	0.834	0.930	0.602	3.930	0.720	52.442	12.625	2.341	0.535	29.606	3.354	21.065	0.813	11.727	16.704	10.713	5.233	1.442	1.460	17.209	7.617	4.992	29.633	23.258	6.029	6.868	20.695	19.469	15.248	13.565	8.075	3.322	9.484
ENSCCRG00000003530	13.757	12.390	9.847	7.708	9.635	9.607	8.582	9.119	15.552	13.020	14.240	15.209	12.168	10.150	16.112	18.338	15.006	15.907	16.295	13.349	8.151	12.910	10.835	13.063	12.019	9.575	16.916	12.497	14.376	14.646	14.103	13.282	14.487	13.578	12.669	20.812	9.509	9.588	8.300	6.218	14.144	10.127	8.636	8.116	19.345	8.847	12.745	13.126	14.945
ENSCCRG00000003531	18.554	12.795	17.461	7.923	11.963	12.847	10.030	11.388	14.961	10.475	11.980	15.475	10.348	16.923	18.082	12.792	16.779	17.215	21.094	23.628	13.060	14.214	10.593	10.155	17.350	8.898	17.938	8.570	16.745	7.660	10.764	13.461	18.509	13.366	14.295	12.989	15.854	10.674	9.787	9.349	10.650	10.339	9.544	7.958	11.857	9.074	12.598	20.353	12.270
ENSCCRG00000003532	7.358	8.972	5.809	7.918	6.083	3.980	10.486	7.942	13.064	12.721	8.277	7.843	7.128	13.210	3.584	13.603	14.008	7.049	5.328	4.837	4.509	2.579	4.492	4.028	7.590	2.794	7.928	6.641	7.165	9.352	7.887	16.898	8.099	14.581	7.204	14.200	8.283	7.368	9.144	5.765	16.728	7.506	6.151	3.009	11.290	7.445	10.006	7.685	12.655
ENSCCRG00000003536	54.763	32.187	30.876	27.465	33.479	34.398	36.298	22.019	37.506	42.163	41.894	33.333	40.966	29.548	36.776	52.325	41.446	38.523	55.732	49.685	18.929	23.722	19.158	29.685	54.324	35.352	40.593	23.362	39.080	41.339	35.767	53.165	38.654	41.450	35.643	38.664	45.658	53.720	31.641	30.953	46.537	50.284	27.240	35.237	26.718	19.478	22.802	29.806	33.425
ENSCCRG00000003544	22.912	26.829	53.023	4.163	14.527	7.579	39.535	73.255	61.057	25.117	23.387	35.329	45.817	6.289	89.515	19.269	39.192	38.124	8.082	14.314	24.424	8.839	45.296	23.187	35.733	14.399	41.467	14.485	24.116	31.277	17.974	4.793	46.395	48.170	52.915	24.875	1.640	10.914	16.079	24.516	18.047	9.106	27.008	20.122	25.732	40.909	47.968	23.556	41.923
ENSCCRG00000003546	83.812	51.770	73.984	37.560	217.357	310.310	160.927	130.076	137.437	80.615	150.409	187.674	48.695	46.621	115.169	52.220	52.842	89.322	93.701	93.748	71.402	377.197	268.427	279.649	96.713	209.829	70.158	87.149	135.603	114.677	130.278	94.019	96.815	49.327	91.710	122.954	37.913	53.799	49.268	133.121	63.403	54.449	117.109	153.041	151.710	78.325	51.518	59.680	125.499
ENSCCRG00000003547	9.302	7.625	9.070	3.470	18.973	5.979	10.186	6.168	15.664	3.674	10.758	12.370	2.659	11.348	9.061	11.552	9.617	13.365	5.549	5.872	5.526	0.961	15.082	12.983	9.836	4.270	0.245	8.838	10.498	13.294	7.348	4.055	17.255	8.728	10.546	10.185	3.141	3.024	3.966	2.307	7.259	5.698	1.509	2.856	11.667	2.739	0.000	8.391	3.518
ENSCCRG00000003550	1.132	0.987	0.436	1.856	1.432	1.782	1.958	0.998	1.908	3.634	2.414	3.820	1.601	2.580	2.542	5.413	1.355	1.454	0.760	0.715	1.004	1.774	0.824	1.737	1.366	1.166	1.229	1.831	1.974	2.577	2.278	1.971	1.662	2.578	1.707	2.528	1.331	0.835	1.526	1.040	1.630	1.673	1.356	0.787	2.409	1.929	1.425	1.403	3.101
ENSCCRG00000003555	5.573	2.984	2.605	3.100	2.667	0.944	2.140	1.373	6.140	4.328	5.809	4.554	3.318	4.992	7.793	6.498	6.508	7.287	3.794	4.430	1.782	2.053	1.173	2.603	5.844	1.420	5.764	2.399	6.451	5.212	2.061	5.842	7.361	5.440	4.984	7.559	4.441	4.360	3.249	1.297	3.536	5.068	1.641	1.609	5.391	1.375	5.560	4.853	5.480
ENSCCRG00000003563	5.412	4.549	5.720	3.494	5.846	2.713	6.213	7.512	5.726	3.821	4.788	7.069	3.147	7.162	5.149	7.331	5.756	4.446	3.971	4.722	7.469	3.676	3.682	6.682	5.492	5.301	8.204	6.068	4.901	7.879	8.198	9.024	7.189	8.755	5.102	7.251	8.439	3.307	3.816	2.466	9.497	6.234	3.433	4.275	6.906	7.290	6.841	5.532	8.045
ENSCCRG00000003564	22.385	20.836	22.866	18.123	16.659	39.855	23.372	27.047	22.123	13.227	12.849	17.448	8.289	16.322	19.127	14.826	14.528	17.278	27.644	36.028	34.981	15.750	18.019	20.349	14.879	23.317	12.952	12.414	24.242	12.770	20.211	15.998	16.117	15.708	27.388	15.907	7.701	17.061	6.872	7.501	17.426	12.234	7.589	8.648	16.665	12.834	14.448	18.984	13.951
ENSCCRG00000003569	8.949	2.670	2.274	3.219	2.919	0.735	2.230	0.660	7.128	5.088	5.607	5.860	3.175	7.213	15.425	8.262	9.995	14.854	9.642	6.606	1.055	5.273	1.822	5.625	9.581	2.063	9.303	4.662	12.653	5.672	3.957	6.845	11.995	9.113	6.955	10.959	2.801	3.370	0.827	0.388	5.088	4.408	1.712	1.324	8.221	1.533	9.327	7.359	6.937
ENSCCRG00000003575	10.939	11.812	32.305	3.680	70.529	62.346	67.491	46.760	80.817	28.758	75.053	68.074	64.565	44.367	28.310	41.827	55.901	13.708	17.271	17.018	9.013	97.520	63.818	119.316	29.286	134.474	58.569	50.817	49.062	66.403	62.597	21.985	23.386	26.742	33.990	51.714	5.411	9.996	9.549	34.524	20.143	54.075	21.802	31.274	61.123	49.305	53.954	32.159	30.802
ENSCCRG00000003577	10.006	12.786	14.130	33.515	12.056	56.413	34.693	5.491	12.712	11.535	22.250	12.478	13.888	11.667	8.770	12.382	10.804	12.707	14.045	7.822	7.282	8.072	6.412	7.535	7.148	11.191	15.435	8.187	12.166	11.692	8.205	10.178	12.061	12.007	11.601	10.296	10.622	11.933	20.089	9.280	8.711	9.910	10.287	16.202	9.466	7.879	10.801	6.942	17.131
ENSCCRG00000003578	8.790	9.176	9.784	3.649	5.684	3.580	7.453	5.191	4.835	6.995	4.200	7.273	7.382	6.353	6.381	8.916	5.625	7.360	8.312	6.892	13.561	7.767	5.807	6.405	6.999	5.389	7.508	7.266	8.265	7.365	7.719	7.141	6.954	4.653	6.127	9.748	10.446	7.221	8.205	6.369	4.779	5.654	5.950	6.745	8.252	3.565	6.526	5.610	7.428
ENSCCRG00000003580	11.010	6.122	5.527	4.631	15.558	17.402	14.686	2.490	17.984	8.619	17.454	14.556	2.644	12.278	6.918	14.888	15.701	6.246	8.663	6.587	3.157	17.654	13.336	8.829	6.360	12.387	5.482	12.524	8.106	17.933	10.592	18.360	8.379	8.186	3.923	17.665	14.394	9.665	6.836	5.156	14.352	6.890	4.716	8.989	17.958	3.530	10.096	3.627	8.922
ENSCCRG00000003581	1.599	1.145	1.757	1.041	2.411	2.251	2.504	1.254	6.500	2.510	9.899	21.846	1.086	2.517	5.208	2.677	1.646	2.288	1.237	1.130	0.415	26.517	15.320	27.963	1.575	5.850	2.940	3.007	2.025	4.042	7.256	8.304	2.526	2.151	2.924	6.456	0.000	0.317	0.000	1.140	0.909	0.283	0.418	2.839	4.991	1.013	4.322	1.137	3.027
ENSCCRG00000003583	58.114	46.844	56.236	37.410	121.143	257.136	105.209	96.335	64.283	78.068	56.002	66.287	41.891	44.566	82.715	73.127	79.436	54.834	53.401	37.947	8.663	130.643	167.210	153.258	66.226	159.517	28.049	43.537	101.920	82.216	52.501	73.621	63.181	74.050	81.259	84.362	55.297	39.383	60.607	59.434	115.311	59.303	98.154	121.483	58.972	84.321	75.412	69.843	98.363
ENSCCRG00000003588	11.821	10.106	5.665	4.584	7.380	4.537	5.286	4.098	14.075	9.424	12.981	8.276	6.065	9.969	9.678	18.212	11.268	11.988	11.789	6.714	3.005	9.815	6.257	7.288	7.691	6.460	9.061	7.309	11.365	12.621	6.340	12.736	13.822	12.474	8.149	15.690	7.554	9.524	11.461	4.076	11.387	10.804	5.226	8.017	11.144	4.007	9.498	8.825	14.199
ENSCCRG00000003589	0.100	0.000	0.000	0.000	0.382	0.183	0.248	0.694	0.000	0.000	0.083	1.877	0.259	0.187	0.096	0.189	0.482	0.230	0.112	0.000	0.000	1.167	5.475	0.474	0.088	0.249	0.082	0.059	0.906	0.449	1.051	1.136	0.083	1.222	1.197	0.420	0.000	0.000	0.000	0.333	1.098	0.000	0.000	0.000	4.145	0.313	0.252	0.244	0.621
ENSCCRG00000003591	2.096	1.502	2.661	0.830	1.497	1.253	1.305	0.523	3.378	1.798	1.806	1.743	2.187	2.230	7.906	4.921	2.500	4.553	3.188	2.053	1.367	1.180	0.921	1.839	3.922	0.792	4.780	1.443	6.511	3.185	0.734	1.590	4.439	4.395	3.956	3.594	0.998	1.381	0.528	0.831	1.445	1.376	0.973	0.901	2.064	0.387	2.352	2.042	4.447
ENSCCRG00000003600	6.911	2.458	3.551	2.971	4.774	2.235	3.318	0.970	5.853	3.812	3.199	5.074	1.132	7.746	15.216	6.433	10.210	12.956	13.657	10.889	2.675	7.782	2.736	8.141	15.813	3.635	11.033	2.658	10.654	3.408	2.905	5.978	10.791	8.762	9.746	15.294	3.968	2.717	1.288	0.606	4.312	3.271	1.090	1.488	4.864	2.776	9.786	6.898	4.491
ENSCCRG00000003602	3.392	1.516	2.032	2.347	2.713	1.455	1.558	0.952	2.995	2.416	2.952	4.941	2.057	4.003	5.412	3.765	4.153	3.994	3.413	3.742	1.974	2.605	2.751	3.778	5.018	2.011	4.215	2.422	3.069	3.023	2.413	3.141	3.349	5.305	4.700	6.577	1.973	3.398	1.493	0.567	2.365	2.782	1.159	0.458	3.631	1.596	3.532	4.291	4.570
ENSCCRG00000003606	18.525	13.521	18.673	7.140	33.317	12.643	20.403	26.659	33.436	23.718	32.804	42.045	10.555	18.468	23.824	19.219	18.682	24.402	16.409	11.323	7.200	67.639	12.492	13.024	9.978	15.405	22.937	50.342	23.452	16.038	50.655	27.314	14.421	19.272	20.161	32.196	10.256	5.374	6.800	22.552	11.291	13.994	8.952	20.851	42.296	16.459	31.563	45.311	34.373
ENSCCRG00000003611	5.653	4.009	3.174	2.574	4.012	2.013	2.311	2.628	4.925	2.956	3.958	3.715	1.048	3.414	4.606	5.382	4.066	4.768	5.707	4.718	2.006	7.397	2.964	4.490	2.793	3.404	2.689	2.426	3.827	3.721	2.424	4.339	4.278	2.707	1.545	6.277	4.061	4.826	3.686	2.370	2.899	2.783	2.202	2.899	4.374	0.917	4.164	2.696	3.293
ENSCCRG00000003615	24.626	9.494	8.324	5.983	7.307	4.066	4.134	1.433	12.127	7.596	9.922	12.466	3.818	9.134	25.803	10.523	13.990	27.004	39.294	22.056	4.035	15.859	5.915	13.723	23.074	6.797	23.939	3.432	22.665	10.455	5.394	9.665	24.779	16.314	14.226	16.222	6.031	9.627	5.561	1.562	7.120	9.724	2.130	2.318	16.554	2.850	13.627	19.180	11.684
ENSCCRG00000003617	19.322	7.844	11.528	8.879	11.199	3.268	5.388	3.691	8.922	10.595	10.026	7.314	15.316	11.671	34.617	21.158	22.971	24.530	24.010	22.591	12.912	3.519	1.195	3.033	17.536	3.164	26.236	4.097	18.965	7.366	5.412	12.485	26.839	12.248	17.816	10.560	19.777	11.504	8.496	4.490	14.021	15.224	11.010	4.794	5.802	8.532	14.568	23.353	15.270
ENSCCRG00000003628	3.832	2.850	2.629	2.058	2.279	1.812	3.089	3.277	3.667	4.022	2.903	4.003	1.660	4.131	6.405	4.480	5.030	4.530	5.418	3.014	1.397	5.451	2.922	4.614	3.518	2.953	5.014	3.343	5.999	4.244	3.243	3.560	4.647	2.885	3.971	7.595	3.116	3.262	2.332	2.013	4.422	3.128	1.813	2.395	4.285	1.635	3.432	2.615	4.696
ENSCCRG00000003630	5.958	4.366	4.039	4.870	4.448	2.259	5.793	4.425	5.698	7.763	4.242	4.484	5.515	8.390	5.274	16.188	8.571	5.553	4.513	5.271	6.336	1.308	2.516	1.995	6.642	2.049	6.922	2.027	5.456	3.976	3.261	9.357	7.931	15.516	7.426	5.938	5.930	5.984	6.917	2.986	13.922	5.235	2.839	3.138	6.686	6.878	6.507	7.172	6.412
ENSCCRG00000003632	8.367	5.151	5.587	5.409	5.098	1.935	7.227	2.919	8.996	7.714	8.282	8.482	4.864	8.387	15.398	10.612	14.288	8.898	6.139	5.019	4.453	3.822	2.014	2.879	7.986	2.472	10.242	5.464	9.806	8.000	4.852	9.821	8.660	13.285	6.632	8.902	3.235	3.516	3.538	2.434	4.319	3.229	2.032	1.264	6.994	5.265	7.221	4.475	8.625
ENSCCRG00000003636	4.720	0.690	1.092	1.803	2.908	1.350	1.520	1.986	9.549	1.403	6.439	3.642	0.531	2.673	5.058	0.998	3.685	3.582	2.272	1.986	0.295	2.879	0.273	1.824	5.044	1.274	4.876	0.488	2.399	2.694	0.845	2.392	6.341	6.463	4.788	3.239	0.529	1.223	0.426	0.196	0.771	1.114	1.014	0.077	2.580	1.010	3.003	2.696	3.146
ENSCCRG00000003637	1.288	1.117	3.054	0.270	0.353	0.169	0.458	3.997	0.541	1.843	2.303	1.653	1.594	0.173	1.241	1.046	3.125	1.130	0.612	1.442	0.861	0.646	0.332	0.584	0.490	0.614	0.908	0.766	1.673	1.983	0.906	1.937	6.711	1.916	1.244	1.087	0.688	0.361	1.860	0.615	1.092	0.290	0.635	0.417	0.806	3.319	2.641	1.354	1.801
ENSCCRG00000003642	4.024	5.020	2.295	1.582	1.802	0.686	0.931	6.069	0.737	0.477	1.013	0.420	1.073	0.464	0.831	0.397	1.027	0.444	0.658	2.597	1.422	0.097	0.988	1.417	1.919	1.135	1.384	0.673	1.307	1.377	3.525	1.274	0.823	1.473	0.187	1.240	1.455	0.851	5.110	3.078	1.085	1.405	1.198	5.625	1.456	2.695	1.817	1.583	1.097
ENSCCRG00000003647	3.020	19.649	38.111	4.004	5.107	8.196	2.983	9.392	1.411	5.283	3.121	11.430	18.437	13.362	3.049	2.588	1.193	2.080	30.509	23.891	33.599	12.129	3.628	7.419	8.297	7.912	8.751	57.764	9.580	5.314	58.373	5.424	6.447	1.008	6.266	19.538	19.574	4.040	7.998	26.055	9.755	15.632	19.744	13.321	23.715	8.623	23.311	6.117	10.239
ENSCCRG00000003648	14.763	11.820	8.499	12.664	11.182	14.393	15.428	17.202	13.730	11.623	10.822	10.308	8.461	13.536	7.116	14.482	10.942	9.034	13.932	9.577	8.294	9.056	13.888	10.030	8.987	11.053	9.220	9.468	7.612	10.497	8.288	13.736	8.881	11.213	7.806	5.085	10.585	8.425	8.196	14.036	12.933	11.176	7.840	13.594	12.758	10.699	7.135	10.628	7.850
ENSCCRG00000003651	32.359	31.137	30.087	50.747	38.984	10.957	65.202	44.358	56.537	48.826	36.515	48.670	29.072	48.646	28.812	48.700	58.745	29.925	22.872	14.730	28.075	19.890	16.679	31.076	36.565	27.318	36.853	42.720	32.632	57.588	39.686	63.535	27.486	57.312	28.515	60.774	25.995	22.798	25.530	25.537	47.035	28.356	25.773	26.644	50.116	39.595	41.326	25.927	43.026
ENSCCRG00000003656	6.069	3.991	5.736	3.893	4.209	2.798	7.347	3.063	5.873	4.522	5.035	5.779	4.171	5.852	5.145	5.631	7.273	4.551	5.336	4.985	7.022	3.613	4.139	4.304	3.979	4.375	5.398	4.545	4.417	6.796	3.894	6.586	3.355	4.850	4.751	5.740	3.890	3.110	4.010	3.329	4.223	4.192	1.565	3.933	5.966	4.471	5.139	3.440	4.837
ENSCCRG00000003659	6.078	3.453	3.663	3.067	6.009	2.232	3.201	2.971	6.167	4.161	5.841	6.432	3.446	6.894	9.742	6.389	7.529	8.604	9.736	5.120	2.386	6.131	6.329	7.519	6.424	3.853	6.842	3.261	8.228	7.058	3.117	7.396	7.815	4.949	6.196	11.158	3.941	3.188	1.505	2.605	4.568	4.799	1.367	1.947	6.258	2.335	6.079	4.762	6.826
ENSCCRG00000003662	3.220	4.038	5.395	1.487	3.712	7.593	4.085	1.787	4.233	3.500	6.018	7.932	1.273	3.923	5.785	5.396	7.672	5.380	3.310	3.354	1.611	4.643	6.915	5.779	2.620	8.313	7.936	1.478	4.801	7.306	3.658	6.439	3.935	8.701	4.605	10.907	2.179	0.720	1.901	1.364	2.602	2.156	0.739	3.325	5.740	3.335	4.029	4.154	6.867
ENSCCRG00000003669	6.867	2.592	8.097	3.615	3.824	5.686	6.364	5.208	3.760	1.379	5.986	6.840	4.832	3.920	4.350	2.334	4.014	0.338	2.707	4.788	5.630	11.923	6.291	9.686	5.394	5.177	10.842	12.074	2.902	4.131	7.148	3.765	3.228	3.930	5.044	6.483	1.578	0.818	0.991	2.689	3.050	3.565	2.684	2.605	8.092	4.278	7.965	3.547	6.826
ENSCCRG00000003670	15.473	9.819	12.223	7.118	14.596	11.005	9.240	15.612	14.055	9.272	16.416	11.617	15.463	12.976	18.657	22.777	20.823	17.649	12.174	6.847	4.856	10.921	5.835	7.443	15.885	10.351	16.591	7.026	15.547	13.237	7.336	13.314	13.943	17.474	17.568	13.277	6.988	7.353	8.575	8.282	15.978	13.835	11.646	12.314	7.061	6.078	11.540	14.052	15.880
ENSCCRG00000003678	2.675	2.963	3.028	2.771	2.191	0.884	2.267	2.053	3.434	2.422	2.425	3.333	1.674	2.511	3.400	3.973	2.621	3.015	3.265	1.939	2.580	0.397	0.980	2.891	4.044	1.590	2.939	2.267	2.258	1.535	2.237	4.018	2.966	3.328	1.493	4.199	4.812	2.587	1.734	1.471	4.160	2.560	1.067	1.648	2.943	2.547	3.806	1.280	3.786
ENSCCRG00000003680	4.318	2.449	1.958	1.191	2.649	0.479	3.830	2.858	4.542	3.510	3.317	3.550	3.517	3.991	2.773	5.343	4.572	4.360	3.186	2.768	1.763	1.789	1.140	0.947	2.684	1.577	4.045	2.264	2.561	3.771	3.187	5.082	3.656	4.218	2.907	5.560	1.776	2.694	2.316	1.080	1.620	1.458	2.706	1.110	5.400	1.684	2.643	2.051	3.199
ENSCCRG00000003682	4.017	3.102	3.577	1.700	5.569	7.067	5.115	2.774	4.767	4.365	5.174	8.520	2.940	4.618	3.204	4.134	2.730	3.445	4.237	4.630	5.255	13.914	8.144	9.098	4.395	3.869	5.496	6.678	3.814	4.120	5.020	6.957	3.825	3.642	2.237	6.984	6.190	3.371	2.422	5.671	4.522	2.782	3.703	4.496	5.739	2.282	3.129	3.909	6.349
ENSCCRG00000003689	0.533	0.371	0.301	0.589	0.450	0.318	1.710	0.218	0.202	1.649	0.432	0.431	0.383	0.121	0.252	0.273	0.226	0.523	0.885	0.247	0.309	0.471	0.000	0.100	0.512	0.418	0.698	0.311	0.338	0.332	0.685	0.147	0.262	0.548	0.486	0.396	0.156	0.379	0.214	0.280	0.092	0.099	6.297	0.063	0.153	0.205	0.141	0.171	1.252
ENSCCRG00000003692	5.368	6.983	11.151	1.312	0.742	0.505	1.182	1.311	2.608	1.123	0.524	1.238	4.033	0.491	18.878	1.068	5.192	3.283	5.139	4.205	3.231	1.079	1.075	4.387	3.435	1.296	2.984	0.179	0.831	4.879	0.509	0.786	9.803	3.729	17.933	4.758	0.504	2.169	1.797	1.599	1.585	1.580	0.421	0.433	1.230	1.174	2.942	9.547	1.224
ENSCCRG00000003697	7.613	4.672	4.284	2.894	4.774	2.401	4.111	3.039	5.937	5.000	9.205	8.662	3.065	6.116	5.980	8.891	9.574	3.286	5.751	4.235	3.430	5.763	2.264	3.989	6.237	4.105	6.425	4.526	4.146	10.320	4.389	8.175	4.766	8.496	4.100	8.006	5.868	4.024	4.498	2.381	8.219	4.807	1.663	3.115	8.499	4.466	5.900	3.943	8.216
ENSCCRG00000003698	2.367	1.554	2.606	1.839	6.449	1.701	2.471	1.825	3.811	2.879	2.272	3.832	2.541	4.114	10.903	5.092	5.378	7.550	3.941	3.031	1.869	5.212	2.747	3.018	4.889	2.420	6.047	3.441	9.680	3.080	1.234	2.437	6.150	6.997	9.176	8.756	1.254	2.683	0.626	2.447	5.308	3.643	3.495	4.595	4.993	2.710	7.467	5.412	6.437
ENSCCRG00000003705	2358.755	3113.767	2039.158	1795.122	2332.994	1494.091	1962.021	2940.373	2100.029	2115.173	1875.648	1797.966	2426.021	2046.524	1556.957	1400.829	1417.863	1731.622	1610.812	2161.616	1552.163	1466.978	2119.750	1455.688	1783.877	2320.470	1037.491	2338.724	1362.935	1643.059	2001.476	1514.588	1562.057	1421.435	1796.874	1219.176	2957.091	3090.748	3242.685	3405.514	1319.758	2470.566	3388.823	3314.715	1837.365	2046.914	1501.611	1779.042	1563.839
ENSCCRG00000003713	17.839	13.679	16.125	9.821	16.323	19.888	12.765	17.464	18.049	15.193	17.089	21.709	12.148	29.080	19.320	24.827	20.007	15.970	21.745	18.070	17.204	11.934	15.260	13.984	20.370	12.786	22.211	16.050	18.170	23.597	18.658	27.252	20.574	29.632	19.748	31.322	14.096	17.203	12.180	15.529	18.597	19.174	13.702	18.283	22.720	16.684	18.355	12.207	25.291
ENSCCRG00000003720	21.478	11.654	14.135	6.866	26.103	38.868	42.858	44.797	35.422	19.583	21.740	23.710	18.963	19.155	8.581	25.197	25.825	11.424	6.028	12.128	12.829	22.016	15.183	24.012	5.734	20.671	11.744	25.759	8.511	12.182	13.593	26.631	9.148	10.470	10.657	13.193	15.359	9.042	16.985	12.944	24.472	8.574	15.149	16.525	11.366	12.256	13.805	5.693	15.841
ENSCCRG00000003723	8.441	6.979	7.463	4.010	3.642	4.886	6.762	4.000	8.298	10.926	6.065	6.807	9.720	4.877	10.681	11.579	12.836	11.168	12.055	11.785	6.422	7.041	4.601	12.695	11.844	14.004	10.093	3.332	12.253	7.580	5.812	13.355	10.555	5.300	8.422	13.047	6.566	7.047	5.607	5.158	9.976	11.573	3.553	13.024	6.483	2.451	8.535	8.844	6.539
ENSCCRG00000003725	54.103	7.067	4.855	1.156	5.333	74.378	3.580	14.460	3.298	32.129	15.442	28.484	8.643	78.632	66.841	14.153	20.182	41.693	6.521	36.167	0.000	23.109	13.135	10.428	25.439	67.717	103.996	1.750	45.752	13.142	19.953	5.067	38.898	10.257	45.842	39.740	8.478	19.406	14.385	2.149	0.572	21.740	7.022	9.994	1.571	7.319	27.094	52.454	48.616
ENSCCRG00000003733	2.064	1.533	12.951	2.203	3.187	0.454	2.532	1.876	1.849	2.715	3.296	2.832	1.400	6.743	9.904	5.527	5.368	8.753	11.839	14.914	4.640	2.681	0.849	2.244	3.944	3.443	8.341	1.469	7.256	2.508	0.853	6.378	12.040	7.356	11.633	10.263	7.384	4.545	1.929	1.050	3.425	8.343	0.588	2.351	3.145	2.746	5.533	4.038	12.503
ENSCCRG00000003747	8.836	11.205	8.661	5.583	5.956	4.618	5.168	6.355	10.709	10.645	11.718	12.085	12.271	14.497	14.453	17.168	12.964	17.132	17.798	11.803	5.621	6.270	4.952	8.167	10.576	6.382	16.840	14.160	14.084	16.019	14.181	14.450	12.220	11.397	8.531	24.484	11.708	8.940	7.818	9.361	11.068	9.772	8.515	5.570	21.381	5.115	16.627	8.368	14.516
ENSCCRG00000003748	5.499	6.239	7.036	5.957	11.704	5.553	7.851	5.035	9.541	7.310	7.224	7.480	6.589	6.159	13.413	9.557	7.408	8.608	9.358	5.854	3.841	13.161	6.431	9.209	10.111	9.719	9.739	7.748	10.316	6.870	5.765	8.208	11.777	8.530	8.160	11.746	13.534	12.310	14.180	8.532	9.947	11.516	6.575	11.055	9.911	3.146	9.172	9.903	7.683
ENSCCRG00000003754	5.764	6.571	5.792	2.625	7.409	4.040	3.085	3.648	6.302	4.289	4.546	5.235	0.993	5.469	4.032	5.231	6.802	3.366	6.897	6.209	4.219	5.799	3.239	4.262	3.681	5.061	3.446	3.189	4.239	7.476	3.035	6.348	5.496	3.657	2.576	7.529	6.485	7.327	9.190	3.243	2.059	2.658	4.464	3.251	4.430	1.989	3.739	2.682	5.289
ENSCCRG00000003755	7.121	5.144	3.308	1.469	2.986	2.034	2.238	4.937	4.613	3.984	3.924	3.513	2.396	4.025	4.797	5.371	3.490	3.997	4.657	2.515	4.642	3.645	2.430	1.646	3.314	1.614	3.184	3.868	3.074	5.110	4.671	4.913	2.699	3.576	2.805	5.310	2.896	3.072	4.428	2.831	3.283	1.198	2.624	2.730	3.887	2.712	4.379	2.375	3.939
ENSCCRG00000003758	2.196	0.956	1.683	6.300	2.494	4.289	1.223	1.090	0.839	1.277	1.385	1.755	0.505	0.208	0.574	0.309	0.366	0.158	5.435	6.215	2.089	3.225	0.615	2.167	2.527	4.842	0.360	7.269	0.279	0.205	5.630	3.261	0.228	0.055	0.179	3.006	2.561	1.997	1.004	1.302	0.682	2.968	1.095	1.471	0.731	1.142	1.270	1.220	1.671
ENSCCRG00000003760	5.917	13.313	7.359	9.438	9.186	10.858	8.500	9.461	10.383	9.741	7.611	9.194	5.838	8.154	5.981	9.372	9.035	7.471	8.143	8.986	10.259	7.352	11.520	6.994	10.484	9.363	8.419	9.556	6.799	9.280	7.813	9.352	6.931	8.216	7.975	7.174	19.280	14.113	20.287	13.837	9.183	13.751	14.836	15.611	11.023	6.657	7.864	8.118	11.451
ENSCCRG00000003762	4.525	4.254	4.476	5.449	6.717	4.260	8.661	7.601	6.537	5.107	4.843	4.934	2.707	6.461	9.240	6.809	4.694	6.060	7.364	2.755	2.460	4.418	3.816	6.060	6.695	6.919	6.912	4.568	6.317	6.216	5.763	5.195	3.311	5.276	7.171	7.493	7.248	5.483	6.046	6.392	8.315	8.913	7.435	10.227	4.484	7.101	4.887	8.338	6.138
ENSCCRG00000003766	18.162	13.094	25.933	11.045	5.087	1.660	2.074	6.347	4.700	4.340	7.796	0.926	19.124	1.673	29.739	3.952	18.861	23.117	20.735	6.912	12.975	1.038	0.652	0.437	25.236	3.015	26.856	0.616	19.637	3.896	0.544	2.764	31.660	23.326	28.646	2.071	12.160	9.188	16.070	1.459	4.107	15.203	3.379	1.798	1.317	4.567	14.315	21.044	14.274
ENSCCRG00000003770	11.308	15.983	21.086	13.138	13.000	26.411	9.643	14.202	21.309	13.136	17.358	15.609	10.928	17.664	13.436	35.280	17.329	15.768	14.491	19.547	20.270	12.579	9.299	13.557	14.976	8.105	21.966	13.063	15.415	18.577	18.411	19.815	19.039	13.885	10.324	32.913	17.381	9.917	8.547	7.262	20.959	12.291	5.856	8.437	24.122	8.870	21.561	9.208	18.693
ENSCCRG00000003775	8.147	4.760	5.285	2.946	5.768	1.558	3.573	0.923	10.986	5.721	8.570	7.777	3.670	8.776	23.500	9.867	12.124	15.026	18.484	15.504	2.913	8.433	2.597	10.083	12.297	3.836	21.579	4.024	13.824	6.488	5.035	12.758	23.636	8.575	9.849	19.886	5.507	8.183	2.170	1.138	9.316	6.356	2.105	1.545	11.688	3.371	13.901	13.973	19.487
ENSCCRG00000003777	10.427	4.689	7.144	8.605	8.061	9.776	8.111	3.890	9.558	7.983	8.677	8.453	4.142	10.413	10.081	10.472	10.939	8.178	9.196	7.645	3.271	8.207	6.042	7.530	5.829	7.242	6.218	3.125	8.655	7.301	5.298	9.565	9.137	6.484	7.306	10.917	6.147	5.469	3.855	3.280	7.951	5.049	1.974	6.000	5.368	3.920	6.848	6.482	7.053
ENSCCRG00000003778	45.384	39.123	30.686	17.928	38.288	21.584	35.594	23.162	59.839	40.062	52.064	45.968	23.790	43.743	55.134	59.620	48.507	48.788	51.707	49.354	20.489	59.119	41.715	49.134	36.213	35.458	46.439	33.334	51.317	54.935	37.797	63.255	47.017	47.942	32.191	58.339	35.256	31.776	23.485	25.554	42.002	28.129	24.173	37.247	53.762	23.579	42.142	33.814	54.449
ENSCCRG00000003779	5.514	5.185	5.160	3.884	2.458	1.341	2.391	3.191	4.572	3.562	4.573	2.915	2.619	4.376	5.622	6.774	3.862	4.525	6.270	4.022	4.992	3.125	1.731	2.513	4.263	2.373	5.295	2.371	4.385	3.815	1.677	3.870	3.959	4.334	3.608	4.773	2.927	4.928	3.867	1.546	3.137	3.867	2.356	1.837	3.763	1.619	3.995	4.598	3.673
ENSCCRG00000003781	7.440	3.633	8.542	5.297	8.706	3.582	4.031	2.567	13.098	10.542	13.740	16.198	5.593	7.853	17.580	12.661	13.613	21.437	16.758	9.641	3.773	11.224	8.119	15.165	9.383	10.313	22.450	5.123	15.944	12.850	6.609	10.486	17.502	13.838	15.949	21.460	8.306	4.987	1.767	3.160	9.318	10.356	3.110	3.785	19.101	8.560	18.560	16.601	14.913
ENSCCRG00000003784	14.122	7.310	10.055	8.727	11.095	7.120	8.290	2.820	12.244	9.108	11.724	11.953	7.094	12.537	16.586	12.028	12.481	16.848	14.923	10.412	3.387	11.463	8.599	12.276	13.188	8.320	16.758	5.609	13.845	11.721	4.527	9.646	15.553	11.243	12.788	18.625	5.037	6.345	5.343	4.531	8.359	8.346	3.735	4.135	11.376	4.753	11.439	10.494	11.942
ENSCCRG00000003785	6.714	5.216	5.898	4.926	6.108	2.679	3.193	3.411	6.475	4.891	7.156	3.810	3.288	6.267	4.752	8.144	9.964	5.804	4.554	4.088	1.626	2.503	1.520	2.234	3.486	1.816	5.985	3.427	4.197	6.406	4.610	6.401	4.665	7.780	3.759	7.497	3.993	4.680	2.640	2.794	5.573	4.499	3.281	2.400	7.589	3.087	5.617	3.764	6.396
ENSCCRG00000003791	16.282	16.854	15.272	14.140	8.257	6.308	7.142	7.292	12.202	14.907	15.341	11.248	9.162	16.588	20.492	14.434	13.583	23.924	4.439	7.200	6.634	10.621	14.667	11.258	29.096	11.537	12.032	10.797	12.561	14.563	3.764	17.032	26.258	12.939	16.069	12.850	6.605	20.658	9.995	12.141	17.447	17.489	17.966	11.474	8.825	13.040	8.343	9.033	27.830
ENSCCRG00000003792	62.238	22.370	21.529	27.070	27.093	10.316	11.757	12.431	36.571	28.665	39.340	22.239	24.410	24.455	60.236	29.734	26.972	58.295	53.065	42.582	22.125	20.311	13.301	31.393	53.844	18.849	56.367	9.236	53.207	24.134	10.660	23.098	50.172	28.645	31.601	26.593	19.917	22.967	12.478	7.919	29.013	49.654	5.898	10.146	22.256	11.512	35.541	53.977	29.423
ENSCCRG00000003794	8.158	9.361	9.195	4.527	6.700	5.237	6.126	6.492	8.501	9.594	9.242	11.749	12.998	12.356	9.897	11.220	8.699	8.326	7.115	9.230	4.848	6.840	14.002	6.652	12.599	7.271	9.075	12.405	7.702	12.005	12.058	9.054	9.663	8.848	10.928	12.249	7.621	6.711	6.153	7.240	6.940	9.164	3.986	3.777	11.187	8.623	8.808	8.335	11.640
ENSCCRG00000003795	15.990	18.105	16.474	4.924	9.797	4.018	4.550	8.426	10.782	12.989	9.676	8.565	19.190	15.457	21.967	19.060	16.165	24.460	30.567	15.315	11.092	5.412	5.338	6.601	19.328	7.502	17.984	9.545	19.520	14.471	8.477	11.489	21.226	13.582	15.457	15.843	18.393	18.201	23.824	10.043	17.028	17.346	6.887	7.561	11.414	4.553	13.711	19.246	14.815
ENSCCRG00000003800	0.423	0.635	0.455	6.666	0.787	1.205	1.537	0.585	2.931	0.236	2.111	0.995	0.142	0.567	1.209	3.373	0.910	0.934	0.976	0.267	0.000	0.288	0.085	0.195	0.156	0.410	0.876	0.390	0.522	1.034	0.346	0.621	0.956	0.215	0.369	0.497	0.123	0.268	0.138	0.616	2.267	0.323	0.452	0.249	0.701	0.386	0.115	0.000	0.584
ENSCCRG00000003803	19.186	14.342	5.026	22.541	4.461	8.433	3.528	10.716	17.994	10.765	9.112	18.944	14.635	4.617	7.762	18.467	12.396	13.367	13.277	15.569	13.189	16.792	13.618	6.563	10.166	14.458	20.341	18.168	6.437	22.836	9.460	5.747	13.285	12.102	12.202	10.546	8.994	8.215	6.306	1.316	17.535	5.727	9.749	3.360	10.124	14.319	7.458	12.892	6.521
ENSCCRG00000003804	23.836	20.338	15.705	7.596	21.533	16.637	18.424	25.303	35.999	20.465	29.396	27.383	5.976	27.280	12.725	38.010	26.419	13.189	11.405	12.560	11.818	26.451	18.342	16.541	5.275	22.338	9.136	20.055	11.833	30.656	10.244	36.737	10.877	16.581	5.151	30.880	23.405	15.829	18.781	20.373	15.525	11.249	18.724	28.212	22.467	9.994	13.211	5.858	20.395
ENSCCRG00000003809	9.533	4.135	4.052	3.388	5.591	2.305	3.980	2.655	7.141	3.940	5.894	4.184	2.440	3.428	13.833	4.341	5.791	10.785	5.746	4.359	2.104	10.082	4.105	7.818	6.679	4.255	6.567	1.779	11.380	4.862	2.238	3.445	11.717	4.652	4.567	6.536	2.014	2.893	1.818	2.387	1.869	2.726	1.799	2.508	4.251	1.480	5.313	7.127	6.426
ENSCCRG00000003810	0.000	0.000	0.000	0.232	0.101	0.193	10.403	0.254	0.000	9.090	2.312	1.314	0.416	1.481	0.000	0.299	0.202	0.112	0.000	2.570	0.490	2.094	0.474	0.167	1.051	1.235	8.643	1.849	1.063	0.474	0.896	0.185	0.262	6.545	0.000	0.976	0.319	0.286	0.975	0.176	0.446	1.511	335.359	0.719	0.000	0.413	0.000	0.086	18.871
ENSCCRG00000003817	3.781	2.296	1.579	6.027	4.264	4.432	14.905	4.198	4.637	4.086	5.129	3.099	2.866	4.527	3.280	6.000	3.530	2.186	1.380	3.067	4.760	2.547	1.533	1.951	3.105	1.813	2.177	3.601	2.675	3.579	3.326	2.571	4.161	2.486	2.202	6.781	1.697	2.533	1.354	0.711	1.523	3.500	1.957	3.087	3.382	2.596	2.155	2.552	3.618
ENSCCRG00000003826	5.669	3.430	3.621	3.160	1.934	0.827	1.320	1.828	5.482	3.642	3.111	3.495	4.235	4.020	8.134	4.725	4.635	6.774	7.276	4.832	3.543	2.432	0.684	1.865	5.155	0.964	7.614	2.801	7.412	2.751	2.477	3.851	8.395	4.085	5.653	4.606	3.798	3.001	2.748	0.986	3.070	4.470	1.003	0.796	3.832	2.070	6.378	5.561	4.912
ENSCCRG00000003827	5.379	4.197	5.636	1.971	1.864	2.106	1.695	2.342	3.176	2.188	2.952	2.081	2.632	2.011	4.704	4.105	2.686	4.684	5.814	5.778	3.912	2.509	2.064	3.083	4.200	2.118	4.219	1.601	3.875	2.963	1.998	2.709	3.723	3.012	3.143	3.446	2.421	4.328	1.847	0.666	1.183	2.746	1.959	1.248	2.509	0.860	3.491	4.074	4.699
ENSCCRG00000003831	17.521	22.760	10.142	7.901	10.291	4.662	7.940	8.286	9.869	17.027	8.084	6.503	9.016	6.781	10.251	15.220	7.477	17.742	31.668	14.445	10.696	11.524	9.641	12.729	11.103	11.482	12.245	7.683	11.898	8.910	6.269	8.619	14.452	7.754	6.518	9.804	20.959	19.534	19.276	11.034	14.428	15.386	8.429	8.928	7.031	11.087	13.672	12.194	9.983
ENSCCRG00000003839	10.169	5.535	6.324	4.068	10.277	3.944	5.570	7.191	11.757	12.555	12.947	11.317	8.273	9.209	16.991	14.303	13.523	15.258	12.531	7.804	5.441	14.641	10.441	7.497	8.114	10.358	15.533	8.150	14.557	12.564	10.084	8.804	12.073	11.176	15.336	15.602	5.514	3.701	3.041	6.938	8.018	5.493	7.195	11.106	12.292	8.223	12.168	10.477	10.296
ENSCCRG00000003841	4.519	5.100	5.913	7.885	6.870	5.276	12.595	12.755	11.256	9.943	7.183	5.775	4.862	10.090	9.327	9.398	7.769	6.937	4.893	5.467	13.023	6.123	4.299	8.398	4.570	8.974	6.640	7.664	6.313	9.387	7.528	9.750	4.533	11.564	4.528	8.225	5.175	3.107	2.024	1.866	8.770	3.130	3.447	5.124	5.011	8.566	4.229	4.309	6.914
ENSCCRG00000003847	0.000	0.013	0.091	0.013	0.000	0.000	0.071	0.223	0.000	0.049	0.014	0.000	0.000	0.000	0.066	0.000	0.236	0.039	0.019	0.101	0.000	0.060	0.046	3.346	0.348	1.209	1.239	0.315	0.172	0.046	0.108	0.135	5.568	0.045	0.026	0.086	0.230	0.368	0.000	0.057	0.058	0.578	0.082	0.052	0.012	0.000	0.187	7.608	0.015
ENSCCRG00000003855	6.904	6.822	6.311	4.243	10.800	4.689	8.144	5.050	9.105	7.517	9.116	7.892	8.494	6.406	9.558	9.618	8.156	10.597	8.985	7.212	4.484	12.408	12.623	13.580	8.752	7.784	8.198	7.726	10.009	10.633	8.284	8.564	9.753	8.067	7.122	11.662	5.457	7.083	4.927	6.977	6.694	6.777	8.051	5.233	10.911	3.942	8.024	6.125	7.868
ENSCCRG00000003858	27.933	16.360	23.289	13.319	18.203	19.274	18.830	17.093	25.854	17.489	20.461	24.381	13.332	28.072	19.804	32.458	29.045	20.065	22.467	22.272	27.008	29.477	25.415	24.828	15.987	18.680	19.790	19.601	18.234	27.663	21.728	38.596	15.344	19.066	17.715	40.176	23.176	18.399	16.002	12.917	19.334	15.481	11.704	15.848	31.053	13.078	22.916	15.612	21.743
ENSCCRG00000003860	3.788	3.654	2.216	4.917	3.168	1.343	5.164	3.936	4.486	2.650	3.200	2.470	2.190	5.207	3.897	4.288	6.153	1.875	1.451	4.621	2.946	1.642	1.051	1.892	4.526	2.840	1.882	2.778	2.261	4.298	4.106	7.549	1.777	2.813	2.847	3.690	2.918	2.349	1.959	1.625	3.298	2.701	1.293	2.486	3.387	2.822	3.007	3.174	5.712
ENSCCRG00000003861	4.732	2.136	5.783	1.406	2.455	1.058	2.123	2.339	4.874	2.671	3.416	3.773	1.883	3.002	5.546	4.458	3.714	5.126	4.163	2.263	2.662	3.146	2.766	3.045	6.471	1.066	4.417	1.625	3.748	4.726	1.980	4.600	5.205	5.381	2.786	4.857	2.009	2.590	0.970	0.855	2.820	3.324	0.882	0.291	3.641	4.314	3.672	4.185	3.301
ENSCCRG00000003865	9.483	12.122	7.361	8.891	5.287	7.052	6.655	4.129	7.252	5.776	7.625	6.857	6.282	7.465	6.182	6.408	6.943	5.859	12.446	9.256	7.819	9.557	8.734	5.756	5.199	8.489	10.380	9.379	5.566	9.114	14.181	7.463	5.502	4.951	7.492	8.238	10.013	6.789	9.460	5.185	5.913	7.086	5.918	6.089	8.043	5.087	8.656	8.898	8.317
ENSCCRG00000003872	5.369	2.738	4.580	1.611	2.147	0.659	1.185	2.292	3.425	2.147	2.337	2.244	1.557	1.933	5.136	2.793	2.972	3.910	5.286	4.015	4.181	0.638	1.056	1.588	5.530	1.570	3.104	0.900	3.733	3.353	1.005	1.453	3.286	2.904	2.924	2.658	2.028	2.218	1.130	1.026	1.211	2.207	1.261	0.738	2.047	1.993	2.709	2.942	2.881
ENSCCRG00000003873	1.254	0.676	1.897	0.661	0.971	8.941	1.801	0.987	0.516	0.845	1.108	0.464	1.167	0.304	1.170	1.035	0.568	1.047	1.126	0.955	1.348	0.806	0.365	0.353	1.149	1.598	1.165	0.284	0.964	0.438	0.328	1.120	0.605	0.532	0.486	0.437	0.303	1.428	2.800	0.469	0.515	1.881	1.162	0.501	0.553	0.540	0.786	1.125	1.073
ENSCCRG00000003875	87.469	34.062	77.179	17.272	15.696	0.695	8.895	13.463	0.270	0.445	0.459	0.000	41.788	1.742	75.293	11.848	25.038	46.242	21.675	24.795	29.527	0.000	0.000	0.164	32.265	4.870	34.810	0.000	8.818	1.115	0.048	0.904	82.070	13.672	56.943	0.000	7.966	7.408	8.685	3.732	15.325	38.918	3.508	1.826	0.000	4.690	2.553	25.519	6.483
ENSCCRG00000003879	13.359	11.878	16.603	5.297	12.592	29.537	20.313	10.229	18.370	15.231	17.911	14.127	9.702	13.815	12.528	29.285	16.775	10.294	13.830	11.255	8.855	8.540	7.732	11.982	8.185	17.789	13.924	7.368	11.074	16.467	12.406	22.517	9.542	22.325	11.187	7.781	16.025	12.130	13.230	9.263	20.078	8.573	9.382	12.987	9.693	11.343	7.467	8.940	13.118
ENSCCRG00000003887	9.031	2.571	5.776	1.448	0.855	0.055	0.394	0.310	0.350	0.086	0.595	0.341	1.493	0.056	30.583	0.394	7.066	8.153	4.936	7.515	1.077	0.557	0.321	0.377	3.059	1.239	5.766	0.000	6.364	0.910	0.209	0.104	10.906	1.406	9.955	0.050	0.622	0.582	1.001	0.199	2.771	4.774	0.082	0.316	0.260	0.513	0.201	4.146	1.546
ENSCCRG00000003888	13.300	9.007	14.625	8.210	8.686	3.074	6.234	3.421	6.189	5.235	4.199	3.941	6.922	6.101	21.632	8.513	11.788	12.972	15.748	11.294	8.348	4.947	4.047	9.033	20.914	4.142	16.667	1.000	18.109	6.319	4.302	7.286	16.048	13.757	28.511	3.770	7.282	7.835	6.268	2.864	9.001	13.032	2.318	3.127	4.504	6.001	9.859	15.030	8.839
ENSCCRG00000003900	2.635	0.841	1.675	0.263	0.230	0.055	0.050	0.782	1.645	0.690	0.931	0.736	0.119	0.281	1.327	1.135	0.166	1.497	1.344	1.707	0.603	0.070	0.062	0.143	2.126	0.238	1.024	0.332	1.106	0.270	0.222	0.734	0.895	1.458	1.080	5.205	0.269	0.323	0.660	0.000	0.152	0.566	0.504	0.104	0.768	0.141	1.011	0.735	0.533
ENSCCRG00000003902	1.531	0.509	0.872	2.128	1.194	1.144	1.351	0.583	1.784	0.896	1.438	2.902	1.244	2.067	3.597	2.176	2.316	4.427	2.686	3.011	1.607	3.812	2.329	4.102	4.588	1.916	5.353	1.082	3.869	0.949	0.808	1.763	3.101	2.769	3.811	4.604	1.002	1.063	0.081	0.240	1.299	1.810	0.330	0.291	2.585	1.277	2.990	3.288	2.300
ENSCCRG00000003906	0.025	0.060	1.847	41.367	2.064	45.086	19.992	0.000	0.299	0.000	24.643	0.021	0.114	0.000	0.147	0.024	0.000	0.000	0.000	0.025	0.051	0.000	0.069	0.000	0.023	0.164	0.000	0.000	0.000	0.023	0.000	0.067	1.502	0.000	1.408	0.000	0.000	0.133	2.181	0.021	1.553	0.088	0.000	3.891	0.112	0.041	0.024	0.000	0.000
ENSCCRG00000003907	131.625	21.040	45.111	35.479	98.464	23.499	52.120	21.823	36.150	41.304	16.777	26.061	70.860	58.188	113.576	88.764	90.190	125.070	125.132	103.077	111.146	42.241	37.686	58.426	159.220	49.906	150.823	10.672	113.463	30.542	15.527	60.961	160.683	234.953	92.662	42.191	42.970	130.781	53.105	44.134	84.439	123.729	17.542	36.851	69.012	57.632	147.800	175.275	64.136
ENSCCRG00000003921	7.510	4.335	14.517	4.685	9.055	7.760	14.885	14.809	9.195	6.125	9.273	8.646	20.969	6.295	15.271	13.465	8.668	8.612	13.865	12.144	9.793	20.576	28.913	41.233	20.053	22.927	12.199	7.646	15.930	12.811	14.631	10.073	14.589	9.683	14.455	16.132	4.038	3.123	2.615	8.246	5.368	13.983	3.640	10.745	12.052	8.910	9.014	9.443	14.529
ENSCCRG00000003922	12.500	14.136	12.583	7.292	17.264	10.369	6.935	13.941	20.979	12.312	10.088	22.293	4.203	8.831	6.687	27.399	19.763	7.854	10.808	10.457	11.322	21.378	11.198	20.438	6.766	19.979	7.815	5.442	8.749	19.811	13.314	26.518	9.578	16.026	4.791	21.658	17.863	13.558	12.296	11.880	11.991	8.202	14.058	8.983	13.377	7.992	11.216	6.318	12.091
ENSCCRG00000003929	3.187	3.240	3.144	0.923	3.499	2.706	3.511	2.420	4.328	7.082	3.899	7.853	2.216	5.315	4.320	7.636	5.308	2.610	4.562	2.204	0.923	6.721	0.889	3.415	2.603	2.247	4.940	4.454	5.052	5.306	3.642	7.975	3.965	3.192	3.040	8.282	2.892	2.732	2.921	3.431	4.016	2.574	2.411	2.814	8.341	4.106	4.731	2.940	4.108
ENSCCRG00000003931	8.669	5.969	4.982	3.144	4.697	2.068	4.134	2.196	8.441	6.758	6.893	6.357	3.847	6.475	11.227	7.984	7.691	8.956	10.443	8.866	2.362	11.321	7.079	10.358	7.824	5.727	10.600	3.720	9.719	6.543	5.488	7.221	11.147	7.536	7.235	9.165	7.754	6.711	4.300	2.740	6.736	4.229	3.373	3.810	6.533	3.236	5.503	7.868	6.507
ENSCCRG00000003936	5.297	5.226	8.458	14.391	5.997	7.813	16.006	8.871	12.127	9.588	11.276	18.412	8.237	18.804	15.577	15.800	10.139	14.659	9.911	7.345	10.396	8.996	7.833	11.110	8.801	6.116	15.035	18.731	10.431	16.642	19.594	19.156	15.392	15.358	8.105	20.976	7.416	8.076	6.524	3.178	11.931	7.918	6.624	4.538	15.449	6.606	15.828	11.333	13.178
ENSCCRG00000003938	0.913	1.203	1.075	7.463	1.278	12.151	10.578	0.506	2.070	1.281	3.158	1.020	1.438	0.434	0.535	1.101	0.631	0.896	0.093	0.571	1.139	0.426	0.669	0.847	0.951	0.699	0.410	0.790	1.342	0.449	0.803	0.916	1.080	0.917	0.883	5.934	0.451	0.806	2.261	1.393	1.283	1.011	1.111	2.281	0.845	1.052	1.121	1.202	1.330
ENSCCRG00000003939	109.901	94.360	98.650	54.051	72.297	36.440	61.587	57.291	125.648	143.356	145.974	134.343	154.415	140.650	147.288	180.284	166.050	160.736	154.671	125.123	61.145	74.298	72.956	99.828	132.009	81.945	154.312	97.927	144.625	172.090	116.477	171.049	148.008	162.415	139.539	177.455	118.898	97.537	77.811	79.594	159.523	131.712	66.287	68.480	167.157	102.936	157.212	121.671	190.839
ENSCCRG00000003945	7.504	6.021	6.451	3.038	4.634	3.035	2.890	3.620	5.076	4.579	4.208	4.716	1.484	3.735	3.716	4.537	5.493	3.428	6.226	6.304	4.910	4.583	3.508	3.884	2.916	4.197	2.998	3.362	1.457	5.189	2.723	6.255	3.105	3.258	1.887	4.949	8.627	7.482	9.760	3.107	2.617	3.480	4.267	4.180	3.741	2.179	3.608	2.958	4.300
ENSCCRG00000003947	6.007	2.528	3.371	4.406	3.204	2.280	2.562	2.481	5.800	3.799	5.694	4.564	2.922	6.221	7.851	5.551	6.666	6.900	6.409	5.898	3.887	2.669	2.082	4.225	7.669	2.306	6.065	2.931	6.153	5.480	3.451	3.623	6.827	5.705	5.975	8.018	2.456	3.258	1.930	1.003	4.049	3.730	1.734	1.839	6.922	3.282	6.510	6.982	4.765
ENSCCRG00000003949	7.050	7.530	7.064	6.557	9.884	1.635	4.543	3.444	10.853	9.815	8.384	8.116	5.412	8.032	8.601	12.715	10.840	7.788	5.818	4.331	4.491	3.127	1.500	7.201	7.079	3.566	7.934	5.282	7.051	9.985	4.412	10.391	9.517	8.946	4.737	11.818	7.985	4.686	6.016	3.392	9.271	7.751	4.104	4.175	10.990	4.011	8.859	5.419	10.436
ENSCCRG00000003957	4.219	2.001	2.359	2.473	3.469	1.964	2.080	0.797	4.747	3.321	5.932	4.416	2.483	5.681	10.907	8.483	10.187	8.500	7.119	7.629	1.108	3.604	2.182	5.322	6.368	1.914	8.201	2.922	8.532	4.245	2.945	6.647	9.308	8.209	8.054	10.146	0.952	2.489	1.640	0.639	5.076	3.409	0.972	0.654	4.912	1.209	5.865	5.035	6.269
ENSCCRG00000003959	4.932	3.264	4.014	2.742	3.036	1.202	3.832	2.980	3.960	3.043	4.093	3.506	2.130	4.443	4.722	4.904	3.944	3.653	4.557	5.661	4.722	1.563	2.510	2.974	2.999	3.139	4.326	1.945	4.434	3.966	2.243	4.939	2.599	4.997	4.303	4.447	3.886	3.364	2.757	1.492	5.011	3.136	2.220	1.409	2.681	3.728	2.950	3.224	3.953
ENSCCRG00000003960	0.095	0.110	0.340	6.228	0.092	0.245	0.250	0.819	0.081	0.754	0.000	1.445	0.334	0.164	0.406	0.252	0.181	2.797	0.537	1.404	4.215	5.897	1.467	0.074	9.271	0.080	3.539	0.276	0.000	1.786	0.269	0.211	4.062	1.810	0.425	0.424	4.166	2.531	0.376	0.078	0.000	0.114	0.000	0.154	0.532	0.428	1.186	0.134	2.208
ENSCCRG00000003961	4.074	2.827	1.886	2.816	2.984	2.274	3.150	2.440	4.981	3.267	3.558	2.891	1.945	3.429	5.763	4.866	4.751	4.535	4.824	4.839	1.337	3.334	1.420	3.992	5.405	2.855	5.164	2.745	3.795	3.085	3.036	5.639	4.026	4.016	4.272	5.498	1.959	2.123	1.582	2.622	2.639	3.315	1.737	2.493	4.336	1.781	4.012	3.086	4.664
ENSCCRG00000003962	3.297	2.250	2.878	4.355	3.081	2.166	2.845	3.495	4.162	4.771	4.436	4.175	4.950	3.215	6.526	4.832	4.888	6.343	3.703	2.476	2.087	3.257	1.948	2.683	5.717	3.460	5.616	3.203	7.176	4.827	3.300	4.501	5.954	4.386	5.103	5.093	2.745	2.243	2.095	2.346	4.781	5.988	1.844	2.065	3.634	3.114	4.929	5.102	3.639
ENSCCRG00000003972	8.366	5.143	13.483	4.137	17.381	9.798	34.074	18.721	10.770	17.830	23.794	22.676	11.881	9.900	13.754	9.486	8.725	8.780	8.021	3.634	5.749	89.635	76.906	35.619	7.272	37.847	15.207	43.192	10.628	22.561	45.947	12.898	8.841	13.964	8.903	31.825	6.616	4.556	4.899	17.679	8.952	8.364	6.958	32.749	7.761	15.088	5.448	3.599	8.384
ENSCCRG00000003973	7.119	2.408	2.422	3.786	25.253	4.128	9.078	6.326	8.138	13.553	15.111	19.735	19.884	12.529	25.119	6.954	9.717	25.152	7.242	4.247	2.399	23.559	23.890	16.215	9.784	10.845	18.415	12.425	22.901	34.908	19.448	17.372	16.862	8.449	15.413	18.569	2.241	4.622	2.138	10.877	6.998	4.974	4.359	6.555	19.039	7.268	5.842	13.127	12.845
ENSCCRG00000003975	12.315	5.165	6.160	4.203	2.549	0.936	1.306	1.065	3.899	4.750	2.183	2.414	2.886	3.228	21.078	4.589	6.751	21.715	21.764	9.404	4.738	2.256	1.607	5.042	17.936	2.974	17.970	0.378	21.222	3.736	1.094	4.719	18.812	11.548	10.819	6.382	4.878	4.956	1.359	0.627	4.970	7.062	1.025	1.354	4.493	2.137	9.518	9.495	6.711
ENSCCRG00000003991	0.401	1.570	2.638	0.098	0.000	0.000	0.111	11.984	0.758	1.540	0.532	0.959	0.810	0.376	5.150	0.253	12.277	0.927	12.448	2.355	5.921	0.157	0.000	1.323	1.358	0.668	0.330	0.159	2.025	5.768	0.316	0.000	2.663	0.241	1.004	3.145	0.000	0.189	0.000	0.000	0.113	0.316	0.000	0.000	0.251	0.524	0.113	0.381	0.119
ENSCCRG00000003992	0.901	0.207	0.207	0.426	0.708	1.461	0.907	0.452	1.315	1.416	1.555	2.577	0.521	0.771	0.976	0.957	0.821	0.949	0.652	0.403	0.202	5.320	2.267	2.826	0.269	1.025	1.033	0.506	0.940	0.543	1.960	1.754	1.295	0.709	0.824	1.387	0.143	0.125	0.298	0.753	0.787	0.452	0.358	0.437	1.419	1.286	0.784	0.693	0.926
ENSCCRG00000003996	6.476	2.335	6.149	2.178	4.300	2.481	2.956	2.444	4.924	4.121	8.695	8.537	5.424	5.829	8.894	12.425	8.024	9.861	4.423	3.821	7.068	3.983	3.112	3.813	7.186	2.655	6.702	2.955	8.509	7.443	6.456	8.002	11.298	10.833	9.693	8.517	2.180	4.126	3.047	2.525	4.028	2.508	2.868	1.926	6.186	4.319	5.879	5.697	7.816
ENSCCRG00000003997	16.591	18.236	15.493	30.427	17.540	5.283	9.279	12.077	21.356	26.663	14.635	17.080	10.780	11.848	28.385	34.503	33.265	17.611	12.682	15.509	24.031	5.232	6.529	4.391	33.968	13.555	15.330	11.463	14.963	24.318	12.864	28.752	9.482	36.215	21.392	19.025	20.869	22.869	19.659	3.379	35.131	29.936	13.390	9.362	17.808	22.831	28.432	17.725	17.444
ENSCCRG00000004002	10.206	7.602	7.413	4.571	5.347	5.734	4.742	2.985	6.307	5.042	5.763	6.009	4.391	5.232	12.482	8.842	9.284	8.332	15.020	12.126	3.932	6.694	4.591	6.425	7.016	4.328	7.597	4.931	9.671	6.524	4.330	7.185	7.791	6.427	5.617	7.313	9.580	7.202	5.470	2.427	5.793	6.564	2.661	2.133	5.319	3.250	6.891	7.790	8.720
ENSCCRG00000004003	4.230	5.649	4.700	1.550	4.361	1.728	3.120	3.615	5.995	4.345	2.092	3.852	3.190	4.916	3.872	6.382	6.662	3.430	6.068	4.698	1.893	1.851	1.976	3.295	3.129	3.266	5.320	2.937	4.116	6.990	4.575	7.078	4.750	5.081	4.591	7.963	5.800	4.709	4.951	2.618	4.384	4.628	3.027	2.379	3.484	2.765	4.233	2.563	4.881
ENSCCRG00000004007	1.321	2.715	3.960	1.727	4.035	2.056	3.545	1.970	10.267	3.318	11.561	5.671	2.083	4.258	11.261	8.890	6.133	5.805	5.034	3.127	0.927	4.885	5.269	4.234	5.722	4.029	10.981	4.419	8.920	12.013	5.097	5.934	8.702	12.893	9.455	14.286	1.048	2.563	0.446	3.714	2.798	3.216	1.507	0.547	8.048	5.698	9.452	6.986	8.265
ENSCCRG00000004008	10.398	5.257	7.536	4.804	6.587	3.777	5.679	3.121	10.265	7.378	9.811	10.697	6.098	7.702	15.654	9.392	12.428	16.268	12.760	11.462	6.280	9.646	5.631	10.586	12.526	6.597	13.514	5.475	17.718	9.023	7.163	8.782	11.778	9.086	10.020	13.707	8.651	6.182	2.845	1.729	10.488	6.488	2.317	3.174	11.292	5.252	9.244	11.068	7.358
ENSCCRG00000004019	24.821	30.677	32.705	36.776	83.462	139.473	106.177	72.726	68.756	32.617	77.468	99.938	30.883	39.658	28.039	44.584	45.610	47.666	35.946	45.933	33.049	90.286	80.655	152.810	41.600	139.201	35.285	59.035	42.980	43.921	71.649	51.983	51.810	25.246	39.389	63.509	10.926	21.273	13.131	60.362	38.395	37.114	36.377	47.815	50.321	28.067	30.743	59.565	40.943
ENSCCRG00000004022	1.732	2.718	1.713	0.398	1.419	0.117	0.841	0.542	0.611	0.092	0.909	0.892	0.067	0.271	0.900	0.590	0.420	0.899	6.176	0.918	2.507	0.456	0.421	0.741	0.414	0.519	0.320	0.509	0.603	0.905	1.040	0.478	0.323	0.336	0.000	1.575	0.640	1.830	2.688	0.650	0.490	0.201	1.234	0.707	1.590	0.246	0.657	1.082	1.385
ENSCCRG00000004023	30.421	16.680	29.658	19.801	27.169	15.216	32.380	44.582	55.820	31.832	48.656	36.822	24.864	68.264	32.536	51.481	47.174	24.387	26.210	24.020	29.352	37.969	27.929	36.787	38.313	27.196	44.885	41.018	42.825	48.508	53.606	63.697	35.701	45.386	38.982	59.427	24.954	21.608	20.031	19.830	38.611	29.747	16.519	19.372	48.517	43.822	48.572	39.190	42.453
ENSCCRG00000004026	32.145	14.170	29.823	265.904	35.785	217.291	120.569	19.867	18.372	30.231	101.054	10.083	14.740	17.605	41.910	38.039	41.965	58.364	27.087	16.787	8.438	25.633	7.880	23.834	22.409	19.876	31.570	3.475	45.530	21.706	1.676	26.254	45.363	32.201	33.178	25.920	7.988	10.029	15.325	6.647	26.768	11.123	7.932	33.565	9.876	16.233	32.269	26.356	33.414
ENSCCRG00000004027	1.023	1.243	3.109	12.376	1.179	0.094	1.444	0.980	0.301	0.147	3.247	0.587	1.153	0.096	1.776	0.388	1.203	1.815	1.953	3.220	1.374	0.120	0.000	0.000	2.816	0.256	0.673	0.183	1.551	0.185	0.144	0.000	1.870	1.077	1.615	0.605	0.919	1.672	2.329	0.000	1.910	3.306	2.260	0.000	0.224	0.161	0.432	1.340	0.364
ENSCCRG00000004028	0.270	0.322	0.191	0.312	0.315	3.702	1.129	0.365	0.350	0.300	0.244	0.340	0.117	0.153	0.519	0.393	0.411	0.709	0.128	0.212	0.123	0.255	0.043	0.221	0.401	0.190	0.432	0.106	0.416	0.645	0.166	0.232	0.462	0.572	0.468	0.556	0.331	0.189	0.183	0.203	0.140	0.198	11.310	0.044	0.137	0.106	0.196	0.356	0.341
ENSCCRG00000004031	16.883	13.209	14.099	3.413	12.355	4.282	6.603	8.393	10.535	5.964	7.991	5.460	4.595	3.523	15.647	7.967	9.093	12.466	12.272	6.551	10.684	5.153	6.412	9.909	6.488	2.427	8.139	3.696	13.268	8.804	3.505	5.641	20.496	5.897	9.477	6.223	3.532	7.693	5.614	3.892	3.565	3.668	6.204	3.143	9.256	4.770	7.920	10.160	6.505
ENSCCRG00000004033	1.332	3.033	7.665	1.798	2.422	6.121	2.268	3.418	1.582	5.150	2.516	5.743	12.690	9.675	1.216	2.656	1.890	3.026	3.777	2.757	5.741	2.299	5.368	4.617	5.786	1.987	4.265	19.856	3.895	6.633	7.891	1.168	3.085	1.659	6.003	11.475	4.298	1.969	2.481	8.140	3.507	3.810	5.610	3.619	8.392	3.244	16.572	2.007	9.607
ENSCCRG00000004034	1.990	2.329	1.937	0.476	1.774	1.104	2.243	1.573	4.318	2.879	5.344	4.354	1.663	4.535	1.487	5.929	3.584	2.540	1.926	1.532	1.376	1.946	1.308	1.251	0.898	2.408	1.650	3.297	1.187	5.081	2.779	4.334	2.370	3.357	0.917	3.321	2.321	2.714	2.632	0.604	3.711	2.225	0.897	1.345	2.502	1.996	1.934	1.236	2.976
ENSCCRG00000004037	0.050	0.078	0.196	1.479	0.242	5.984	2.261	0.045	0.000	0.000	0.295	0.169	0.045	0.242	0.149	0.049	0.107	0.389	0.113	0.152	0.035	0.177	0.000	0.601	0.137	0.295	0.373	0.123	0.312	0.046	0.142	0.044	0.964	0.000	0.077	8.942	0.000	0.269	0.170	0.042	0.044	0.000	0.284	0.000	0.147	0.000	0.087	1.114	0.046
ENSCCRG00000004043	620.268	388.964	419.510	271.425	409.249	152.746	239.434	406.324	579.987	735.849	507.505	520.838	500.923	501.065	708.286	713.355	758.116	574.850	723.247	558.057	453.129	470.072	449.493	477.629	615.144	463.359	732.642	296.537	727.913	618.405	421.430	731.160	569.391	778.882	611.107	543.523	557.710	503.682	395.972	303.547	854.708	657.263	235.423	331.480	474.777	507.850	546.486	594.816	606.381
ENSCCRG00000004044	8.277	8.568	5.663	5.815	4.793	1.635	7.323	10.663	8.859	8.919	8.108	8.857	16.060	10.214	9.427	8.490	8.797	11.338	4.761	3.565	6.017	2.885	4.561	4.887	8.197	5.020	12.095	9.794	7.811	11.469	10.542	11.462	6.761	10.553	8.172	10.564	5.679	3.978	2.825	7.430	9.165	8.083	6.419	6.077	12.934	7.942	7.856	7.219	11.812
ENSCCRG00000004047	2.623	1.448	1.703	1.058	1.627	0.651	0.701	0.233	2.992	2.492	3.193	2.701	2.200	3.406	8.262	5.214	4.960	9.202	5.811	4.239	0.823	4.245	3.712	4.170	4.135	0.954	5.234	1.654	8.047	3.389	2.684	4.565	7.951	2.961	4.631	5.265	2.884	2.563	1.355	1.145	2.564	3.678	0.470	1.138	3.308	1.133	4.067	3.917	4.028
ENSCCRG00000004051	2.731	2.203	2.386	2.471	1.415	0.631	1.812	2.289	3.212	2.696	1.633	2.274	3.795	4.367	6.748	7.026	5.818	6.735	6.310	2.904	3.510	2.490	1.929	2.491	7.844	1.486	7.268	1.853	7.134	3.166	2.334	6.074	5.900	5.452	3.834	4.516	3.301	4.125	3.167	1.841	5.256	5.907	2.102	1.550	2.937	1.581	4.379	7.173	3.504
ENSCCRG00000004052	4.390	0.815	1.549	2.568	2.427	1.121	1.714	0.560	2.575	0.793	4.974	0.948	0.766	1.345	9.595	2.065	3.187	6.378	4.893	6.208	0.684	6.846	2.313	3.880	8.581	2.302	8.579	0.328	5.851	2.440	2.249	3.884	6.832	7.648	9.313	3.444	0.716	0.865	0.603	1.022	1.660	2.324	1.243	1.069	2.358	1.426	4.003	5.138	2.665
ENSCCRG00000004055	11.961	9.853	11.037	12.917	8.683	5.551	9.255	8.942	28.098	20.186	27.642	37.028	9.701	14.518	26.638	21.929	17.591	18.056	8.583	8.275	3.825	10.057	8.770	8.997	14.827	7.050	34.625	9.154	21.503	38.512	12.158	13.439	13.170	26.919	20.896	27.683	8.382	9.608	8.953	6.587	13.592	14.433	6.412	8.116	24.161	17.981	24.932	20.974	22.455
ENSCCRG00000004062	3.371	4.120	2.351	2.352	5.223	2.335	3.556	3.048	6.660	6.366	4.591	6.853	6.909	7.006	5.082	10.894	7.265	6.075	3.030	2.911	2.032	2.885	2.387	4.204	7.802	2.540	8.540	7.192	6.450	8.322	6.850	7.983	5.340	6.476	4.526	7.096	4.882	2.724	3.781	4.639	7.826	6.489	3.065	3.257	7.989	2.854	8.031	4.092	11.365
ENSCCRG00000004064	8.647	5.739	5.813	5.045	6.500	4.985	5.618	6.357	9.881	4.721	8.980	7.154	2.374	6.975	6.258	10.159	11.086	7.038	5.734	5.314	3.482	8.849	4.233	5.043	5.404	4.666	4.284	5.214	4.415	10.294	5.820	12.062	5.180	7.366	4.350	10.516	5.533	4.485	5.610	2.625	7.612	4.518	3.265	3.956	7.832	3.445	5.896	3.496	8.312
ENSCCRG00000004070	14.102	10.624	6.915	5.186	7.286	8.421	5.757	4.593	9.365	10.146	10.524	7.366	6.044	7.549	8.641	15.822	10.010	8.852	11.252	9.312	3.571	7.240	5.784	8.314	6.115	6.526	8.553	4.532	9.293	10.002	5.633	12.603	7.764	6.650	4.985	12.858	15.452	9.371	11.385	5.319	10.217	9.388	8.086	10.002	8.722	4.828	8.697	7.452	11.187
ENSCCRG00000004071	2.494	2.003	1.882	1.696	7.033	2.482	4.758	3.851	4.642	2.593	4.142	4.193	1.982	3.284	4.212	3.727	3.662	2.710	3.561	3.539	2.348	11.536	3.999	7.469	3.013	4.481	3.261	2.525	3.975	3.662	3.202	4.489	4.143	3.448	3.381	4.600	2.154	1.831	1.640	3.287	2.420	2.351	5.256	4.139	3.815	2.279	1.976	3.029	4.074
ENSCCRG00000004084	20.325	21.048	18.835	12.537	14.224	11.773	13.625	18.244	17.733	17.151	13.122	16.178	5.303	15.705	12.142	16.596	15.414	14.596	25.601	18.799	32.404	12.772	13.035	9.207	12.983	12.164	8.891	17.264	13.557	9.773	12.075	14.124	12.404	10.818	11.941	18.989	22.745	19.585	19.674	11.391	12.696	13.994	9.965	12.164	10.892	8.812	11.233	8.310	13.908
ENSCCRG00000004086	53.137	10.116	3.896	6.931	9.730	122.787	9.610	30.899	11.422	25.261	30.177	33.638	16.348	67.722	58.520	14.122	17.597	36.612	12.835	40.730	0.211	48.529	27.457	16.927	38.951	136.012	81.167	1.373	47.145	18.010	14.161	5.616	37.652	4.913	34.137	45.923	17.948	48.830	31.836	6.136	1.437	56.487	24.180	42.800	3.169	6.554	34.241	88.801	85.505
ENSCCRG00000004087	19.759	17.742	10.571	10.393	6.798	4.182	10.046	17.199	24.290	27.211	17.411	21.083	29.247	25.755	29.136	38.224	31.471	40.282	11.844	7.949	7.468	9.748	11.733	12.647	22.069	8.705	31.615	11.310	25.656	32.083	10.036	29.905	20.449	27.164	21.799	33.264	8.621	5.893	8.697	9.358	25.636	15.574	6.697	9.014	24.261	13.002	27.446	21.271	30.385
ENSCCRG00000004094	13.943	17.697	11.869	6.424	6.319	2.991	11.386	14.108	23.975	24.110	21.675	22.495	24.563	26.771	29.395	43.216	29.588	31.443	25.226	16.208	11.062	6.605	7.583	9.472	17.349	6.615	31.881	11.848	28.575	26.993	13.906	28.905	22.853	26.807	21.935	31.111	13.499	9.071	10.124	11.276	32.506	13.779	13.558	8.243	29.449	11.209	27.173	17.732	30.926
ENSCCRG00000004095	8.536	9.353	7.409	4.930	8.013	7.417	9.264	6.624	14.215	11.113	13.703	11.108	6.745	8.545	8.589	16.530	13.924	6.836	8.610	7.932	4.913	7.519	6.171	5.063	6.747	8.683	7.715	9.049	9.901	16.374	9.275	14.112	7.364	10.360	6.033	12.203	6.764	9.389	11.025	8.336	10.660	6.429	6.084	7.293	9.656	7.807	6.541	8.250	11.061
ENSCCRG00000004106	3.585	3.298	2.061	4.523	2.933	2.576	1.364	0.730	2.814	1.824	2.780	1.893	1.763	2.514	6.064	5.273	4.265	6.999	3.176	3.349	1.916	1.282	0.357	1.002	7.520	1.177	5.646	2.943	4.355	2.380	1.558	1.354	4.818	3.346	3.831	2.582	2.836	1.826	2.441	0.839	2.254	2.132	1.608	0.532	2.503	1.286	6.805	4.941	2.748
ENSCCRG00000004107	4.784	4.194	4.476	4.432	6.202	4.256	3.572	1.816	7.117	4.775	6.261	5.478	2.445	3.987	6.736	4.526	4.017	4.686	6.391	7.569	3.610	6.705	4.397	6.494	5.023	3.013	5.065	4.052	6.529	5.591	3.579	4.754	7.061	4.149	4.709	8.109	3.084	4.150	3.661	1.544	2.640	3.947	2.345	1.974	6.123	1.687	5.216	4.942	4.555
ENSCCRG00000004112	11.092	14.381	12.980	5.338	5.343	1.692	14.389	13.110	20.136	7.408	16.628	7.696	1.789	10.346	10.353	11.958	14.278	16.072	9.183	1.543	0.950	0.987	1.223	2.665	2.565	2.667	5.558	1.432	3.322	6.768	1.956	5.234	5.551	12.519	3.647	8.688	1.713	3.199	1.789	1.538	4.357	3.375	2.832	1.807	5.432	1.275	3.242	2.919	5.482
ENSCCRG00000004113	5.950	2.222	4.592	4.185	13.357	9.088	10.753	10.907	5.461	7.225	7.491	10.539	3.866	4.867	7.307	4.683	5.176	5.919	5.980	3.586	3.544	26.703	17.642	23.387	4.047	13.566	6.985	8.797	5.868	5.883	6.585	6.988	6.816	6.394	3.065	10.813	2.584	3.292	1.658	8.902	4.639	3.440	7.946	6.122	10.825	5.685	5.471	6.202	5.809
ENSCCRG00000004114	3.813	3.335	3.886	21.155	1.946	0.533	18.467	1.261	4.831	4.625	3.103	3.718	2.760	2.765	2.698	3.156	4.139	2.233	5.202	3.797	2.787	0.509	0.783	1.571	3.085	0.805	2.779	1.753	3.268	3.089	2.548	2.795	3.408	2.920	2.466	3.992	4.152	3.911	2.847	0.565	1.596	2.624	0.566	1.210	1.797	2.196	2.813	2.606	3.179
ENSCCRG00000004123	0.979	0.796	1.628	0.416	0.000	0.064	0.115	1.936	0.543	0.697	0.346	0.227	0.248	1.413	0.000	0.731	0.717	1.244	4.682	2.940	0.334	1.878	0.258	0.158	0.647	2.210	1.416	0.123	3.561	1.036	0.146	1.102	1.021	4.069	1.116	1.725	0.931	3.242	2.564	1.618	0.126	5.229	0.763	2.555	0.353	0.163	1.861	1.041	3.009
ENSCCRG00000004133	1.434	0.278	2.577	1.048	2.054	4.451	0.711	0.300	1.570	1.701	1.403	2.119	0.391	1.026	2.543	1.800	2.280	1.674	1.911	0.957	0.744	4.931	1.324	0.480	0.968	1.680	1.470	1.954	3.838	2.611	3.502	3.360	1.711	0.637	0.913	14.104	0.364	1.466	0.673	2.106	0.930	1.065	1.520	1.811	0.991	0.642	0.595	0.613	2.267
ENSCCRG00000004136	12.670	9.134	12.976	6.990	17.281	10.889	5.916	2.603	7.132	6.161	4.316	3.450	3.950	7.499	9.138	3.443	3.417	4.743	3.930	13.083	3.319	15.133	4.759	8.768	9.452	9.339	5.857	3.187	6.169	1.380	3.624	4.689	7.236	3.973	7.832	6.824	9.323	7.393	11.494	14.298	5.452	11.942	10.572	7.021	7.874	3.964	5.278	8.396	5.276
ENSCCRG00000004148	5.241	2.166	4.400	3.307	0.251	2.521	1.817	0.354	2.375	2.396	3.429	1.393	1.849	3.492	5.077	2.148	1.376	3.285	2.742	2.891	0.819	1.220	0.509	0.194	3.332	1.541	7.737	0.396	3.798	2.238	1.177	1.442	4.269	1.988	4.094	3.172	1.491	2.380	1.781	0.317	0.666	3.803	1.599	0.736	0.951	2.005	5.075	4.150	3.249
ENSCCRG00000004155	14.395	3.631	7.505	9.921	11.824	6.015	5.093	7.938	1.284	1.235	2.072	0.111	5.668	0.000	16.308	0.898	5.897	21.115	10.435	14.287	2.363	4.916	2.562	4.262	47.546	12.305	19.743	0.322	13.771	0.366	0.095	0.238	18.366	16.691	30.751	0.076	7.054	8.256	4.031	9.992	9.490	29.220	7.939	9.217	0.362	0.850	6.973	15.172	6.949
ENSCCRG00000004157	243.393	161.830	178.932	122.795	379.894	247.762	252.773	167.031	308.445	145.958	198.652	203.447	76.486	145.765	172.850	249.907	174.611	146.446	248.200	207.685	99.655	586.986	228.132	265.113	134.121	290.364	148.460	273.433	187.057	245.364	187.335	280.952	184.396	132.045	91.158	276.654	285.701	265.274	313.950	334.731	232.500	229.155	299.227	343.148	221.461	75.136	132.100	114.329	165.073
ENSCCRG00000004163	29.206	27.218	18.569	7.760	21.440	23.268	19.818	33.653	37.061	26.847	34.530	42.476	15.136	26.674	17.822	52.270	36.485	21.218	17.119	17.643	12.667	23.347	24.945	28.837	14.835	23.748	20.536	30.766	21.080	40.708	28.534	46.452	20.020	37.581	15.454	40.414	25.973	21.529	22.757	16.573	38.749	16.159	21.308	20.147	35.740	20.604	24.407	14.011	35.629
ENSCCRG00000004176	6.405	5.633	4.842	3.066	4.701	2.294	3.477	3.017	5.250	3.192	4.626	3.185	2.861	3.456	5.640	5.119	4.241	4.821	7.332	6.204	5.203	5.112	2.866	4.527	3.687	3.898	4.316	3.995	4.332	4.545	2.881	4.742	5.397	3.850	2.942	5.590	6.929	5.897	8.751	3.778	3.716	4.443	4.511	2.898	4.204	1.680	3.782	3.149	4.324
ENSCCRG00000004188	7.599	7.822	8.449	5.611	10.094	3.562	5.193	5.784	6.926	5.117	7.204	8.080	3.690	9.704	3.181	9.743	10.569	5.121	11.037	9.843	9.044	5.850	4.445	4.694	4.337	6.336	4.392	5.518	4.812	8.577	3.582	9.994	4.741	5.616	5.125	9.119	12.552	7.380	10.184	3.800	7.176	4.234	4.996	7.189	6.686	4.917	4.129	4.835	5.148
ENSCCRG00000004193	1.687	1.231	2.329	0.567	0.294	0.113	0.254	0.961	1.023	0.443	0.516	0.377	1.036	0.576	6.118	1.249	2.014	4.704	2.198	0.759	2.514	0.529	0.249	0.602	1.717	0.307	1.967	0.251	3.285	0.249	0.361	0.942	3.566	2.285	2.049	0.699	0.637	1.102	1.499	0.348	1.144	1.310	0.423	0.373	1.052	0.337	2.646	3.512	2.402
ENSCCRG00000004197	4.977	2.091	4.172	2.379	1.462	0.444	0.281	1.642	2.347	2.341	2.297	1.790	1.454	2.509	11.308	3.997	5.873	10.656	6.225	5.555	2.163	1.829	0.427	1.748	6.010	0.903	5.946	1.649	7.645	2.419	0.952	4.205	18.991	5.240	5.085	8.208	0.712	2.148	0.801	0.000	0.685	0.628	0.327	0.205	5.295	1.556	4.837	4.893	2.397
ENSCCRG00000004199	125.768	15.137	50.956	43.220	65.981	28.107	30.343	24.891	56.718	64.114	33.809	49.745	88.949	115.239	84.209	179.995	177.065	163.027	107.973	98.976	147.575	28.257	36.297	69.459	174.678	73.568	189.429	12.801	178.988	64.356	20.071	127.334	231.870	574.022	133.052	59.915	41.252	136.586	43.617	37.488	186.447	111.791	18.362	37.394	80.284	59.008	185.184	172.801	95.450
ENSCCRG00000004201	1.718	2.159	3.936	0.860	3.335	2.428	2.396	4.629	3.656	1.691	3.357	3.057	4.357	3.464	3.433	1.707	4.289	4.251	3.200	2.926	1.660	2.546	2.682	3.560	3.197	3.714	4.481	3.293	3.465	3.624	1.327	3.603	2.959	3.696	3.651	5.764	0.596	1.150	0.848	3.012	3.874	3.203	2.863	2.833	2.630	2.269	2.584	2.400	1.753
ENSCCRG00000004202	7.265	6.897	5.234	3.338	3.334	2.516	2.604	3.485	5.579	5.985	5.519	5.070	4.340	6.943	5.395	8.281	8.129	6.733	3.569	5.094	3.960	2.213	1.952	2.437	5.670	2.110	6.364	4.948	7.640	5.305	4.490	8.294	5.717	7.493	5.614	6.135	4.424	7.004	5.169	3.145	14.527	6.256	2.770	2.624	6.636	3.323	6.841	5.154	6.021
ENSCCRG00000004204	147.988	99.413	127.288	71.434	175.955	79.725	91.430	75.872	91.881	76.826	71.814	86.022	91.088	97.560	132.772	133.454	141.285	120.740	240.089	205.723	80.180	132.289	128.137	169.090	142.887	156.696	128.879	74.335	143.422	84.994	65.111	129.487	151.136	115.792	92.184	132.059	184.436	145.929	107.115	144.986	101.437	88.995	106.407	142.607	99.353	72.504	80.970	89.557	110.166
ENSCCRG00000004210	5.880	2.324	2.238	2.116	3.670	2.763	4.487	1.641	7.224	2.455	5.425	5.083	2.345	4.282	5.099	3.862	5.321	4.117	3.245	6.286	1.965	3.188	2.337	3.632	3.215	2.587	3.092	3.124	3.534	4.561	2.736	4.945	3.533	4.985	2.526	6.252	3.001	2.610	1.386	1.345	1.861	3.366	1.307	1.761	3.647	1.829	3.944	3.227	3.860
ENSCCRG00000004213	39.090	15.313	17.857	17.698	53.767	17.991	28.367	8.021	35.787	33.123	25.879	16.118	7.185	15.108	56.360	22.735	25.006	54.208	84.134	57.645	9.749	74.461	23.874	70.940	51.510	62.583	38.909	9.436	58.527	18.371	13.049	31.431	52.775	31.071	35.605	53.766	13.115	17.742	6.092	7.398	19.982	26.617	11.939	26.000	21.689	11.468	41.810	44.729	38.106
ENSCCRG00000004214	9.665	8.386	4.671	6.255	6.265	1.500	6.563	4.700	22.661	28.483	20.118	23.247	5.329	21.926	28.792	51.374	30.638	28.740	9.159	5.184	3.877	6.470	4.637	6.476	15.265	4.001	26.428	6.365	22.198	26.929	8.568	47.683	13.137	40.930	21.880	44.280	4.506	4.921	5.077	3.042	34.277	13.745	2.338	3.908	25.659	7.287	22.366	17.046	27.374
ENSCCRG00000004218	6.535	4.177	4.856	2.151	4.271	1.770	2.518	5.962	5.146	4.708	3.870	5.750	10.980	11.299	9.615	4.692	9.641	7.821	37.294	35.028	13.290	27.654	3.348	9.504	63.372	36.918	21.456	2.944	16.434	51.717	5.173	3.330	9.252	17.413	29.293	24.986	2.357	13.521	1.800	1.489	2.844	4.408	1.692	1.582	8.332	10.051	4.676	1.504	4.865
ENSCCRG00000004222	11.749	7.269	8.294	3.766	7.154	6.519	5.928	6.181	7.160	7.084	8.231	6.277	4.663	5.651	8.196	11.047	7.981	6.357	10.319	6.463	6.394	4.669	6.256	5.940	6.892	6.215	7.592	3.758	8.055	7.605	4.371	7.311	5.589	5.943	6.500	8.458	7.092	4.870	4.667	5.190	4.577	6.005	3.500	4.952	6.877	4.597	6.250	5.953	8.810
ENSCCRG00000004228	6.818	5.574	5.210	2.975	4.866	3.642	3.347	3.981	8.430	4.843	7.262	7.315	2.151	8.518	5.388	12.977	10.982	5.832	7.690	5.573	4.366	5.263	4.334	6.490	4.334	4.402	5.001	3.544	5.166	8.544	3.622	9.878	6.098	7.343	3.212	11.255	2.643	3.873	2.013	2.234	4.966	3.859	1.438	1.569	7.088	3.984	5.390	3.113	5.652
ENSCCRG00000004229	0.000	0.000	0.000	0.000	0.000	0.000	0.000	0.082	0.092	0.203	0.039	0.038	0.000	0.000	0.000	0.000	0.032	0.000	0.000	0.000	0.000	0.000	0.000	0.206	0.000	0.180	0.152	0.310	0.332	0.042	0.198	0.000	0.390	0.041	0.065	7.840	0.105	0.282	0.000	0.000	0.000	0.000	0.000	0.033	0.000	0.000	0.000	0.772	0.000
ENSCCRG00000004233	8.742	9.498	5.881	6.099	4.855	3.829	5.890	9.557	10.936	10.487	8.953	9.464	5.359	8.386	11.063	11.755	9.120	11.075	8.931	5.536	2.913	5.194	4.434	4.037	6.728	6.403	8.658	6.789	10.903	6.293	7.675	8.130	9.114	8.426	7.473	11.310	8.086	7.147	10.879	9.330	10.350	8.931	12.131	7.452	7.706	4.753	8.131	9.286	8.827
ENSCCRG00000004241	7.683	3.186	4.287	5.254	4.637	2.128	3.022	1.512	6.348	9.778	6.176	5.175	8.095	5.692	15.448	7.918	10.385	10.669	9.638	6.863	3.870	3.689	3.954	6.201	9.445	5.767	13.611	4.219	18.261	5.562	3.909	9.206	12.839	7.974	13.068	15.163	5.474	6.969	2.907	1.614	6.070	12.474	3.808	2.455	6.639	3.451	9.726	12.298	8.609
ENSCCRG00000004243	16.734	0.000	12.948	0.118	7.691	1.039	26.092	0.000	42.017	7.679	4.768	5.646	16.889	62.254	10.454	20.964	0.040	0.000	5.956	2.271	5.101	3.735	2.948	4.960	28.831	0.097	54.502	0.000	17.129	16.983	8.624	0.066	18.219	60.942	28.157	10.520	10.244	0.000	8.677	9.476	19.479	0.074	0.040	8.012	14.804	10.625	16.488	21.644	0.135
ENSCCRG00000004275	0.184	0.000	0.059	0.019	2.312	2.377	5.701	1.590	0.619	2.358	0.702	2.324	0.331	0.708	0.025	0.697	0.098	0.061	0.126	0.000	0.026	3.881	3.028	3.191	0.084	2.334	0.297	3.159	0.106	1.365	1.814	0.711	0.153	0.115	0.143	1.286	0.000	0.034	0.000	4.087	1.223	0.000	2.719	2.807	2.279	0.639	0.022	0.021	0.450
ENSCCRG00000004278	44.942	39.470	45.425	35.812	159.420	124.260	150.956	121.314	122.958	82.955	114.020	129.449	53.604	50.336	42.843	38.013	34.141	50.165	59.809	49.423	45.888	310.449	224.245	110.525	57.943	198.225	50.335	209.762	50.857	66.661	182.782	82.160	44.484	33.996	30.761	94.679	43.054	34.583	31.837	119.313	51.762	62.341	117.109	194.221	80.266	56.616	44.373	47.886	72.108
ENSCCRG00000004281	99.359	67.586	67.799	66.324	72.010	21.322	29.349	33.679	47.025	80.205	32.351	42.270	61.840	43.940	110.580	71.565	82.201	134.819	197.499	129.230	76.186	63.847	58.089	80.180	141.421	61.062	152.703	31.387	155.774	41.747	27.132	73.121	132.221	92.531	110.167	65.286	88.453	80.045	71.967	27.835	74.345	112.482	18.847	33.573	45.926	23.335	94.837	132.407	65.667
ENSCCRG00000004282	8.868	4.205	4.431	6.159	5.540	6.503	3.765	2.253	8.325	5.358	7.757	9.671	5.644	8.783	10.083	9.731	8.734	4.256	9.065	7.425	2.328	10.180	4.030	12.383	7.757	4.937	11.670	2.221	7.558	7.479	2.895	7.446	9.359	5.486	8.977	11.388	5.288	4.370	2.050	3.125	6.265	4.922	3.063	4.884	6.209	4.812	12.159	6.612	6.814
ENSCCRG00000004286	0.854	0.350	0.397	3.952	5.327	5.938	3.279	0.866	2.659	0.547	2.741	2.972	0.407	1.015	3.207	3.165	1.641	1.450	1.337	0.862	0.896	5.711	2.585	4.643	0.736	3.171	1.671	2.404	2.459	3.393	2.844	1.572	3.493	2.846	1.165	5.225	0.830	1.410	0.885	1.311	1.555	0.282	1.942	3.708	2.297	0.484	3.390	0.824	2.148
ENSCCRG00000004287	3.018	2.850	3.443	2.336	4.199	3.007	2.369	1.725	3.687	2.534	3.190	1.716	1.630	2.544	5.439	3.787	3.030	5.362	4.091	3.006	3.097	2.584	1.548	1.797	4.683	2.145	3.850	4.222	7.257	2.297	2.439	2.408	5.672	3.097	2.664	3.986	2.357	3.414	2.275	2.638	2.599	4.335	2.047	1.998	2.878	1.488	3.103	4.492	3.566
ENSCCRG00000004289	2.756	2.351	3.624	2.096	3.029	0.645	2.483	2.446	6.308	6.093	4.099	6.616	4.217	6.590	8.524	8.359	7.814	4.847	6.835	2.212	3.862	3.362	1.778	2.684	4.475	3.616	6.025	4.654	4.329	6.094	3.607	7.618	4.958	6.280	5.351	8.559	2.408	1.947	1.138	1.493	3.883	3.079	1.847	0.892	6.176	2.752	5.749	3.537	6.854
ENSCCRG00000004290	3.479	2.557	3.511	4.114	2.588	7.296	1.758	2.478	3.628	2.861	3.530	4.684	3.287	3.533	3.730	3.867	3.448	5.874	4.257	4.017	5.737	5.041	1.972	2.080	4.909	3.040	5.348	3.515	7.048	2.635	4.374	2.628	8.406	4.982	6.011	3.733	2.258	4.058	4.732	1.939	3.275	3.102	2.758	3.711	4.108	2.176	4.353	5.389	4.221
ENSCCRG00000004291	3.412	1.729	1.216	1.760	2.669	0.880	1.883	1.334	2.972	1.693	2.833	2.767	0.875	2.779	2.835	2.309	3.743	2.764	2.638	3.543	1.730	4.507	2.133	2.363	2.355	2.515	2.291	2.694	1.794	3.107	2.109	5.238	2.950	3.204	1.609	4.216	2.044	1.922	0.953	1.440	1.491	0.946	0.985	1.480	2.300	1.120	2.264	1.168	2.084
ENSCCRG00000004301	1.534	4.215	4.200	2.586	2.558	3.962	3.376	5.276	1.460	2.093	1.149	0.715	1.481	1.885	1.728	1.901	1.740	1.188	2.237	2.612	1.869	2.020	1.737	1.774	1.765	3.888	1.281	3.231	1.706	2.259	3.343	1.719	1.602	0.595	1.467	4.953	3.735	4.291	6.136	3.333	0.754	3.487	4.380	5.754	1.610	2.968	1.207	2.598	1.965
ENSCCRG00000004304	278.744	290.157	244.617	166.087	254.826	139.283	203.605	360.909	357.786	264.424	327.538	357.440	249.707	329.836	240.072	360.118	306.069	245.231	240.406	286.654	333.531	211.389	263.377	231.530	243.909	264.687	236.672	299.881	229.064	328.657	274.634	358.718	235.516	282.739	211.186	349.374	303.239	296.638	305.719	272.771	260.118	270.179	267.353	265.835	299.211	222.807	282.709	237.119	313.312
ENSCCRG00000004308	64.738	46.814	45.121	31.829	57.713	32.773	39.099	36.396	52.663	46.634	49.764	47.260	23.783	46.944	37.811	60.094	47.738	34.509	49.332	54.187	33.839	38.281	41.352	39.841	36.189	36.475	30.749	38.532	40.266	50.137	37.051	74.498	35.650	37.801	31.247	52.301	55.698	42.236	59.735	29.016	39.351	36.151	30.462	34.924	48.834	42.512	38.147	33.435	47.777
ENSCCRG00000004310	5.732	1.865	2.639	1.830	2.106	0.787	1.579	1.256	6.720	1.926	5.205	3.172	0.625	2.525	3.633	1.736	1.805	3.156	1.737	1.604	1.210	1.700	2.626	2.121	1.158	2.165	2.515	0.623	1.710	3.768	1.205	2.311	3.119	2.463	2.164	2.202	0.215	0.533	0.418	0.565	0.734	1.069	0.839	0.277	3.461	1.842	1.116	1.016	1.493
ENSCCRG00000004312	0.000	0.080	0.240	0.154	7.482	2.615	1.224	2.936	16.020	3.794	12.398	47.220	0.821	2.572	0.203	1.996	0.656	0.244	0.118	0.829	0.566	30.975	71.666	37.878	0.935	16.866	1.300	8.966	1.703	11.299	22.684	12.199	2.537	0.831	4.670	19.647	0.000	0.620	0.355	6.073	0.447	0.830	7.123	4.479	9.306	15.289	3.202	1.293	6.376
ENSCCRG00000004316	4.523	4.372	2.591	1.752	1.625	0.774	1.056	1.973	3.134	2.468	3.234	2.294	2.306	2.586	4.837	4.289	2.809	3.575	5.211	3.813	2.014	0.924	1.404	1.603	2.745	1.131	4.133	1.510	4.080	2.906	1.879	2.321	4.376	2.934	2.244	4.453	3.812	2.860	2.718	1.030	2.985	1.623	1.468	1.165	2.684	1.389	2.752	3.116	3.617
ENSCCRG00000004317	0.000	0.050	0.000	0.000	4.776	12.642	3.858	1.255	0.128	0.189	0.328	2.951	0.057	0.738	0.063	0.062	0.000	0.000	0.000	0.000	0.000	23.857	21.477	9.251	0.116	0.273	0.162	1.052	0.132	0.354	6.958	0.230	0.272	0.172	0.049	0.829	0.000	0.000	0.055	2.024	0.888	0.000	0.678	2.834	0.574	0.360	0.111	0.000	0.058
ENSCCRG00000004318	7.821	7.746	6.443	5.116	6.660	4.603	7.801	5.971	13.605	14.805	12.469	12.076	11.016	12.351	13.874	24.400	17.176	14.820	4.206	4.154	4.951	8.478	8.225	7.754	9.873	7.292	15.110	9.018	10.959	15.301	7.983	12.721	9.624	13.576	10.621	15.574	7.762	7.180	6.947	6.537	12.014	9.887	6.185	4.740	19.035	9.085	10.324	9.399	14.925
ENSCCRG00000004326	6.579	4.599	4.448	7.305	7.066	5.556	10.282	9.847	8.782	5.492	7.480	4.842	2.262	4.115	8.392	4.215	4.336	10.927	5.620	5.582	4.268	8.503	8.768	6.255	7.098	6.240	5.508	5.968	6.315	4.036	3.375	2.451	6.837	3.586	4.716	5.003	3.725	7.234	9.814	11.787	4.500	9.953	9.400	7.380	5.282	4.269	5.818	8.612	6.151
ENSCCRG00000004336	52.671	41.037	45.828	30.265	56.757	60.735	46.188	51.003	68.126	49.584	59.688	48.192	33.549	48.414	49.368	67.070	54.185	46.691	35.234	52.395	31.313	50.109	49.025	57.233	37.908	60.844	52.258	32.266	54.015	59.423	45.142	70.117	48.702	56.053	40.046	62.954	28.617	24.530	21.373	33.462	49.204	35.018	31.655	40.176	43.684	33.424	33.733	36.008	48.444
ENSCCRG00000004344	2.881	4.602	3.715	1.909	2.880	3.286	2.824	2.349	3.659	2.303	2.876	2.136	1.969	4.430	3.690	5.723	2.780	2.015	3.295	2.192	4.054	3.503	2.683	1.114	2.152	2.623	1.461	4.178	3.294	2.208	3.374	2.584	3.384	2.125	3.762	4.380	3.532	3.954	5.090	2.145	2.381	3.093	3.269	2.761	3.577	1.235	2.371	2.332	2.866
ENSCCRG00000004352	3.257	5.160	4.097	7.137	3.288	12.688	3.197	1.862	1.883	2.120	2.235	1.432	1.269	1.083	3.257	4.927	1.595	2.473	3.350	2.067	1.686	1.144	0.760	1.366	2.048	1.230	3.426	1.004	1.893	2.892	0.849	3.087	1.157	3.196	1.892	2.613	2.665	1.044	1.795	1.098	2.446	2.350	1.559	2.022	0.551	1.114	1.156	2.449	2.093
ENSCCRG00000004366	4.409	3.886	3.393	3.009	3.827	2.170	4.306	3.496	3.621	3.604	3.237	3.622	4.226	4.113	4.542	3.039	3.820	2.950	7.417	3.252	4.924	2.808	3.522	3.748	5.399	4.910	4.991	3.596	3.871	3.962	2.982	3.044	4.859	3.234	2.368	4.104	4.327	3.474	4.612	3.475	3.221	4.558	4.499	3.859	3.133	3.819	3.649	3.540	4.732
ENSCCRG00000004367	25.100	21.515	24.564	20.451	35.406	15.420	19.040	28.130	39.783	37.027	36.459	40.120	26.253	36.479	21.266	68.056	56.847	24.198	20.519	15.933	14.220	14.237	13.286	19.928	26.489	22.560	33.817	22.078	26.743	49.355	23.934	52.528	20.260	43.685	23.957	41.050	29.411	18.922	20.508	22.502	57.933	27.812	16.008	20.453	39.751	30.460	43.592	19.331	54.774
ENSCCRG00000004369	5.741	2.426	3.056	3.904	5.965	3.646	2.603	3.659	1.394	3.283	1.729	1.649	0.256	1.223	2.110	0.785	0.655	1.506	1.927	4.190	2.066	5.755	1.973	2.631	1.629	3.850	0.195	1.726	0.957	0.694	1.916	2.336	1.966	0.934	0.711	1.349	1.992	1.315	3.192	1.484	1.606	1.912	3.634	1.438	1.296	1.347	1.100	3.680	1.686
ENSCCRG00000004371	1.772	1.345	0.841	0.649	1.843	0.407	1.900	3.473	3.188	2.128	2.651	2.905	3.199	3.676	2.135	3.218	1.889	2.789	1.078	0.653	1.190	2.422	2.196	1.524	3.081	2.833	3.037	2.637	5.224	3.661	1.039	0.972	3.803	2.244	3.995	3.178	0.773	0.579	0.062	0.909	2.818	1.047	0.204	1.738	1.833	0.927	1.746	2.598	2.169
ENSCCRG00000004375	5.703	2.783	7.889	7.836	11.925	10.299	6.001	13.569	8.793	11.958	5.015	14.354	3.882	9.755	0.393	12.929	5.422	15.701	6.288	4.306	3.419	13.959	13.398	32.091	10.034	31.082	15.243	5.152	12.349	7.894	0.000	19.477	4.314	10.801	10.406	21.314	3.351	2.396	3.948	6.552	22.713	6.739	6.535	25.364	5.502	9.587	6.794	14.746	5.167
ENSCCRG00000004380	16.240	15.716	14.840	8.994	22.145	18.385	19.691	20.601	27.103	10.541	24.635	19.048	10.785	22.935	14.199	45.652	29.255	14.376	18.107	8.098	7.988	13.669	13.865	15.327	17.278	19.124	12.661	10.301	16.385	26.036	12.473	20.521	11.703	30.881	13.617	30.778	25.292	21.650	20.297	9.731	17.266	19.600	18.349	10.545	17.199	8.882	16.124	9.236	13.737
ENSCCRG00000004382	3.398	1.980	1.414	0.990	1.781	1.486	2.482	0.819	2.721	1.638	2.893	2.752	0.552	1.926	4.224	1.843	2.100	4.765	2.772	0.984	0.348	6.141	2.860	5.260	1.210	1.616	2.124	1.048	1.652	1.805	1.502	1.594	2.342	1.731	1.120	4.058	0.389	0.681	0.525	1.228	1.023	0.736	0.946	1.008	3.166	0.420	1.319	0.914	1.297
ENSCCRG00000004385	10.661	4.346	5.056	5.910	3.366	1.641	1.944	0.738	8.780	7.922	7.007	4.324	5.800	6.979	25.201	13.202	13.008	28.084	18.608	9.742	3.319	3.495	1.992	5.898	16.650	4.254	23.836	1.809	28.980	4.796	1.467	10.146	25.387	14.471	15.596	11.545	4.057	5.001	1.909	1.480	8.199	11.102	1.415	2.317	4.530	2.548	12.671	16.284	9.640
ENSCCRG00000004389	17.932	14.680	10.489	6.829	11.353	6.013	7.431	5.089	16.848	14.059	16.038	12.368	9.567	13.620	18.997	19.914	17.469	15.986	16.163	11.190	4.618	11.959	7.847	11.755	12.018	10.098	15.996	10.387	15.170	16.491	10.761	15.937	16.593	12.685	8.988	20.780	16.740	12.364	11.342	8.628	12.624	13.212	7.393	9.102	18.074	5.580	13.288	10.403	14.403
ENSCCRG00000004390	1.158	1.039	6.961	520.729	172.540	1225.461	683.882	33.990	7.810	25.078	111.695	2.377	2.710	6.431	1.315	4.141	1.016	0.953	2.082	2.098	1.416	61.052	36.055	34.881	2.694	51.529	1.291	3.807	1.045	4.763	1.990	30.376	3.375	7.072	4.749	10.327	0.558	1.519	20.639	15.825	52.519	2.789	9.579	179.487	5.771	6.207	3.512	0.534	16.784
ENSCCRG00000004391	0.821	0.633	3.165	0.271	7.199	4.001	4.534	7.016	4.270	6.871	5.334	4.401	2.166	0.909	4.195	5.878	5.378	6.425	2.703	2.367	5.223	5.641	3.421	8.673	3.781	2.548	1.181	3.472	2.246	12.187	2.085	4.793	8.845	3.896	4.731	8.049	1.108	0.134	0.936	2.940	1.728	1.824	1.957	1.363	1.667	5.594	1.344	1.448	2.225
ENSCCRG00000004393	44.294	37.703	37.949	31.656	32.517	19.632	32.354	20.881	58.065	43.730	43.697	40.998	27.433	43.946	41.307	55.953	46.673	30.431	37.739	42.053	47.643	26.782	30.128	29.493	30.437	43.043	42.475	25.492	36.984	48.231	24.344	52.268	33.173	36.471	31.860	44.899	46.636	37.157	53.009	35.024	35.339	34.798	38.519	27.102	28.418	24.220	28.217	23.408	32.246
ENSCCRG00000004399	1.026	1.224	0.788	1.516	3.160	1.775	1.352	0.837	3.103	1.309	1.475	4.867	0.619	0.640	2.649	1.609	0.459	0.930	1.300	1.190	1.241	15.351	3.574	7.107	1.964	2.034	2.289	6.696	0.848	1.621	7.369	1.642	1.757	0.874	0.629	4.072	0.827	0.516	0.078	0.613	0.523	0.684	0.897	2.857	7.647	0.970	2.265	1.236	0.908
ENSCCRG00000004404	15.990	5.960	10.252	7.302	9.385	9.441	4.463	4.245	20.960	18.258	25.893	31.741	8.446	13.454	16.688	12.328	14.852	12.138	12.452	11.526	4.886	14.745	11.574	13.348	16.355	9.394	15.342	17.156	13.401	17.021	23.143	13.132	14.926	17.339	16.120	22.053	7.203	6.993	4.508	6.397	7.050	7.897	5.325	5.909	21.184	11.728	16.189	11.646	15.080
ENSCCRG00000004410	4.355	6.056	11.913	1.548	11.424	7.389	7.852	17.375	10.755	7.162	7.600	31.366	4.749	13.270	4.678	7.211	8.008	9.854	28.619	13.397	7.764	27.373	12.897	34.980	5.884	18.892	16.264	32.460	10.268	21.338	30.241	11.023	7.956	6.704	8.510	19.639	2.689	1.928	1.844	14.238	7.999	6.656	9.800	6.428	21.335	7.371	6.520	7.746	7.553
ENSCCRG00000004422	2.703	2.239	3.030	5.040	3.420	5.348	2.962	3.151	3.614	3.236	3.985	3.642	4.718	5.522	10.219	4.971	5.054	5.610	1.862	2.184	2.272	5.377	2.381	3.333	5.137	3.907	5.813	5.045	10.242	4.825	3.675	4.503	10.040	5.133	8.598	5.169	2.412	3.553	3.166	2.215	3.157	8.876	4.140	3.820	4.385	3.104	4.089	4.872	6.590
ENSCCRG00000004426	3.199	3.066	2.549	4.228	4.430	9.499	7.138	2.238	2.367	2.456	3.458	1.934	4.135	3.201	5.863	4.671	4.134	4.488	5.711	5.930	2.606	3.011	3.072	3.039	4.562	3.455	4.313	2.435	3.869	3.876	2.399	5.061	5.750	3.678	3.901	2.877	5.648	3.667	5.392	3.637	6.760	6.486	3.908	4.620	3.484	2.551	3.189	3.861	5.135
ENSCCRG00000004428	21.589	12.126	12.338	7.836	19.744	10.091	12.577	21.611	33.087	14.906	27.230	27.720	5.329	25.242	6.981	29.610	34.412	14.022	16.643	14.959	17.411	12.089	11.337	21.483	9.048	16.700	13.441	13.755	11.022	30.344	22.271	42.311	15.674	29.588	8.039	42.578	15.648	11.311	8.843	7.883	18.323	11.444	6.890	13.147	26.280	16.094	16.307	6.280	19.946
ENSCCRG00000004429	0.000	0.000	0.000	0.068	0.000	0.200	0.102	0.000	0.000	0.000	0.133	0.000	0.000	0.000	0.030	0.000	0.021	0.000	0.000	0.000	0.000	0.067	0.056	0.074	0.000	0.000	0.051	0.074	0.063	0.000	0.040	0.050	0.077	0.027	0.000	5.529	0.000	0.223	0.000	0.000	0.049	0.085	0.000	0.000	0.023	0.000	0.000	0.178	0.055
ENSCCRG00000004430	3.633	2.750	1.751	2.172	2.529	0.606	1.640	13.480	2.262	1.661	6.598	0.000	0.000	3.093	1.587	0.936	0.683	6.347	0.000	0.324	0.442	0.000	0.594	0.523	0.000	1.373	0.000	0.000	0.000	0.000	0.000	0.289	0.000	2.598	0.742	0.000	0.000	0.000	0.000	0.000	0.000	0.778	0.000	0.250	2.404	0.000	0.278	0.539	0.293
ENSCCRG00000004444	16.493	11.426	13.622	9.075	9.479	6.423	6.386	7.382	23.641	26.488	27.414	29.807	16.789	21.504	26.473	29.517	23.313	26.014	12.796	10.414	7.831	14.238	8.279	10.448	20.447	6.515	28.333	14.291	21.551	23.169	22.581	15.850	21.789	29.395	28.649	19.047	7.329	9.667	7.105	6.913	20.883	19.679	4.258	5.936	25.448	21.341	17.367	26.641	27.892
ENSCCRG00000004449	49.914	29.934	19.931	26.239	33.037	9.032	28.181	35.429	68.510	24.366	50.912	42.309	5.198	24.831	40.289	18.991	15.821	29.838	24.501	44.929	15.938	44.880	17.349	35.224	53.029	41.844	12.581	11.813	14.659	38.336	13.920	10.702	16.431	20.171	14.020	20.645	3.649	10.556	3.945	4.463	9.394	12.882	6.051	8.261	31.386	11.174	9.466	12.676	9.273
ENSCCRG00000004454	0.590	1.026	0.784	129.941	2.972	9.119	120.384	1.175	19.120	0.915	5.368	0.195	0.359	0.889	1.224	0.528	0.769	0.874	0.089	1.355	0.702	0.837	0.715	6.610	0.616	7.018	4.636	3.639	7.943	0.376	3.183	1.735	15.957	1.879	1.790	422.147	1.485	15.710	5.487	0.464	0.673	1.126	0.767	1.266	0.396	0.062	0.670	38.186	0.522
ENSCCRG00000004456	2.597	1.579	3.386	5.160	2.357	2.047	1.713	1.278	1.536	2.042	2.743	1.664	2.178	2.374	5.581	2.140	2.000	4.713	7.124	4.357	2.729	2.193	1.116	1.307	3.305	1.639	2.704	1.058	3.707	1.796	1.362	0.790	4.609	2.431	2.046	2.443	2.611	2.393	2.472	1.550	1.595	2.926	1.905	1.002	1.934	0.967	2.221	2.575	1.828
ENSCCRG00000004457	9.663	5.927	5.418	4.673	4.924	2.476	3.856	2.340	7.092	5.406	6.041	6.159	4.848	7.798	11.560	4.402	5.369	10.056	8.807	7.053	3.447	12.903	6.513	8.736	9.038	4.097	9.660	7.079	11.606	6.301	9.160	7.492	11.979	4.374	5.544	10.272	4.546	4.581	3.201	2.161	4.327	7.769	2.336	2.231	7.160	2.219	6.193	8.345	4.891
ENSCCRG00000004463	7.105	3.865	3.689	6.466	5.539	1.998	3.323	2.818	11.146	8.797	4.772	6.919	10.935	6.374	21.439	10.381	9.438	17.645	22.276	9.896	5.891	6.354	6.352	9.527	16.397	7.924	18.625	6.825	22.696	7.725	5.520	12.837	14.450	9.949	15.229	11.776	9.832	7.837	4.150	2.739	7.425	9.830	2.414	3.751	8.318	4.445	10.884	17.374	10.131
ENSCCRG00000004465	14.001	11.274	10.206	3.788	14.243	6.676	8.928	12.028	16.561	11.820	13.511	15.586	8.157	12.191	15.095	24.031	17.598	16.242	10.827	7.867	7.913	26.257	15.261	20.683	13.604	13.159	15.122	6.778	15.066	9.856	9.677	17.658	13.303	14.252	8.262	23.503	4.848	10.847	7.109	12.114	13.651	11.558	10.814	13.092	20.362	8.096	15.740	11.320	16.921
ENSCCRG00000004472	34.169	35.719	31.521	28.412	39.254	26.674	28.585	45.121	58.591	45.525	55.580	61.500	24.837	58.371	31.491	71.130	61.146	35.775	36.974	32.962	22.120	27.964	32.815	37.400	32.056	37.598	30.566	43.222	34.854	64.500	39.723	76.751	30.733	49.247	26.809	57.466	47.875	38.828	41.742	23.124	39.505	33.389	22.925	27.321	49.175	35.032	37.713	28.385	52.330
ENSCCRG00000004474	39.640	36.122	27.902	30.164	33.673	11.475	39.144	42.875	50.953	41.240	47.558	52.457	23.872	49.678	28.868	58.089	57.422	32.741	22.560	23.291	18.826	14.724	13.442	25.435	37.627	22.345	31.011	39.912	30.968	55.149	27.555	33.068	12.434	55.631	26.141	44.702	28.512	24.367	20.020	16.215	49.019	26.145	11.150	16.938	49.258	34.290	46.296	19.701	50.528
ENSCCRG00000004487	12.712	5.413	4.098	4.260	3.555	2.011	2.698	0.946	8.572	5.664	7.165	5.747	3.708	7.648	14.792	10.752	9.892	13.985	12.896	9.426	1.100	6.695	3.329	7.891	10.505	2.711	9.650	3.223	11.450	7.754	4.697	8.883	14.486	7.408	7.435	11.537	4.908	5.598	2.597	1.316	5.239	4.548	1.199	1.444	9.598	1.523	8.300	7.624	7.683
ENSCCRG00000004492	10.755	8.357	7.476	4.759	4.772	2.192	7.283	5.831	9.656	5.481	7.876	9.909	4.395	10.814	6.670	8.987	8.620	6.497	7.062	8.280	5.693	5.298	3.154	4.711	4.413	3.596	7.009	10.243	5.844	7.100	8.068	9.708	5.941	6.542	5.608	11.629	4.330	5.370	5.216	2.077	6.324	4.356	1.890	2.773	11.062	6.010	7.839	5.063	7.326
ENSCCRG00000004515	13.737	7.626	6.910	16.908	10.743	4.779	8.926	5.237	11.853	12.977	8.625	8.564	12.675	11.335	31.844	8.701	16.078	19.612	14.964	15.834	6.712	29.381	2.989	15.396	20.155	9.909	21.409	12.406	17.987	7.638	13.130	8.908	32.952	11.761	17.023	11.326	10.189	17.152	9.721	5.572	14.292	35.027	6.772	6.455	12.356	4.107	17.385	22.906	8.680
ENSCCRG00000004522	0.877	0.388	1.832	0.268	0.561	0.806	0.425	1.019	1.721	1.474	1.342	1.917	2.406	3.089	1.691	5.471	2.578	1.127	0.656	1.078	1.227	0.856	0.395	0.406	1.947	0.792	1.563	0.783	2.364	3.492	0.823	2.052	2.004	4.293	1.648	1.974	1.968	1.385	2.464	0.366	0.868	1.324	0.605	0.111	2.188	1.262	1.852	1.316	3.644
ENSCCRG00000004527	46.412	17.517	42.524	24.489	21.083	6.620	9.943	3.019	36.315	43.810	18.641	23.094	36.430	32.799	95.283	40.448	59.698	75.869	87.678	73.755	41.393	6.129	7.746	22.036	110.791	14.613	70.879	12.158	96.028	23.471	11.267	53.162	82.088	78.113	81.834	55.433	34.706	36.272	13.556	5.348	45.187	48.726	5.898	7.767	25.155	21.177	56.351	72.931	47.928
ENSCCRG00000004528	4.590	1.029	0.734	5.386	1.398	0.563	1.307	1.270	8.260	3.309	3.437	2.435	0.189	1.144	3.250	1.165	0.746	2.250	1.473	1.729	1.850	1.025	0.788	0.569	3.159	0.547	2.365	1.127	1.198	2.473	0.899	1.961	1.077	2.081	0.657	1.234	0.360	1.118	0.774	0.329	0.375	1.083	0.225	0.100	2.379	0.309	1.168	3.328	1.220
ENSCCRG00000004529	2.217	1.139	1.346	1.905	4.666	0.088	1.512	0.415	1.731	1.556	2.434	1.688	0.764	1.161	4.325	1.682	2.899	5.383	1.155	1.843	1.550	3.064	1.313	0.389	3.759	9.445	3.819	1.392	3.023	3.117	2.094	0.464	3.403	2.232	2.324	2.064	0.509	1.540	1.067	1.274	0.825	0.776	1.454	2.698	1.826	0.845	1.268	2.607	2.537
ENSCCRG00000004531	0.000	0.000	0.475	9.314	0.000	0.000	0.086	0.000	0.000	0.000	1.478	0.000	0.000	0.000	0.000	0.000	0.000	0.000	0.000	0.000	0.000	0.000	0.000	0.000	0.000	0.000	0.000	0.000	0.000	0.000	0.000	0.000	0.000	0.000	0.078	0.000	0.000	0.000	0.439	0.000	0.000	0.000	0.000	0.000	0.076	0.000	0.000	0.000	0.000
ENSCCRG00000004541	4.683	4.099	6.227	5.773	5.434	4.297	7.243	4.514	4.687	7.037	6.689	3.047	8.012	4.149	13.747	4.346	5.615	7.826	9.304	8.634	5.279	6.055	6.436	10.241	10.412	7.593	6.481	4.399	10.797	7.338	7.792	5.605	7.729	5.208	8.868	8.714	4.663	4.498	2.715	4.177	11.017	11.294	3.409	6.098	8.822	8.014	7.387	10.575	8.494
ENSCCRG00000004555	0.738	1.289	1.776	1.190	1.234	0.249	1.425	0.450	2.632	3.231	1.479	1.693	3.339	1.178	4.630	3.072	3.623	2.674	4.474	4.008	0.693	0.212	1.283	0.533	2.753	1.008	4.452	0.659	4.848	1.196	1.109	3.217	5.644	3.429	4.431	2.674	2.564	2.635	0.228	0.755	5.351	2.434	0.866	0.892	2.748	1.158	1.309	3.748	3.536
ENSCCRG00000004560	3.490	1.888	1.521	3.482	2.726	1.080	1.196	0.641	4.967	2.153	2.737	3.261	0.866	3.327	7.075	5.028	3.890	5.840	3.616	2.066	1.241	2.477	1.046	1.895	4.112	0.650	3.856	0.823	5.115	2.235	1.615	3.076	6.943	4.173	4.665	2.996	0.627	1.268	0.553	0.184	1.491	1.177	0.311	0.415	3.370	0.876	3.781	3.542	2.065
ENSCCRG00000004566	12.560	9.535	17.774	12.980	25.242	37.574	22.069	9.571	24.646	14.102	28.341	38.518	5.738	21.794	14.233	20.267	15.131	10.137	25.171	23.735	7.149	55.524	27.720	30.494	9.146	31.627	12.912	52.389	8.429	20.299	37.979	32.282	9.658	13.504	9.179	43.021	12.477	13.081	9.675	16.686	23.924	9.972	18.484	14.604	23.892	14.242	18.810	13.446	17.731
ENSCCRG00000004568	5.309	1.157	7.149	1.738	0.868	2.529	3.519	1.203	6.722	8.249	6.955	4.617	13.347	1.616	13.119	12.336	8.403	15.997	10.369	5.064	5.894	7.635	5.228	13.365	1.708	13.643	2.370	7.080	17.806	12.470	0.197	0.633	1.954	10.835	18.301	0.615	3.270	2.595	2.993	2.362	3.709	6.271	0.490	0.552	0.397	1.425	7.866	7.662	4.288
ENSCCRG00000004569	0.256	0.065	0.065	0.376	0.985	2.122	22.278	0.298	0.923	0.062	1.070	1.331	0.444	0.161	0.000	0.081	0.000	0.791	0.192	0.084	0.000	0.100	0.000	0.407	0.000	0.000	0.492	0.560	0.518	0.154	0.301	0.150	0.000	0.150	0.707	0.216	0.384	0.000	1.513	0.000	0.000	0.000	0.118	0.000	0.437	0.134	0.217	0.000	0.228
ENSCCRG00000004580	10.788	13.110	6.744	5.696	6.922	4.355	4.951	4.955	7.127	8.618	6.426	9.177	8.861	8.256	7.132	8.654	8.574	7.458	7.186	6.672	4.411	6.550	6.046	5.131	10.973	9.699	8.687	5.035	5.888	7.944	8.513	7.958	8.404	7.346	6.903	10.232	11.937	11.387	16.172	10.389	6.526	10.540	13.878	10.135	12.504	5.537	9.888	9.198	9.514
ENSCCRG00000004587	32.123	39.314	20.803	21.263	28.297	15.214	25.739	32.938	34.803	37.657	32.281	31.358	24.046	34.144	25.776	44.569	35.257	23.016	22.063	23.313	30.188	21.017	24.091	21.784	19.939	26.427	23.360	38.749	22.219	43.874	33.304	44.486	18.969	33.403	24.554	37.063	32.764	32.433	42.625	27.397	40.473	25.235	30.006	33.795	31.844	27.745	29.790	23.595	35.180
ENSCCRG00000004595	10.285	6.198	9.623	5.240	15.709	18.557	11.364	10.020	11.885	11.582	11.620	10.064	5.989	6.418	12.393	8.853	6.298	12.455	12.093	4.732	6.128	27.297	27.543	23.350	7.243	25.264	10.504	8.187	14.231	11.503	10.741	8.758	9.629	6.881	6.683	12.712	6.173	5.234	3.667	19.587	14.754	9.985	18.965	18.887	17.301	5.108	9.206	8.551	12.709
ENSCCRG00000004596	43.079	20.201	44.180	11.987	22.685	14.682	22.708	32.499	39.134	15.735	46.914	90.583	20.137	32.695	14.416	58.104	29.093	15.130	21.548	17.217	13.875	32.995	10.423	18.576	18.253	33.012	29.136	77.760	13.124	61.398	115.658	39.363	14.782	26.623	22.957	58.198	32.355	25.303	29.740	21.453	21.488	20.095	232.685	35.691	31.348	28.809	32.124	12.493	55.785
ENSCCRG00000004599	0.000	0.000	0.000	0.000	0.000	0.000	0.000	0.070	0.000	0.000	0.000	0.000	0.069	0.000	0.000	0.000	0.000	0.062	0.000	0.000	0.000	0.000	0.000	0.064	0.000	0.067	0.066	0.095	0.081	0.000	0.000	0.070	0.200	0.000	0.000	11.225	0.180	0.000	0.000	0.000	0.000	0.000	0.000	0.000	0.000	0.000	0.000	0.131	0.000
ENSCCRG00000004603	50.670	39.099	51.129	9.676	195.450	171.682	171.163	208.718	112.964	72.829	105.641	157.612	55.232	73.051	24.073	92.516	78.625	27.416	52.743	34.150	36.977	592.485	533.218	548.440	26.818	287.449	60.943	116.032	38.222	145.383	175.438	191.896	18.673	65.579	33.870	162.616	71.258	27.281	32.476	193.507	140.510	64.278	130.653	245.393	132.599	148.089	58.457	34.445	56.853
ENSCCRG00000004604	10.857	5.002	4.277	6.485	8.355	2.920	4.775	1.044	12.664	9.101	9.064	10.136	4.309	8.068	20.883	12.347	11.882	17.431	16.153	12.046	0.989	11.066	5.862	13.708	12.205	4.121	15.555	4.314	17.568	7.873	5.841	10.325	21.752	9.173	9.035	15.007	5.809	5.979	3.159	3.161	8.310	7.988	2.218	2.835	10.828	1.787	11.314	10.226	10.677
ENSCCRG00000004618	0.453	0.000	0.135	6.347	0.537	0.429	1.403	0.132	0.148	0.326	4.378	0.124	0.262	0.900	0.436	0.358	0.888	0.191	0.310	0.000	0.000	0.000	0.000	0.120	0.122	0.315	0.157	0.270	0.076	0.000	0.319	0.066	0.125	0.000	0.000	0.510	0.565	0.706	0.195	0.063	0.000	0.078	0.545	0.172	0.055	0.191	0.230	0.000	0.605
ENSCCRG00000004619	0.220	0.000	0.035	11.346	0.218	0.000	17.687	0.000	1.516	0.065	0.076	0.000	0.000	0.000	0.131	0.000	0.000	0.000	0.051	0.000	0.061	0.000	0.000	0.000	0.036	0.076	0.037	0.054	0.000	0.041	0.032	0.000	0.151	0.000	0.000	0.192	0.034	0.000	0.077	0.000	0.000	0.000	0.063	0.000	0.066	0.000	0.000	0.149	0.040
ENSCCRG00000004627	4.359	1.735	1.377	1.177	4.464	2.768	2.151	0.489	3.126	3.374	4.454	7.508	2.650	1.758	1.929	4.629	3.181	6.265	2.148	2.222	0.353	2.956	4.995	3.268	1.340	2.599	7.378	1.004	9.676	5.440	10.941	6.010	2.581	3.134	4.349	5.842	1.039	2.994	1.276	2.477	2.052	0.915	4.992	1.408	5.616	1.761	5.789	3.226	2.695
ENSCCRG00000004630	26.142	18.374	13.027	11.707	7.497	2.520	4.458	3.090	21.395	22.533	18.940	13.822	17.564	17.228	28.380	29.647	26.195	37.462	30.752	18.881	4.233	9.584	5.364	11.219	28.818	6.122	34.851	6.142	35.361	21.388	6.671	20.525	28.385	19.593	19.366	24.662	15.607	13.202	9.716	4.178	23.172	20.165	4.442	3.129	18.726	5.036	22.245	25.207	24.566
ENSCCRG00000004632	0.030	0.000	0.156	0.065	0.086	5.465	0.194	0.000	0.000	0.021	0.025	0.024	0.000	0.055	0.000	0.000	0.020	0.068	0.000	0.029	0.138	0.035	0.000	0.024	0.000	0.049	0.098	0.088	0.090	0.054	0.041	0.051	0.025	0.000	0.022	0.074	0.000	0.096	0.099	0.208	0.000	0.092	0.263	0.000	0.064	0.000	0.049	0.024	0.000
ENSCCRG00000004639	4.807	3.354	2.437	3.773	2.402	2.021	1.038	1.136	3.529	3.242	3.595	2.232	1.580	2.847	10.077	5.502	4.710	7.671	6.314	9.188	2.959	2.308	1.866	10.621	5.802	1.576	7.946	0.754	5.663	3.119	2.931	3.491	7.614	5.476	4.720	7.766	6.839	3.564	5.036	1.645	4.206	4.586	1.622	1.575	2.025	1.143	4.622	6.334	4.128
ENSCCRG00000004640	3.902	0.046	2.451	0.000	0.622	0.019	0.034	0.018	0.851	0.102	3.089	0.017	2.508	1.341	0.100	0.019	2.490	0.016	1.550	2.281	0.408	4.300	6.407	5.396	11.943	23.064	3.462	0.804	6.790	8.603	2.205	1.253	0.017	4.716	0.758	4.339	0.045	0.026	7.302	5.464	2.072	3.779	5.937	0.031	0.000	0.079	0.017	11.765	15.935
ENSCCRG00000004646	14.548	9.879	10.015	4.126	11.315	14.394	8.866	7.963	15.391	10.217	11.428	12.374	4.119	10.784	9.947	16.255	13.598	9.878	12.168	10.278	5.019	16.287	12.211	8.103	7.723	11.139	9.147	11.394	10.205	10.611	12.264	15.756	8.196	7.659	6.397	18.504	14.337	12.151	14.648	10.452	9.010	8.516	13.215	14.696	11.878	5.781	10.480	7.656	12.913
ENSCCRG00000004656	3.806	3.840	2.915	1.037	3.327	4.004	3.159	5.383	1.172	1.063	0.997	1.585	1.239	0.330	2.473	0.707	0.826	2.755	0.789	0.772	1.415	2.222	3.429	3.284	0.433	2.471	1.027	1.470	1.037	3.174	4.440	1.048	3.373	0.554	1.416	2.204	0.263	1.882	1.184	1.291	0.894	1.051	1.905	1.654	3.525	2.986	0.840	0.632	0.438
ENSCCRG00000004657	9.521	6.940	5.324	4.160	31.688	13.409	21.895	10.887	19.282	2.938	10.895	7.815	1.771	7.076	10.832	6.373	6.611	7.835	6.227	5.141	4.873	36.863	19.639	28.186	7.822	10.795	5.312	2.413	5.060	3.851	3.061	3.777	4.214	6.192	4.499	2.957	2.304	3.340	1.392	19.049	3.708	5.206	11.953	5.057	4.846	1.516	4.045	4.379	1.639
ENSCCRG00000004661	0.667	2.194	2.683	0.831	1.515	1.054	2.169	1.281	1.131	1.617	1.443	2.639	2.716	2.610	1.221	1.618	0.307	0.943	1.972	1.464	1.239	3.118	2.456	2.783	1.636	1.296	1.554	2.538	1.865	1.503	2.279	1.463	1.374	0.429	1.518	4.631	1.690	0.770	0.484	2.851	0.792	0.841	2.055	1.560	5.029	1.273	3.283	1.018	3.839
ENSCCRG00000004662	0.833	0.632	1.445	0.087	8.106	3.937	10.167	11.083	4.201	2.827	4.964	20.664	6.801	1.229	0.229	1.352	3.125	0.642	2.537	1.520	2.156	114.818	239.975	72.792	2.640	15.969	2.543	24.566	2.164	14.581	19.502	9.078	2.470	1.043	2.860	16.362	0.445	0.233	0.000	8.150	3.934	0.562	6.894	16.709	34.127	8.585	2.310	0.876	2.012
ENSCCRG00000004664	10.844	8.955	7.053	4.417	8.830	2.068	4.859	6.304	16.949	5.069	10.376	2.978	2.673	5.227	13.508	8.088	7.578	8.737	6.637	10.605	11.909	6.115	3.768	3.388	15.949	5.123	6.902	1.184	5.712	6.057	1.522	2.404	8.360	6.522	6.847	11.561	2.675	5.974	7.704	2.121	3.033	4.112	2.368	1.533	3.937	3.349	4.919	7.903	3.311
ENSCCRG00000004667	10.743	10.918	8.588	4.083	14.733	10.516	11.312	10.832	17.877	13.718	16.161	19.429	9.166	16.001	8.818	25.954	16.365	12.981	10.431	10.980	4.538	15.287	16.463	21.879	9.094	15.286	10.683	17.041	9.531	18.903	16.681	14.498	19.043	14.910	4.915	27.302	14.169	9.908	10.625	8.676	11.691	10.690	8.985	13.159	18.748	6.008	12.086	6.695	13.576
ENSCCRG00000004674	28.527	15.456	20.856	22.120	27.949	10.774	18.075	26.904	30.195	24.557	25.789	29.391	17.433	22.121	20.648	30.054	31.674	17.155	28.304	29.678	12.955	21.494	23.359	18.697	24.377	28.033	26.187	20.008	30.502	23.473	26.738	34.165	12.585	24.590	20.811	21.378	33.642	27.226	27.332	20.672	42.662	50.727	18.785	25.077	21.431	27.302	20.191	32.923	20.018
ENSCCRG00000004676	4.931	2.568	2.154	3.130	7.586	3.616	5.686	1.797	9.022	5.801	6.451	7.780	4.640	5.894	11.998	8.208	9.188	10.119	6.624	4.980	0.866	18.218	11.094	20.694	6.788	6.296	10.006	5.328	10.790	7.315	5.836	7.882	8.424	6.095	5.699	14.612	3.611	3.257	1.578	3.853	5.484	4.931	2.939	2.435	11.088	2.047	9.345	5.626	6.666
ENSCCRG00000004679	3.530	3.689	3.312	1.461	2.511	0.840	1.551	1.555	4.278	2.124	3.501	1.838	1.799	2.847	4.082	4.289	3.015	4.194	4.336	3.634	2.454	2.335	0.861	1.615	3.981	2.078	3.962	2.447	4.490	2.546	1.783	2.150	4.967	3.640	3.308	3.435	2.423	5.455	2.625	1.006	1.479	3.108	1.375	1.009	2.426	1.271	2.876	3.601	3.955
ENSCCRG00000004681	5.043	6.134	4.211	0.534	0.872	0.334	1.357	0.949	1.604	0.523	1.769	0.099	0.525	0.739	15.465	2.295	2.866	4.528	2.311	0.834	2.521	0.426	0.000	0.192	2.365	0.606	6.546	0.036	5.446	0.710	0.120	0.584	4.216	1.858	3.026	0.576	0.589	1.524	0.671	0.000	0.873	1.540	0.084	0.259	0.309	1.568	2.643	8.383	4.017
ENSCCRG00000004691	20.544	17.507	9.878	20.786	24.035	12.084	22.075	13.821	23.972	10.261	30.698	12.458	9.214	15.223	20.030	12.317	15.406	17.830	16.399	11.580	14.535	7.072	8.571	8.426	16.391	13.169	10.608	5.205	10.558	13.076	7.746	7.395	19.390	14.619	21.189	9.731	9.428	8.947	15.279	7.059	7.056	12.816	7.517	14.650	17.931	16.049	10.948	16.356	17.523
ENSCCRG00000004693	0.000	0.000	0.000	0.072	0.000	0.091	0.000	0.000	0.000	0.142	0.000	1.700	0.257	0.000	0.000	0.094	0.000	0.000	0.000	0.000	0.000	4.746	3.917	7.136	0.000	0.082	0.081	0.706	0.000	0.980	1.947	0.433	0.328	0.000	0.148	0.083	0.000	0.000	0.000	0.165	0.000	0.000	0.000	0.000	1.764	0.620	0.000	0.000	0.000
ENSCCRG00000004698	10.388	7.179	4.874	4.939	7.020	8.127	6.589	3.284	11.242	8.259	9.565	7.307	6.776	8.006	11.892	10.882	11.294	13.533	11.963	8.277	3.011	9.515	5.159	8.240	11.898	6.648	12.183	5.250	13.971	8.680	5.397	7.486	12.854	10.202	6.906	9.870	6.409	6.497	5.871	5.159	7.438	9.500	4.275	5.661	8.651	2.860	8.420	8.911	9.689
ENSCCRG00000004704	38.317	12.200	23.892	30.151	100.037	60.432	58.203	67.525	65.694	40.278	56.414	97.502	32.901	103.003	118.003	57.272	74.306	92.928	61.726	40.282	32.069	87.003	59.289	97.459	86.348	71.975	119.308	113.950	175.773	70.917	124.592	90.245	116.227	99.970	199.449	173.956	3.311	10.693	5.000	27.660	48.535	49.617	23.262	35.746	155.980	98.438	173.050	97.223	75.896
ENSCCRG00000004708	259.963	129.007	151.283	98.265	128.332	48.996	76.237	59.995	204.975	254.022	219.478	204.046	126.979	148.811	354.367	267.283	310.058	308.721	328.406	201.405	79.244	117.138	59.972	133.414	239.665	83.455	304.490	83.290	335.552	238.608	106.597	215.333	287.514	230.724	200.454	298.407	160.916	172.607	108.859	61.617	216.579	222.435	51.238	48.030	202.540	97.656	239.501	241.733	243.858
ENSCCRG00000004712	3.010	1.908	3.021	3.425	4.905	1.739	5.073	3.439	8.879	3.861	5.953	3.344	4.476	4.334	4.432	8.890	6.280	6.014	3.646	6.215	1.284	9.094	3.150	2.803	10.753	3.450	2.993	6.699	15.873	6.864	2.613	1.862	10.776	1.792	9.922	18.620	1.147	0.593	0.972	2.598	1.251	3.984	1.409	0.388	1.328	0.804	7.856	10.323	7.331
ENSCCRG00000004721	1.177	0.668	1.152	2.992	0.848	2.833	1.639	0.376	2.390	0.777	3.492	3.351	1.133	1.821	5.444	2.618	2.272	4.833	3.497	2.815	0.505	1.444	2.139	4.135	3.247	0.794	4.820	1.778	5.083	2.190	1.505	2.034	4.866	3.867	3.634	3.482	0.481	0.730	0.398	0.491	2.166	1.456	0.163	0.492	1.718	0.556	2.132	2.775	1.796
ENSCCRG00000004723	8.915	4.464	3.065	6.781	4.171	0.589	1.297	1.602	7.866	9.694	5.578	5.854	6.677	18.403	28.074	17.532	19.705	19.822	25.652	14.232	3.057	3.799	1.640	5.411	27.641	2.495	17.485	2.598	22.216	6.896	2.081	18.427	19.723	22.795	18.454	20.342	8.018	10.586	2.320	1.141	22.237	14.175	1.054	1.531	13.200	4.520	23.105	19.781	9.975
ENSCCRG00000004726	5.080	2.498	1.996	2.763	3.300	1.338	1.679	0.322	4.851	2.821	3.533	4.760	1.947	4.899	12.732	5.547	7.157	12.093	6.126	4.824	0.573	4.974	1.616	5.667	5.879	1.970	7.164	2.628	8.428	4.006	2.316	6.575	9.405	7.051	6.179	11.181	1.576	2.609	1.090	0.917	2.956	2.892	0.687	1.073	6.289	1.273	5.192	3.947	5.615
ENSCCRG00000004727	3.418	4.364	0.393	4.289	3.628	0.958	2.471	6.350	4.959	3.546	5.730	5.118	4.035	6.317	3.872	5.885	6.323	2.826	1.735	1.276	2.014	0.746	0.831	1.854	4.593	3.569	3.839	0.000	3.160	3.693	4.728	2.036	1.934	0.000	2.532	5.250	3.055	1.595	5.442	3.931	3.629	1.542	2.253	0.987	3.216	4.062	4.491	3.598	4.752
ENSCCRG00000004731	3.151	2.009	1.424	1.949	1.171	0.287	0.693	0.234	2.951	1.589	2.473	1.990	0.698	1.937	7.401	3.918	3.384	6.491	4.200	2.313	0.656	1.052	0.502	0.857	3.103	0.600	4.389	0.468	5.524	2.188	0.474	2.462	6.380	3.179	3.335	4.287	0.989	1.522	0.624	0.240	1.911	1.320	0.282	0.347	2.248	0.725	3.033	3.202	3.288
ENSCCRG00000004734	7.158	5.752	5.323	3.374	5.990	2.989	3.633	6.742	9.008	9.576	8.006	8.684	5.367	7.293	8.303	8.903	7.945	6.076	8.676	5.775	5.375	6.287	4.923	5.965	6.695	6.562	6.437	6.382	7.135	9.850	6.625	10.933	6.099	8.404	6.493	8.881	5.007	5.929	5.188	4.177	8.761	6.852	4.248	4.569	9.610	6.296	5.739	4.576	8.890
ENSCCRG00000004735	1.279	1.106	1.293	0.402	0.937	0.227	1.161	0.854	0.441	0.795	0.650	0.301	0.885	0.561	1.148	1.572	0.760	1.460	1.862	0.998	1.091	0.431	0.626	0.681	0.473	1.303	1.633	1.660	1.074	1.193	0.460	0.918	1.349	1.003	1.213	2.236	1.598	1.708	1.874	0.546	0.690	1.030	8.849	0.671	0.266	0.582	1.140	0.602	2.594
ENSCCRG00000004746	2.534	1.799	1.969	11.430	2.057	3.853	7.262	2.090	4.083	5.978	5.956	2.350	2.643	4.025	4.292	6.627	5.336	3.416	3.219	2.680	1.146	0.936	0.781	1.784	5.520	0.995	5.424	1.302	5.452	3.203	2.453	4.892	4.893	5.117	3.493	3.047	1.143	2.433	2.433	0.919	4.714	6.606	1.710	1.223	2.165	3.158	3.394	3.225	1.925
ENSCCRG00000004747	9.624	8.524	8.191	5.513	2.442	1.322	5.187	2.312	6.620	4.263	3.786	4.805	5.415	7.739	9.275	8.803	6.960	8.954	11.487	12.291	11.215	0.583	1.246	2.546	9.132	2.076	6.596	2.699	10.396	5.534	2.024	6.211	9.694	8.630	6.441	5.275	6.495	8.783	6.386	1.941	7.692	7.320	2.099	1.092	6.097	3.298	8.267	8.235	4.135
ENSCCRG00000004748	26.774	31.874	19.774	20.760	37.623	23.203	23.432	40.014	54.548	45.743	50.995	78.352	25.324	42.579	33.029	66.820	60.856	46.037	26.670	27.728	22.103	51.309	49.018	42.833	30.840	39.444	35.029	66.639	26.515	68.076	60.478	66.230	32.758	47.989	32.610	75.582	26.941	24.972	17.729	30.988	33.110	32.034	23.898	24.024	61.841	29.972	48.520	28.654	55.038
ENSCCRG00000004749	0.176	0.224	0.045	48.732	1.464	0.362	0.653	0.000	0.000	0.780	1.191	0.081	0.085	0.416	0.758	0.746	0.284	0.228	0.110	0.115	0.165	0.115	0.000	0.000	0.268	0.041	0.048	0.381	0.348	0.044	0.041	0.604	0.245	0.086	0.370	0.099	0.258	0.450	0.995	0.049	0.125	0.659	0.475	0.411	0.078	0.502	1.412	1.408	0.262
ENSCCRG00000004750	0.000	0.305	0.122	0.454	0.149	1.281	0.935	0.280	0.079	0.167	0.000	0.000	0.000	0.076	0.149	0.152	0.056	0.124	0.000	0.000	0.108	0.094	0.000	0.491	0.286	0.134	0.382	0.184	0.313	0.070	0.218	0.212	1.800	0.282	0.000	11.952	0.120	0.473	0.407	0.000	0.068	0.000	0.389	0.000	0.176	0.063	0.000	1.456	0.072
ENSCCRG00000004753	31.554	15.556	18.998	26.520	12.031	27.757	8.458	7.689	11.924	18.255	11.464	10.718	30.311	12.129	33.562	24.112	33.085	47.684	49.189	38.099	33.409	5.618	7.415	8.133	56.455	9.044	41.728	6.260	50.776	16.702	7.402	20.989	48.300	37.977	28.909	21.203	31.508	30.590	23.101	5.920	60.312	56.541	6.618	8.814	10.544	10.561	31.662	41.729	30.560
ENSCCRG00000004755	15.529	9.659	11.684	9.378	11.978	7.461	9.912	13.820	17.760	15.230	18.666	15.993	9.541	17.924	15.496	23.896	17.077	18.460	13.949	14.051	10.095	9.203	7.895	11.910	18.110	10.128	14.686	14.631	18.917	22.921	14.681	23.270	21.901	17.271	12.855	28.068	11.944	10.195	9.513	9.476	15.388	13.014	10.982	6.550	15.256	8.482	15.619	11.441	15.735
ENSCCRG00000004762	3.300	0.922	0.921	13.130	2.043	10.628	4.438	1.482	2.383	2.841	4.080	5.774	0.933	2.559	7.840	5.421	2.472	1.546	2.946	1.677	1.107	4.374	3.031	1.925	2.591	4.523	4.721	5.332	3.742	5.074	7.715	4.186	3.678	4.239	7.499	6.561	1.129	2.180	2.665	1.398	0.890	1.421	1.718	1.934	3.831	1.908	0.942	2.120	8.047
ENSCCRG00000004770	13.003	9.301	15.270	10.095	15.522	14.093	10.654	10.924	11.416	10.134	10.912	12.730	11.528	9.606	13.725	11.329	10.092	12.395	19.347	17.089	15.389	16.241	13.522	12.912	12.228	14.274	11.305	11.705	15.608	10.594	12.148	10.568	12.635	9.300	10.086	9.597	12.276	11.434	12.053	10.604	8.277	13.207	9.363	12.775	13.224	9.634	11.261	14.913	9.992
ENSCCRG00000004778	2.303	15.022	24.547	4.315	5.019	4.370	4.828	7.327	3.020	7.776	7.813	16.523	17.230	19.568	3.821	12.287	2.850	5.660	13.755	9.456	10.866	16.276	7.392	17.403	7.838	6.958	9.961	26.553	11.361	13.359	24.253	6.308	6.800	2.243	7.842	33.859	7.962	3.343	2.171	12.240	6.014	6.342	6.109	5.880	44.548	5.952	30.877	2.539	27.791
ENSCCRG00000004785	7.883	8.663	6.592	16.055	27.493	16.561	15.843	16.065	33.720	28.368	25.985	43.276	14.235	19.680	18.127	38.518	23.669	23.769	8.813	7.280	2.921	22.250	18.583	24.452	20.536	23.780	23.635	30.825	24.514	34.320	21.226	30.666	19.425	23.318	13.626	33.326	7.505	9.097	9.608	23.872	33.346	28.697	15.889	20.569	31.209	10.911	13.064	20.004	33.072
ENSCCRG00000004787	3.316	0.870	2.152	1.149	1.852	2.716	1.301	0.473	2.189	1.954	1.812	2.767	2.246	3.510	5.230	2.628	2.710	3.486	3.316	6.580	2.388	6.710	1.901	3.924	5.191	4.374	2.033	0.538	2.863	1.630	2.376	2.539	4.056	5.549	2.854	4.071	0.947	3.703	0.457	0.504	1.943	3.705	0.166	0.412	3.697	1.372	1.426	2.762	2.415
ENSCCRG00000004789	4.302	5.242	4.432	5.214	6.451	1.733	5.465	2.785	8.529	6.672	5.607	5.785	3.427	6.353	5.485	9.847	6.627	6.218	3.516	3.611	1.569	2.942	2.221	4.597	6.807	3.090	6.506	5.355	5.304	9.568	4.694	10.168	5.418	8.053	3.639	8.498	4.340	2.502	2.746	3.926	6.402	5.423	3.654	5.858	8.315	3.439	6.719	4.793	8.568
ENSCCRG00000004790	11.596	11.308	9.308	7.634	18.324	7.757	11.608	9.565	16.742	13.043	14.559	13.134	4.206	16.246	7.678	17.407	18.958	6.832	14.817	11.077	7.248	17.782	11.214	12.946	6.193	14.898	8.645	14.786	7.907	16.571	14.330	21.049	8.496	8.388	4.710	21.721	20.096	15.617	16.724	10.320	11.753	10.273	8.977	13.959	16.966	5.843	11.026	5.746	13.007
ENSCCRG00000004820	6.767	5.165	7.227	11.052	2.973	5.566	3.714	0.896	2.868	3.771	5.659	1.330	4.164	2.912	4.114	3.689	4.058	2.405	7.632	4.683	4.450	1.483	1.054	1.282	7.984	1.566	4.461	1.113	4.333	5.432	0.809	2.140	5.153	2.906	3.154	2.980	2.521	4.342	4.819	0.982	1.589	3.299	2.690	0.579	1.121	1.753	3.731	3.473	4.329
ENSCCRG00000004821	15.149	3.693	12.772	5.576	8.871	3.322	6.805	5.325	9.170	6.132	12.819	9.026	5.328	15.042	20.560	34.498	18.331	20.437	7.021	6.115	4.199	2.727	1.440	2.813	10.178	4.578	18.117	5.418	14.009	10.210	5.208	10.547	17.518	11.786	17.647	20.995	5.977	6.357	3.279	2.642	10.755	7.007	11.531	2.876	7.179	7.905	10.592	10.346	24.989
ENSCCRG00000004826	16.781	19.553	13.215	12.141	20.688	13.101	14.574	11.937	21.558	18.708	17.362	16.679	8.483	14.177	19.761	18.179	15.326	16.735	14.014	13.429	5.138	22.773	19.920	16.917	12.591	25.325	17.872	11.205	19.398	17.930	9.829	19.620	20.454	11.138	9.224	18.079	15.872	16.781	16.671	18.669	14.878	17.237	20.727	19.610	14.587	7.767	11.492	13.459	14.837
ENSCCRG00000004827	5.215	9.809	8.904	2.644	1.657	1.916	2.509	4.205	5.661	3.361	2.435	3.313	2.676	3.094	5.575	3.147	4.200	3.026	10.066	5.238	7.274	2.575	1.903	1.890	4.058	2.870	4.550	5.145	5.443	3.416	3.887	3.193	5.286	4.453	5.536	3.360	5.098	6.092	5.117	3.565	4.135	3.777	3.615	2.034	3.302	1.908	3.770	3.306	5.081
ENSCCRG00000004828	0.262	0.000	0.199	20.453	0.000	0.120	38.711	0.228	6.299	0.000	0.219	0.000	0.000	0.000	0.000	0.000	0.000	0.202	0.000	0.129	0.000	0.000	0.000	0.000	0.000	0.000	0.000	0.000	0.000	0.000	0.000	0.000	0.000	0.345	0.295	0.885	0.000	0.000	0.000	0.000	0.111	0.103	0.181	0.000	0.000	0.000	0.443	0.000	0.000
ENSCCRG00000004835	9.893	8.846	11.813	12.849	13.136	10.712	13.410	11.009	10.731	10.096	10.552	10.540	9.095	9.342	11.071	9.060	9.843	8.432	13.451	10.592	16.201	13.457	9.162	11.343	10.782	13.521	10.532	11.711	11.219	8.472	10.598	7.763	11.778	9.780	11.728	10.251	10.811	9.913	12.367	10.609	8.530	9.526	11.908	11.477	8.427	7.330	9.700	10.836	9.491
ENSCCRG00000004837	3.130	1.697	2.370	1.657	4.194	13.308	7.172	3.823	3.800	3.810	3.419	4.569	1.386	1.670	4.735	5.757	6.242	4.973	2.479	2.498	1.860	16.977	10.024	10.489	3.201	9.340	4.439	2.131	3.773	5.592	3.806	6.066	3.682	4.164	2.615	7.728	1.615	1.729	2.076	2.887	4.545	2.862	3.400	6.108	4.881	2.316	3.989	3.187	4.499
ENSCCRG00000004840	54.532	41.978	49.216	26.551	79.371	41.581	55.809	47.961	50.236	48.060	50.803	53.887	42.348	50.974	77.709	53.425	62.441	69.407	72.292	51.778	46.423	89.276	92.123	109.003	68.333	69.273	67.969	50.098	85.633	50.673	39.975	52.249	73.900	51.052	58.173	66.954	37.109	36.689	19.709	53.766	70.897	58.631	44.615	48.858	58.362	42.699	63.715	66.668	51.710
ENSCCRG00000004846	4.496	10.852	3.981	1.505	4.581	1.155	3.847	3.936	3.570	7.626	7.594	5.716	1.477	5.289	3.257	4.515	5.587	5.778	3.745	2.769	2.725	5.430	3.279	3.714	5.537	2.059	4.456	6.291	3.984	6.755	3.475	6.803	3.600	5.634	2.143	8.811	12.669	9.017	9.738	3.843	5.113	7.089	6.443	2.039	6.294	1.903	2.524	1.134	5.553
ENSCCRG00000004851	2.852	1.547	2.024	1.486	3.523	1.855	3.025	2.443	5.138	2.262	4.840	2.449	1.351	3.612	1.626	3.234	3.338	1.735	1.680	2.295	2.292	2.595	2.451	1.967	1.287	2.886	1.231	2.644	1.890	2.782	2.435	3.420	1.631	1.732	2.424	3.913	3.176	2.582	2.104	2.693	2.457	2.321	1.742	1.633	3.277	1.427	1.879	0.730	3.561
ENSCCRG00000004854	3.552	1.414	2.107	13.221	1.539	1.461	1.225	0.448	1.520	2.468	1.663	0.357	0.910	1.569	3.695	0.844	1.264	3.074	7.069	9.978	1.740	0.776	0.221	0.185	4.570	0.653	1.658	1.186	3.380	0.709	0.551	1.053	2.976	2.017	1.894	1.542	1.047	2.228	1.999	0.348	0.463	4.517	0.135	0.614	1.277	0.398	3.005	6.909	2.922
ENSCCRG00000004856	45.918	23.386	23.396	17.464	15.187	7.600	9.808	10.967	14.447	18.143	8.733	8.150	23.667	16.982	49.482	16.642	24.426	43.165	44.298	32.258	17.952	9.230	5.237	12.662	22.931	27.305	32.452	9.148	36.938	34.171	11.907	20.340	36.584	17.888	26.009	11.773	22.268	18.948	11.048	7.501	24.865	15.975	9.046	13.044	32.910	17.378	25.959	29.744	17.188
ENSCCRG00000004857	12.520	5.492	7.484	7.248	2.705	11.883	4.067	2.365	6.820	8.136	7.246	4.560	6.800	4.526	19.572	4.871	8.777	15.896	20.050	17.671	8.532	4.605	2.368	12.960	14.786	5.365	16.172	3.422	23.557	7.046	3.527	3.902	16.277	5.316	11.205	8.419	4.227	9.407	5.178	3.330	3.284	8.192	3.819	3.605	6.636	5.031	10.997	15.748	11.058
ENSCCRG00000004859	10.896	7.966	5.123	2.789	6.239	6.307	5.024	5.824	13.632	10.382	11.269	11.339	4.845	11.857	10.668	15.894	12.809	6.616	8.220	5.102	2.168	5.336	3.117	5.263	4.964	6.539	7.634	3.912	5.418	9.959	5.558	11.901	8.476	11.926	4.852	15.278	8.883	6.043	6.073	4.769	12.374	4.633	3.819	6.392	9.134	4.523	8.116	6.225	9.494
ENSCCRG00000004864	3.160	0.519	1.946	1.752	1.066	0.746	0.602	1.116	0.503	2.030	0.677	0.455	1.073	1.244	2.798	1.497	2.628	2.601	3.835	2.771	2.122	0.400	0.424	1.220	3.146	0.677	2.248	0.534	4.013	1.078	0.391	0.937	0.851	2.695	2.053	6.814	0.926	1.814	1.835	0.535	1.738	2.489	0.206	0.714	1.715	2.010	2.849	3.354	1.102
ENSCCRG00000004867	11.786	13.515	10.144	7.120	6.026	3.460	7.765	8.496	18.829	14.950	13.834	17.314	9.587	17.423	11.001	25.225	21.765	11.982	8.879	7.977	14.215	6.569	7.223	7.974	8.802	7.629	11.116	11.546	8.370	17.267	14.020	28.488	9.416	15.303	13.090	16.363	11.033	11.211	14.103	5.487	13.157	9.514	6.818	7.368	14.844	13.956	12.769	8.657	12.766
ENSCCRG00000004874	0.000	0.000	0.226	3.782	1.539	0.646	2.944	0.086	0.000	0.000	5.284	0.081	0.086	0.000	0.048	0.047	0.034	0.000	0.000	0.195	0.000	0.058	0.268	0.079	0.000	0.041	0.041	0.000	0.150	0.134	0.105	0.000	0.455	0.000	0.074	0.249	0.037	0.000	0.083	0.000	0.252	0.039	0.034	0.150	0.036	0.078	0.000	0.000	0.000
ENSCCRG00000004875	2.770	2.258	2.518	2.502	4.234	9.093	1.733	2.093	5.190	6.697	4.402	2.516	4.882	2.706	11.970	6.651	6.883	7.237	3.988	1.170	0.903	1.775	0.611	1.905	9.325	1.550	9.343	2.986	9.895	5.882	3.521	4.756	13.872	7.341	7.138	4.835	0.844	0.930	1.196	2.084	3.401	5.671	2.978	0.774	1.829	1.568	4.716	3.697	8.056
ENSCCRG00000004878	10.790	8.393	7.325	8.725	6.569	4.940	7.252	4.630	8.604	7.680	7.790	7.321	5.733	7.285	9.867	6.567	6.498	9.902	13.194	11.348	11.251	7.829	6.906	8.238	10.797	7.901	7.768	6.817	11.031	6.373	8.223	6.575	9.599	6.256	8.174	7.898	7.467	8.704	8.556	7.018	4.844	6.572	5.912	5.777	8.259	3.395	7.323	8.272	7.229
ENSCCRG00000004880	21.766	12.163	18.029	7.767	36.445	33.520	40.361	18.306	28.382	28.019	32.837	42.440	24.071	22.692	26.963	28.426	29.232	25.813	16.664	13.476	6.988	75.515	57.063	79.826	23.512	49.813	31.044	26.246	22.326	34.047	37.078	40.331	30.277	18.365	18.143	41.482	8.607	12.576	6.874	32.903	27.598	20.217	26.681	39.905	52.367	18.549	21.921	17.216	29.169
ENSCCRG00000004892	1.352	1.193	0.454	1.500	1.853	1.695	1.432	1.375	1.683	1.235	1.612	0.712	1.767	2.026	2.781	1.318	1.767	1.685	3.310	3.661	0.721	5.521	0.320	1.001	2.935	2.397	3.633	1.015	1.073	2.382	0.590	1.150	3.710	2.827	2.686	2.149	1.200	0.820	0.705	0.805	0.532	1.554	1.019	0.684	1.244	1.844	2.085	3.084	4.244
ENSCCRG00000004893	4.477	11.001	9.341	4.489	3.152	2.482	6.322	16.196	6.637	8.678	3.694	9.333	2.850	2.918	3.107	3.266	2.340	4.312	4.543	3.079	7.134	2.955	7.256	5.082	3.222	5.607	2.068	8.768	4.419	6.092	7.264	8.315	1.398	4.600	0.810	6.725	9.092	7.760	8.312	10.030	5.791	5.523	9.255	9.395	4.525	9.414	6.157	3.808	2.849
ENSCCRG00000004894	3.472	1.187	2.520	5.632	2.251	4.123	4.565	1.261	4.394	3.256	3.211	3.928	1.233	4.078	9.932	6.162	7.532	2.418	8.784	5.344	1.761	1.646	0.685	3.136	5.200	1.400	6.782	1.132	9.788	3.293	1.204	5.735	7.021	7.308	7.628	6.059	1.612	2.704	1.077	0.794	3.325	3.031	0.525	1.072	4.269	1.151	5.867	5.401	4.775
ENSCCRG00000004895	40.369	7.240	2.355	1.072	3.482	29.960	1.894	15.234	4.707	14.919	17.044	18.363	3.345	37.361	39.075	5.654	6.149	11.140	5.386	20.192	0.393	22.961	13.074	8.545	14.334	49.618	41.525	0.975	23.004	6.381	5.599	2.977	13.510	3.385	21.408	24.539	5.951	14.910	11.882	2.053	0.248	16.500	8.114	6.442	0.982	2.938	18.231	33.311	33.849
ENSCCRG00000004896	0.575	0.336	0.555	1.577	0.327	7.946	0.307	0.061	0.171	0.075	0.365	0.086	0.241	0.098	0.843	0.382	0.163	0.207	0.115	0.962	0.187	0.000	0.000	0.000	0.154	0.029	0.429	0.041	0.239	0.092	0.024	0.092	0.279	0.305	0.253	0.000	0.208	0.289	0.499	0.320	0.148	0.636	0.384	0.414	0.102	0.027	0.059	0.660	0.778
[truncated: 20,992 more rows]
[truncated: 69 more columns]
