# Supplementary material for: Mechanistic investigation into the differences in growth performance and resistance to spring viremia of carp virus in common carp
Source: Front Immunol. 2026 Jan 30;17:1721974. doi: 10.3389/fimmu.2026.1721974 (PMC12900753; doi:10.3389/fimmu.2026.1721974)
Supplement: Supplementary file 6 [file Table3.xls]

id	CQ-0-1_tpm	CQ-0-2_tpm	CQ-0-3_tpm	CQ-1-1_tpm	CQ-1-2_tpm	CQ-1-3_tpm	CQ-1-4_tpm	CQ-1-5_tpm	CQ-3-1_tpm	CQ-3-2_tpm	CQ-3-3_tpm	CQ-3-4_tpm	CQ-3-5_tpm	CQ-5-1_tpm	CQ-5-2_tpm	CQ-5-3_tpm	CQ-5-4_tpm	CQ-5-5_tpm	CD-0-1_tpm	CD-0-2_tpm	CD-0-3_tpm	CD-1-1_tpm	CD-1-2_tpm	CD-1-3_tpm	CD-1-4_tpm	CD-1-5_tpm	CD-3-1_tpm	CD-3-2_tpm	CD-3-3_tpm	CD-3-4_tpm	CD-3-5_tpm	CD-5-1_tpm	CD-5-2_tpm	CD-5-3_tpm	CD-5-4_tpm	CD-5-5_tpm	YB-0-1_tpm	YB-0-2_tpm	YB-0-3_tpm	YB-1-1_tpm	YB-1-2_tpm	YB-1-3_tpm	YB-1-4_tpm	YB-1-5_tpm	YB-3-1_tpm	YB-3-2_tpm	YB-3-3_tpm	YB-3-4_tpm	YB-3-5_tpm
ENSCCRG00000000824	18.326	46.218	58.855	17.010	15.894	19.020	13.023	25.670	3.742	24.620	7.492	27.191	88.243	43.287	11.234	34.443	21.637	34.828	36.986	43.715	21.058	17.872	22.941	25.985	56.160	19.317	19.412	28.368	31.409	41.367	35.052	28.481	64.733	52.426	23.698	39.858	25.332	12.866	32.412	79.765	17.355	41.114	21.342	21.766	31.124	14.297	42.262	32.821	31.058
ENSCCRG00000001108	0.674	3.759	3.139	2.407	0.174	0.487	2.703	2.655	3.634	4.583	3.476	3.657	2.109	4.033	4.174	6.938	1.725	3.041	2.082	1.303	5.079	2.047	1.534	2.431	1.992	1.963	5.297	4.267	1.023	4.664	3.234	4.081	1.170	0.295	4.772	2.469	4.035	2.448	3.516	3.757	3.891	3.486	1.172	1.677	2.645	0.539	7.298	2.421	5.967
ENSCCRG00000006853	10.100	17.328	45.175	2.295	0.485	0.743	0.838	11.434	0.595	0.291	0.506	0.000	2.450	0.474	0.292	0.096	25.260	0.467	0.113	0.695	20.344	1.183	0.000	0.080	0.090	16.499	0.166	5.643	67.457	10.378	14.641	0.089	4.195	0.089	29.595	0.767	0.151	0.792	5.192	12.743	7.195	4.933	1.045	7.746	2.728	1.109	22.431	0.083	13.301
ENSCCRG00000007992	1.175	1.007	3.448	2.906	2.995	0.533	3.103	2.135	7.710	0.768	7.163	1.798	2.735	2.839	8.364	0.900	1.581	3.256	2.776	0.614	1.190	3.264	0.563	0.859	2.090	1.293	2.515	2.152	7.954	8.970	3.452	1.343	11.625	2.566	2.589	1.029	0.842	5.071	6.335	2.989	1.279	2.025	2.477	2.931	6.653	1.254	3.392	6.762	5.744
ENSCCRG00000010254	4.732	7.453	5.656	6.298	8.510	7.362	8.459	3.994	7.919	6.874	7.740	5.399	4.909	5.422	7.361	5.987	5.972	6.042	6.409	4.709	3.918	7.785	4.907	8.715	7.045	8.411	10.478	9.740	6.355	6.563	9.020	4.595	7.610	6.476	8.140	7.539	6.385	7.842	9.714	7.056	5.817	12.364	5.481	7.216	7.108	4.855	6.041	7.746	7.746
ENSCCRG00000012629	0.000	0.000	0.000	5.780	0.000	0.000	0.909	0.000	0.000	0.000	0.000	0.000	0.000	0.000	5.794	0.000	0.141	0.000	0.459	0.000	0.753	0.000	0.000	0.000	0.000	0.000	0.000	0.000	0.000	0.000	0.000	0.000	0.000	0.000	0.000	0.000	6.520	0.000	0.464	0.000	0.000	0.000	3.847	3.567	3.311	6.094	0.000	0.000	0.000
ENSCCRG00000022265	1.751	1.024	0.614	0.681	1.092	0.385	1.782	0.397	0.758	0.673	0.542	0.698	0.036	0.586	0.890	0.701	0.747	1.462	1.907	0.656	0.238	0.049	0.149	0.456	0.037	1.743	1.422	0.454	0.675	0.056	1.873	1.067	1.042	0.363	0.280	0.994	0.093	0.334	0.035	0.242	0.070	0.033	0.732	0.063	0.279	5.914	0.323	0.648	0.805
ENSCCRG00000022985	13.800	11.925	12.989	6.240	13.058	17.006	11.818	13.680	11.739	9.994	9.436	14.517	13.482	7.996	9.692	15.300	9.694	9.349	12.611	12.125	6.309	12.985	15.941	15.196	8.067	18.609	12.134	11.884	10.162	12.969	10.564	15.005	8.536	10.874	9.601	10.983	21.796	16.836	12.000	13.602	13.446	12.490	15.903	16.610	10.718	8.443	8.525	12.709	12.196
ENSCCRG00000028046	1.455	2.411	3.014	9.502	1.397	3.710	8.290	6.452	1.817	2.764	2.374	8.131	8.826	9.815	3.124	3.071	1.647	3.672	2.599	9.041	17.900	4.805	3.815	15.490	3.347	2.317	17.192	8.544	5.816	9.183	12.243	2.612	2.692	4.233	6.163	7.313	1.880	1.297	2.787	9.065	2.637	4.846	6.573	4.320	5.602	9.238	7.039	2.976	7.949
ENSCCRG00000029898	7.181	5.257	5.511	2.051	5.754	2.162	3.552	4.459	4.221	5.193	4.731	2.774	2.693	2.095	6.047	4.222	4.975	4.823	4.044	2.711	3.594	3.985	2.970	3.419	3.527	2.990	4.470	5.109	5.664	5.590	4.106	3.750	6.096	3.539	2.902	3.917	6.118	4.564	5.248	4.334	1.891	2.926	4.424	3.680	4.784	3.294	4.307	3.800	4.374
ENSCCRG00000031010	18.104	22.862	15.132	5.797	11.510	6.065	5.590	18.376	5.287	13.995	9.030	17.935	5.760	9.831	7.557	15.485	1.258	11.022	9.473	4.923	11.414	11.779	12.889	5.856	6.780	6.767	12.554	14.163	11.758	16.084	15.775	8.968	0.827	16.678	9.863	11.129	7.075	10.662	13.814	4.002	0.864	8.220	3.425	4.255	0.482	9.244	10.087	9.709	14.474
ENSCCRG00000040534	0.531	2.509	0.695	0.245	0.584	0.111	0.100	1.481	0.082	0.569	2.062	0.396	0.683	0.453	1.525	0.495	1.244	0.993	1.003	1.769	0.486	2.015	0.870	0.192	1.617	0.342	1.438	0.343	0.601	2.823	0.118	0.147	1.987	2.704	3.686	0.495	1.517	1.021	1.370	0.605	3.783	3.587	0.454	0.414	0.848	8.435	1.089	0.623	0.702
ENSCCRG00000048039	2.621	0.826	0.346	0.694	2.160	146.231	11.547	2.154	9.899	1.953	33.124	4.312	0.066	2.756	1.629	5.452	3.252	7.225	0.697	0.135	0.433	0.536	3.001	2.881	0.067	1.895	1.530	0.660	3.534	7.225	0.952	0.178	2.099	0.086	0.199	1.001	0.142	1.655	5.867	5.047	4.648	0.508	6.485	0.636	15.414	9.759	6.558	3.102	4.884
ENSCCRG00000052105	12.542	6.576	3.487	10.341	13.896	4.753	6.399	7.486	5.979	12.052	4.162	11.611	8.868	5.380	11.440	6.744	5.722	10.514	15.291	0.818	10.594	4.805	5.660	5.773	11.524	5.296	2.569	11.826	6.934	5.552	12.050	6.267	4.739	11.420	9.575	7.749	2.155	1.268	1.523	6.416	6.424	2.855	1.483	8.189	5.190	15.558	4.095	0.280	6.745
ENSCCRG00000059997	7.233	7.349	3.443	7.458	2.699	2.893	7.416	0.114	8.729	5.756	3.213	2.097	2.058	7.766	3.659	6.001	2.922	2.938	3.589	2.473	3.399	6.051	1.891	2.667	1.421	3.241	9.433	6.478	5.777	2.514	3.533	0.273	4.101	1.051	4.761	1.899	3.026	2.826	3.835	11.170	2.503	5.814	5.584	3.516	2.359	4.544	8.935	5.821	3.659
ENSCCRG00000061496	0.571	0.164	0.000	0.000	0.000	0.000	0.206	0.000	0.531	0.000	0.399	0.000	0.056	0.273	0.000	0.000	0.000	0.188	0.680	0.000	0.000	0.000	0.373	0.439	0.557	0.505	0.000	0.000	0.000	0.435	0.000	0.237	0.000	0.177	0.000	0.378	0.000	0.000	0.000	0.516	0.197	0.000	9.748	8.840	16.652	7.535	0.511	0.000	0.000
ENSCCRG00000066687	2.794	0.000	3.667	0.000	2.019	0.000	0.000	0.000	0.000	0.000	0.000	0.000	0.000	0.000	1.994	0.000	5.123	0.000	0.000	0.000	0.000	0.000	0.000	0.000	0.042	5.885	0.000	0.000	0.000	4.438	0.000	0.000	0.000	0.000	0.000	0.000	0.000	0.000	0.000	2.077	0.000	0.000	1.748	3.303	0.000	0.000	4.561	4.028	0.000
ENSCCRG00000067471	23.594	23.645	20.558	26.769	27.143	15.419	23.208	35.065	36.280	39.360	21.540	22.471	38.402	37.222	44.275	23.871	18.523	34.039	33.753	28.199	25.002	33.431	25.055	30.596	33.135	35.104	37.654	34.839	37.572	32.906	37.802	30.203	46.187	22.077	35.001	29.507	29.227	31.662	27.680	31.718	28.249	42.378	33.269	33.304	25.977	29.984	23.445	30.963	38.656
ENSCCRG00000074277	8.649	16.130	14.265	4.939	10.600	3.992	6.002	8.042	8.940	8.866	7.912	9.654	10.563	10.171	10.323	16.075	7.629	9.748	12.481	9.066	10.023	9.272	7.230	6.622	6.848	5.714	8.438	11.989	13.518	8.181	11.221	9.863	12.204	6.989	5.264	11.681	16.746	6.044	7.186	12.416	14.248	10.507	7.132	7.952	9.124	5.395	8.661	6.438	9.470
ENSCCRG00000074729	19.114	15.694	19.570	8.727	12.829	7.643	8.804	17.149	15.598	16.758	9.997	15.622	13.126	13.027	14.657	14.270	13.692	13.787	14.255	14.549	13.936	8.604	13.661	13.027	14.413	15.582	15.108	14.838	13.123	18.521	22.365	14.896	12.291	14.087	14.224	16.423	11.694	12.091	17.656	9.400	13.040	9.003	9.614	14.787	13.580	11.200	12.128	11.287	6.924
ENSCCRG00000075112	1.616	0.807	0.811	0.451	1.433	2.340	0.423	5.025	0.802	5.736	0.487	7.019	1.063	0.130	5.384	1.360	1.236	13.505	10.478	9.647	8.540	1.098	3.870	12.877	1.545	10.173	1.954	1.823	1.966	9.263	7.276	10.996	1.898	0.897	4.079	3.270	1.416	0.320	1.654	0.671	8.876	3.534	1.111	6.148	3.194	17.743	1.025	2.407	0.310
ENSCCRG00000075923	5.920	4.791	11.230	0.509	2.635	2.092	3.099	7.800	4.138	5.339	3.848	0.962	0.347	2.843	7.852	1.483	4.152	5.146	1.360	5.391	7.299	1.213	2.049	2.143	0.319	3.525	3.545	0.265	2.953	1.087	0.888	2.320	4.682	1.691	1.967	4.220	8.916	0.197	0.464	2.715	4.958	6.741	3.663	0.477	0.504	3.096	0.403	0.201	3.334
ENSCCRG00000082806	15.394	0.182	25.856	6.463	43.640	4.195	32.189	0.278	32.834	0.325	32.353	0.327	29.710	56.921	44.217	0.649	1.503	15.263	13.856	7.582	62.100	49.476	0.000	4.747	37.887	0.997	1.977	3.063	30.236	9.080	6.002	1.254	10.003	0.590	51.020	45.013	29.026	67.737	2.162	21.676	28.286	79.331	18.352	0.173	46.112	28.441	42.851	1.161	8.929
MSTRG.15980	18.848	7.340	9.481	41.797	5.286	15.528	6.094	19.824	4.923	13.048	4.699	13.841	28.734	7.931	4.600	9.392	5.839	15.756	14.427	17.570	23.503	21.794	17.646	6.120	22.597	12.145	5.133	27.317	14.099	13.569	44.527	24.051	29.278	26.284	5.609	17.662	28.011	18.634	32.282	20.249	8.407	12.245	9.965	15.148	6.612	6.625	11.782	3.704	13.835
MSTRG.15983	10.222	11.814	5.098	2.460	2.929	2.384	4.052	11.958	3.143	7.693	4.075	3.501	6.344	1.719	0.441	5.493	3.798	4.117	11.818	6.150	5.942	7.864	8.386	7.024	10.564	9.160	3.262	12.259	3.083	3.713	5.476	7.763	6.083	5.884	2.063	9.657	17.687	6.181	9.386	14.406	7.245	3.245	6.842	6.835	8.577	2.873	6.571	3.619	7.876
MSTRG.1937	33.003	6.767	4.934	2.178	3.907	5.878	6.484	2.214	8.903	2.241	3.011	4.531	2.962	1.721	1.930	6.534	4.334	1.847	4.124	3.090	5.831	3.568	5.415	0.228	3.068	3.681	2.594	3.234	5.533	4.532	10.894	1.458	2.657	4.093	5.719	0.940	3.480	2.616	4.024	6.922	2.661	2.135	3.021	6.927	5.001	0.791	9.325	6.991	2.455
MSTRG.43033	3.682	6.156	11.759	2.662	5.057	1.719	0.000	12.246	3.696	7.888	0.000	2.693	9.991	10.222	5.847	3.590	4.698	8.554	4.521	0.738	3.313	6.633	5.594	3.541	9.259	7.701	3.623	10.952	7.190	12.448	4.383	2.418	6.458	9.711	11.568	7.727	4.410	7.680	2.899	3.607	4.035	6.735	4.990	4.682	2.935	10.974	7.343	6.582	7.538
MSTRG.48022	3.350	3.320	7.295	1.916	4.445	1.438	0.000	7.414	1.893	4.817	0.932	1.811	7.970	8.938	7.984	2.945	9.870	4.664	5.472	1.014	9.272	3.653	3.791	3.760	9.521	5.626	4.954	6.419	4.167	12.229	6.838	1.050	6.268	7.416	5.761	3.994	4.427	6.159	4.005	3.104	2.086	8.201	3.440	6.886	2.842	7.355	3.904	3.370	9.096
[truncated: 69 more columns]
