# Supplementary material for: Mechanistic investigation into the differences in growth performance and resistance to spring viremia of carp virus in common carp
Source: Front Immunol. 2026 Jan 30;17:1721974. doi: 10.3389/fimmu.2026.1721974 (PMC12900753; doi:10.3389/fimmu.2026.1721974)
Supplement: Supplementary file 7 [file Table4.xls]

Compound_ID	MS2_name	rtmin	mz	score	HMDB	cq-1w-1	cq-1w-2	cq-1w-3	cq-1w-4	cq-1w-5	cq-1w-6	cd-1-1	cd-1-2	cd-1-3	cd-1-4	cd-1-5	cd-1-6	cq-1-1	cq-1-2	cq-1-3	cq-1-4	cq-1-5	cq-1-6	cq-100-1	cq-100-2	cq-100-3	cq-100-4	cq-100-5	cq-100-6	cd-100-1	cd-100-2	cd-100-3	cd-100-4	cd-100-5	cd-100-6	cd-1w-1	cd-1w-2	cd-1w-3	cd-1w-4	cd-1w-5	cd-1w-6	yb-1-1	yb-1-2	yb-1-3	yb-1-4	yb-1-5	yb-1-6	yb-100-1	yb-100-2
M545T371_POS	((4r)-4-((3r,5s,7r,9s,10s,12s,13r,14s,17r)-3,7,12-trihydroxy-10,13-dimethylhexadecahydro-1h-cyclopenta[a]phenanthren-17-yl)pentanoyl)glycylglycine	371.1795	545.32875	0.8264	--	3028487.56744142	6259875.92543264	4309632.96329618	4546998.91878047	5644941.65864752	8849806.95455901	4964114.3342144	4039857.32723442	19233622.2546397	13834238.651081	6031028.32704664	10777899.5743265	4323829.17467326	7625783.9327161	5827367.41759439	4944634.46212329	2829542.72143959	2488333.64909406	6242277.08284013	7895292.14263524	2477599.26592177	8056819.96695053	4708053.24867342	4092822.32439455	7519550.27524983	8826789.78390407	3275327.77993658	13688266.42248	8688716.58088577	9034930.03946558	5369801.55825752	6255256.79486978	1262476.60370652	7105056.54584562	5847575.22028924	5313774.69663931	4575409.63906868	1263759.83156194	7784553.41557696	5923594.22179552	11498419.8710338	6753655.85138232	8917953.90275222	8403600.15076617
M978T174_POS	((4r)-4-((3r,5s,7r,9s,10s,13r,14s,17r)-3,7-dihydroxy-10,13-dimethylhexadecahydro-1h-cyclopenta[a]phenanthren-17-yl)-2,2-dimethylpentanoyl)glycine	173.921	977.65295	0.0005	--	19469449.9588945	19229801.0876046	4918083.10929901	5343088.65129761	7442136.00253481	6928354.72700803	12488852.6650354	12576042.3017181	11555048.7948069	2548155.9647539	6429774.76357846	5118399.56203546	4715091.2871505	10449604.3786662	858719.511080424	16155743.0274707	7705678.51194439	3303482.6895695	3374896.02982569	14908334.4255828	15593895.134267	10449379.5577559	2576092.00669008	1065475.34593513	15110213.3839356	2725492.65500345	17138292.1587137	3547423.59642043	7349563.64396339	8599990.48636986	11613195.6575266	3974085.65432355	5673522.69989325	8429221.63241432	4407291.7412209	6017969.31255958	4113783.2365293	5603190.28743441	3717314.62688481	2809353.92029987	7402067.01050231	6214417.27473812	749248.384930588	9733599.85298231
M371T257_POS	(+)-Ecdysterone	257.239	371.22861	0.3475	--	1961314.68418443	1989485.38540337	2817465.45279132	2494862.90559376	4065886.86324093	3544231.12275263	2466690.27593141	2308744.97596326	7858887.04626087	6439699.26396033	3251270.4373668	4865395.20816263	2300300.32230562	11701341.3801844	3819990.89588237	4865366.2815116	1744818.94986121	1858500.68841929	2829876.85582456	3913943.66107108	2284978.83947489	3934723.60095296	3127917.93497764	2727533.51197654	4583205.12088448	3789060.05581266	1870705.80671164	7656448.70011779	6498875.47819934	6573811.89614273	5101938.07587313	4039659.65365611	1910999.66737834	3476325.75117279	6826317.45411472	3600635.92581195	2605670.29926376	1125106.91302111	3833210.34043922	3638055.72506214	6701360.10698413	2932110.45226187	5539636.87486427	6788492.0010028
M288T341_POS	(+)-Ritodrine	340.6065	288.16673	0.7103	--	1932945.70128982	2378574.96440568	2314966.97240624	2047116.47704858	2727764.05665955	3250369.83593296	4969441.73887874	5412617.94078938	5540648.98633507	5059435.62136317	2386842.12950729	4474186.99255148	2896076.14771131	6467728.18297006	4887647.65800202	1663216.63213136	2483058.40791472	3293014.21372636	4647278.42108561	3064767.91612629	2047863.11536542	5309681.22154068	6158593.53292374	2215042.20731906	3398365.07524271	2395831.14962444	2099612.7346149	5427541.27173674	3622024.27741792	5393040.19466438	6975413.26892214	4652067.34920812	1750545.36230514	4678644.83894566	3465803.08207305	7101420.45751093	2880070.97077577	2809891.3313249	6193991.42298815	6455754.02139848	3385538.4683479	4046234.88077194	5535029.23561417	6964634.92642048
M364T249_POS	(-)-Coralyne cation	248.747	364.15199	0.4133	--	1477015.55893524	2267249.59571738	3704927.74104514	3230829.00918409	4132467.88190312	2319438.5960353	2483790.66037289	1633818.02938217	3756524.19898449	1093979.05041951	4737791.06931294	2528767.83270287	2750515.3481333	3419801.45859684	2942457.25983127	5739976.38764107	1787963.71410557	2537912.6570839	3538882.97605628	4882006.3780484	2279924.57708055	2293344.74836417	2020170.05100458	4634697.73759402	3939741.08353892	2427733.26272748	2266399.38568381	2465314.7567464	4102538.45152103	4609943.02751195	3796980.10683591	3288007.26230006	2550983.30940605	2995278.10249995	3216226.0571656	4358873.39896208	2550523.94507327	2799093.12619297	3134965.92376368	2859819.07784031	3392271.44539875	4146197.111623	4025267.14717186	2635867.2816188
M359T89_POS	(-)-Riboflavin	88.7466	359.13482	0.7868	--	21456426.4596581	20667431.9861414	15572569.4936294	13199028.1800257	11999086.2601269	10511949.2614723	29417025.281889	32469973.3414723	30002058.9890866	27545888.3037762	7912900.38650313	42053255.2253877	33467848.1714509	13441165.5330132	13664063.0554946	12809701.5835909	20663567.87453	25967350.318338	19217473.1572067	21167284.1922964	12409388.0047643	16287076.46607	30070886.5316733	21849395.2045608	30957169.7779458	25041199.3498169	17087733.8908923	35770628.2931087	17603546.9870969	33533442.692046	34794401.1231899	32995552.6387893	53081664.1762421	30903680.9037005	36696319.4074152	11603716.3189238	18657510.350338	27647098.521049	37942236.1272904	29241407.5721879	84670085.1398538	51759739.943424	23373458.1565989	42560643.7451285
M332T303_POS	(-)-trans-4-[4-(4'-Fluorophenyl)-3-piperidinylmethoxy]-2-methoxyphenol	303.445	332.16386	0.8692	--	1560186.54421716	1493860.73856241	3134798.70668699	3620114.08671308	1432858.85056629	1443860.31669966	1284290.99144136	1224892.45869884	59294.4891351804	319079.6593665	1093708.06029381	695949.578882753	1286835.64554669	163507.897555881	1288663.31027622	999865.861292969	828909.873557169	1530516.24245961	791064.708464087	1632880.97039039	6076762.18859054	672577.349227807	181077.776361267	397544.724729464	137774.661948911	21189.330394388	7039095.78291315	45904.0904127539	633725.380127077	26858.5392005936	41783.5941328355	607571.002917509	18661.9405236366	184259.631594437	408346.488044163	1349091.73254425	3984568.98103479	2862143.62657371	2115939.6882327	527308.587888803	799964.000579348	596303.696666674	893212.291680774	496118.742951982
M149T21_1_POS	(.+,-.)-Anatoxin A	21.1324	149.096	0.8994	--	41439653.0257698	41972211.4396165	34552371.5264983	30647810.7967204	41805045.7453739	39636247.2523336	28709272.1695856	29259383.9809861	31532404.2813719	45378930.377619	30231099.05104	27112578.1124799	37371010.4315059	26399794.8742339	27740847.5970185	24139410.6771222	42375045.3141568	45896686.6625598	29115807.7985135	37528722.1106758	46342600.6117483	47238662.7047746	38034409.3847153	33559213.780013	23789855.6828822	29047541.0497205	34611182.1687145	29411918.2602907	42178748.8064313	24559540.6581564	34595767.5398968	27132458.6691483	32412352.767296	24269225.4534083	23450476.8549148	18994026.4849254	20116183.7435715	21999244.6203038	27938526.3592149	26160251.7750355	29749725.480704	44856631.0130874	40347505.5155104	23553652.8906003
M573T437_POS	(.+,-.)-Cromakalim	436.909	573.26276	0.8908	--	934685.89729783	910649.088037556	7117387.51198617	7569265.11138229	3666669.09749175	3624690.31888046	1612574.77252227	1897964.63459407	32483086.8849968	9124887.73810522	10016915.7458379	23694399.8093366	2333212.98854841	9280457.751697	3480948.00710108	2034436.18125081	987672.290175435	2218094.72176798	3924230.13877158	14640158.1791971	1333460.13539502	1758226.62901127	10696339.3529984	4127578.02800795	14435211.7886435	5644479.61409358	2514324.79837746	16686109.0056422	9343577.41485843	20276083.2581306	12584493.5380721	9327618.92452481	1678030.78427149	3731325.85858233	11548004.3463959	2313028.38627247	4823679.04749119	4748562.57154676	5762973.7220442	5401796.9798313	17092287.3850739	12286254.259098	25771887.8185716	7724417.38061219
M311T262_POS	(.+,-.)-Laurotetanine	262.3835	311.12717	0.2873	--	514813.661792789	424067.686681347	878035.09491075	890748.243179713	807424.619425317	648635.122703909	614704.190313865	594659.914442463	1051748.38796472	1533781.00408799	307219.930964051	694744.463137485	790543.283918335	868445.969604605	635726.905148547	42543.1143221818	661776.145551792	409732.21839846	355363.038676168	1853628.56802128	789763.455441575	892518.527619389	578429.366279583	1151733.92480061	1221389.08095022	897650.927242116	751115.297669247	823323.467517511	1093429.58966204	188706.801595054	830726.796409067	1261681.67433108	676762.638127623	829759.463143128	1320901.22858731	625636.631923423	927853.158125083	567345.628973087	836360.908249296	216080.555923781	41399.4920886623	1107574.84145869	422386.820320947	924992.357217471
M210T339_POS	(1,3-Benzoxazol-2-ylsulfanyl)acetic acid	339.304	210.01724	0.501	--	104244597.00326	105029328.751976	11205813.4646931	10150453.2006502	245515500.322268	252514324.107619	6934612.10061442	7815300.59171596	5330777.11273199	7285945.45917126	8987638.05518827	6023773.60009456	13721622.2756457	59104422.2519309	73640198.7198511	6078749.79566908	136778384.015866	97124275.7157548	9897026.42100692	7759448.91854099	8643532.38385342	107545427.389988	7049909.30250229	329687074.945295	9791251.53712945	5036816.51971072	14133336.6047351	17611251.3248241	25968654.442685	14423613.3958897	9994985.96831415	5309890.57577782	10822851.9787144	12619369.9921813	9958521.72661312	7100120.341457	3773102.58079669	7863080.08158174	8293047.51899839	7622039.91081978	29296018.996413	18538188.2193943	10414605.5803026	16431755.1329819
M259T236_POS	(1-Amino-3-methyl-1,3-dihydrobenzoimidazol-2-ylidene)cyanoacetic acid ethyl ester	236.427	259.11892	0.8225	--	115521402.882927	118803197.869077	989410.212158914	1346351.36480671	2667178.97855277	2299995.03492384	128983271.818958	126381159.035658	73888608.9563163	114451646.506226	75701676.0942733	52255543.1117853	62167291.2100985	47370401.5880826	60241204.6131342	29192578.4941778	17207462.808443	14612840.4004396	28488750.7296905	34192146.3992319	19536305.696163	14014997.4832393	1590237.38999335	13091570.9382278	44552336.1328684	3042774.73253475	1389883.72187173	23122540.8433471	60676627.2628227	1582063.36933226	44571824.9797052	45686147.1078406	21134480.3079159	15379702.2491037	1531347.78198931	1521626.14674972	51453270.414827	17374440.7117174	243236363.932398	71596960.3395802	64445276.8274508	1870220.88120975	121972637.225776	65716748.2182596
M797T400_POS	(1.beta.,2.alpha.,9.Xi.,11.beta.,12.alpha.,15.beta.)-1,2,11,12,14,15-Hexahydroxypicras-4-en-16-one	399.6985	797.37748	0.0091	--	3990470.20764133	4492981.94648745	1310519.23621308	1234084.95293366	1356946.63419238	1641308.03530281	1430110.29168717	1488177.97998811	1187861.71763421	1263301.33642906	1171521.66315401	3405977.59844666	3111929.77904695	4065691.7871606	1218308.10584614	2309812.07868478	3151456.13185222	4885911.62981231	1490950.77267499	3274049.11971804	1358398.9047046	2548486.07011182	3960924.95141501	1538347.26582221	2420447.4647927	1501050.32393964	1753004.0247209	1034102.25642744	1722937.07497388	1796974.53573063	2686482.88704918	1947653.63348529	2010904.85395099	2079184.21247366	2532312.24608021	773830.664760508	1802286.7883163	2893450.82526435	2473293.55859927	1625139.96022288	3395564.29604913	2207325.43953083	580929.719020773	1530250.31355167
M791T362_POS	(11E)-4-((2,6-Dideoxy-4-O-(2-methoxy-6-methylbenzoyl)hexopyranosyl)oxy)-22-hydroxy-15,21a-dimethyl-18,21-dioxo-1,2,3,4,4a,6a,7,8,9,10,12a,15,16,21,21a,21b-hexadecahydro-16a,19-(metheno)benzo[e]naphtho[2,1-m][1,4]dioxacyclopentadecine-14(18H)-carboxylic acid	362.093	791.35373	0.769	--	3359226.89100583	3127335.27462897	6006159.42092319	5941932.60171209	8005884.56589645	8354273.24939411	3425179.55170289	4809671.08941416	3350200.88067327	8376505.25860932	11773343.0379498	5617218.23861703	7724412.42807679	6692551.09125763	12689455.4611854	29932631.0801644	11391638.7367744	7334206.49913913	22679978.1254691	8820760.60217122	4755578.31497042	22131455.874842	6038101.55231376	11247544.8212254	11168474.7751298	3863072.1484743	4884266.01687706	15354313.4366647	10422877.0980116	11243023.4905279	3875206.28078448	4972665.66709899	2004771.82618753	4975316.71231087	8703559.25237146	7211924.90384248	2468380.26475116	2840123.30622058	1597152.77948644	3563002.99003336	9925670.03190523	4662802.28909278	1859094.93265662	2449796.82956563
M337T466_POS	(17.beta.)-4-Chloro-17-hydroxy-17-methylandrost-4-en-3-one	466.254	337.20008	0.8517	--	3046076.29661494	2596005.03659198	3865181.99812558	4022582.90514382	3621653.46119347	3498895.77012651	1682672.81779492	1689946.09043834	8060397.01163203	547979.290206047	1671682.84057651	598102.542542765	723398.255725053	1898326.06998857	396098.510399481	1371295.24327441	2872313.64264761	2229069.63185467	1533903.91162627	1489415.69370965	7021062.1770086	1847982.74956508	1044800.72706789	5586914.73508653	1491591.49962107	975598.392434229	3766002.75139614	892742.384272875	1187196.80968574	1417757.76049114	1519346.91596109	885038.660903515	1329411.35753091	1799340.52150055	1244612.76696773	6110220.22705832	289204.401275981	1504227.94314759	1055563.29417888	289484.592476738	645537.321113716	1824691.01696301	917361.333713827	1572822.90825451
M475T411_2_POS	(1E)-6-Hydroxy-12-(1H-indol-3-ylmethyl)-7-methoxy-4,13,13a-trimethyl-5,6,7,8,12,12a,13,13a,14a,14b-decahydro-3H-cycloundeca[d]oxireno[f]isoindole-9,10(4H,11H)-dione	411.233	475.26319	0.066	--	5789568.04059859	6039006.5946763	3432319.37271047	4092754.62559338	3881809.83914089	3924203.49578294	2461436.42847401	3473842.31657383	1951139.49739304	3187672.46720091	4892989.55785765	2526357.14741814	1950352.19219476	3972323.43359981	11184114.6623262	7812967.34450191	5104454.27754504	2983114.20697566	12630183.8438407	4180815.19315834	3678310.93313788	9581582.21408019	2981062.53639955	3462082.62724585	3430019.81792341	5176925.33129168	4466970.14045714	3854439.67989668	3856251.34244968	2744068.08151525	2604641.7874705	9500684.65618165	3066534.25954908	3631606.58562181	4294296.03557954	16306930.3002133	4082269.4352745	6436835.80892602	2486272.39968431	4232454.52768228	3812002.37139674	3063310.98529672	4360982.49105658	3057078.80206875
M765T357_POS	(1S)-1-C-((2S,3S)-7-((3-O-(4-O-Acetyl-2,6-dideoxy-.beta.-D-arabino-hexopyranosyl)-2,6-dideoxy-4-O-methyl-.beta.-D-arabino-hexopyranosyl)oxy)-3-((2,6-dideoxy-3-C-methyl-4-O-(2-methylpropanoyl)-.beta.-D-ribo-hexopyranosyl-(1-&gt;3)-2,6-dideoxy-D-lyxo-hexopyranosyl-(1-&gt;3)-2,6-dideoxy-.beta.-D-arabino-hexopyranosyl)oxy)-5,10-dihydroxy-6-methyl-4-oxo-1,2,3,4-tetrahydroanthracen-2-yl)-5-deoxy-1-O-me…	356.9165	765.33836	0.946	--	679508.961412661	521927.88024135	4574038.83065783	4967465.45333963	2443255.44751193	2466718.37670244	2215817.45516871	1959562.44207163	3323195.87651136	5160607.11732217	8296076.95772317	5000765.21390399	2946455.38944672	1270259.94221915	2620366.04524117	1783722.40769819	1675177.90778714	1738652.49188171	6013266.18440452	3342975.42861012	1574541.91021796	3916586.96544392	4130468.72131067	4972581.16107576	7106345.96131367	2123533.6169816	2798328.69607013	14878984.2624925	5847001.42113018	8336809.00098647	3842927.70549937	1846512.16506029	2150576.38110175	1762554.01378553	6460907.56470561	7844647.18907436	1133854.55783561	906062.419692283	945570.334247751	2285428.24905985	9958618.76385293	3891473.61779191	457057.606258456	1819277.3949352
M488T405_POS	(1S,4R)-4-[[(2S,3aS,4S)-2-Butan-2-yl-4-hydroxy-1-oxo-3,3a-dihydro-2H-imidazo[1,2-a]indol-4-yl]methyl]-1-methyl-2,4-dihydro-1H-pyrazino[2,1-b]quinazoline-3,6-dione	404.9745	488.23494	0.4745	--	20299068.4502698	18052742.3435082	15252476.9978561	14713196.650184	17368233.6988931	16861508.8020437	34012798.8561017	32910690.5787258	30732951.3979498	25536434.2485033	14123106.7581531	23541206.0100771	7100005.16033034	16745647.9450282	5813613.96282193	5729612.35861116	17374351.5017323	12958211.5496909	14527745.7858732	11471396.7613127	11374068.0797807	13161290.8231568	30110385.5070812	9469800.64481376	19359469.2765579	22153358.6004199	15600019.8429101	9567779.83947229	17901445.901215	13135905.9139735	27435415.9416543	17749345.0004207	20862283.7084002	12811294.8978613	12364903.8522947	27978718.5460631	10177382.1458508	23297655.8817905	21909540.3216842	11311737.9976078	17760478.2169651	27165567.2063578	24070852.8046446	12911831.4534915
M650T140_POS	(1s,2r,4as,6ar,6br,10s,12ar,14bs)-1,2,6b,9,9,12a-hexamethyl-10-[(2r,3r,4s,5s,6r)-3,4,5-trihydroxy-6-methyloxan-2-yl]oxy-2,3,4,5,6,6a,7,8,8a,10,11,12,13,14b-tetradecahydro-1h-picene-4a,6a-dicarboxylic acid	140.1735	650.43878	0.0551	--	39044773.8986341	40257195.5339093	42100184.2050881	44780969.2724855	59775292.3507761	70137702.9270137	41558790.3723421	66269722.6273178	23975202.7237181	34777913.3912277	29451011.7217974	17145771.0869133	65834614.9361371	49511043.8442459	106529526.01428	87906164.1394972	69953866.6197125	51052150.8993687	52337509.9296634	59156919.6933861	51845292.8092495	38929649.8414042	22471721.5757864	47374758.4318773	32479336.1017024	58297900.6334688	49668269.5384562	23836508.729221	34745550.7902182	8932219.88731495	26047664.8795376	28379708.276113	35458400.3550137	40304651.8587501	28958174.6865566	29437100.7583971	18957767.4011698	27664283.1408513	15139251.1045587	21886071.934916	34562774.3621923	31925054.5564361	14228809.9064946	23567752.7127515
M289T156_POS	(1s,8r,9r)-8-hydroxy-4-(propan-2-ylidene)-10-oxatricyclo[7.2.1.01,5]dodecane-8-carboxylic acid	156.46	289.13936	0.0455	--	2732681.81587038	2475891.42446957	2813793.93122929	2951198.52334731	6158042.24824332	6000429.57670058	2322769.07391715	1986668.10427753	1668185.98041733	2320890.00889471	6909542.81447373	23300078.0137519	1758525.33973363	1142880.37203148	490082.141617826	438848.324645435	2469109.35415154	5469784.15480127	1374119.76496137	1171531.88597595	2024366.78415667	2509863.09293571	3419894.62555497	6066971.75542506	7510035.23003798	3724415.40516233	2223875.94089963	8645476.70466617	5601611.19318339	4190915.82335471	2843177.57425354	3287908.95970026	4156159.58625372	3638312.66729606	1811583.80856648	663288.565995212	1998362.28041969	1212291.38269851	5525857.72935602	1025805.37004625	7752888.56346436	4137552.05573807	8116317.47113638	9448113.01239503
M511T144_POS	(2,5-Dibenzoyloxy-1,6-dihydroxycyclohex-3-en-1-yl)methyl benzoate	144.209	511.12958	0.0514	--	4414485.65315869	5486900.21160353	2483901.83339573	3077767.90901002	5099941.60705103	5945843.9849319	1894889.90931381	1296589.94136587	3544968.31772651	4433410.41180838	4817225.97303751	2006014.87042909	3304792.22000695	3872174.31543797	2363456.28603687	1671278.64054205	1700705.87963034	4071813.51612299	3043464.10783058	5491776.03681338	4865950.72477542	5236381.46960658	4952963.34318307	1971917.51327348	3626090.19730314	5772995.3213871	5552113.23172753	2691902.18731211	4142545.96846904	4516186.8168316	4880046.25528527	6114763.9698254	4922167.37533672	3384664.24934576	3034392.61625009	3435974.68450892	3480930.08936915	3852732.85305513	1189270.83020015	3826069.07739646	10930863.1125521	1223790.27501931	1655717.85435646	2132461.83659111
M286T317_1_POS	(2,6-Dichlorophenyl)(3,5-dimethylpiperidin-1-yl)methanone	316.55	286.08005	0.881	--	1404675.21025202	1315356.8821804	582744.906729065	702443.818075706	2923213.9283267	2946212.59749666	8736410.92475534	8197522.41901907	5496325.22409866	4853179.95660747	1444220.63845137	3114304.90453754	572140.816666164	2279904.72335727	1509175.62530914	1609604.54396127	703524.445333563	1471661.96729919	1141218.36434682	1477788.10746889	563112.417591067	2461623.34514758	2176007.97178765	1331130.6986141	4775887.16212871	974230.325055478	248283.609998844	6437573.84256518	2520781.31552017	7426118.05324769	7388318.97279801	3740004.59550585	846019.957435722	3063069.27770725	3802174.97327915	248693.444798184	2194087.04681119	327021.218834512	9300984.46655701	9217901.67401526	3287384.51614733	1955116.87055826	10126280.9647628	12985806.064462
M297T455_POS	(2-Bromo-pyridin-4-yl)carbamic acid tert-butyl ester	455.053	296.99816	0.1582	--	249125.151624626	422749.445251667	2400568.27108514	2382249.40446188	2010893.9053126	1529576.60154573	1130644.56006906	1676536.41730244	1688720.8744941	1716503.52178253	1857954.51588917	1718906.6086604	1216043.93667173	152353.449347863	883187.141752828	687794.780344628	800133.448835519	1504182.17425321	336391.449085865	1175371.84864905	2172054.12355357	1646978.57915667	2119632.87702645	2423798.83098197	2210655.66839145	1792266.741796	2282329.73457222	2805877.87413985	3123746.33357412	2380145.77170555	766168.220585996	853317.109783194	1885305.777073	1207910.71039688	2911812.28487334	535391.90638519	1439365.76941352	2601455.49773854	2400935.78996772	1401578.76818823	35047031.765754	2824038.93853553	483337.369545711	1297054.64686117
M338T290_POS	(2-{2-[(3-Methoxyphenyl)amino]-2-oxoethoxy}phenyl)phosphonic acid	290.18	338.07664	0.3569	--	1984201.24336991	1989969.10411241	405160.377590055	495629.661125905	868255.405821781	784491.821673582	13894462.214983	14155169.1123446	5843175.61485513	2374914.79619368	2858938.34903352	6651043.49847107	369811.412361183	701752.20629202	276167.662368908	303126.900645146	462089.530498252	1670732.50310151	316520.542736634	305670.086376993	531204.054599296	300231.23453459	6895203.00341591	274580.480165649	6370933.85229534	2965860.13464249	310232.94181788	2086279.47803704	4387332.66237848	6292424.81785754	11064097.8399038	2928576.18505755	5502974.90145334	3553247.13716033	5821633.89999074	285635.036339251	1128849.5380362	1082995.45331242	2638495.24247081	827225.52637115	3464218.79831103	3151277.65606178	499166.710949391	2372632.78380855
M415T139_POS	(25S)-7-Dafachronic acid	139.397	415.32062	0.973	--	928187.747275753	718742.803771031	229953.792665023	105203.121736765	2347664.83966993	2713385.12492033	2976406.28660991	294974.250907855	3053648.36812908	101559803.989924	1512767.03707056	642139.345724555	1869965.44021971	16488654.1284094	4498144.93903846	18962537.6161355	38138396.3329405	1249672.70456654	623250.831555495	1126219.09332589	348992.183903227	1069998.62529482	4045028.67256666	150442480.874871	954239.879774289	746874.860138303	603911.152951703	102061718.079856	5594966.78709225	643752.981761309	1663815.26582991	582485.562019861	3407000.66332594	1099319.74608344	631121.291082604	812396.927973136	1237189.30438033	492149.653273382	116375.455330526	867550.232254653	619915.970212962	96734.9226207742	6268086.86882979	217797.727754856
M240T360_POS	(2E)-1-(4-Methoxyphenyl)-3-(4-pyridinyl)-2-propen-1-one	360.169	240.09952	0.8751	--	3274190.93775091	3279194.84286665	4237330.77912678	4019611.13990764	3741666.24678898	3070498.39612929	6109859.63205294	6073154.80143092	8527426.78507802	4963696.323889	4382305.05333663	3288607.34877279	4323657.74952275	5879718.44183963	3104268.10221931	3759685.03571114	2297194.50812569	3603600.06212138	2442916.85479459	4220786.4875848	2680420.49727144	2812183.752721	3054678.48733474	2386567.97650662	6688225.10227746	3702093.93689716	4194765.55477516	3178923.56525424	4319280.68787584	2949552.13079743	4335792.49012097	3830222.77705908	4288406.68290189	3308609.17022343	2481860.97477977	1672417.99176491	5977514.87100292	6033341.37985318	3655454.75650712	5018401.21685226	4858757.23186709	3363921.19422757	3027480.780479	4373312.41921561
M170T234_POS	(2E)-3-(1H-Indol-2-yl)-2-propenoic acid	233.89	170.05999	0.9981	--	8962945.47257241	9321420.83954281	11586088.3418475	12197090.1024982	10162358.6431847	10655186.6254525	10366072.2705688	10905317.1481299	36033263.9017136	15822675.9329299	13195061.6038544	29583481.7764789	11197969.1640549	55409391.1664812	8561343.43382228	11834768.026015	4534262.88694153	8010203.66787204	13393217.3028635	21930417.9091616	8378208.85770397	10247620.2491825	22846612.4953843	12038382.2810852	24913709.5783264	16604330.089828	11054544.8331263	28294739.6833962	19250937.7878024	18708373.8687026	22502028.4103514	17324949.6565117	9536287.04273248	22807678.3494286	22077320.2776309	22845151.7196172	7164389.6555981	10865886.1396684	21900655.8450633	14383990.672651	22048363.130792	13895119.2251947	23488091.8021418	24757148.2027441
M175T373_1_POS	(2E,4E)-5-Phenyl-2,4-pentadienoic acid	372.556	175.07123	0.9579	--	2263936178.53407	2241012480.76619	1792595489.21056	1772592198.17602	1898932182.9826	1870648093.60659	614304964.868841	619624291.372062	544551996.9328	483677663.501592	804531061.188478	458031807.771468	1426026634.07844	795957666.278213	552795717.072741	521922133.944786	1679919619.04808	1152656629.14746	2164440014.25378	2048850714.4389	2784871952.58011	2132144103.34137	382716611.243157	1606982211.70169	699462131.433644	1186085817.52109	2169147550.43177	465361131.618864	769563625.949435	273856606.315449	634099541.510905	941162402.981327	932575302.871671	1302700748.23486	355932095.904788	263051001.729542	558391535.326074	537383145.946859	321783072.296605	480633961.780919	1114934262.68912	681469635.123965	638036010.573231	173004496.192152
M306T177_POS	(2E,4E,10Z)-N-(2-Methylpropyl)hexadeca-2,4,10-trienamide	177.174	306.27897	0.9678	--	2172889.37908508	2088608.20917852	334539.626684348	232661.118266395	630521.52760861	612435.17488019	3880250.95530893	4583988.73264436	2458681.91252664	1287919.16181222	1195414.31401032	641085.238958623	459784.037801644	1399204.60668013	168093.103413339	2366675.09680665	989762.828224269	142005.240187449	259769.947260147	460160.328707957	1182876.80518265	1186276.18924222	266198.455194463	271679.98484304	1385768.11929933	705110.132405508	1007171.20140607	563214.438780926	1137743.01873401	1014847.04408185	3211029.05571431	1167898.53988342	799232.764667613	1282004.17625579	717438.7833741	1415011.84292965	2783211.29931659	3347564.65343868	1444687.30617445	1607040.90395997	1726958.01141289	1301927.60330429	379458.021440847	1226070.74952951
M720T153_POS	(2E,6E)-3,7,11,15,19,23,27,31,35-Nonamethylhexatriaconta-2,6-diene-1,10,11,15,19,23,27,31,35-nonol	152.589	719.60587	0	--	851711.211726954	836451.322734582	1905579.04132434	1143477.11852176	2731446.9843074	3593470.5276085	1649778.02130835	1496318.5495722	3053122.90235843	427252.889370332	2969955.74524571	745769.287172713	1679707.23801945	294472.633033748	232738.620606073	1624489.8077411	888754.503507506	1748998.57414688	2170795.11211813	166467.445588004	2146860.80760846	1195888.10846602	75583.456924548	1857689.17874293	73165.4252916525	805265.931531128	1731424.820248	1750882.4612568	2662673.66085936	2989662.66431373	826039.619236621	383079.266409578	194311.559284015	2913910.67097994	2541138.24990222	178194.239654415	2274198.06045438	3203449.6793526	142438.001588623	165143.480385694	196039.531539985	1044962.32974166	444532.006827103	2651533.79254509
M667T180_POS	(2E,6E,10E,14S)-14-((2-O-.beta.-D-Glucopyranosyl-.beta.-D-glucopyranosyl)oxy)-2,6,10,14-tetramethylhexadeca-2,6,10,15-tetraenoic acid	179.696	667.31987	0.5913	--	1558337.50639281	120439.480616547	199998.347356298	93900.2363611957	1171077.33676035	1285370.17928789	478368.498121554	578403.525321184	105250.058298405	584323.667603815	781250.779204969	690353.631345004	26741.7971661131	41025.4016981919	1421392.2261619	319468.126616033	2144137.03837018	1846736.9490822	144484.820168706	125871.386549066	1076185.93425165	5627359.2614589	70650.1532467918	195826.770646298	106136.945814838	633207.900866621	945005.417115958	65714.7211587466	404317.628619422	551929.519891524	73159.2859538086	201882.118654798	384413.663082536	1113543.35352988	1245014.48761743	74388.9058557535	664834.030979483	739977.575609482	541133.295126091	370313.384036044	176672.319078865	429762.327217888	790060.523124169	727524.480075053
M184T328_1_POS	(2R)-2-(2,5-Difluorophenyl)pyrrolidine	328.0025	184.09431	0.5218	--	220448531.292714	222572140.525843	122392680.200337	122543782.397791	178121863.531831	180109031.968844	524163449.488186	519957322.84064	534294577.549562	654432693.278976	518969523.39273	3283071.74846455	129135428.754053	299249274.770517	109930090.114086	45417141.556612	333266518.520517	2053571.67430563	139797459.123711	239760289.764155	126225290.19477	269588461.966124	574450759.488006	260366939.212194	565177672.485835	514571801.153561	197029984.648093	591945002.880764	592212897.601795	523208663.12764	534237228.530726	600026028.190544	439824885.273004	320443976.070826	507727420.164726	321681518.028588	245342294.176636	280975184.459018	522232233.746072	306074206.96166	6743481.62378265	556811398.143237	432656598.684561	330296338.031949
M262T281_POS	(2R)-3-Hydroxyisovaleroylcarnitine	281.1625	262.16494	0.8672	--	20583805.1623944	20060950.0675136	20723473.2251406	20668978.7761151	44464831.9768012	45511087.7062621	10718127.7302825	10581266.7168762	6167021.93532693	13607444.482429	3974336.5067941	16536905.0976369	15806861.7287151	38460057.493329	8054763.6087954	18714522.0236702	24179198.9352942	30557628.385865	17121949.570643	24398833.1880739	22061463.7079211	44722445.7063407	10598109.0129165	28394573.6940584	23068212.4496738	17565408.1651299	28489854.6691838	30882145.1111594	15183873.7860622	17966355.588985	22135937.2245565	23529084.3963433	14397832.1742005	37506781.5536688	10411792.6766286	45536341.2314203	4536385.15210902	28606629.9055102	23296164.9942961	16004529.3649283	15188507.9436732	15348866.503624	13974274.5166591	28314166.3475619
M388T383_POS	(2R)-Amino-2-[2-(4-octylphenyl)ethyl]-1-(dihydrogen phosphate)-1,3-propanediol	383.344	388.23038	0.9804	--	3363700.26402786	3940344.90415704	4528084.78218549	4514466.00830628	6089126.36574462	6261867.49473342	4812287.29782921	5133649.09112274	4973554.99908807	4940251.32083306	4843531.87025562	4604478.53003495	6082726.5365877	4728518.5349338	4641265.33985003	7556247.50177779	3831723.85100958	3993194.65175059	4536278.14340271	5417597.64108487	5070447.36024935	5580561.43478119	5193181.80934927	5800581.70340385	6938199.50011193	5168937.47615656	5176751.02188854	7024814.64234463	5857652.03879021	6201760.75596204	4857296.16044061	4180196.10786653	5140938.59386089	5692090.49530731	5258185.43085751	6075887.14572658	4398178.89000503	2787105.17159666	5736952.61458495	5620975.64737922	5107239.72238353	4727243.40266653	6930344.52605015	7755938.48951835
M129T196_POS	(2S)-2,6-diaminohexanamide	195.6665	129.10214	0.9503	--	5958474.21968502	5428989.26799988	9089428.03958008	8741515.90991476	8995675.1784259	8975985.38116414	8532095.93498376	12807490.0699109	15486112.6561226	12573579.0837251	9710082.43172913	11344510.1147669	8015985.50676994	13209216.6443129	11880383.4617122	6525588.36954039	6311737.80478758	7054585.17339566	9712015.87354625	11206185.2692507	7211394.25523552	11682427.672869	8445722.88251051	8678702.99988761	12260064.8494734	8322738.61200051	7747198.76690809	16067535.8096837	10178631.662723	13454581.3784622	10549192.7631521	10887607.8981894	7713148.4790733	9954006.20015119	11983462.2511525	17914589.0229242	6714924.27754107	10641999.0765782	11342328.4484882	13278139.1181688	16380532.198474	12378137.3169389	12087894.7186962	13313591.3000495
M502T214_POS	(2S)-2-[(2R,3S,7R,8R,8aS)-2,3,4'-Trihydroxy-4,4,7,8a-tetramethyl-6'-oxospiro[2,3,4a,5,6,7-hexahydro-1H-naphthalene-8,2'-3,8-dihydrofuro[2,3-e]isoindole]-7'-yl]-3-methylbutanoic acid	214.2855	502.27333	0.1577	--	14308372.5653854	13563623.7477899	10094969.1551832	10397562.9571311	15760599.9172565	13210975.0201591	2439991.78052081	3664901.60875425	1521073.93278395	7228400.1795551	1721236.64147325	3595189.64477769	8779644.38911959	4490652.48469632	2359481.68995011	3586769.17735588	28805825.9979279	43910600.8729709	2087513.8153985	22983711.7601167	15081519.4124177	49036456.8499168	7233944.28429638	11777816.4957705	3515166.85983639	829837.391470079	14906036.7080903	9599434.24146984	3520316.58984069	3291924.17761899	7120189.34845596	2397488.26112134	2638760.16271703	3582283.13082031	1676209.38021962	1266137.84959	576206.131872342	147678.362595512	344131.007233812	1772808.18883939	1224148.88967877	3995690.57940834	766702.96376869	1200551.08612147
M573T226_POS	(2S,3R)-2,3,4-Trihydroxybutyl 2,6-di-O-acetyl-3-O-dodecanoyl-.beta.-D-mannopyranoside	226.0395	573.30314	0.2591	--	932332.731078026	1149742.67576631	641386.087389257	837582.713799128	1508674.72400827	1381009.3906692	3087481.34667204	3049171.92818526	5312952.6475627	2624484.72529339	2685049.97344573	5473593.65176718	1150326.00929068	1819449.0282055	638339.27671047	445373.509444502	1277963.42732908	2355321.4552357	818672.985384041	1251073.29201001	877129.838961883	1233464.51286586	3055022.59016734	997038.280321654	3280739.93581609	2426953.35257384	1007186.93601054	2602864.38097161	3968906.00277204	2604450.03949278	2933940.45480382	4014142.2662116	3186121.50548897	2395912.34161018	3100475.43783625	1126894.48346513	1063826.11847605	1801905.16362988	3355688.66773225	2216039.06070729	5041333.88424115	3131905.17860242	1570414.70572403	2720043.79509451
M631T378_POS	(2S,3R)-2,3,4-Trihydroxybutyl 4,6-di-O-acetyl-3-O-dodecanoyl-2-O-hexanoyl-.beta.-D-mannopyranoside	377.7305	631.36688	0.7594	--	204026.060127521	333247.044659966	533828.031178336	573683.548602643	780666.556465176	803244.031923947	359230.689741601	304212.586694646	1967413.54852888	671527.008852336	656248.265972304	1512611.30366827	447323.283421594	1228855.575958	370767.721920741	454607.3940345	150478.555533172	599147.261113691	1866174.37159344	1766724.13535549	148832.630981181	1272596.91044197	766226.393437381	493406.056387156	1284563.48660909	1124245.65812937	128222.943932786	2637130.50619238	975295.878787828	2478000.0189623	1272097.3945907	1129174.41274913	161812.411622013	1070876.7502739	1235624.808625	889279.546530105	321729.735428129	115276.662569282	1326480.2006919	1136986.28564537	1145380.92703476	1059797.16576854	1825005.94018465	2710626.73132478
M853T199_POS	(2S,3R)-3-((2'R,3S,4b'R,7'S,10a'R)-7'-((2-O-(6-Deoxy-.alpha.-L-mannopyranosyl)-.beta.-D-glucopyranosyl)oxy)-4b',8',8',10a'-tetramethyl-5-oxotetradecahydro-2'H-spiro[furan-3,1'-phenanthren]-2'-yl)-1-((2R)-4-methyl-5-oxo-2,5-dihydrofuran-2-yl)butan-2-yl acetate	198.859	853.47903	0.026	--	2369433.17851801	2583415.29880119	13060796.9863043	13419137.1701357	7140311.36049445	6892629.53700357	881258.127807465	971871.794573809	1792220.72958561	3942272.30288373	3011203.99525648	7009546.90253169	2150352.0154218	4445731.53974878	1287124.55526112	557125.764645107	834815.427538933	1448543.87675989	3857989.99831371	5241404.02743764	9347677.90411755	800305.238644083	14419129.6020165	6454763.82154293	6639680.63968913	3820350.49594636	4519643.48327278	8569430.34382605	4515816.18148661	6776520.59569426	7275442.43230786	4778250.16060921	2872222.67550728	6987281.45607796	6006693.35838357	1026882.90225415	2331493.93381147	7070520.27203242	8182368.61155681	3855761.75858769	4148642.98540493	1795738.70740256	5091568.32492829	2251540.47787494
M992T135_POS	(2e,4e)-12-[(10e,12e)-13-carboxy-3-[(2e,4e)-13-carboxy-12,14-dihydroxy-3,5,7-trimethyltetradeca-2,4-dienoyl]oxy-2-(hydroxymethyl)-8,10,12-trimethyltrideca-10,12-dienoyl]oxy-13-(hydroxymethyl)-3,5,7-trimethyltetradeca-2,4-dienedioic acid	135.021	991.58282	0.0011	--	593440.483959261	767821.329080689	1196468.46225698	925205.439704643	2226515.22307904	2820229.51106774	716669.875685258	695387.725946725	272037.208917065	273945.215629121	792395.696223044	3622042.82242622	548986.691513071	1612015.40467366	440760.524128498	634488.144448207	1455293.918249	2722865.66160989	625991.193150423	430903.910532927	632938.622807585	750909.902691353	1267629.81545235	1513030.47936994	2486407.17758024	2268669.10704857	2050483.38704495	4987854.10436689	254884.556586116	1392182.2977907	705821.042002537	452726.375636222	828576.619427538	753903.472244166	2218454.26408651	500849.919281213	959223.926983074	1005477.6623662	956573.367705428	584603.294149157	760296.47008578	760145.908822436	407849.626915771	668047.396726363
M290T480_POS	(2e,4e)-n-(2-methylpropyl)dodeca-2,4-dienamide	479.971	290.18424	0.07	--	2637858.80849661	2977104.89297806	1821423.61655879	3410697.87727068	1098370.7092771	1451837.4824382	1366491.95973914	1398675.67720366	574512.766854767	2502474.51125505	511074.907206082	1238042.29816343	3426935.39594716	480460.039014851	892018.442571432	200988.211934817	854663.797087561	2827864.56621789	398695.204440958	417081.461944861	3586808.89863504	2613802.5084789	1803980.07428826	1997936.98532151	348120.543907895	12319856.965669	1825146.60324486	2299264.62866059	1521316.25699401	1755459.01524843	1337448.58918382	7055788.06980899	2816622.2668871	1212518.19409248	3727579.55800954	2499768.08837547	1353857.23282972	259668.899293511	1315137.15269366	2190576.84525077	938691.963102046	299610.824721102	2171193.88666005	5354373.98686948
M351T153_POS	(2e,4e,12z)-n-(2-methylpropyl)octadeca-2,4,12-trienamide	152.519	351.33685	0.0373	--	325293.754363743	396593.683285659	2117757.34079318	2338010.56834362	1773633.59906115	1842840.46619392	1302616.96356049	1201240.93136121	6820302.79891211	2236371.67605843	970864.522097501	575360.429672943	1523992.20478503	872741.306751231	116286.335881811	306856.216080919	173781.712245238	1526051.25843908	551591.331967502	456038.72461315	1727370.2239407	1781139.94241479	576634.533981265	1670434.93389263	925308.516764671	1044278.6848059	898993.051479058	2158147.78745718	1609891.27140099	1017543.7684667	530266.423947214	1185300.56389455	1975067.27182258	1352464.23650597	802368.24228086	1257901.08770069	1278827.61438454	1624934.34839771	1393162.52888208	1074107.67914753	1501448.62831197	1801726.89859319	2952240.94738291	4774506.73074338
M397T20_POS	(2e,6e)-3,7,11,15,19,23,27,31,35-nonamethylhexatriaconta-2,6,34-triene-1,10,11,15,19,23,27,31-octol	19.848	397.29464	0.1688	--	97682984.9352192	72497044.3344835	63795709.8670175	64529839.2826439	113658721.399807	102454685.775546	84613127.2784697	89671134.9816018	49234253.3090983	82699642.6019827	37106670.7688085	41371178.2305026	59532688.2051107	70201178.2917891	69174242.4993747	11306770.0299469	105682092.092933	81066649.7733261	24319851.5679058	83707496.4728112	30413805.4621704	90914184.194926	50887961.9523688	58691362.9013618	68877541.9888173	53121404.3253231	46672831.0227919	47877387.1212937	37594449.4296333	52849290.9049353	42508683.8714617	81002718.9740972	106190199.800569	25418703.0282963	52192401.9743024	29994295.7776672	36501773.9568015	32642461.3135093	34984910.0314953	59156951.1775046	81357357.9637435	78056121.6313851	37882266.9065895	24381470.1496559
M275T4_POS	(2r)-8-ethyl-7-hydroxy-5-methoxy-2-methyl-2,3-dihydrochromen-4-one	4.21748	275.07348	0.2623	--	2763728.15761404	2934479.09546529	4903243.99119052	3479676.10918733	3387894.97696252	3079844.57437157	2749570.90328243	3316197.97835326	3371586.33390085	3092549.21161792	3112389.45268526	3312545.4275538	2836387.59919193	3077329.10990778	2955605.09819778	3169897.00859793	3211373.43883454	3014348.58801043	2519118.80006858	2749315.75193409	5090692.34486909	2689261.27545314	3167545.66101813	3548248.12800836	3331371.1277935	4926608.26966205	3117487.02302015	4153072.47243613	2935927.9793846	3424272.23352018	3290936.63907424	3062429.28481183	3025850.37087447	3251811.23395012	5148080.54303733	2434548.86501801	2604894.24845298	2800824.0272323	5280026.5509096	2249560.65777152	3017396.6024875	3477053.22275355	2827229.29221511	2904946.68810087
M402T419_POS	(2r,3s,4as,7r,8r,8as)-2,3,4'-trihydroxy-4,4,7,8a-tetramethylspiro[2,3,4a,5,6,7-hexahydro-1h-naphthalene-8,2'-7,8-dihydro-3h-furo[2,3-e]isoindole]-6'-one	418.918	402.2346	0.674	--	35179996.4380738	34499095.1384014	20092299.3586763	19314456.6726772	20493465.1602325	21438527.0190296	18788883.0236107	19042582.7164553	31468105.5758227	41628348.5605965	33349427.9665531	27678547.6713208	45912510.8584846	121805649.67474	75311542.6549865	131608405.317096	25806852.1335819	13243453.5106769	124521922.588835	30509844.5133081	12899583.0290132	91735669.8553506	30825632.6461906	23622477.3543433	39181915.2652913	81523292.7589394	20860936.5138769	49020701.0124138	48389235.4088067	37833103.5944203	32203829.4653779	38678166.4411881	39673243.975632	35779895.0721895	64772985.5993633	45903833.7632744	76745661.740844	22386400.5130605	18731479.1884702	70160421.644555	29807175.6748538	29190807.2284588	36934937.8134258	28872465.9260126
M471T179_POS	(2r,3s,4s,5r,6r)-2-[[(2r,3r,4r)-3,4-dihydroxy-4-(hydroxymethyl)oxolan-2-yl]oxymethyl]-6-[(2e)-3,7-dimethylocta-2,6-dienoxy]oxane-3,4,5-triol	178.888	471.231	0.2619	--	389563.949113348	605381.745754008	1415720.36818639	1322297.92667459	2776080.60668509	2032776.78259072	95116.9841850655	121482.092138357	34045.8488296697	349277.894183545	113410.922975077	114087.345248001	908963.078792204	773841.209345595	478697.261152817	447905.784034916	3016860.8134736	7686673.59824398	1112009.15094804	1792081.19757147	2297233.60853523	6069684.03927622	579836.307318527	839819.986816646	83594.2034302034	79547.7835828478	1272350.84724991	240584.473019467	422784.778627562	68933.7486495397	117755.248668218	98887.8957873286	103451.860535791	114987.923229262	143049.605675901	293459.373692985	89869.7354419558	16874.9696899082	90408.730122008	105931.554315467	285385.72106503	130946.577128431	21292.0604806051	86395.1747944291
M612T317_POS	(2r,3s,4s,5r,6r)-6-[1,7-bis(4-hydroxyphenyl)heptan-3-yloxy]-5-[(2s,3r,4r)-3,4-dihydroxy-4-(hydroxymethyl)oxolan-2-yl]oxy-2-(hydroxymethyl)oxane-3,4-diol	317.153	612.08509	0	--	1631851.15884372	1628819.4327196	1107993.28512364	1048493.51993947	1409290.77946134	1310837.45369755	1160995.55899766	1131507.56121314	368869.936209734	2046116.44625272	1833413.70957167	912679.629033462	682566.6557628	460384.264015847	608658.042762925	357136.804908196	1767860.86274439	1109360.78756235	823229.484479694	1619617.3988056	1748339.29481203	1476818.01764865	1581815.74938009	804462.270172023	2037727.43008742	1570834.92706021	2721782.94297923	1096534.81606761	1885167.76516359	1319678.80183451	1059893.0636519	1624953.67177254	1775042.7232449	804784.916261693	1123346.78235143	598544.111857438	338171.061094745	727419.502617843	920039.583256801	539262.009975831	2134668.23274554	545445.891513908	590992.781305712	564248.605404943
M504T425_POS	(2s,3r,4as,12br)-2,3,4a,8-tetrahydroxy-12b-(5-hydroxy-6-methyloxan-2-yl)oxy-3-methyl-2,4-dihydrobenzo[a]anthracene-1,7,12-trione	425.176	504.1922	0.0253	--	31667900.1930234	32505912.5983385	370538.986412529	475936.450504537	975669.355719037	954290.043755162	5668715.1779914	5641406.3857324	13535283.6294621	1135943.7637954	440802.040556269	22916819.5340205	2362438.6752767	18130678.0777069	5055606.89559414	1358206.57547473	4159541.31236997	14670242.0056151	354933.678237301	6377620.44902505	635730.61113667	2843054.92886225	15191207.8329255	3571893.79905055	9683995.36717558	10404917.3212373	256183.928301834	2054883.48010097	6511935.64863517	2079903.86495652	7040904.69809555	18686884.344564	4495062.39680456	4640417.02483141	7851193.77340739	2569370.54908634	15983909.3739994	12896204.9206911	50383663.0063408	15826842.3150457	7035019.65386079	12487064.8409236	25186448.4770671	29695426.22002
M964T140_POS	(2s,3r,4s,5s,6r)-2-[(2r,3r,4s,5s,6r)-2-[[(3s,6s,8r,10r,12r,13r,14r,17s)-3,12-dihydroxy-4,4,8,10,14-pentamethyl-17-[(2s)-6-methyl-2-[(2s,3r,4s,5s,6r)-3,4,5-trihydroxy-6-(hydroxymethyl)oxan-2-yl]oxyhept-5-en-2-yl]-2,3,5,6,7,9,11,12,13,15,16,17-dodecahydro-1h-cyclopenta[a]phenanthren-6-yl]oxy]-4,5-dihydroxy-6-(hydroxymethyl)oxan-3-yl]oxy-6-(hydroxymethyl)oxane-3,4,5-triol	140.2015	963.55338	0.003	--	483059.928723075	385247.787312499	676373.670381461	781106.172813744	1243763.4333195	1185340.05873176	156397.354246993	257106.109882272	792988.819013857	757568.714134698	1013113.35661861	1940749.258773	739898.843097726	1122709.59514003	369780.081614783	490835.003981039	775805.823244064	901913.671465856	117527.117642261	1051755.41877485	196119.105908572	1099624.95515573	1005314.57646645	837777.18271035	1589416.63233419	3073433.01646158	1254376.38992273	4808314.08735214	648615.878193028	344658.176456518	229698.197448224	919046.309346771	300131.712450486	307422.008697187	1590146.6287256	539959.043023603	754334.381070207	496863.409959427	217231.880100248	280396.400804578	210821.959602147	639466.303954857	560224.371211292	436877.609656958
M271T249_POS	(2s,3s)-3-hydroxy-4-methoxy-2-(2-phenylethyl)-2,3-dihydropyran-6-one	249.1055	271.09649	0.2907	--	5304297.31846646	5138549.51116484	6980790.08131514	6883536.52623637	6942657.51462487	7052643.97687387	5706340.66668482	5833420.28179355	9662821.50532014	5923811.2603129	7492448.71059187	8385750.06011135	5020703.77021046	9302999.63757687	5289302.44191566	6346146.68985009	5583252.89043836	7358220.44050491	5828516.74396414	8577257.33730706	6075400.1488859	6617421.54867729	8290399.43921077	12145825.6518302	13287147.5008683	7109338.76778869	11601327.3988535	8468496.7934447	8199507.26002846	7893538.28142921	6771110.61764024	7295909.31873281	5548604.58938364	7268508.3270625	7992041.9781423	13509293.473815	5731864.49746124	5980512.39053786	7267564.83551612	7325606.233262	13703985.6194026	13545752.0817419	7204329.3951554	8470473.54382063
M451T23_POS	(2s,3s)-6-((3r,5s,7r,9s,10s,13r,14s,17r)-3,7-dihydroxy-10,13-dimethylhexadecahydro-1h-cyclopenta[a]phenanthren-17-yl)-3-hydroxy-2-methylheptanoic acid	23.0695	451.34149	0.0201	--	59698879.7452443	57459662.8672413	17206912.8075843	14683067.992181	27832409.6608972	27958623.7749822	160179404.486532	173094630.469828	13202376.8272467	405882249.59557	22949359.963046	5222233.59729862	37915082.0525692	249264532.937513	30101832.2156978	22151380.7390914	26121224.6245531	35710099.3009782	22635482.9803155	29498281.3275711	9622500.57436752	38814014.255249	8022524.55805185	79939671.6499713	103002660.943976	47441887.3827075	17945508.5248551	27150949.0770056	48366731.8333757	17411453.7364639	171678257.024485	119118308.978637	221674245.612672	62676844.4555436	17696274.8180315	24683110.1215119	34596024.7945038	31432462.2664329	108749849.010086	22955138.587647	14926228.0389929	13155506.8914422	66588355.1542209	9577264.52432173
M617T473_POS	(2s,3s,4s)-3,4-dihydroxy-6-methoxy-3-methyl-7-methylidene-2-pentyl-2,4-dihydropyrano[2,3-c]pyrrol-5-one	472.708	617.31289	0	--	2519540.76181085	1435602.89252061	2214212.4242297	2306717.2139681	2244165.55478461	1852452.07028729	3760143.10460733	486354.349559243	4006271.1080387	2793792.89693818	2380470.74838448	485512.773598078	2931489.64291877	1136269.69653202	1919159.97443107	924027.588265077	1529105.95401274	2982765.42016265	3022704.88588416	3061680.10880723	1923358.45050603	2338133.60220455	3229985.94825154	1722023.63236923	2004810.8795043	614257.55430508	1703846.30426296	1246109.26203516	1307565.12249726	4202398.55250153	3078275.82025209	2822037.12661126	1645052.54627529	978921.805996305	2861887.94928921	2207699.08140454	3146570.10234716	339768.802500429	3921625.039522	2427562.3026736	2203907.83962875	2979729.59963077	1638603.73348372	4777759.66782851
M593T18_POS	(2z)-2-[4-[2-[2-(3,4-dihydroxyphenyl)ethoxy]-2-oxoethyl]-5-methoxycarbonyl-2-[(2s,3r,4s,5s,6r)-3,4,5-trihydroxy-6-(hydroxymethyl)oxan-2-yl]oxy-4h-pyran-3-ylidene]acetic acid	18.1614	593.15706	0.0476	--	859448.983424342	483208.968120916	471097.429104778	277090.206479493	541672.050704145	594864.931280809	2787974.29573464	2406936.67342491	30131.4689551055	3123830.87256351	915977.293455697	2543888.8635527	197363.259322857	605430.92708096	327013.058834955	601195.837589308	740362.36963382	483257.441976326	2410664.04193411	253650.839289661	3087910.03958519	508710.932984446	284206.027949825	322547.342180294	376473.653264908	425903.43719049	265342.672998705	142033.514710168	6801190.01913682	6318855.12259611	520820.264081703	2739783.45538057	2933296.50561654	2980096.35707621	5424324.78038401	319898.54204396	4892483.28777308	332892.345372549	416573.474523333	509958.507511584	806435.546436651	1646177.14773802	276323.556828394	339883.017986366
M348T328_POS	(2z)-4,6-dihydroxy-2-[(4-hydroxy-3,5-dimethoxyphenyl)methylidene]-1-benzofuran-3-one	328.073	348.10035	0.1157	--	2636284.47989303	2378853.79408375	1121705.11950805	887857.919744015	1440520.29996124	1112237.19585962	5000636.40850335	4930754.86614001	2978532.67591221	6011274.34670698	5526186.7235924	6339996.04949887	1393488.1013447	1922274.89155144	806025.218689253	3800052.0407892	4340890.69434295	4103157.0180974	1639992.57820194	3162179.60568802	1114206.88447057	2905706.08603754	4721760.95298733	3171599.49180656	6312648.72059342	3509814.50990559	2262603.35154369	6584663.01817493	5916288.67000959	3657835.44565068	4943686.29676656	5905884.49021186	6257296.16474897	2944685.381206	4615376.4325958	2950710.05097754	3363981.5707184	4420603.55137069	4395912.1675473	3684523.688806	8834122.51438406	5656702.03856122	3722076.23515961	2186937.15365594
M865T123_POS	(3'-sulfo)Gal.beta.-Cer(d18:1,22:0)	122.69	864.61075	0.0376	--	5738058.34585613	3224376.92489317	2283605.19713125	3450104.08503355	5085747.03691141	3605552.7077518	7061861.26936649	4634692.74606195	4129743.03268954	5265441.66458138	3646276.30691561	8029498.29026585	1826919.33617257	4859504.2609463	4600580.68860407	4084289.43728551	1839101.13694423	2696957.21663205	2743399.82952447	3105123.93001231	1781237.58327884	3581804.2268415	2144499.48534924	4000070.17571298	2980761.01144141	5039246.12827272	2241856.39691239	3025912.0720243	2611189.09738715	5213985.61750999	3205386.58299715	6235066.77144826	3072703.45429525	6073866.97183105	4842386.41862434	2408844.56209429	5115959.30996384	2946233.84806615	3327434.75840162	1331663.80336474	3601152.38400771	6416716.31681632	5590003.23192305	4438687.3706261
M177T405_POS	(3-Bromo-1,2-oxazol-5-yl)methanamine	404.594	176.96149	0.9938	--	11700025.5244695	10880219.6154864	2406783.5178611	1674464.00419355	4542162.59651159	3824543.13637153	7887281.27840471	10725924.8450479	2917777.75274338	3856812.37813599	2311437.73913373	10092257.2790203	2091055.75166633	252959.942754078	3563918.87417144	593420.745312669	4000948.94459061	7066060.94903373	1678385.94706608	766571.216966214	1629938.17436352	3309826.36192925	7042709.06473313	5083244.9363533	4657561.32287145	4163726.38235134	2837064.87098748	5633715.95972994	3139527.66759835	6986731.49233219	4581703.34352811	7418751.68367103	9093621.72673415	5961102.10405266	1121414.2675656	2608062.04808056	4703721.69710939	3122426.50889809	4301480.73192098	4932865.795616	3291511.80268757	3906722.2510651	8776112.76203774	5673996.46204068
M146T352_2_POS	(3-Carboxypropyl)trimethylammonium cation	352.398	146.11745	0.9976	--	3325734673.7971	3302810099.97534	3233318898.67568	3347440923.13555	3350220412.18924	3327947731.40259	1787142893.50216	1798685176.43335	237149444.398684	1536833855.32677	1256968026.68884	1502782381.63583	3257809605.76473	4292394658.41357	3303309950.88489	2635116608.67356	4264189353.51162	4720856324.44001	4080722207.44136	3672485125.33362	4811933532.6128	3387354465.44562	1221388181.82715	2953730323.32555	1101648548.63632	708452308.330855	4290185575.76561	1497199553.78327	1661709133.6479	1153300140.536	1265685108.55474	962678667.153226	1271562083.26461	1680739242.82848	997846507.666807	2097708170.32721	1090335819.50256	3239164073.7253	1289444423.45805	717913005.376904	2158661088.4707	1803930132.89576	1269702796.87939	892862314.327514
M220T195_POS	(3-Ethyl-2-imino-2,3-dihydro-1H-benzimidazol-1-yl)acetic acid	194.654	220.10806	0.7185	--	6824098.98667469	4524061.62438579	7296848.07676435	6303317.47306523	2717297.20332072	4286606.17632583	8563687.65311204	3802288.52261257	7056470.70035957	5790036.99939202	7818362.52581831	9436443.05454745	4528775.72834818	21757268.4682672	844014.738945607	5221877.12399058	6103565.42287965	4537194.18385482	5757198.72036332	8463218.094563	8922977.22837105	3752401.8777981	15334238.3930294	11879240.0676963	9400043.24207792	15916381.3340086	2227415.3745981	10069320.7455813	7679483.64166127	4851518.06858353	5007077.5598508	10725177.1369549	10586600.4444389	4818764.61452553	5355606.52049336	6008657.42721097	3102520.42565765	10081349.346739	11311777.5494772	12504029.8234959	7495623.43282941	12770366.0775495	8387870.13278452	8103721.49291249
M159T155_1_POS	(3-Oxo-2-piperazinyl)acetic acid	155.059	159.07644	0.7331	--	25864094.3310188	24848463.5343306	6422344.96556051	6847542.60233533	8975165.03712797	16729181.3238501	10031419.3627531	23787124.9628392	8262040.27108263	10676699.2690314	5326447.15236093	12689533.3855489	20690129.1166641	10441964.4344893	20738125.8690742	22150884.4679911	47926595.196725	40202598.8982641	17556552.1604738	8850999.60604513	8526832.43651385	12042502.4343147	18770419.3463464	10764003.0287242	15054421.8040114	12910666.2624898	23162885.1109427	8188700.32336468	8206008.4935985	7480624.09897948	11441429.2558862	10141490.353695	29289054.2282228	11736562.5351906	14559155.0960005	6425125.70593665	24041614.7320419	14806404.6041783	12220348.1872274	16367610.9026424	7875490.83214323	17025172.8089644	4831742.37538549	14885165.893793
M491T11_POS	(3.beta.,5.Xi.,8.alpha.,9.beta.,10.alpha.,16.beta.)-16-Hydroxykauran-3-yl .beta.-D-glucopyranoside	10.6817	491.2921	0.3296	--	5386008.91898142	5118172.83057052	5406039.65427873	5297765.49081001	5581978.54515413	5682380.20563531	5716103.07632056	5562834.75392191	4839427.43099058	5690478.69428408	6592760.72278702	6539721.07179345	5693192.5229287	5738476.66361731	5864953.67766102	6263428.51733704	4295464.20038575	4606587.84500311	4223052.35760274	4653547.16876958	4755634.53596743	5131285.00303854	4933385.3598026	4711012.8753801	5082694.49101515	5088730.6908935	4950568.06699716	5158888.25973471	5875197.03088404	4182617.62529911	4168568.76070281	4545582.61133822	4980288.09060355	4539673.19519466	4208681.54476084	4845038.07672755	5652223.38760764	4987761.95200945	5464969.93965508	5043572.80930835	3578867.10116587	4228249.42255434	4066509.33858532	4484668.62729245
M912T449_1_POS	(3.beta.,5.Xi.,9.Xi.,18.Xi.)-28-Hydroxy-28-oxoolean-12-en-3-yl 6-deoxy-.alpha.-L-mannopyranosyl-(1-&gt;3)-[.beta.-D-xylopyranosyl-(1-&gt;2)]-.beta.-D-glucopyranosiduronic acid	448.538	911.51005	0.3916	--	3354393.80053895	4483151.35441381	167628.48291679	5117057.74540437	11527660.9028886	9293589.6936411	1121523.14938806	131521.754043655	676886.478200426	2347743.057514	1409579.04658425	564870.740710969	1977311.42866986	11526272.8023017	35194513.8196486	3942414.36707348	469831.182188695	47912.7087971847	17869047.975428	1724233.43996785	231739.510174681	13230879.7369398	4342356.04603968	260547.644990182	326995.243522613	795219.044059731	392165.595375205	2542091.70016776	1569207.91473846	240392.424469214	857807.722960737	119826.860994541	470050.074973544	1086418.76503658	485037.872652552	825428.286838204	26328191.1936351	1042002.45835672	858494.00765647	35158491.1533704	1119579.80856647	296271.72403721	1339905.34618843	1204966.43795186
M912T308_POS	(3.beta.,5.Xi.,9.Xi.,18.Xi.,22.beta.)-22-Hydroxy-25-oxoolean-12-en-3-yl 6-deoxy-.alpha.-L-mannopyranosyl-(1-&gt;2)-.beta.-D-xylopyranosyl-(1-&gt;2)-.beta.-D-glucopyranosiduronic acid	308.031	911.51946	0.1245	--	932613.880915192	787309.518678138	962947.997504144	1079583.39300908	1441923.89694333	1575917.71192411	388513.337623563	230490.485125436	510732.659242531	1690578.40382315	884603.745416778	693557.574292764	869352.095998477	6944404.29555926	2739470.20027776	4812158.55580947	557294.590014849	497560.147858214	3538845.12665672	2245890.5321043	837963.351106065	5465636.24270816	435175.360905833	1830668.59901225	918650.158641455	2438432.3793319	1207396.56572413	1036573.93681924	1222865.28311769	311233.680334073	279695.925564196	467790.818939982	526763.48241644	1202993.99093237	1136717.5834409	12272465.302795	924443.279703045	485264.312031112	188810.709314598	739602.202641356	484807.950110161	273747.209535508	440477.642239762	55053.9422360157
M949T308_POS	(3.beta.,5.Xi.,9.Xi.,22.beta.)-22,29-Dihydroxy-25-oxoolean-18-en-3-yl 6-deoxy-.alpha.-L-mannopyranosyl-(1-&gt;2)-.beta.-D-xylopyranosyl-(1-&gt;2)-.beta.-D-glucopyranosiduronic acid	308.061	949.47523	0.6001	--	264496.739709951	425268.325769624	182667.030537407	48710.82196527	694623.043486095	673503.816865571	287999.250820044	177775.54263119	221482.174899226	846088.518261934	243589.556718775	259874.826315351	137054.373257611	5290221.77053948	1260307.61719819	2797981.05608842	244593.867622893	54877.730946943	1926967.47349364	990467.484316187	172428.352434572	3347478.03844724	191780.12366039	774894.57741741	491762.975895154	988649.861205665	335987.647923096	781183.079337416	601124.042223679	348044.062188473	83382.6975821373	102623.84474308	84696.4646400641	527363.666381088	375389.949622465	7251395.76094203	197417.568465463	47882.9164805155	218725.310306476	157285.414256142	248852.383940428	81266.0132385837	61004.1762646094	86814.2650027195
M945T136_POS	(3.beta.,5.Xi.,9.Xi.,22.beta.)-22-Hydroxyolean-12-en-3-yl 6-deoxyhexopyranosyl-(1-&gt;2)hexopyranosyl-(1-&gt;2)hexopyranosiduronic acid	135.926	944.56121	0.0208	--	9216316.83514202	9064895.62282461	10829893.4621454	6348195.27706951	7102814.90801809	3086813.78161901	12641381.7345107	17893441.8662032	6592982.36890668	4751782.57528921	8491900.22151373	14975302.3023808	8359343.45525325	2773231.70688418	4475054.46275387	2357437.09850516	5224590.80737487	9431429.167666	841372.501553299	11192608.2403871	2326586.98715493	12783089.1619884	13730433.4408524	7611321.96120007	18739606.0503537	9972431.4023495	3912394.78850125	5599817.25172112	7515763.83029066	13887194.4224196	8112456.58822576	18750483.8877294	7956813.27929189	7452284.35599972	13172117.2355659	235322.038731212	1425619.24028102	2177356.93181876	6555447.25645154	1335508.60829927	6390141.53323172	7254702.92573322	5302930.2390076	7734027.97090963
M874T395_POS	(3.beta.,5.beta.,9.Xi.)-3-((.beta.-D-Glucopyranosyl-(1-&gt;4)-.beta.-D-glucopyranosyl-(1-&gt;4)-2,6-dideoxy-3-O-methylhexopyranosyl)oxy)-14-hydroxy-19-oxocard-20(22)-enolide	395.193	874.45187	0.6238	--	215106.077962147	570446.94127404	130990.721552644	234629.677649489	95622.9281793076	79344.3648653721	382839.959069834	269260.052358171	1218268.13144613	727676.282587439	740713.179343847	1020387.86147538	564644.993062249	619558.313347368	326908.54918887	173451.029412297	642518.027194023	240089.81177403	451681.029554223	191603.259866209	104036.694307384	917299.727716462	477047.81083736	340567.192947593	1437223.51727814	278695.665055115	833646.966420331	1088343.9894878	691617.156085178	968341.462256465	861062.750696417	350328.274152143	1213405.10556714	458489.365970755	192328.365518536	170806.119774749	412421.019701123	211476.108627048	412290.119190561	2098018.96762489	2537396.46155648	325316.995231026	531981.669241663	359014.738956858
M916T485_3_POS	(3.beta.,8.xi.,9.xi.,14.xi.,17Z)-3-((2-O-(6-Deoxy-.alpha.-L-mannopyranosyl)-.beta.-D-glucopyranosyl)oxy)-16,22-dioxocholesta-5,17-dien-27-yl .beta.-D-glucopyranoside	484.78	916.47627	0.6014	--	78797.5298507487	319145.52819046	435456.606001789	4206066.86182126	249750.143321491	188602.498239476	1066343.26674819	826225.318586272	237556.965346751	611022.549870828	507154.777416462	456955.962203296	285275.024501333	722046.220592339	207067.581082519	178754.585612672	1829165.72162772	310686.536921397	949478.977932524	279148.460581821	9477993.00223601	1083395.26221243	405478.213505609	5111969.09388615	327051.983598013	187943.910827351	7106520.63046444	176141.153355922	462553.273401704	188572.482665076	824916.242995387	247797.04100534	1032015.21248442	485702.74644918	130659.249410058	3458383.05789231	430338.898636326	575036.712616143	127217.844365824	698852.312218131	155671.778017181	1706481.99461851	966194.462447196	778542.351287828
M458T458_POS	(3E)-10b-(2-Methylbut-3-en-2-yl)-3-((5-(2-methylbut-3-en-2-yl)-1H-imidazol-4-yl)methylidene)-6,10b,11,11a-tetrahydro-2H-pyrazino[1',2':1,5]pyrrolo[2,3-b]indole-1,4(3H,5aH)-dione	458.343	458.24905	0.8964	--	26264586.6605396	28813199.8555711	20627830.251745	80709093.3959477	47341347.7227881	20401489.2969042	79778229.4935017	54584313.7126573	44791108.435502	12246100.7690213	19705725.0734883	16132073.2126549	23416550.7508178	21794098.7255188	42924834.9636257	20895738.1898427	38567693.0500755	30374460.9206322	22722791.4252385	15866040.8241462	15407852.3747844	6558415.33559735	55981736.7439118	11624508.5263982	14214642.508884	55956338.291595	68082431.6043983	16494932.0035936	10366606.0584163	31754939.3314614	57981091.0841662	38246632.2214071	30335868.9470682	10673651.0805497	20302362.3435003	28494920.0142245	38325146.6076524	22780545.4177567	34702601.109256	21988111.8576399	38195031.5098067	43230281.6109862	16886367.518074	61869465.7095394
M248T515_POS	(3R)-3-[Di(cyclobutyl)amino]-8-fluorochroman-5-carboxamide	514.882	248.10611	0.44	--	3703118.94302796	3613403.67374099	3188433.15861909	6317564.1356041	6841016.63989723	7926665.8823298	4006416.97573655	3702214.96291662	3504780.81181549	798347.808870806	3108826.95167614	2841470.06629998	2896531.88116817	2198198.7147274	3735260.22627262	2782720.33332486	4219908.3459618	1926289.12004689	1422501.49828872	2860567.38229823	8307892.30995289	1965459.63535291	6857762.27233201	2000821.27863762	2992257.28757384	3550156.62941355	3434776.18328988	3024654.51110836	2978703.96579443	3403086.37332223	3255485.85016968	3307424.38800858	3472946.49690634	3269468.75265547	2961599.27763299	2157578.29665629	4059190.18757944	3519679.37172322	3103267.20404638	3323820.46874241	2317441.31937792	3584784.23970324	3404109.98149567	3179074.96015793
M414T85_POS	(3R,6S,6aS,10S,12aS,13aR,14S)-1-Ethyl-12a,14-dihydroxy-6-methoxy-3-methyl-8-oxotetradecahydro-7H-3,6a,13-(epiethane[1,1,2]triyl)-7,10-methanooxepino[3',4':4,5]benzo[1,2-b]azocine	84.9864	414.23064	0.9678	--	10507557.1074187	10705615.4455552	4227797.10832895	3246904.27971139	8121201.67483309	7142071.79332085	19507781.6877746	20123704.6830305	22584140.8014266	96952220.1923881	6074051.95862359	20178172.2746353	26659654.9335718	40350638.4920128	12721111.4608102	3525859.9545697	5747372.08669392	14635734.2572205	6482312.48148295	28497832.8497569	5649617.17873451	28945752.4763588	8090952.34797512	70638978.8557225	22172161.6355462	37060109.660704	19541820.3719808	46623314.7912917	5449112.16540619	6137756.69398723	14853185.0048264	14417042.8857832	21905956.0175376	10826375.7091598	17337784.341936	7193809.99249946	405332.032216201	6461277.1446927	6594336.9172487	1396299.40963098	6242661.86105629	4128529.06405091	1891408.03047941	2467415.46059131
M275T205_POS	(3aS,5S,11bR,E)-12-Ethylidene-1,2,3a,4,5,7-hexahydro-3,5-ethanopyrrolo[2,3-d]carbazole-6-carbaldehyde	204.671	275.16027	0.2003	--	1696837.84702886	1592023.81396014	3779099.61014706	3730430.05041377	3888657.61373236	4126614.4673879	6693264.64845437	6779306.16825313	15277241.0303173	10531371.9382596	4665138.67834296	7223083.25799365	2638035.74574488	2872388.68040427	1708848.13233395	1099268.85880582	1282855.79221068	2938039.1083571	1624066.58663727	4594652.70178687	2382899.24986877	1878382.20128967	4957061.20543243	3609943.04940887	7454714.33493999	3758494.08845104	3348306.81671406	12428668.7626862	6721884.77504006	6942510.34348711	7774343.44429	5336115.54986597	2653159.19128399	5560495.27089325	6555647.2546882	15168907.2761072	1434148.75873696	1513620.19912334	5775292.95280276	4993022.33617009	8541781.76066193	4165510.78839471	6226509.79431048	7428356.95771476
M571T423_POS	(3r,5r,6r,7s,9s,10r,13r,17r)-17-((r)-5-methoxy-5-oxopentan-2-yl)-10,13-dimethylhexadecahydro-1h-cyclopenta[a]phenanthrene-3,6,7-triyl triacetate	422.636	571.31925	0.5281	--	2205792.81341802	1893068.66946414	2222027.82267985	2273181.24634374	1470048.17115235	1496005.15588283	5476787.50947847	6121527.15486716	32997157.1546303	6717200.5859098	3642450.27468749	4613117.86953705	2425904.20398977	3457852.20030653	2451465.55580268	4273866.9603284	1197565.67077196	1921308.3914255	2925892.69856147	2543062.64541956	3009949.95232333	2919914.07101305	3492821.8276565	2302590.78675341	8189257.76920433	12139998.9678184	1181211.50726912	7672049.31890246	4043000.20455102	3647351.77584548	6256751.79830527	6851431.12301991	5626545.37661645	3751789.17398114	3886919.27802791	3147974.93604705	1398259.10194694	375847.015698825	1930717.09347825	3431811.4348774	4271318.92449375	2603444.64867117	6074940.08536133	2231895.06119359
M435T102_POS	(3r,5r,7r,8s,9s,10s,12s,13r,14s,17r)-17-((r)-7-hydroxy-6-(hydroxymethyl)heptan-2-yl)-10,13-dimethylhexadecahydro-1h-cyclopenta[a]phenanthrene-3,7,12-triol	101.834	435.34647	0.86	--	207492.704308798	513037.570496294	23095646.9209194	1342106.78089191	277843.763963773	401860.963585234	560198.411220819	13120779.0693416	9948078.73660291	137778784.231877	12468131.5335799	4105375.73279334	4295718.24155319	27255026.9112785	1645738.94383569	45921971.7266024	60230740.6488601	3992531.97905304	263837.676677856	1182969.83203603	751384.488759653	1351040.58709573	7314489.30868061	134816959.081718	2872490.9425859	693733.545955777	1342106.78089191	164682865.048309	2104158.48466945	548332.868437949	5705197.97859603	346145.967628811	632034.06059322	12237279.9923387	1102307.82714654	5095210.50343462	5578200.15618213	657327.002463702	495831.458970951	6521652.56162996	9292411.69970747	179027.722247812	21986211.8835039	187855.987893727
M395T26_POS	(3r,5s,7r,8r,9s,10s,12s,13r,14s,17r)-17-((r)-5-hydroxypentan-2-yl)-10,13-dimethylhexadecahydro-1h-cyclopenta[a]phenanthrene-3,7,12-triol	25.9091	395.31516	0.053	--	47368073.5958567	146827279.593248	37974620.4216583	53912096.5829596	75113361.8841166	30820149.4796896	70977178.9459268	102185654.862467	37881738.7551451	116466870.08114	74875366.3755939	12266375.3698192	49731249.0638143	185851443.116235	139466410.402641	18090702.5375807	108667857.731559	25519994.3607734	37506464.3445714	26068482.1979871	23519369.5165803	65018890.0571115	40082753.7321835	24407785.7158061	79226864.9107087	48423900.8042818	23815763.7031679	30669705.0162205	61743535.8563752	31155664.5444495	36828104.5487647	79138275.8609053	151365281.103602	48498567.1709995	89175647.4442088	33039978.6456586	15428295.6170052	21948878.7383961	82091359.2580439	48501550.9600893	11844200.7483387	50443436.9018771	79560724.7537177	22428560.6137887
M459T46_POS	(3r,5s,7r,9s,10s,12s,13r,14s,17r)-17-((2r)-7-hydroxy-6-methylheptan-2-yl)-10,13-dimethylhexadecahydro-1h-cyclopenta[a]phenanthrene-3,7,12-triol	45.7954	459.34474	0.1673	--	629711.594574715	364712.568126681	169719.080324672	638329.584457371	785484.788897552	942258.740950961	1053796.70020261	1418575.67351003	2670974.23836656	10452220.1914142	1350659.27188083	2060900.57163136	1992570.11754248	7735568.83288374	2329004.97538857	9653129.72183217	8524200.05401994	2321697.38910494	1758096.76767076	119527.79376746	407727.084649988	902976.020916944	1715765.39965898	16224288.6511089	500083.920288904	3599706.85775287	136239.021094799	15525533.1508605	2695308.79594041	1249926.27822903	2764749.68067076	2204411.89709153	339532.768164055	357688.410217259	511338.814250255	1364415.9968518	1966942.21577602	294287.774477223	142483.817101959	1659011.80043438	180648.745248631	311139.312949162	6168475.84780886	3078884.52828098
M475T98_POS	(3r,7r,9s,10s,12s,13r,14s,17r)-17-((2r)-6,7-dihydroxy-6-methylheptan-2-yl)-10,13-dimethylhexadecahydro-1h-cyclopenta[a]phenanthrene-3,7,12-triol	98.2853	475.33892	0.9779	--	829503.273570906	1198865.29938331	16065450.1416762	3224144.18861208	485312.725174403	450065.67129463	2719045.99916106	1219847.04695717	15313870.0654727	112841195.486738	709453.777756499	8739256.35562165	12721598.8047144	42918086.3940919	10589289.1975657	77098458.1638586	72428140.7787989	6386635.29622346	1017868.65661386	6075629.13569231	1867364.95774032	2339743.14206394	11568603.1087571	115452046.429227	5705645.2094268	1514336.22611133	778811.218133291	151224144.828804	7338317.65565823	5748032.88581335	8921079.60078987	668176.812287154	9178401.84916413	2074174.96196713	6718713.7324177	10848067.7081715	11247703.0027661	3568755.82186219	2889724.66352652	9725213.01968625	24050998.4905488	4546230.54242465	41038145.3042484	3359275.42679103
M842T587_POS	(3s,5r,7r,9s,10s,13r,14s,17r)-17-((2r)-7-hydroxy-6-methylheptan-2-yl)-10,13-dimethylhexadecahydro-1h-cyclopenta[a]phenanthrene-3,7-diol	587.1445	841.72399	0.001	--	482559.424415695	545703.379213164	576603.748353368	519756.091970384	582943.386227241	492392.072527017	529872.672573595	573415.428629616	466652.691430558	594931.007541614	444736.240152537	452409.917473029	635112.397321185	477693.931012939	494459.008938861	561455.704142475	537466.714569886	636215.46281289	568262.079026731	502751.649716799	535932.642981648	625800.947963674	610508.033168126	649565.152424178	543996.743261894	342330.79933174	602534.563356257	548071.211090043	517785.518217728	566577.743810941	366019.328830595	461762.071170456	525871.984247795	570364.60251655	512822.815918072	631241.438848495	655954.433993851	551783.555978009	608730.957955836	422833.807587542	519169.870026742	564393.403142221	463137.811067027	422269.035966343
M671T228_POS	(3s,6r,9s,12r,15s,18r)-3-butan-2-yl-4,10,16-trimethyl-6,9,12,15,18-penta(propan-2-yl)-1,7,13-trioxa-4,10,16-triazacyclooctadecane-2,5,8,11,14,17-hexone	227.968	671.47025	0.2525	--	4401758.48832224	4553774.92148374	6724731.17005645	6818869.97921918	5444932.64874595	5382024.97950491	4614652.62072788	4762621.05277281	5025335.86222154	5361677.81615852	7670793.63017807	9577233.11202582	7073289.39197975	3231034.38625403	3104835.64846004	1093153.93143237	3518023.44353649	5532491.81829269	3277824.6616326	8422326.85770218	4226104.7565873	2890459.60033249	8780204.45960538	3428460.94193976	7985685.20734469	6306405.75951125	3705653.29862652	7425567.01648645	8558742.86918669	5422938.95683261	6686313.78954773	7812029.69748944	4371536.88936894	4977280.36242325	9658108.06789448	889156.561613485	2777989.28893236	4336717.78785697	8795946.42868754	4919038.80769608	13304769.3838082	7971244.11130546	8344016.50879678	6798741.94306148
M601T357_POS	(4E,10E)-13,21-Dihydroxy-8,14,19-trimethoxy-4,10,12,16-tetramethyl-3,20,22-trioxo-2-azabicyclo[16.3.1]docosa-1(21),4,10,18-tetraen-9-yl carbamate	356.872	601.28227	0.1211	--	1447826.88277204	1397148.16423721	813178.09113754	835169.230180168	1081354.25141619	1079876.262839	2249680.38307365	1928633.0552099	5572003.02978864	5160137.87291398	4310146.44358035	4112186.36199066	855353.408994687	10524589.7877153	2958685.80661464	4233373.47913928	1445412.23879967	1190985.64335661	2896463.28213704	1886018.67526447	145009.253596043	5133412.89935555	3717024.59273264	785557.881621772	5977078.18000139	3317413.8970188	531489.162041826	5029444.15047867	3338149.44106124	2421426.03272308	2145428.89370684	2705617.22233235	780527.555445852	1904738.2323775	4719799.58394886	6846035.14286377	2041617.73668408	2111647.37461949	2572507.05440381	2738218.18392817	2803796.97413288	1397799.75059915	1460010.35581403	1582073.53876932
M577T143_POS	(4E,6E,10E)-13,21-Dihydroxy-8,14,19-trimethoxy-4,10,12,16-tetramethyl-3,20,22-trioxo-2-azabicyclo[16.3.1]docosa-1(21),4,6,10,18-pentaen-9-yl carbamate	143.461	577.2782	0.9702	--	377124.094559581	679576.848602674	545752.631567353	917874.221772812	914264.32116572	722195.926676584	1332325.3953208	830318.769370092	619852.816286191	13938232.5821119	4128922.79166761	1845052.16478921	373151.093751612	2596115.21709447	170472.52642718	3118984.11139398	5315776.70484986	5017555.86723467	221553.4760584	620723.957308018	160465.568948811	1077180.25000177	1054442.04298366	7261073.62017128	1220153.68230699	3538944.43063567	342903.790202012	11389404.1935044	1305177.9987749	1605001.82622359	4847271.01182608	4766593.20727295	3811316.2900892	2252026.11390744	3808340.67498789	1431806.02414618	346113.036680307	67026.9105375856	389034.173163026	2724616.27746728	3814588.26292746	3195920.69714741	2970163.88792333	117576.703050371
M201T22_POS	(4S,4aR)-4-(Hydroxymethyl)-3,4a,8,8-tetramethyl-4a,5,6,7,8,8a-hexahydronaphthalen-1(4H)-one	22.4615	201.16377	0.3195	--	18591283.5495289	17744870.7344882	14144898.4127979	12518890.3479546	31552774.8978036	25430751.2500448	4826077.74695973	4718154.95078587	12748842.7119143	6734350.96331026	6114443.80702766	10615286.3329208	31518028.5570605	4133044.35115942	8697824.90764514	12193562.0189531	16070338.4745404	12238244.5057611	11400963.2905453	12530445.6433276	20087659.1014405	12730526.2364058	5355045.95369277	13729924.4609732	8121469.99069078	5431663.28879421	17894908.5514338	4948485.75874716	7685630.27613476	3896887.5220866	5840299.31296825	6179670.30048948	5130510.46486095	4580355.63050706	4583136.29943195	8178623.35365244	7792750.40953511	6326919.53359731	5236110.73701108	3507836.45428535	6067021.72510084	3656016.41638977	6256765.99320378	6242697.10949851
M479T536_POS	(4a'R,5'S,6'R,6a'S,7'R,10a'R,10b'R)-6'-(Acetyloxy)-4a',6a',10b'-trimethyl-5-oxododecahydro-2'H-dispiro[furan-3,3'-benzo[f]chromene-7',2''-oxiran]-5'-yl 2-methylpropanoate	535.848	479.25216	0.0726	--	4138024.93989979	3276668.58911831	1341337.92457259	1475831.89421324	1833281.53262863	1406479.06062012	4161420.40614274	3752488.75748508	1078860.13972913	5435983.23578768	3634417.84016398	686618.947663544	3355576.92552702	62632201.2825021	13444250.0470954	85799202.1955842	3226429.9606397	1414003.61782048	13306899.057016	1656516.50103647	2434979.6674254	14790538.0003382	1676871.9691284	2230706.98623859	3889218.05135661	3865291.84273886	3140815.66219033	3462028.22301895	12883321.7009634	334501.879044512	2574813.16215562	1315208.4930772	3226246.99357819	3222533.93705299	1825126.71885958	5937565.81017775	2733682.75935943	4138792.16224115	1046019.59932458	3063819.49638985	1988694.88413319	1707952.49933909	1493681.31666193	1485230.10039793
M714T184_POS	(4ar,5r,6as,6br,10s,12ar)-10-[(2r,3r,4r,5s,6r)-3-acetamido-4,5-dihydroxy-6-(hydroxymethyl)oxan-2-yl]oxy-5-hydroxy-2,2,6a,6b,9,9,12a-heptamethyl-1,3,4,5,6,6a,7,8,8a,10,11,12,13,14b-tetradecahydropicene-4a-carboxylic acid	184.282	714.42205	0	--	66806.7079506262	273986.545757999	442141.679344511	369062.299683258	387621.091818964	385753.975108824	39953.6831202271	80003.5504644804	1259825.09241405	717045.261468844	327910.244985066	825026.575168309	235541.160551641	71583.2049169944	345529.990756628	249312.408460301	297825.424868835	120502.851121216	269611.575698496	283794.93595346	254364.062378307	231421.60078958	376369.714754027	418086.116149678	538503.687791848	313295.518018408	357587.979052697	1558705.42314221	629818.425042858	360024.005910681	460714.637190784	353151.397503957	79855.0862119953	491375.070505535	855428.376696831	26558.0643134068	298428.992984104	335181.799162125	234059.929084994	100505.90661168	959396.991430722	165133.871233848	355281.535171237	312755.50162
M836T24_POS	(4r,e)-4-((3r,5r,6s,7r,9s,10r,13r,14s,17r)-3,6,7-trihydroxy-10,13-dimethylhexadecahydro-1h-cyclopenta[a]phenanthren-17-yl)pent-2-enoic acid	23.74245	835.52464	0.0025	--	1259065.08634552	2420438.49695158	1560709.33600053	420986.650875659	897673.603054891	572301.02409976	1335750.44348311	661145.740245799	1259668.41468209	336103.122375976	2151721.86503461	1170543.58512662	1206374.40033545	781853.13824521	1388183.84768748	580645.74073101	793334.112687857	818045.667885521	331277.655307111	2689080.37511669	1387748.75989861	1344555.80131506	1825633.13269664	943264.601418605	940282.874152434	948758.15723695	1786949.43930077	604201.832557851	2028371.63856654	2284822.49520601	591738.960366363	2261243.79007809	520491.5489099	1315533.72827726	2001522.14212215	855002.463576008	2600603.07843728	2809285.52150614	3096624.74819724	1263179.89517997	3195966.93143968	2783167.85035574	4077897.18538119	3122652.18515562
M601T159_POS	(5E)-2-Heptyl-3,4,7-trihydroxy-2,3,4,7,8,9-hexahydrooxecin-10-one	158.521	601.4044	0.019	--	1908760.46379909	344619.892685263	211515.59388675	830413.943380673	806474.248280039	279492.115399599	775411.444285627	507235.82120412	91860.7857193496	115167.827450582	148892.986616994	999735.608372863	1100997.71787765	1047366.4573352	684079.584588599	4727707.06318955	252095.277616018	575175.441097898	653545.402137368	676402.359390417	1749976.03776083	1064526.6972012	700428.406784812	189951.079325681	377638.622205593	586690.322073241	3208220.15593418	918609.35992716	610402.001625012	843264.411800278	836850.839431388	537123.231425863	174523.23071646	2287248.93030439	220847.362473195	1512347.25455201	694720.542001936	1464896.50277864	1138302.16860036	1417325.04497917	824216.091824937	1040462.6610157	493359.870622733	1550516.41176479
M299T516_POS	(5E)-4,7,8-Trihydroxy-2-(2-hydroxypentyl)-9,9-dimethyl-3,4,7,8-tetrahydro-2H-oxecin-10-one	515.612	299.19116	0.2294	--	9348682.13004465	10427515.3163411	7613563.03133948	7857651.42346364	8648755.60379398	10652106.1855333	5569022.9259419	5673476.48437427	20592991.461296	12151451.8487231	12063698.9787939	13168569.2738029	9071836.89194686	7207160.89105354	4105467.16193622	6905048.16156681	9411952.75276928	6010534.69396228	9513086.79625373	12125008.4777293	9996261.18293238	6476106.35688628	9578133.91715749	4020640.15036627	16244378.3007292	6296808.7531873	8495942.99220926	13374082.5013827	11913905.1112295	4622008.32794083	18087460.4892776	14910597.0448983	10572131.6655275	9701135.69723428	11749043.3310631	3197501.41585858	10745056.3721065	7546686.61581584	11688761.4343282	11683698.0665094	14200547.0365636	11645951.3082406	13012883.2338745	9411444.72861146
M265T612_POS	(6-Thien-2-ylimidazo[2,1-b][1,3]thiazol-3-yl)acetic acid	612.383	265.00346	0.7054	--	96717564.4764524	124393743.377177	128435534.828698	118678719.735898	123338504.412805	134414972.921069	136722795.538596	171463876.697024	124532536.409013	133984627.434767	147615699.382705	109433918.748515	190186872.676829	111568095.747751	113148935.111724	136459340.655224	128096479.392641	119074160.371124	113361125.018967	127746278.362873	81485722.5798617	109172670.258786	130181864.387227	131363427.74008	131722283.957766	121687044.004102	120639175.914627	143079994.1947	139483337.021318	79423343.7413993	79098006.3106906	118594846.928654	133228934.250416	129007140.570363	135251252.939556	130993381.496779	135438080.242022	142455611.863753	120988689.386145	90115529.9546929	153139092.533619	118645224.356033	25470420.0259649	83968631.8613188
M153T39_POS	(6E)-8-Methyl-6-nonenoic acid	38.68685	153.12728	0.3985	--	7254237.46609691	7250323.87446266	5441537.22964626	5973578.92347086	6432239.35621861	4318665.70352102	7678254.15270779	8419893.97100122	9090544.96462268	10511317.5897719	5466878.62818515	4853401.54457152	4877647.58966306	5352544.00393107	4597496.43499111	2850701.9604998	9479152.7888085	8174279.80825899	1802047.86381149	4210317.82267692	4256969.36765186	6709007.86567961	4991598.35805553	6847256.35460514	3854795.15930816	6220756.3146401	5352895.63943793	4406667.79789927	5815511.33309972	4606637.48183725	7171829.09905441	4520019.07410272	8544925.22097629	5532355.85824377	4798952.58080091	2632916.96534536	3767290.07035848	3824108.08544039	6550109.20160906	3299163.90158134	4369797.75084463	2897665.06118707	5198465.83701616	3763793.98246619
M602T317_POS	(6Z)-1-Hydroxy-6-(2-hydroxy-2-methylpropylidene)-2,2,4,4-tetramethyl-3,5-dioxocyclohexyl 6-O-(3,4,5-trihydroxybenzoyl)-.beta.-D-glucopyranoside	317.194	602.24342	0.3891	--	1405902.06656203	1424003.21091636	939316.792964473	952317.079321657	1224721.52203767	1303363.18367347	1221146.63799349	1269481.36847389	1162320.73503185	1663309.89364859	1485508.84593106	2949259.00604248	1014815.91315579	1359061.04419185	751741.848667946	250373.548786481	539327.657695601	1656562.80713429	416697.61686105	1489883.86476177	621282.731091438	1484344.02213344	2728109.3260175	1772137.04457435	1979454.65986653	1904787.1247497	798127.856215564	3326619.19917411	1943873.01187092	2882079.19949956	2065745.32796052	2419031.64089065	947339.961032227	1646663.29455853	2886622.66116203	676227.629637955	1332884.70487534	1080668.16885963	2789561.09592528	2532207.8076148	3050060.84343703	1396756.59942896	2209920.47607352	2296163.33777595
M555T226_POS	(6r)-2-hydroxy-2-methyl-6-((3r,5s,7r,8r,9s,10s,12s,13r,14s,17r)-3,7,12-trihydroxy-10,13-dimethylhexadecahydro-1h-cyclopenta[a]phenanthren-17-yl)heptyl hydrogen sulfate	226.028	555.29278	0.0018	--	4814096.66856808	4738755.64369546	2922522.5814254	3126446.32773598	5901946.61443156	6277338.62069226	14475254.7622033	14575940.4643054	25697531.5357514	10683354.5024688	11642863.3653836	26581924.0669803	3472446.45701884	8024043.32765182	2924404.88380032	1233242.57614988	6656818.76802611	11514502.3026441	2843308.10779295	5778083.12961103	3385822.60215463	4453502.45482401	13967762.0762729	3093163.02775812	17622104.8482557	12476988.58103	2994340.65522179	10410212.6123867	19280468.1618444	10300189.0207331	13311462.6529899	20320946.9977007	15670961.1334338	9783931.6589108	14496554.2368223	3797400.74818304	3687043.90629252	7772858.41117423	12977131.7998626	9079910.9963735	26617602.9337472	13469925.5515973	6971192.22313482	13677987.367426
M570T456_POS	(7-Hydroxy-1-(4-hydroxy-3,5-dimethoxyphenyl)-3-(hydroxymethyl)-6,8-dimethoxy-1,2,3,4-tetrahydronaphthalen-2-yl)methyl pentopyranoside	456.054	570.26065	0.0435	--	2736201.88009197	2553323.18455785	82492.4268313439	262234.554392911	413985.72319714	712332.213487918	582492.520589068	818207.573664347	2117654.23446638	372426.375100398	223158.358865838	5201102.38817501	588193.989322502	2498023.87894308	456041.181692075	547114.648040464	600968.331964698	1851227.94945453	212352.554277442	1327849.48299093	233521.965052942	880117.750379569	3177147.00249611	939109.9777709	2321496.59677293	1096858.77329604	491472.766193064	1040396.51680855	650221.492146006	1042818.05566748	1977154.97130092	3906689.34571071	497338.671518157	1023540.7659409	2077696.34567763	1103379.53225987	1836446.65983586	770687.499142239	11912630.8876568	4971892.38265125	1885921.66938472	1517769.88528802	6395816.24483135	14127663.7933335
M155T339_POS	(7S,7aR)-N-Methylhexahydro-1H-1,6-epoxypyrrolizin-7-amine	338.688	155.11788	0.483	--	1201725.65583427	1212937.66967474	4173723.33854037	4047007.50059625	1603857.85003087	1523178.47722677	18703333.2662226	19341703.1985225	1512085.77186026	1435768.11801669	3255042.69914579	2352621.92191653	3691069.62303988	1142026.67817615	1764243.23733906	690903.541283131	3835292.49065811	8402569.71122795	2032117.60579043	1876654.68726761	3341793.96135393	1893408.57972358	2881945.08923241	1448144.38371556	3971382.22084328	6126971.2897241	8260218.79399623	3638286.19427231	4690823.91869764	2197911.64391638	2524145.09575513	4234843.16203201	3183865.83110585	3834423.70059398	2017116.55366163	4126479.06780061	2348714.57229996	3426364.22492078	3468732.58865879	4164123.31079961	15556790.9977096	2602252.07269721	3711289.81588425	2177437.31556722
M471T413_POS	(9.Xi.,17.alpha.,22S)-14,17,20-Trihydroxy-1,26-dioxo-22,26-epoxyergosta-5,24-dien-3-yl 4-O-.beta.-D-glucopyranosyl-.beta.-D-glucopyranoside	412.655	471.26767	0.916	--	5126892.22072472	6188691.89630585	12362604.4199753	15151597.7965036	14968397.5859737	13902622.9539561	11559820.7824947	17476147.2466096	15432175.7106038	16803406.0350969	18658221.3458678	15343758.7217128	13418680.221184	11015669.8926845	9290820.6345445	9873471.48620018	10584477.3500099	7848220.78601837	12183010.2944902	12151330.7753037	13025145.0893206	10605479.4594998	17138121.6629088	17126637.3198999	20977084.6611606	17124315.5342712	11733344.4876804	16930746.5799446	15288373.8067289	18395485.053788	18259415.59872	13846756.204713	17886952.8043417	14727682.9013558	17173701.2477443	4342533.24303089	11010426.6882233	8342083.77963293	15988989.7242656	12343355.4482598	16171887.9320298	20055569.508368	20917251.5942363	18720846.8829521
M261T45_POS	(9Z,12Z)-15-Hydroxyoctadeca-9,12-dienoic acid	45.2006	261.22109	0.9951	--	3362710.34041604	3575936.91454814	1592941.04327834	1413504.62072131	2330524.82916406	15162732.279042	4970500.38113268	30476496.7665674	2050433.93229612	67826334.5087443	2519595.67622724	2017215.41054597	3284703.91617961	3563987.02812861	3845008.11733037	1923320.58645628	2166841.55725245	2699205.53651456	1406964.9006931	3273112.83254751	1802563.30950421	2645665.43474869	1438668.71398367	6679649.27848838	3991674.1279307	3973990.13599741	2154445.97618097	15098225.1457001	3177687.44484708	1927049.84541806	4596391.40436247	18700598.6194148	5076903.63122526	2929475.06617257	2516884.62797547	8787628.56664416	1886154.06495296	1383900.79919357	2017074.65107165	1516453.97528897	2939120.22493879	2152296.84204533	2386610.81125045	992425.056430508
M289T338_POS	(9a-Hydroxy-3,8a-dimethyl-5-methylidene-2-oxo-4,4a,6,7,8,9-hexahydrobenzo[f][1]benzofuran-8-yl) acetate	337.979	289.13962	0.9859	--	19541039.8300301	19657304.771905	873611.421974628	590678.394539886	61515661.6344681	62447890.8562919	17782166.6695924	18223141.6870211	836697.4543423	12565213.9769076	12604934.635553	18575237.3145203	165364.723058186	515399.721521604	776915.692829009	724665.614223384	10039940.045038	2026349.14843906	697272.289747636	1047886.49313941	233148.657923731	1304775.68907281	48634509.4377532	1026424.21501697	2450883.61243837	3980216.92727122	916365.386318338	3079181.16080931	6205727.18337161	4040418.18625263	29426961.6332188	5740262.02378741	3018237.16028902	4820835.26990771	9276965.24350303	11471427.1587384	7578091.98013979	32256273.7380147	1828302.04537516	15072228.5188348	6190171.41350761	2863835.26226292	7792559.31154001	8307265.35917417
M718T157_POS	(9s,10r,13r,14s,17r)-17-((r)-5-hydroxypentan-2-yl)-10,13-dimethyl-1,2,6,7,8,9,10,11,12,13,14,15,16,17-tetradecahydro-3h-cyclopenta[a]phenanthren-3-one	157.2825	717.59006	0.0018	--	31167621.0133002	32557747.2222017	52216906.367124	59534287.0358868	61635739.0178456	62991059.0996833	31156634.6826399	33590736.454844	23545838.8871743	48811218.2450597	143616319.893249	27145517.235608	14343730.9718074	51334564.049986	13663218.15556	6923869.88638552	47678768.7020294	55744359.9463125	18928005.8986073	23539959.8802868	59283946.0382074	48310023.277201	62704678.4821002	32543999.0782886	24844002.8069911	35440003.9634729	18489507.1223661	15513998.5690767	65380449.4826675	24596597.1389067	29192081.7783211	29169164.8205576	13185597.0761452	21680731.5674086	29103602.216978	41044443.9755842	14091238.2874006	11361490.4987141	11462733.2926264	25448850.0630905	13854128.4966633	35303355.1296418	36377507.5642218	23775729.3792985
M279T277_1_POS	(E)-1-[4-4-Methoxyphenyl]-2-(3,5-dichlorophenyl)ethene	277.447	279.03872	0.2646	--	12621709.3664782	21946635.7065553	12159259.2378683	11953322.4406421	10143526.5832172	11455694.4961361	16773734.1535767	31890039.3427661	18968811.3625664	15926562.3994932	11401125.0777031	14733654.6727189	17109214.2652314	18813922.2519218	9848042.7490496	16472231.312405	9849505.46917385	16671201.3526101	13876115.2383047	14649272.3314249	31343433.9635924	17394275.8992187	16604753.5060718	20946898.1653463	17874688.3458261	12522408.2966162	12998666.2830352	19389631.3659805	14954892.7009174	15885302.5952983	17436689.0007543	16416125.0474795	24048364.8374364	9814936.57426435	16473523.3316046	19909430.7691641	43268890.4523709	41804967.6687025	24034804.6732016	40239757.5849313	11787575.6241706	14909147.4152531	15427725.2671556	23912946.7681125
M295T475_POS	(E)-7-(4-Methoxy-5-methyl-6-oxopyran-2-yl)-5-methyloct-6-enoic acid	474.7985	295.15647	0.7504	--	540573.772141056	488187.793664904	473459.185320389	209940.992785981	1818396.97107971	2201370.07274684	886285.049981168	891082.746393656	641428.787157166	453326.071930403	315162.941440427	979449.191906022	306159.23945848	1722394.16439685	2061205.235735	2684910.35192883	553623.648238555	281995.848910703	2164149.64572159	746307.398855426	581682.489824229	2524686.36184362	511231.182793194	1018866.90682532	528932.406014886	572454.159624721	438218.885989072	1002393.28537282	569716.347589105	1303622.11722689	726297.567524801	459296.835283855	607872.497521673	1124440.46383642	721476.309204318	1853356.3342569	893653.650354079	590334.306141473	324910.75626539	1654924.40591197	592340.613954834	774698.558811811	1578264.80908252	607762.609541863
M511T432_2_POS	(Methylenecyclopropyl)acetyl-L-carnitine	431.66	511.29907	0.7083	--	2231828.93299873	2166279.0043763	4805835.87454403	4336296.38910981	3612688.89739045	3622025.78500952	4495064.72655371	4423080.20974136	5016504.44247055	5108399.74256311	6163503.99541218	7059234.95069479	4159367.88670028	3223282.27740054	2266816.32384445	3112855.99354066	1569734.09275912	2469879.23557425	2684230.37444261	6319673.52567683	3512689.98745053	2491043.81239186	6313748.12626697	3895636.44575673	7189837.01196937	6681745.49514777	2767658.26204389	7858178.0757189	7066212.81927444	8325300.88687991	6599799.35137869	5552864.55971117	5621752.65438119	6698237.77672659	7369069.76105248	2711217.12635104	3298916.21328025	2908729.56449427	4134003.79097919	4876247.78473668	6196502.13465071	6098666.3044247	7508164.43505952	5985242.57075556
M236T347_POS	(R)-.alpha.,.alpha.-Diphenyl-2-pyrrolidinemethanol	346.619	236.14925	0.9975	--	26928891.1249024	26539610.0505162	14120527.4085977	14877745.1065239	19618986.3449242	20861826.6390799	67987083.2105613	65257608.1199697	13774840.850138	25237335.9932774	27535154.3570949	29063956.5729994	24089234.4433709	31107155.1560197	18451481.5617818	3241789.67337735	29062200.8506922	24717261.1204705	20925433.9289752	13956894.1438985	16835956.7253954	15142638.3675818	38372813.2203159	10296384.9046808	25867329.0787173	15853434.7831252	15609439.6269274	31288756.9898242	19110027.6988057	33307034.5657134	30747302.4314193	29547723.120549	25424044.457781	26861599.3075027	13193727.0581483	23737648.6599086	9418426.72541335	18492113.9788285	24161630.3745739	12662716.546526	39682451.2015572	18439728.6016501	12485990.6141299	8565069.71894595
M102T403_POS	(R)-Aminocarnitine	403.367	102.05493	0.6693	--	23863565.2895566	24442999.9546011	16988331.2280092	15527105.1681118	14804717.44379	35096259.8116761	7021180.78429207	19488211.2660088	14756846.684903	14205946.7605969	38450581.8533216	20803004.5470216	31556373.4865482	15327787.3874615	13070060.4349547	9091713.13103449	24485952.0045939	20537972.6216464	14122125.1611499	14729790.6508387	16806658.5772517	15909813.8413847	20981476.6758321	19954297.2017479	18773332.6993202	14540758.0487082	19194599.914183	14430725.6445644	37044535.2959619	39044793.4491584	18897906.456505	20878345.7184722	19507912.3965512	17191327.1937523	16464897.3982357	10790392.1954095	33232443.2731094	17931675.0713068	20090921.3506656	15590128.0889555	18866149.5050764	19232486.7435086	21326820.849373	20674111.4130137
M232T234_2_POS	(R)-Butyrylcarnitine	233.9135	232.15429	0.9654	--	597190609.240688	588618156.789482	1547896088.13332	1585298618.5256	1610129548.87859	1638575026.24709	2234939367.7985	2273308637.37324	156577328.050727	575007386.954064	492766814.866194	832550196.993267	1196619184.20679	201607420.61589	486581878.965582	387558654.810333	1805078640.67119	1444790211.67422	826953086.409149	1345757808.9839	765514367.074977	1039051535.75156	1743344013.3534	666381399.565683	901600914.897352	632502927.805156	1774345513.20429	2310992509.81862	856806072.256803	1588582937.81212	1005167490.03532	518453843.147421	588860789.368607	807834397.395339	560707728.1553	493662919.235315	412719713.125628	307515344.203817	1496010428.00764	377232503.561486	973733662.744699	1549694881.4728	1247436209.77322	1416024483.24528
M281T231_POS	(R)-Lisofylline	231.206	281.16088	0.8057	--	1873470.11022167	1785589.22306198	2398002.14638736	2756694.00977067	5328065.50169324	5075436.98422928	21957831.0025109	21050940.9980599	15219904.2277729	8830850.38994987	3284112.91000259	5554175.93977698	3798097.32576608	8142148.89376941	11545651.9748645	11113808.6108693	2591087.09879475	4672495.15679217	5285436.40814072	5193946.94089824	1958902.74525889	4834887.24158937	3350961.35761348	2550287.21641678	12215651.65587	4922467.08146038	2729030.55510843	11453742.8357394	6739361.56327193	12412518.6394471	9139954.18255471	9980046.57850651	1944719.6299501	4691639.70113502	12571116.7309307	1281473.57603316	4430913.43312042	422984.200207389	6112912.72963735	13828128.7194911	7121161.22491726	4709438.19713249	16232170.7517132	18413447.7587696
M373T215_1_POS	(R)-[10]Gingerol	214.5175	373.24447	0.3486	--	1797886.14866265	1738325.60147284	1829169.62261139	1393760.42644693	5268629.24816325	7632668.27204478	2464579.91840004	2460787.57224091	5296289.61404918	7309347.4233909	2977578.39163838	11976929.8055879	1607079.2115532	73610079.5938924	5395885.53240782	8390055.55923886	6149594.97574192	202234.568602227	7919362.54714467	10729593.4807614	2858153.93841193	6151571.81862764	799847.587834613	5491306.05539814	5322646.52882779	2156027.06407932	848853.876778493	9733184.62557857	11245989.839866	5163787.3242856	4142447.90418568	2647200.06189035	1072960.53088222	3597633.37249997	3509558.04552146	4801871.30422035	2372534.68136924	198579.561608222	4057222.06032534	7230131.82910285	681397.36742386	5624282.87903003	5263037.32614119	17690724.388811
M451T160_POS	(S)-2-Amino-7-phosphonoheptanoic acid	159.608	451.15699	0.5766	--	23372301.4436006	23417488.7922473	67600700.9418951	63316587.3091583	60182754.7052606	62225604.3229891	4414703.34446032	4805908.24506165	12306101.6243723	11504519.5015445	32022247.319571	86645317.1518564	10299091.856191	25939554.8703115	2093774.4582383	506694.102578929	73848176.069325	43265127.6381277	72138516.1905362	26773396.4530884	36147791.1590286	85109152.1194973	74654516.7969521	47257306.099022	25870279.9876719	18419141.3113006	194192932.136056	42020393.5366426	80515680.6175739	58109741.3599637	34418479.1048682	64803408.5231738	88627256.6281459	114773954.541849	182202024.955329	304274319.658883	4883010.26769022	10490140.3415637	9135692.83015166	6059896.75308013	43178239.7758972	33121937.3647048	2176811.14085305	7198597.86281028
M148T405_POS	(S)-2-Ureidopentanedioic acid	404.734	148.06047	0.7308	--	25186394.2499214	178813491.362302	35940977.0483442	110265210.083861	37342879.9318462	96979372.3983387	65724910.1090233	40352339.8120375	23200111.7558045	29995849.1863074	49159337.9545355	33867188.1996688	69387525.9978059	28630001.4876926	20658006.7898818	9889520.42802287	51475920.6244925	102799814.688516	27504026.2403467	22969735.3576268	31277621.1752436	97355283.7134207	54478612.6367816	93627238.960466	38593156.2957071	39486888.6019673	41999686.34544	20848648.4467049	135188929.967629	39709408.9777592	207216469.418872	74531189.0919585	159374405.174383	41590223.3057821	38583717.8980167	12094896.653187	33636681.275542	16932756.1171702	33913173.9332638	36472606.7046005	36287101.1149283	138364535.479629	46215662.730082	42132013.6698876
M265T43_POS	(Z)-6-Octadecenoic acid	43.2473	265.25263	0.6126	--	4059629.89132105	5028514.45886259	4194297.73961908	3085937.04151334	3392975.03536721	3172330.96326456	8640858.02968933	7535765.11661476	6109635.36680143	9705743.18055017	6550748.95168133	4646968.25973312	4657312.26787373	5230745.10111179	5057717.26593721	8443416.95688178	3720873.24412039	3365718.09379387	4605067.40848693	6000041.25328131	5384780.34421752	6085950.59639651	3571489.01703028	4023189.94764949	4495801.28949133	7192095.99279688	5633739.42514491	3348641.99877574	4966062.66799063	4138587.37544643	4296816.886853	5782593.77351966	4993658.93041785	4700482.18594102	4486149.83263148	5218299.39733389	3983771.23433583	4200790.56025477	5164854.73417708	5143384.83224474	4062933.19705546	3269772.4697168	3646136.76028787	3201406.09907163
M663T371_POS	(Z)-Dimethylvinphos	371.2245	662.89515	0.2608	--	89927.7730471736	181873.880720303	468269.096292344	186947.670728911	686571.504264696	327148.513970188	283017.538629896	65780.8079124079	468186.040291786	896731.817776007	403180.162177976	700880.562955087	506507.702600046	321440.326700471	136119.600823788	42287.0565729798	546705.365531083	689610.674506771	328006.682715366	821809.552082749	56794.5840154977	78152.8328202052	190298.83308289	893546.740209177	983469.618982848	286776.232737224	357203.983638932	820312.759530078	1101265.68677997	651766.18998796	377044.978878055	531986.265830334	313432.175482381	231218.556420672	577118.239651363	296985.549116524	327244.709829517	306243.910987808	834891.508269465	294554.984999171	808982.262384651	303681.113690529	1297037.24717533	250588.804510691
M419T356_POS	(e)-3-(4-methoxyphenyl)-1-[2,4,6-trimethoxy-3-(3-methylbut-2-enyl)phenyl]prop-2-en-1-one	356.2455	419.17708	0.2526	--	1207992.2300487	1553291.0112544	162486.308082878	161376.877934029	743615.891100624	521924.924863388	1306406.97929089	1169620.31681213	1998565.6553626	897605.583201719	115864.408274894	2911690.04080843	218784.085678044	2267363.8463107	577261.613433846	904186.883172482	326937.480130487	842477.379179054	663482.419488858	615923.245965891	693485.794917112	984592.818073487	1873774.44152127	777097.794679578	2942579.30482178	663119.236015535	207997.364969403	1600760.17096407	722931.991866542	3390820.77142832	4552018.94523305	3201902.7990443	608328.584059178	1185359.31578578	3281939.39543196	734880.718047623	1833290.47626588	64763.6862797683	8250387.19544467	3941993.82309288	1790922.76152195	1287503.08570521	2830748.26143858	7220961.35042555
M449T56_POS	(e,2s,3r,4r,5s)-4-acetyloxy-2-amino-3,5,14-trihydroxyicos-6-enoic acid	55.587	449.32588	0.5516	--	858129.126668167	1064568.35905941	615154.839783591	639077.549468928	503391.723073827	551728.754606813	1390907.47330197	170063.700633759	68590.3704551035	41949745.0546449	832788.973896919	75227.2312682029	807054.834481696	2052744.13224377	88035.4576282126	2374188.18233543	18920034.175621	89402.3384805277	105816.03954972	70746.1980033554	229321.807460369	3099622.38260054	227025.201822399	25988369.68841	509118.598952836	356525.391617843	726497.168174395	14249351.4704853	1088882.2907662	205024.784583838	865803.899794072	44263.5300641679	2036328.19621141	2698917.67334052	280236.034591891	741570.21173921	321147.190980519	3090912.87246191	148750.071769749	144232.901919071	1679921.79162446	4018122.37435626	949617.686289374	49546.9984404119
M431T193_POS	(r)-4-((3s,5r,6r,7r,8s,9s,10r,13r,14s,17r)-3,6,7-trihydroxy-10,13-dimethylhexadecahydro-1h-cyclopenta[a]phenanthren-17-yl)pentanoic acid	193.417	431.28614	0.1178	--	1351234.95936007	1236731.60399481	1825662.60666527	1573332.00159683	2177173.91375935	1871721.83558677	999626.548138598	880356.638324852	7054169.42467193	9060526.41765071	1372105.75143274	5533215.91768522	1179924.70890813	18717063.4561475	7542758.25061042	6824320.73466045	859059.709563898	1417809.5910188	7956887.75079309	4318296.09115121	438679.945653079	5387065.01547317	3496795.72582462	2270795.7845439	5092988.94169465	5392098.53815949	207853.025272837	8965000.12933202	4748323.21773505	6177155.2595654	5107642.48883492	2923073.25809096	699876.485724582	2594780.70805777	6850030.72253164	2569067.18759144	1702536.49001315	120161.805744127	3996186.54939342	6664170.83703074	4507949.30116817	1853546.00818213	7354618.12594953	13333300.3202075
M429T139_POS	(r)-4-((3s,5s,7r,8r,9s,10s,13r,14s,17r)-3,7-dihydroxy-10,13-dimethyl-12-oxohexadecahydro-1h-cyclopenta[a]phenanthren-17-yl)pentanoic acid	138.9165	429.27209	0.4232	--	168027.504239184	286087.021283096	1039130.36436742	718453.891842025	429241.209537362	372214.49797019	516243.444292763	595020.436393939	3929763.58425899	1291099.25739709	381888.984661909	246237.666236623	2269254.09056341	1350374.5527784	320112.448713941	415282.135200975	279604.682048234	260625.841762346	548458.339975762	509698.475576254	523974.318608966	491562.534297158	216536.050082923	1484711.08018881	544414.312620812	328620.336264821	980332.759022201	2654928.11359949	362727.187871546	60652.206354863	270317.649198538	464219.161537138	598431.151712175	222412.298932631	160262.488385029	624450.212328301	1279790.08522832	2057525.50492358	1409938.00029443	1348395.90628396	1364640.48471521	376880.420219755	1526397.88723507	611342.608531122
M778T15_POS	(r)-4-((5s,8s,9s,10r,13r,14s,17r)-10,13-dimethyl-3,6-dioxohexadecahydro-1h-cyclopenta[a]phenanthren-17-yl)pentanoic acid	15.2385	777.51759	0.0049	--	57305.2957397672	87787.8734025269	236800.913133598	252764.281649243	567644.011985101	369110.51619853	36150.5108097372	20825.1203550223	140056.018211704	179053.566579283	271430.654967159	56230.589064911	110670.553480327	119550.645959659	151416.351015469	112382.808339552	131149.751947416	202147.314343616	76123.5369994757	120818.783963221	248705.377188647	313223.914170271	80025.8170494021	169011.635545957	89974.3071789443	190234.489000071	116371.843490778	18479.1412056553	235583.817368616	100559.038795247	62006.9059643896	80470.3667987511	27936.665762847	104008.159321403	74638.7116564089	646042.082434673	115909.849729192	189500.092878047	15882.909423017	74267.9061481293	28148.8077186486	124035.023719394	89005.6674737141	15781.0511420052
M623T365_POS	(s,s)-(+)-tetrandrine	364.6455	623.31469	0.9589	--	2828473.33253852	2710546.9152351	3699074.64741355	3344324.69355368	6187545.51863901	5560858.96655082	4202682.64582855	4544430.41645561	2416987.31882618	4035458.2597581	3605571.77007716	2502270.99104927	2814464.94458538	2311536.06596257	2204605.29774803	1816384.93712763	2242331.03994739	1718593.78647475	3546397.67601026	4221678.08790529	3194387.20351438	6697940.49555078	2475267.23990964	4842169.63606386	3439758.86486043	4803765.35535384	3868134.5094056	4071140.4945683	3497466.10772476	2802757.08207187	2384642.71302559	1516525.3732127	4319013.77125416	5791065.14692797	3656355.27878052	10771322.5004914	2370130.74887909	1631064.14125825	3979191.10900593	4376137.8173389	2422870.01740583	1876694.79909453	1780280.30928435	4630036.36341026
M464T416_POS	(z)-2,6-dimethyl-7-(4-methyl-5-oxooxolan-2-yl)-3-[[3,4,5-trihydroxy-6-(hydroxymethyl)oxan-2-yl]oxymethyl]hept-5-enoic acid	415.901	464.25064	0.1172	--	5364471.48704465	4992086.00236292	9360922.16045529	8888941.70374379	10463949.5942141	9834018.02400751	9801102.68896973	9676694.87041453	6652497.34002664	11060492.1494255	9617834.02440524	8628189.31350921	6345827.24544749	2607549.59487726	5431131.63780943	4781053.15382284	5378076.60753102	5806598.20948928	4403658.36680435	7840264.68373896	7023863.96979934	6246189.84918768	11237426.7140041	7446237.41474966	9886065.58206334	14732456.0826884	7211832.32852179	11748185.605879	23578642.3209232	18787300.6475624	11160441.5782289	11983954.6443152	9262047.38797273	13949111.9857989	10593893.8060988	7025843.34544132	4081616.41471073	7860242.81069554	7655772.76255347	9382810.84549974	16276642.5503398	11495171.2930997	38050912.8233558	10926711.9169556
M360T385_POS	.alpha.,.beta.-Trehalose	385.284	360.14998	0.8571	HMDB0029880	97754792.5225513	97271670.930701	9611593.96977194	8799001.356033	16442269.4808976	15909772.6945125	43680770.3637769	36724257.3070122	18140108.7785206	34411409.7436002	9558752.92032333	43535893.4020879	48812944.7478474	39403854.7798855	22086492.2577309	13493874.9981826	56077882.1883519	55324755.6122235	34473147.3806076	24069698.2211244	23591102.2805467	46297412.1987794	57254584.3912502	11608196.1553455	32791199.0815267	15711702.4331503	18280711.18902	21483324.9807066	25594584.2230786	24994388.8684996	66782937.897488	39155338.4000166	37228676.7328432	36148220.903956	25253973.3105597	15950146.0577491	49822039.046234	83100290.7338553	69013673.6188456	47826460.0644429	55169737.0260897	39699418.0169116	18767369.5342287	44563081.2815922
M617T605_POS	.alpha.-Chloralose	605.359	616.92252	0	HMDB0031727	978414.195946024	548996.208861873	695722.829888601	831240.866059102	1445984.78653289	965032.853658163	496617.132367182	896178.205131111	543429.596329342	1057602.29189475	689058.59478508	443025.894721329	756369.574035071	1816284.82711158	1923303.74789049	842991.23839065	642684.748938755	649958.262453747	987121.408871753	647819.180771565	987662.270890643	836030.87886936	679162.564177104	759788.894149155	616941.698582597	644118.487026065	83722.2957905632	676674.308539785	1340627.99553677	2043986.07929401	494066.301974064	1040134.75604382	928697.985831117	497055.258262757	703483.515018626	770465.807361169	583617.890856791	619211.748122495	1020022.1451551	634093.752513884	1379686.51275197	730322.412033464	587301.91258003	954843.604841325
M199T606_POS	.alpha.-Cyano-3-phenoxybenzyl 2-(4-chlorophenyl)isovalerate	606.28	199.0747	0.6603	HMDB0031791	4232569.54060383	4563205.92716406	6064680.93179272	5253288.89021617	3688312.70579055	643580.576643446	4568953.38034984	988648.310810485	3344842.7365231	1978644.88225411	4523985.3149584	6946067.5147227	5332171.82572968	2117086.93433183	897800.629993593	4898757.3915076	3535705.68707023	4603554.77786893	1669078.32362258	6107197.70892132	1182035.57780034	1691650.3860073	1794275.29326345	1986629.01878047	5436885.48477801	899786.038056213	1061993.2933803	5684165.5691436	4479507.92392811	4794017.68855324	1531789.5125593	1982143.15084808	4466170.12383065	3178693.73049772	6373708.8945756	4291951.55601858	4691565.71498003	1044735.30725092	855654.515153109	4585026.87232076	5705259.35781605	6026641.68843113	6504804.37426503	4449313.21971623
M973T494_POS	.alpha.-Cyclodextrin	494.168	973.32385	0.9194	HMDB0242514	4090212.41548961	6540801.78617402	1722860.63789626	1504223.07209999	1742759.76411782	1136851.30948084	681364.479484661	699651.315260118	1540298.45480088	130952.967938845	1788890.43360283	2626274.95452405	411035.243118637	2703519.125344	656639.303323121	157265.077927494	160993.01969718	1851984.39879103	992626.948454149	821981.481027635	1668823.53815645	222659.858080152	2558964.53564381	1030927.80179351	1302355.8555257	1154750.86141691	113922.869036274	1187111.21661621	712686.03298507	287616.729644598	1190515.53447769	2696957.9557859	351073.891101926	807066.323728494	1021355.64571493	1456199.98406095	2877252.37087191	2756434.15720228	5438073.76623453	2794484.36562333	415584.101873827	1623736.7993993	2297220.91337411	4195732.17377913
M322T102_POS	.alpha.-Linolenoyl ethanolamide	102.472	322.27372	0.9533	HMDB0013624	1063023.53253241	1510090.84954797	803546.65687285	1300942.76979825	1525474.54138109	2191838.53030342	3073879.27163709	3865168.35193437	4324786.75988623	1794327.25824063	3119224.14424051	583946.258386696	2700698.12726052	1992229.58507916	2027429.65794981	1706876.70273792	3100685.16108381	173423.208769333	575328.798204347	4027441.75932686	739012.224644758	1763167.3117249	1567479.34800439	213717.562633526	8985464.81995442	3902444.26009366	1300942.76979825	2321254.65224875	1926734.52514607	1192705.62519034	6687802.80642752	2740319.27107616	1649327.78800207	1400744.75360223	1352609.68764366	1347478.71736957	712158.679120909	3915725.30174349	4836475.17290937	2567000.78165787	1298226.30071102	2001142.99938719	2528607.00438054	1460835.94242515
M158T711_POS	.alpha.-Methyltryptamine	710.987	158.09609	0.8118	HMDB0245770	1422688.86110883	1353276.20662138	1374870.44822906	1409974.57990121	1345872.57770193	1387257.59346622	1512107.66815494	1480320.11476153	1476744.03815096	1362835.93475766	1382691.53919357	635379.176710576	1327864.59552486	1312516.74249165	1899712.78112464	1454595.40125145	1453565.15468875	1474379.44367675	1403429.37447092	1733652.95042504	1413779.93983074	1409645.06601998	1429827.02201131	1430917.50284964	1416446.52620447	1339379.18226145	2542045.85715761	1357248.71936503	1316815.9733376	1469023.73814513	765939.110730124	1455545.98508257	1370452.74990116	2817264.71024958	1080890.48046176	1351530.41776669	1485051.10920079	1393514.72169927	1257324.42155635	1486943.51657487	1420517.54640126	1391633.50282264	1411040.1402229	1314159.26768433
M288T348_POS	.alpha.-Pyrrolidinononanophenone	348.489	288.2281	0.9784	--	187067489.325739	186721556.523743	547193797.282074	550737641.97104	502874795.921356	504973766.571302	365339055.301368	361700295.776294	1222346295.04231	608190247.943279	958410010.749376	698585035.361128	736152263.455938	118583337.623478	319530908.179375	119048128.878143	115693237.155511	195999776.641213	295873600.256816	840454683.393811	345870239.680373	270088576.836761	579065114.330318	455939631.956518	1080246290.37667	874682138.163316	471979754.204772	1210754860.67067	882074039.82482	830625735.868449	850950630.738087	931494091.424005	554824945.612699	373047349.212196	828763984.80814	218109736.48998	556339538.34876	389970604.683257	1183850081.21701	891712515.43649	921255753.61313	786920637.385155	751632905.539953	1247689503.19311
M536T170_POS	.alpha.-Tocopherol nicotinate	170.028	536.40681	0.1973	--	19451639.6872389	19744361.1980193	9793085.72236333	10693628.1302276	31628672.8151565	32296314.0964438	15099261.0163271	16292710.6937507	18768602.6375798	19026070.3626852	14942133.3186618	14987674.5062855	16162497.8278758	24453810.6437126	10966057.5135146	25700928.4553425	19504641.5080725	17266379.4679259	12792379.2746699	74561938.423048	9692153.08403505	26511331.415676	7200217.23522466	29053450.4024683	42003623.6834668	13740879.7534019	15906554.5362288	27152885.7032107	21972366.1276839	24308575.5461411	24149872.937089	14421615.0094946	17637038.9012179	32451947.6474074	21810624.7473006	24521804.414194	5470596.04282297	5612204.80596882	6048341.18019777	6466253.00290884	14713367.3440364	12223866.5505252	1836704.06161003	5126980.66481911
M425T77_POS	.alpha.-Tocotrienol	77.0909	425.33772	0.3021	HMDB0242576	2640409.5129615	2818688.76122853	2765655.26960975	2997734.81718998	2173515.09715115	1939402.87059028	2500241.3740527	2781744.94903213	3509357.34673174	3202788.41431861	3138687.29655231	2312469.45317415	1431833.01574092	2608942.32852198	1467454.57829801	740927.611253706	4132142.82882902	3316322.81962849	1676321.51958018	1061520.98181962	1411269.8570659	3185781.19037462	2360860.43482553	5976910.63399111	3649769.15152512	2438911.70597127	2776136.9479528	4118974.6594703	3336808.0722539	1909383.83154497	3417200.68826447	2481291.91001266	3226598.8042088	5854790.59040686	4423248.13700301	446212.822936172	691921.141603636	4960491.62563917	3806055.88726121	271723.381619006	4132295.2438279	2107318.21306189	788205.922747929	1754657.88046112
M426T299_POS	.beta.-Casomorphin (1-3)	299.473	426.21132	0.9635	--	662587.154877078	1396936.03187587	2755974.521757	2572147.72654656	996330.00381072	968246.670457761	2159267.28370069	1635929.32870303	1282360.40239803	2046345.81055196	2232022.59314021	3069748.15693866	2543049.43278887	1064770.1735623	2490742.86830906	2495538.35086923	309681.546157124	1040637.80272599	2697588.50076063	2973814.09985342	1136147.7104349	942663.187819147	1969984.40601578	1907820.19739559	3625480.53052757	1999362.89232159	1711761.41963451	3620246.40806016	3287904.04912215	2069558.19831366	2277865.63080649	3178083.47295154	2073030.79586352	1695729.95118525	2466590.7112432	2094861.48252748	1008827.68964743	2874553.97890632	1467254.1022965	1805362.37287474	1791983.94161851	1623524.36085929	2582336.84697744	1797778.00994719
M596T307_POS	.beta.-D-Glucopyranoside, 4-[(1R,3aR,4S,6aS)-6a-(acetyloxy)tetrahydro-4-(4-hydroxy-3-methoxyphenyl)-1H,3H-furo[3,4-c]furan-1-yl]-2-methoxyphenyl	307.354	596.24401	0.8241	--	88783.2092976189	46164.8070498473	142188.76203135	248019.379954633	113548.860466662	176479.495362497	125207.15140409	50235.9981280753	563614.223532177	934168.913662841	151506.560545166	265198.192000714	364465.279765927	1235447.09267066	545132.072107793	630436.796877152	58499.844933129	257127.169591626	901775.18819806	886971.603980284	69571.3139575555	833005.664092924	173199.673600271	744126.556077528	223645.263726189	92332.6503442359	101397.288290083	1098294.41930818	233399.001463928	45696.0085323338	110493.648406788	39864.9344484666	37535.5470397552	36044.1879562762	251507.463113571	508924.818577303	233635.65080568	33058.7768107055	202522.580538461	676481.844432922	477583.538271099	159808.036609773	345504.052319738	238415.53194406
M520T342_POS	.beta.-D-Glucopyranosiduronic acid, 4-[3-(1-naphthalenylcarbonyl)-1H-indol-1-yl]butyl	342.21	520.18714	0.0558	--	88641146.3555081	87905088.2526765	362820.393540991	378916.567747446	684092.196799845	512143.163121899	17462794.4310195	17130411.9220401	30503289.1005903	1478107.43305897	285956.098241893	29968612.809031	3875297.69097118	17114887.0142318	11349346.7945066	1172425.30602803	5519750.31884753	40970521.1522772	841509.484056065	10864596.4037048	355382.742069816	2447743.20430712	35113971.3751271	1364451.708434	11382099.3367082	28472682.8804181	321601.454014447	970525.880410048	10076020.8429924	2305956.36338976	8989082.97992024	48958058.974108	6203529.87778094	7436378.21014041	11320609.3112594	1204786.25089946	34327995.1739214	37316657.645355	95953489.6129694	38372887.3350299	2999155.17525578	30414171.5533577	55890088.2646988	49654229.4792192
M357T512_2_POS	.beta.-Estradiol 17-valerate	512.393	357.24951	0.9872	--	439824983.889368	444056195.73673	650029576.055808	653928423.261287	586058493.80085	577776216.495753	502655072.986067	506818841.35276	691706477.958196	575558702.58146	717156042.653729	778133664.340894	574120007.36316	684432584.676828	409950988.211697	361449915.268342	631210170.97888	522018878.669795	623669375.817337	771113996.338344	607656352.402207	647757691.405998	632644409.579514	529125203.126948	656710640.151745	433198884.744636	903932195.753812	834386776.123127	626891807.497175	633617536.805714	641398890.285234	462626030.224402	405235094.43425	517073847.7857	715964640.197878	330742829.195109	257499902.441467	225005712.684458	433473214.320921	426532577.004968	1079171948.36556	618931000.879667	486472698.099657	526485201.857992
M402T358_POS	.beta.-Estradiol 3,17-dipropionate	357.549	402.27078	0.2618	--	3333735.41914664	6561130.76124618	2955264.24434626	3660621.81877127	10520967.7391043	6244823.85045207	2141238.14175752	1899816.29662517	14984653.3705661	12213521.2870483	3515934.68012465	10779107.7254762	2740441.18121215	39516476.244911	11601630.0240396	5802924.27881502	5572120.12999602	4851946.7149064	10678089.2398603	11273577.3599327	1849339.67659993	15943997.6587804	9315724.20548641	5655131.85899444	8179421.61815671	12264249.7141777	1817644.60426367	14428302.3951379	10358263.6337706	11383913.7278345	9429726.21027683	9407787.64200284	1555435.92976702	8955091.06971501	19033742.1886555	12626423.7700856	6935867.64688711	752947.689856724	8760167.29882553	18089118.9311435	9737125.85078472	5688908.67267112	11259233.5301556	18538263.2868586
M359T346_2_POS	.beta.-Estradiol 3-benzoate	345.812	359.20356	0.4501	--	2720779.24020124	3044756.46407323	2935380.48443811	2102605.9982541	8136978.55752324	7333973.30679729	3175140.38857793	2851351.69720088	5987396.96447535	8522579.08634602	3964346.83107085	8042715.8694723	8023773.06695015	11804340.2815424	10306950.6308428	2899849.52582891	3540520.02231754	1663224.73155388	9994215.55030791	9600229.85865164	1639481.56423261	9369410.74057857	5156163.46627702	3125761.74285193	2737242.44638014	3915756.27875368	3684347.63499923	10266760.2177945	3999138.62789553	8473737.59875704	4300018.08016461	3835414.31016518	2898141.75747104	6553131.13488739	6354643.95956083	9512792.45813411	6571081.8709525	2813567.32262665	4861838.95482654	15439871.8767467	8275969.15573804	3356279.54740385	9615778.27182267	9909421.6592493
M696T426_POS	.beta.-Gentiobiose octaacetate	425.973	696.21916	0.0329	--	1595282.04900826	1690546.81386909	124940.003681857	39809.6081855961	245211.609199053	277261.54504756	1239606.62881581	1096447.86950159	1880379.74680716	291957.569452738	110852.532340654	3414996.61554931	544617.056225224	151345.649276066	314201.780210352	1108196.0047648	1232009.56847792	2851309.5597716	803025.562774318	727191.960323478	50293.6590776067	596664.502958991	3546002.04870105	686916.587853754	1863978.52499285	1580091.87084404	117072.1693146	520595.764102848	2357426.77238445	270475.232446847	1967722.23919873	1816951.64103687	1139329.37607408	888865.365306631	1671303.8851364	44801.8322552845	523465.592503251	1228110.86647882	1663360.96698594	1426747.72924659	5308265.69815176	5910156.80135901	772382.283914846	2208357.87620046
M130T54_POS	.beta.-Homoproline	54.2633	130.0862	0.9977	HMDB0247562	47734918.9901958	45490416.9429143	59205012.7452142	50176140.4590675	51495839.6432502	50965606.5921972	66770794.1075577	72315284.298754	66175578.4474058	74816228.4878117	43019245.6940292	91620876.3252211	47645062.1477166	75815850.8578255	36838957.6857152	23044845.2637501	75755177.3292902	57123412.589234	40516085.8652189	66247980.4073074	47944009.9320728	36988691.8697805	74095729.7842848	70300071.8247319	68180520.0907178	69567120.4830117	40297175.2843024	100668530.457348	89734627.7823964	96963158.0561992	77379653.8936829	54228415.5750602	49697836.2531276	92616342.5576266	103532067.857594	40806898.2521588	18365287.0926904	34866680.1223684	46933608.927007	44859415.9589841	102251227.62196	65174730.6221486	65625658.2461423	70373484.3443292
M664T408_POS	.beta.-Nicotinamide adenine dinucleotide	408.231	664.11625	0.993	HMDB0249146	45172817.412693	44659038.4847899	15090373.7016972	14500897.8895639	48654866.4563498	49097055.1899702	70979748.2571725	71398109.9647894	9973862.1455207	12854422.6176764	34668054.2792377	102253057.155189	18071663.1481954	7601908.48996149	9306100.31809573	5570081.16675414	19196589.7360072	66595545.7135529	12149868.7671679	13020953.8885116	13252101.8318632	21229916.6247159	37468097.5869687	20134461.0185192	16934825.616283	12368210.428018	15337700.6620372	64910155.6111002	32615508.0423475	75229083.088243	35242559.6738482	24195812.0722905	51008067.9845331	28299575.7241289	14598318.8813983	18840727.8610705	7841982.14438717	9410768.61433973	28635517.3472708	9517550.7903678	36496476.700078	33303491.9366892	45769524.7075356	46558881.7409349
M669T455_POS	.beta.-Nicotinamide mononucleotide	455.045	669.10617	0.0042	HMDB0000229	2927806.32711256	2810778.02164938	6395990.12830194	6082294.56716565	4051609.54217111	4421745.84633417	3398004.42574669	3985757.09613432	657417.230171311	13787449.5948073	13550522.7909188	1720848.76871284	5206959.88209766	4904130.03684637	14600963.0965723	23334595.4289813	10657011.7623514	4645876.12482243	9449280.4268687	6415500.62588458	9564948.33631413	12487963.6475138	3692114.89509154	3493302.92300489	5895110.86700144	3951284.08734205	28326367.8686767	3213916.20776182	6038074.5354982	2475945.056778	3671430.37588792	2922813.64445641	6180841.84278585	3324407.78497592	2967040.07021748	6566275.45611076	3690308.37822635	7769209.58278957	1236370.27467118	4740012.8102179	8285290.74176079	926621.951476258	84027.4373686671	428967.56840082
M104T346_POS	.gamma.-Aminobutyric acid	345.9945	104.07056	0.9605	HMDB0000112	57948407.4249108	58641687.998268	79268373.6251519	80129777.5118694	65681828.0139597	68652357.5063652	75627031.8707936	74897354.5302997	66673945.6786616	96638729.3498278	71094263.4163126	61633430.7605698	78590274.9799408	54102275.5812622	56983325.8248176	32191613.64855	77840958.0981567	207049837.414971	60300201.3411303	64764984.5239925	69213975.7014785	37939014.4883901	94403863.4457916	64547702.2119141	81369915.8206247	51114437.78439	63109824.1614742	27862089.6484059	57665703.3167679	43597357.86436	68898671.5059911	60543700.4055087	48131820.0167061	69178304.8472546	86508683.0351761	53608294.4022306	54267257.4791425	114783293.670992	67516364.1638769	64922448.6879439	55086245.3426582	83024387.7645366	34377448.9168218	33228061.8575358
M276T465_POS	.gamma.-Glu-.epsilon.-Lys	464.943	276.15555	0.7074	HMDB0003869	1281379.56708976	1575002.91353961	2676930.46145807	3015244.46135204	3314621.84790469	3285209.44047632	5941135.95885605	5581189.49489247	4675814.98807159	3001398.83088839	6886765.46186015	4621953.85760661	1962490.13419192	3217553.52102763	931976.116274714	1934199.35050488	1022661.32325334	1810615.04532525	1264877.99525613	2211817.88355097	2418663.98638001	1972714.75256777	8508677.85972228	2844103.32919621	6408531.85776193	3048561.85241555	2355177.67241528	5869282.98127006	4648513.8097591	5327170.89871426	4095524.86892149	4339468.46097514	3472146.90316012	2661945.55981847	5817188.86356381	3319388.71719689	2237541.75606314	2293724.35210044	3289150.99226409	3687225.61930253	5275650.79124009	4045809.72048217	4815710.18025477	3382813.42505633
M233T258_2_POS	.gamma.-Glu-Cys	258.065	233.06324	0.9915	HMDB0001049	93416088.7504217	147939149.540907	20239324.7084733	19136514.8945547	23904517.1084697	22416573.3220574	33274542.2010148	34278060.8509021	136148893.860803	24096276.7925334	28301184.9133688	248819983.393144	14740359.5661811	19343314.4816097	4122104.41758471	1461740.4459595	24051311.8439734	70625024.561811	6394557.50641901	50946048.6437469	12361657.007652	17197093.533288	140559885.416045	15645055.5726054	49025282.5229871	46600812.2454038	13674799.4347055	38056437.8671979	51204895.6641508	54015209.3547369	12312334.9652818	53657612.6217777	22449926.6139971	36689338.6656329	68654436.6869403	4388242.54039881	11834771.8996191	24188320.07886	44044648.7500695	26062843.3556225	30138036.0161248	23033575.653904	20640725.8068415	109222435.318879
M711T490_2_POS	1',4-Sophorolactone 6',6-diacetate	489.509	711.37194	0.5708	--	2702263.76936947	2396453.23521015	32330872.6448265	32565327.6659624	11024837.7355872	13193104.610119	6299946.5351976	6049571.24550459	1219842.10103596	6667899.31054875	5743699.81032347	1299457.04552557	57787944.519252	1087173.6104946	9296887.67195192	1583938.10902726	975222.867789676	20408718.2662154	6548934.42586532	45712163.6110113	6280768.54258648	3731492.11284167	5131463.3454292	11034641.5439402	41060114.4811984	19101689.8003081	24120049.504738	3042832.09473429	6723672.33383727	1154433.15916695	1370950.45152526	19420544.7795679	1158891.73736107	1534615.82900303	3070306.27219747	3486612.23608	138681.60800474	547158.488908907	1260800.52981597	173070.422680793	2136260.06667806	670584.777448742	1392789.68141402	1804995.36297275
M643T340_POS	1(2H)-Pyrimidineacetamide, N-[(1S,3S,4S)-4-[[2-(2,6-dimethylphenoxy)acetyl]amino]-3-hydroxy-5-phenyl-1-(phenylmethyl)pentyl]tetrahydro-.alpha.-(1-methylethyl)-2,4-dioxo-, (.alpha.S)-	339.956	643.35216	0.9182	--	480462.030348843	492291.993274594	74361.0219797579	1589946.62083126	1507346.9497416	1334981.985351	200618.270141174	83017.5878695997	397759.405861928	2251386.54127521	495342.658279087	116910.44980713	1489786.78548462	48490815.0972693	5494630.87039516	573240.239667061	3372117.37606305	1278078.37015641	4448668.41103558	762451.907985421	39252.7969678602	7180670.89886099	513880.303883856	2026802.74938263	304880.963732515	375295.770474054	430636.148541709	3778217.10347816	628301.265039688	238933.217164688	270432.177858539	678337.666646274	150963.14857578	96848.602620509	110914.980055472	180130.470457864	1635037.88798227	331486.781125969	63248.7059506459	6023803.04138508	659636.021555421	1064485.84075333	321576.131041379	191722.498705371
M95T21_2_POS	1,2,3,6-Tetrahydrobenzylalcohol	21.4431	95.08545	0.9223	--	61868618.7867656	55852019.7731096	53442065.2967209	50530565.3145911	74457752.4297557	75605815.2458078	45880152.4117547	54100714.9465092	95034815.9508528	44216775.1178779	46488949.8259272	65522709.9215129	64629061.2188985	46666921.6399184	45445625.2134062	56829055.5817338	53298981.8320212	79712165.8668305	51338873.3920229	51730141.7000968	59260867.8579462	65976045.6646999	48916619.5636827	44568606.1159129	58921201.1762191	50128061.3214633	71343583.4873514	41857057.6018744	55404115.3685111	43020946.4385712	48787185.341918	42147419.3639815	42329479.9429443	53014634.7559416	46131144.0737956	54750108.8102634	45828124.8306871	54515817.4647328	46643375.7504314	48213667.9240871	52889298.1617683	43093773.3448262	48312683.5752806	39355430.2253046
M113T262_POS	1,2,3-Thiadiazole-4-carboxylic acid	261.766	112.97843	0.0137	--	28151762.99725	27089204.1819021	11175599.175452	11068415.8529527	8223980.10178558	27606346.6717225	22681333.2097986	26804159.486987	26357166.7002368	8862867.37409227	25536198.6254545	23403078.7933337	10152572.1216208	22247740.4082296	28051104.333151	10906414.9154624	26772597.8644517	6418435.94825398	27814459.9843979	12266889.8685945	12572625.388106	10533485.9232879	26965555.8302533	21393230.4911268	16229997.842169	10862431.7202685	8664807.40364591	25776899.2578791	9995287.21779745	17384718.916711	10962330.590531	8776720.15855252	29885783.1348658	10782886.322235	7767554.89153262	9361337.20876268	10148368.5175607	31464154.9834432	10844388.2341042	9090157.82034565	24512281.7703002	8567637.17371523	8899187.46180198	19775760.3266647
M532T187_POS	1,2-Bis(O-octanoyl)-sn-glycerylphophorylcholine	187.284	532.30335	0.3928	--	32547064.5478052	32135934.9309824	3514664.32236926	3654240.67195549	8742116.68737792	9040897.36574016	21198803.4948807	10807487.6581684	9113903.0546352	3774045.27409762	4330023.8663611	7345157.01965987	3799881.41480831	6463212.70437586	2041980.63222067	5431990.71258143	7293599.65316376	6805511.04536879	3582037.31063001	6504996.75557083	6242947.12724554	8115877.98400042	1909683.68140564	3451668.36007233	12333665.2632081	3759752.2153645	5409562.40755619	3867834.93001342	7292593.77521712	8107607.38318479	14893372.3014647	7203153.1005423	7865929.04387873	8044122.21517239	5598089.74542015	2051348.65781815	2741570.70524206	2576137.61078053	4493850.30977337	2810118.01466346	7566476.48364389	7243198.82909374	2427334.99140411	7309669.70408544
M117T336_POS	1,2-Diacetylhydrazine	336.477	117.06586	0.5557	HMDB0060496	19661072.1146024	20938821.6557433	24426041.8522855	23539284.2813924	13907231.7823617	14282566.3343257	19996082.2879599	21223156.9076696	10114438.864191	12045939.2960107	21400554.835404	11581874.1733109	12649230.0316817	5527661.22273547	9932801.30821828	8299805.14885004	18930029.9255638	14262218.1288149	12985370.9613872	11619966.7087371	30775863.1156602	14605542.0369927	26494156.7061482	11950030.8951955	16460860.2833794	16246242.2028918	20376394.8588647	8872053.8957504	12918970.0007857	15445121.0781263	20727414.3479055	26283366.9313974	23109740.0439894	19336598.6034476	16408708.1238171	15086619.6190587	19273056.5188192	20875840.3275408	13122257.2978197	16282860.9381816	9682259.76923092	17501106.5126248	17066075.9670522	16506961.1428282
M72T274_POS	1,2-Diamino-2-methylpropane	273.5235	72.08075	0.9973	--	509264064.527309	508315173.186597	738929205.728092	761540477.679397	753089099.768827	750498420.628495	706283797.939352	704757948.565683	1218518915.4806	838875915.721541	938518132.795125	1086894847.40215	723574985.441317	1207470249.39398	545598377.814206	596865091.206856	467542134.78245	584071508.23197	652464005.128611	932277918.409463	602649917.993487	607376921.515937	909676349.791223	746284891.47533	1043638040.77615	752868828.200654	704403956.799061	1105476466.9441	993591746.087778	954678976.056236	911754682.622042	835554884.300084	618047535.650848	822569930.215381	964265988.377858	810094516.725986	497840255.352503	624150030.394776	869867850.407403	731968116.840946	1212273886.42429	855936901.796964	968916458.698093	914942195.203981
M423T24_2_POS	1,2-Didecanoyl-sn-glycerol	23.7083	423.31002	0.9147	HMDB0092961	836151346.23448	764075729.709014	774924831.520073	741735459.038864	676739255.171187	685763666.467593	2075614369.51275	2073610157.36192	210401703.506173	2378582914.37128	392012609.663276	150697433.584865	513883757.97129	1260770448.07183	256262673.681052	280960343.089613	577512747.736992	533980000.366193	296354644.760784	340505170.867212	508493942.245493	1272339155.14439	189591554.885967	1253647410.97564	666377472.709005	367154786.315721	768618308.708161	454426785.917407	501019482.359272	351564639.256295	1344332163.91097	680755999.997881	2091702976.64135	573549143.201721	209217174.467866	239660455.412227	791037920.942128	1165592233.19103	1714176926.29153	775963783.737286	350564261.826569	171926626.25751	757730328.143422	373860813.060279
M757T125_POS	1,2-Dihexadecanoyl-sn-glycero-3-phosphocholine	125.255	756.55255	0.0605	--	942006118.068505	983320621.059335	1174418654.67779	1206841665.96824	1061075018.94438	1071157140.0794	942830982.535388	1587925581.19336	2768071600.41414	1327343988.07765	2526648536.74134	706422187.080426	1205639758.89821	2462236928.93471	2465825904.133	1088894075.44655	637854765.931375	543051636.168464	978658552.273902	1073389502.64703	2098015929.1807	1175710285.80719	679912656.654084	1196330397.90744	1245262425.99583	1140687299.23549	1864666560.13223	748802585.713712	947013188.341662	1251927522.61565	1097749546.8411	1092946918.19136	1735747371.92314	873272944.248736	894801396.979958	1070978191.17676	2997892976.85125	2375298753.4002	1520130939.38366	1638057266.51187	932677181.867847	1091217412.03781	1512741049.50462	1183926943.53791
M633T89_POS	1,2-Dilauroyl-sn-glycero-3-phospho-sn-glycerol	88.8028	633.35996	0.5604	--	165146.612146272	287421.02416437	6911758.86273527	7620749.33365266	4003458.15227117	3938712.29858433	4672664.1785084	3337757.58045232	15865925.9564767	17001996.7862716	8388293.06762572	13793033.2403033	6962285.86144894	4609661.69392279	2707598.1143122	7618777.54470312	173658.221400143	3355732.20763841	3918408.40902752	12782161.5195552	1749162.442447	721796.789612469	9492188.22629516	8222842.03934715	13327623.0947734	7446950.27059701	7647071.90849874	19485310.1565275	8846440.97099902	19393195.2186605	14612688.3034973	9980505.01947566	4231271.47246976	14903988.6281802	13490158.7616329	17194982.7583585	2667585.46826853	7903392.30381561	5115985.54158227	5021544.09200334	13685135.2125693	16881452.1807971	9293833.26177181	3963981.32704913
M580T170_POS	1,2-Dilauroyl-sn-glycero-3-phosphoethanolamine	169.983	580.40736	0.0072	--	3645044.09849778	5169156.35947951	3555089.58606759	3785349.98040141	5103523.79281461	5057130.31297954	6180343.40758413	7181294.48249451	2687523.41621941	3937557.92174915	3905097.02482197	4323889.88012292	6468286.3550354	4976144.96561478	1688425.34445169	5002967.03455049	4094303.39705877	3333926.48742432	4930485.71533137	4190175.59718477	6405576.20697636	6289730.20433424	3213847.03404459	3962034.94145143	4378010.90866138	4152786.15645569	3942760.27353843	5462652.25418925	4368811.02876222	5552603.77747076	6168069.5350776	4380091.24316014	4928037.85695605	6161648.68721959	5761840.54130373	6634724.22891377	6562398.50537837	6587997.02643745	4099808.85722884	4373456.1986466	4925644.06262831	3903167.12308583	2756732.1742722	4100625.22940279
M789T216_POS	1,2-Dilinolenoyl-sn-glycero-3-phospho-(1'-rac-glycerol)	216.255	789.44989	0.0713	--	1192789.93443886	981539.536134093	2461258.90897696	2827705.50904385	3706270.76393757	3670213.50462076	1916208.28390272	1847134.07179024	5994224.50848335	6067581.60532828	3630039.56217644	7135852.12159497	2443433.50624386	30297442.3582606	2265006.45673752	17663043.014429	582024.425782342	2992272.26264335	5235077.94777194	6932276.82569534	1507783.58668997	4801094.67851982	4905190.99002109	4475454.94066485	8372209.01967519	3098385.37736787	1967242.89300619	11871967.4240273	6611345.05784313	6941475.1226307	8465465.08883419	2947122.47065059	1090810.21534936	4038399.42241324	7917032.59809141	11851322.2905319	2450683.94036477	898493.204498355	6041259.81866998	6172702.84400081	10317699.6047106	5448588.61375863	3207409.03442205	6834103.3331173
M783T279_POS	1,2-Dilinoleoyl-sn-glycero-3-phosphocholine	278.707	782.5684	0.9946	HMDB0008138	4122620.20779411	4514848.92557265	3494001.22294989	3557143.61717385	4257052.11464698	3565453.85697464	2861226.58502609	1910938.57302637	4149661.22695588	3770626.59065569	6410529.7340181	3032004.24912812	5767185.9396881	2402952.32241176	2356378.47313538	3940093.51540513	7067410.94818161	8998090.04558833	6327563.29529982	4032014.24708146	4703699.11497105	2054228.70217623	4834574.54132127	3350654.76290285	3348702.04134238	4087868.00865172	4303980.62060801	12472456.4835629	5640831.5147851	3355809.39206003	3280225.64351985	5075995.98972598	2955495.29707762	4421732.13659166	2460652.41523462	6162330.46803444	7206084.75674253	3359985.73285784	6764931.24506393	4990631.57713434	2835649.11918216	3685972.30038271	8914156.0935009	5057894.90813156
M97T575_POS	1,2-Dimethylimidazole	574.727	97.076	0.9955	HMDB0244082	34417105.2897395	49231931.3505385	40798755.5186773	22888467.3375507	32603505.8572753	33222336.0967426	41800518.0056464	33178831.231006	40677822.5739364	33747671.1001521	44181674.0901324	25673860.8886585	22392231.8790471	33430063.885102	41741492.9855337	22923046.3059134	50257502.2822186	23116047.4164563	20319444.4810637	35050290.2960337	39061597.1389614	18906961.5755674	33630852.93359	35990822.8319087	25047979.4224193	33416654.9130718	51445242.8692097	21778743.1870384	33742267.934115	23567403.5359311	38100444.732277	22458742.5159409	47009935.3608156	39287080.34507	35055800.8349617	20102272.0732243	33781535.1277843	34623775.160375	34565929.2925987	39462334.4177335	36485977.2857306	52306398.2120998	34693899.3411684	24368452.9275787
M604T591_POS	1,2-Dioleoyl-3-trimethylammoniumpropane cation	590.802	603.53422	0.8373	--	534022.45194688	661344.497868986	742625.631310211	342260.69838801	759134.915398877	615461.111962198	707638.830067886	603920.396588014	558797.573099926	518114.874291654	571704.531995603	587360.681691114	630944.846457419	467141.804756706	600718.971079514	517475.428486981	599393.591541272	529789.976709967	553311.540436725	564683.989534183	345278.044318985	642576.653035176	470049.256465655	557366.386025091	495480.934487262	630881.17929253	606755.79450179	617318.272077064	907397.275224916	497045.413044133	629733.640889042	517957.929004768	677385.698871893	627130.14597106	471267.608561449	613054.560014185	559929.15442137	622136.209763161	635419.389682725	491783.669192706	569654.659960979	575391.157583219	609131.653326836	644638.299776293
M745T220_POS	1,2-Dioleoyl-sn-glycero-3-phosphate	220.153	745.48898	0.2288	HMDB0007865	63097.7317075653	62629.4789724276	267636.564544501	214096.368261136	202301.186565576	177035.212580583	90326.715522513	69746.9006038355	312994.767705335	114609.841012451	290647.165448321	962844.898838058	192981.711111175	101710.816587369	37406.9264657413	136646.407505427	31314.3056879516	279798.524174154	162979.647406784	620973.831103614	98323.2316780443	80808.6547106406	363310.471217133	166210.641668983	411735.11379417	135954.945384927	179933.878605765	404333.020826627	367981.829513129	481022.15840009	439762.266332929	252561.662979068	27881.8750209745	173247.260574405	667145.914254698	30168.2906504485	54611.4424376077	40354.4505359077	233605.809814055	130296.622702117	1058654.06557471	303520.853165291	378475.756748525	578707.926131857
M1024T316_POS	1,2-Dioleoyl-sn-glycero-3-phospho-(1'-myo-inositol-4',5'-bisphosphate)	316.159	1023.51916	0	--	67218.4163898435	112762.541584076	55872.6669628288	107803.376283871	101807.313416417	74307.3732605786	195985.567674156	244784.36822217	95979.8885483924	99274.140265789	121091.015320716	538520.152939544	89173.6122026099	222724.260668836	107829.702872429	149573.562701352	155979.537854558	90844.6254842235	43108.1659958681	46784.1698625598	33007.4450875397	109572.640119353	432579.356208802	121165.717482091	219501.818391451	113446.634043883	83102.3486118445	519746.983122867	437202.260187134	371059.422337014	148651.123204274	368269.866648594	49203.7166557027	175927.444196355	377590.47821981	47453.4237223561	166393.014729118	27465.1468328139	345470.09032373	237673.108378688	600238.311315025	266253.164009894	67846.7870515743	393165.362150233
M745T126_POS	1,2-Dioleoyl-sn-glycero-3-phosphoethanolamine	126.142	744.55239	0.0575	HMDB0244088	181038984.463863	183064842.221149	259313859.25162	181743214.525502	202045290.131091	297590518.100331	167526337.490437	115820080.475608	139373218.986499	166126682.081723	151757783.214629	75491634.01423	198143691.801434	221873395.805491	249340602.257921	198552485.807717	197007288.355955	110728510.228	284262164.422287	275204055.357735	221106981.849689	215566961.985345	97069164.2634447	146431429.086573	98107439.191604	207440805.659817	161783869.032125	75617075.3180126	130592130.265742	110001698.82493	146475940.036465	194873245.658768	196131145.378562	110255274.804426	94282581.7136361	186556606.249012	201755999.325182	181087664.667612	191341132.095637	295837578.696344	96054411.4501418	162668591.82817	157590787.702563	164188850.650951
M773T14_POS	1,2-Dioleoyl-sn-glycero-3-phosphoethanolamine-N,N-dimethyl	13.99455	772.5751	0.0599	--	337425.581572825	340789.079098804	512895.275047422	524657.639773881	450786.669698117	478901.232766006	491230.385069039	537171.145394685	194933.637862779	223744.323538274	402001.904577389	422689.644668332	194578.556955217	204293.529297541	54776.9484450568	36000.0739330921	207073.379330881	334870.870606358	73071.1400093688	219137.562904938	258263.896992502	145862.695092574	252277.347048548	197672.921908824	238086.540421415	263519.020035945	281893.875647036	244043.779896551	264925.34902473	200662.310911785	436754.512692767	336165.954525461	240633.273293443	127948.553642602	231681.114153826	161138.812485891	297108.900291718	86171.0140020696	521704.171748307	265175.350816055	101630.214827348	228321.874956267	286143.402311721	230642.09113139
M644T137_POS	1,2-Dioleoyl-sn-glycerol	136.939	643.52922	0.6646	--	757436.274509874	1300074.3188852	736924.976076419	1329383.32421154	956503.561944305	1030848.5091763	705304.925948553	659279.73694002	1119087.85744736	527551.184331115	460704.386405391	216109.01678577	442169.661170752	5543171.9948608	158985.987639762	1302787.63636561	222840.53790734	1029973.58549708	437183.186092825	1449291.84400951	1047598.23025793	293882.691777541	294302.23559859	353467.925633614	957791.225429702	1158935.9705675	105397.597707843	444940.492369701	1080015.98664401	287528.870215119	747436.395866508	601764.893314753	292419.043417496	1157448.15275929	243492.184812888	686760.047705442	2730716.03338928	1018231.16149979	625614.623355145	2766905.05319616	124558.467553785	331789.092091472	1206477.29008956	420937.400047336
M731T18_POS	1,2-Dipalmitoleoyl-sn-glycero-3-phosphocholine	17.9157	730.53965	0.0016	--	51541542.3659948	55371747.9222943	102149823.476843	113633225.351892	104399175.670253	113264465.833576	21076648.3967044	25367005.6773841	15427450.7034812	15545447.6842186	47892372.0506295	51109013.1702456	26616097.677363	32234090.3093734	19718202.2171987	14492703.9540797	53252970.0187501	59624449.416089	26394963.2688467	45460489.3985182	59450718.2435272	48925171.9379653	84663334.0041381	46625890.8255122	46570840.1647095	35256210.0163992	57626185.7155928	21887140.9794629	62276783.0820806	47844801.7464588	33889828.6334423	27186552.8828758	19085326.7807209	26957837.0697889	32955294.1633687	56611440.3111648	13922481.2449737	17140595.4229589	21885806.6522585	11195712.8429416	20674682.3263693	21704509.997626	19081960.6370916	21200488.1132308
M850T24_POS	1,2-Dipalmitoyl-sn-glycero-3-phospho-(1'-myo-inositol)	24.0062	849.50512	0.0004	--	31839246.5483258	53261399.7220966	65679697.9921291	68738773.4581069	55195766.9878849	46114334.5286485	13984756.1540949	12749340.2641576	8151943.40909102	11076025.7104382	9607120.56882636	37410230.3480099	125799241.222637	20385003.5677869	26217622.3680584	25201132.5600561	53524314.7316139	59977100.3208233	48783611.796923	65159171.9661281	73533009.4837759	48729384.2552441	47857415.8521298	52299283.5664177	27431067.9863098	27512455.3732156	68531142.7630742	35146562.6115102	29103072.1827782	11900403.0611813	17440871.5831335	14337300.5830025	14321437.8393516	34564568.4164174	17605940.0535414	18596697.0556309	2865593.44913593	11987718.8760602	12860582.8509018	3284663.24710259	22623724.4655092	8320590.25855228	7609125.5262305	7930029.17152847
M693T130_POS	1,2-Dipalmitoyl-sn-glycero-3-phosphoethanolamine	129.803	692.52176	0.0753	HMDB0246972	40788210.2306521	42288513.4384729	35202945.3515642	40843988.5712065	49399088.5003076	51282755.1318047	19939666.7543211	20880782.1414091	16980469.6253256	24242522.3940454	27821192.3897837	14814725.1551072	54896105.7981364	73521009.3602012	82659224.5717961	70192817.8614389	28834415.0641725	32129393.1917929	73044619.1513399	68225619.9683462	47105825.2270981	59063456.3335708	19520081.9956298	42991773.6838605	19198512.8402577	26675399.2100074	42530188.1310813	10989056.2582324	24273534.8160103	13352791.8279271	28725101.2550816	24089619.3105521	31184567.6332362	25512690.1637045	18097985.8485413	73550009.4857769	17851762.5199722	20745402.8056441	12511599.5334444	10970777.8993585	8696798.08514545	11082407.9454398	15360309.0137881	11537805.2914431
M707T591_POS	1,2-Dipentadecanoyl-sn-glycero-3-phosphocholine	591.468	706.53688	0.7383	--	310374.358984073	312013.558417507	262992.19989819	406357.066413658	318948.491751508	486873.676477246	158055.621389391	151165.022959397	264586.182086863	253578.146190072	289148.629363326	312156.238821841	307153.145094569	188741.065361594	217033.676343912	144756.802810753	308674.674855835	485050.785281383	102488.308238295	249220.930510871	381188.161253915	274414.755472149	486362.631478659	394769.946794324	84070.9142453742	109971.642370336	291250.754930685	405952.485640031	146147.524201621	357652.814475468	393187.329847396	324796.203462501	80615.2568175938	356826.969230569	97331.1115260672	986710.774182757	233388.729423027	198000.377398615	242363.406379789	318105.371971785	254762.376044456	130533.533722442	244509.71832701	61057.9843530623
M664T131_POS	1,2-Dipentadecanoyl-sn-glycero-3-phosphoethanolamine	131.183	664.49126	0	--	1345497.915611	1528775.59404731	1559259.73467374	1563920.16814575	1316287.47649152	1230226.86920408	1468821.45879593	836110.218052321	2452764.28357146	1115507.56200436	1671727.06989125	774419.279727908	3041651.30540139	3568416.75593458	4474590.54828427	3759553.39692055	1797489.4984263	2518960.27785388	1834209.25444083	3106779.63674295	2432322.59662186	1260952.7467092	928939.00641787	2185048.01367534	1032173.1825042	1250840.1745855	1116508.73696998	748275.095301442	532179.491706738	1422635.44815104	1424627.17024569	1110014.54968573	2068185.31343642	3511899.30014113	1233474.84655559	1882917.69682806	824586.504688056	259854.710232105	1107921.05851902	800157.894948685	149774.647258808	1312887.61773888	509220.278733262	684028.009561869
M787T125_POS	1,2-dioleoyl-sn-glycero-3-phosphatidylcholine	124.582	786.5967	0.9895	--	189641149.796524	182252285.830911	262131639.9431	276391945.861178	354887699.927212	386292985.336549	567337450.216443	261955429.779825	393217185.206187	330157042.746845	639631835.026076	221296901.476621	194521686.337063	486289073.62538	172557062.541736	421946282.769748	250548004.127467	269860530.248264	197336630.223611	151775256.203236	629350800.359507	349880205.850609	277101535.984834	438545387.923787	461199332.9459	338824246.064843	207534079.421562	183253719.982058	1250544955.78041	244105932.996286	288857818.004246	266928975.288504	233333726.122618	301820850.687599	242717590.902507	636372313.235114	1124366816.36415	386848114.481587	519644213.139618	462568791.499995	208376762.765063	285540863.908306	426688215.967639	517036203.288054
M417T100_POS	1,24-Dihydroxyvitamin D3	100.485	417.33589	0.8428	--	47694989.3671873	78576251.6611509	18867918.8318523	11167789.8383173	94245189.8796346	83269582.2416225	30045858.4277875	82401902.9151448	398676916.979246	6721649107.57808	68287703.7992884	247408225.329085	246340672.603538	1091990504.26714	135594322.344065	2013119217.11682	2674173747.48876	235685061.20264	33232007.6714271	136001369.603811	25429083.5474947	104446676.657966	332299296.08435	6476749681.35148	147571997.174309	81979899.8300961	49626538.2212909	4029530665.51695	144529953.345948	69345172.0594032	261857211.704042	31522917.2832245	85432787.7798686	75209838.4931892	92030754.9785768	10870227.010644	259922610.155866	77961979.8721115	62119765.299151	285044424.653065	378396711.756831	16112567.2076157	1015868494.44247	62587644.1353045
M621T482_2_POS	1,3,11,16,20,26-Hexahydroxy-22-oxo-23,25-cyclocholest-5-en-27-yl hexopyranoside	482.1005	621.32682	0.6512	--	1444359.97165357	1321146.70106343	1610689.15791061	1988845.43796417	791138.132417595	1024114.02254831	1277056.85983125	1028183.17778712	2193418.00704966	4016158.17563188	2347335.55866742	3103865.32020582	1522814.85268381	1042912.9774767	864435.721634819	1151714.91939066	1068809.20910018	519620.285448882	1027774.18292853	1048161.69982812	972328.045219448	1288621.82515116	4875708.35278314	1218762.07163926	898100.927256253	2087857.25506017	1831761.63624243	3296604.37000113	1200765.4813989	1796823.99531994	6290872.09515265	1870408.74433166	1901264.23757511	1074456.45562164	3478430.69692186	3247138.4487229	909576.630318842	1915083.51504251	1609084.97293635	1375172.59228975	2516737.03058961	2203250.79580757	1009547.59547954	1695679.5651802
M693T228_POS	1,3,11-Trihydroxypregna-5,16-dien-20-one	227.956	693.45213	0.0109	--	263357.917115214	286896.159160641	395997.136592749	435854.519340937	367196.070707564	281660.08527803	305459.057013954	283776.093445522	329771.58153431	374853.910320205	507845.438930439	571298.405547591	482389.559890139	144828.946076979	170791.863957407	18488.0568470734	246076.263772892	308052.285550547	206541.560167105	641190.528315568	258806.10758229	160082.397450442	494701.652473798	138452.823964428	504367.20386293	380821.579031926	217537.248714597	532224.107434138	533958.334394512	359650.061770131	405833.215796428	504380.640589792	272389.046343989	228137.487515372	753652.572969858	266962.643023884	163252.37819582	246651.391853847	545228.981846895	326315.982321665	1005869.42092036	397061.89833983	528483.164596582	408299.744370755
M112T240_POS	1,3,4,6,7,8-Hexahydro-2H-pyrimido[1,2-a]pyrimidine	239.634	112.08689	0.159	--	14745870.1095268	7453291.69118442	7702203.51349382	15872770.1342792	17104297.7180453	15382751.3346733	8030736.63677738	8252241.83508136	17478670.862804	19767149.3492967	12320653.0055526	12505663.122223	9498565.61287254	29829856.4884106	11455533.1629079	615459.056182287	8151658.736126	10257718.9330688	21931830.7041606	26395651.9807135	20818277.9789902	18261270.7633901	10110727.8511376	7462892.05610858	22183127.1508631	15504276.4454551	30989849.7644289	18499162.0408332	4142133.286718	11343340.2192514	21069754.2887788	11228077.60448	13270423.5760853	16889004.2037244	15815067.2720709	24755031.6672051	7698707.53872731	10745355.9004067	9512079.37568329	15274151.160815	30865214.6486664	11173437.462693	12643500.1696291	17430094.9810614
M324T146_POS	1,3,5-Trihydroxy-2,4-bis(3-methylbut-2-enyl)-10H-acridin-9-one	145.943	324.12298	0.9642	--	5736003.52505984	6135132.31861192	5963593.51001841	5833211.84772199	5579237.48665963	9886467.1938375	7595886.42666527	12340640.8314601	10198587.3336777	7665849.71075888	10481027.8084481	12259065.935605	10706983.0555503	10444731.574231	10379484.9989522	10701278.6646408	9615920.61511525	7369447.56260626	11789331.1217293	10572160.5435938	8498858.99124612	8555807.45761268	5975103.50205504	8064280.62787842	10956480.3049921	10947572.8012324	8106814.63385509	8319048.66618612	10530963.3870814	956699.398538392	7824978.78012475	5164722.05605536	10976360.6501502	9941405.22295833	10206856.0466003	5904343.03312715	8543957.56485459	9605899.77721286	6533394.53289517	8108029.25420678	11597531.0456854	10403051.7893408	7908297.1645294	10381232.0172032
M108T612_POS	1,3-Bis(4-methylphenyl)urea	611.569	108.08072	0.9233	--	9191247.18284988	11393170.6659334	12846189.4608115	15972092.2322319	9407481.10439393	9566610.69567841	10733547.1091034	12408282.6012903	12585271.753929	12335788.3755726	7542597.40281849	14959738.7768435	14306562.4831074	4522762.5571342	14179337.798976	10012574.9523061	15048286.9018597	10906445.1413072	15513989.2081251	14433666.0261839	5918457.93246081	2988581.68428833	4296064.14926291	12733323.1908211	11552030.0516603	3101052.15410959	11833298.1146107	13350268.4363132	6719004.6066709	14298187.466929	13439384.1775095	13249907.4687788	11972289.1120054	10393462.5486957	12454966.3551541	9261243.89734923	2938472.95577773	10137847.8445565	5412264.24345091	9700026.20276311	14383576.2188344	12215539.4220552	12128404.9826344	10845808.9675505
M207T2_POS	1,3-Dimethyl-8-(1-piperidinyl)-3,7-dihydro-1H-purine-2,6-dione	2.25511	207.12406	0.6147	--	8292694.68250684	7867572.99717217	7655905.04935331	8394970.67957839	8042972.73984726	9789613.61596518	8197665.77236749	8242185.97038	7952979.42636774	9835217.26107758	8032529.11562243	8421197.78988495	7334358.69330118	10409957.6482786	152118.569058383	7598065.03778609	11509223.6724838	7991372.95330988	7370806.05873026	7571202.28479732	8189583.94319078	8699913.1948783	8417704.34455858	9560635.17335444	7934633.24719058	7539418.80781437	8273074.67764873	9960821.7839954	7503985.12440464	8165479.91937457	10033801.3517253	7685538.55458334	8630272.83935714	7868969.47494847	8501459.01372666	8160310.11611759	8547393.80841611	8067810.63644233	6777620.15313133	8376986.80405463	7980188.95582009	8178674.3017959	10213500.5522741	7333010.56928438
M257T193_POS	1,3-Dimethyl-8-phenyl-3,9-dihydro-1H-purine-2,6-dione	192.914	257.10341	0.9819	--	6170983.48187109	5640446.8307385	307354.296609979	290441.580673466	386272.90639163	395301.117275113	7420828.81866731	9333455.60931031	4320376.15331458	7172374.9362037	7933641.4699462	1588222.73885879	4600718.31044937	1679114.44939463	5182702.82533051	2768578.32754095	1071225.25428112	928266.87127479	2060010.84323222	1546009.03251433	2252418.19728707	701178.801561323	282872.537232007	634803.546334927	1529102.03462239	241384.344136144	455467.54525617	900847.781474869	3252105.86816918	354302.253112219	1765514.10288094	2459477.31368817	1701022.31338703	486289.646904642	441610.591105458	141020.74122442	4092437.45178399	768989.964387414	9879482.34627305	4900198.47201935	4371741.6384549	374033.771190818	6543194.26291947	3454692.31072269
M101T346_POS	1,3-Oxazinan-2-imine	345.821	101.07089	0.009	--	31937870.7371723	30818283.2941814	27994114.5272982	27290113.001465	23263823.8382799	25240811.9105553	36502242.7443742	36424210.2223201	33408463.8312158	34345045.0810438	31668992.8324862	46151185.7396836	22607066.0264227	35560143.0281567	15450499.677816	18668147.5551987	25709750.8798799	28213177.2047184	25397872.0879474	28528949.728067	29309571.8603723	29043096.8819016	44589369.283845	25949902.6024141	34918895.2229373	30180121.3385872	29804203.0664292	33241120.6098894	34372134.8204371	34406492.0483619	43538247.1878518	39122267.8514099	33065534.870491	35234231.8517353	35040452.2613503	28068839.3179739	23834789.0988384	25280335.7900757	41047237.5929331	29259454.7491321	45534876.5776712	32178164.0211593	39584683.1692064	38969540.021951
M388T395_POS	1,3-Propanediol, 2-amino-2-[2-(4-octylphenyl)ethyl]-, 1-(dihydrogen phosphate)	395.34	388.23044	0.9809	--	17643335.5421074	17246002.4118479	36316079.5972173	36809670.7299203	32639460.8410214	32571809.8047909	26651056.5076913	25742022.051218	35497683.3750209	37444729.7043363	40983318.9850849	37675398.0160307	32170839.8880342	10600691.3015409	19268233.2688674	14376064.7659317	13609162.7588206	18017850.6390412	16450463.8720358	36764688.8733968	25150022.454324	16948505.6115865	45507901.0687395	32126819.5205281	51666728.140129	31717858.2575054	22214029.4764869	51376863.783682	40045777.345898	59576527.0329217	59313287.0194428	43707169.6785723	37753268.7674668	46615596.6482954	51573017.5897118	14894069.8065761	22325185.6127655	12842885.2243853	38148569.8834641	34726112.6912389	45138312.3673585	42797501.3230734	52491329.4400239	47863174.1072131
M305T284_1_POS	1,4-D-Xylobiose	283.644	305.08434	0.9936	--	90326305.8861143	89620338.2704309	644656.740683732	247605.633674413	458831.056161876	74152.3187421333	12545966.2992685	13308084.8784596	20079874.6310967	2855255.42213435	312733.088324222	28814085.0826279	9590320.19589259	8409445.89208815	35755481.4304246	1479053.92830575	15221595.1530372	32328301.3773115	581754.825929283	15756523.6004284	834035.012949373	3528923.30239921	26089208.1496472	4848841.64516835	23743859.3834917	16724876.6154905	752350.878679473	740177.365112225	9510280.64690561	5250961.85656187	13819420.7254638	44403381.116636	13066698.9553978	13767704.7493295	17855424.2470583	1709441.46577329	96258192.5267231	69250460.3189119	75991689.0546339	57473221.9753487	3518174.92365864	23669236.56107	22527281.9353186	43444226.4498723
M181T65_POS	1,4-Dimethoxy-2-(2-phenylvinyl)benzene	64.7421	181.09707	0.683	--	7134446.85846414	4936924.11099857	4722649.78145196	4077020.71613252	5979421.89092393	5562553.16440186	10338243.5808239	11230918.9757923	4835091.21635532	4761353.18295993	3499135.25972569	6583380.30428479	4592809.84460271	4917630.78407831	3651693.46612881	2121943.61368608	5702892.12600012	13471141.4077544	3387533.78812886	3162189.09347834	4514201.47046075	5556750.90864604	3286619.20597147	7310409.35611308	2539337.45983814	4144090.67969319	7438196.39371251	2955652.13810469	4265765.5336196	4463924.5523971	6931097.21772843	3408647.13771037	356831.583543229	1456279.40909271	3265631.65950115	9299489.99157862	2197141.50950725	2799678.28755472	5016179.192658	2163625.63046189	3688067.08011373	401842.991767769	3939320.4584517	2930983.25265568
M81T21_POS	1,5-Hexadien-3-ol	21.2194	81.06983	0.9923	--	59332897.5861357	50764575.447049	46291487.1076485	47810133.7184174	71080054.2556818	76097472.0912152	48617192.4195373	52243791.3789551	57020785.5161671	53357939.8901041	42608895.689095	47430523.9442422	62633863.8792549	42773901.954732	45019024.6377148	47658336.228806	53365454.6455589	73819717.7252883	48725530.4287003	50373677.612038	57424375.7507453	55397942.9269588	45956826.096181	42199973.3458085	52636594.1015018	48564408.7985345	60210297.3021866	41079157.7311099	50506798.4853239	38100298.4660626	50805272.5945619	46313828.9285359	44194674.7824871	50929025.2338581	43334939.8781033	48790275.7020534	43747029.656015	50355621.5207102	40897188.166104	49999121.4921096	50836079.9656968	44879129.5592209	46165605.7791752	41261238.7085466
M344T71_POS	1,5-Hexanediol, 6-[6-[(1E,3R,5Z)-3-hydroxy-1,5-undecadien-1-yl]-2-pyridinyl]-, (5S)-	71.4746	344.26168	0.9306	--	27155335.1692846	28607227.8981391	103929218.281817	99532897.8302367	12053329.2494828	11386056.3229111	8854913.80619179	11218766.2104873	181677636.952194	22587785.6231704	20662005.8542554	7225983.34558975	19943217.5820046	259256558.219759	10673176.2438321	100690059.80477	16343027.1532747	2707994.80162368	144801377.329012	204318906.884629	369987090.869016	76315771.3578277	12804582.5792605	22550279.126166	113611780.337924	41720574.8563935	130503438.213975	11182999.0876209	30482243.8826368	18627849.9526055	49650355.3735323	24481462.0530674	9816432.41084711	30096003.3378713	87849587.4706413	82503372.966634	90374003.1519424	375124315.357465	10189903.2751904	91735295.7946738	39235865.7569315	16934818.3232444	4203385.40302435	8777556.02214012
M86T249_POS	1,5-Pentanediamine	248.878	86.09636	0.9936	HMDB0002322	594700525.320591	611264615.220408	996697993.178492	1050664891.72983	987719739.788074	996943099.89062	826633383.278382	853099036.903216	1797839298.5175	1053565590.01494	1176223034.74212	1489972399.89858	856400903.365301	2095367255.43528	695858275.916632	852829167.530978	647633849.530295	792884987.994298	890483205.950039	1370675212.07231	794969315.41411	871626739.111005	1273598882.75589	926504923.308858	1424978859.5344	1038550795.82868	934370028.843565	1523614299.64579	1330069754.73181	1277098309.96063	1196658882.83342	1037952295.49513	715759427.666729	1110022343.26439	1359366112.16628	1085850075.05968	665689885.426274	762458930.745781	1221322281.02334	1012030527.02611	1784760315.39985	1168170318.24938	1273647289.81809	1334822723.15139
M211T577_POS	1,7-Dihydroxyxanthone	576.711	211.04381	0.1495	HMDB0030724	69255980.1444363	58771349.8053974	74392278.7936504	82552763.3648039	63208556.4014146	66204602.4953342	60040027.5976178	61505612.4096701	74512237.208471	66165514.322774	63541255.0225656	48905314.0566856	58047192.227786	17745381.2969957	51805381.8452122	74611504.9383095	24014054.4069573	81445713.2848591	82204950.8942853	50124079.1102414	60827188.7141628	63186766.8479044	51052560.2464315	60396644.3452068	71399837.0516316	106393764.170016	83006674.7310885	66152411.5724434	78627546.0362496	55908624.251695	52576187.1474287	53963122.804705	57211181.2246273	52270929.4713658	52299043.2104115	73589157.1683841	60956497.4710875	80178453.8341313	53052850.6546393	59026422.6655496	66022398.8450195	55475949.8855806	17986485.7407417	69571214.6826845
M355T216_1_POS	1,7-bis(4-hydroxyphenyl)heptane-3,5-diol	216.223	355.13609	0.0969	--	7450553.24850352	7944609.71364845	5076908.45070794	4814095.47073642	9026253.36755006	8831479.05428268	6855575.25676909	6911561.1467642	1407407.48245582	4092560.91108751	6926425.60997871	2027513.98932936	3535754.49757995	1363541.45094153	3679113.59745655	7415471.2259697	6519150.64071907	7040465.35809786	5694899.91179271	5018398.47952808	14857034.9251837	7957414.23303442	4978514.94240725	4357564.76977022	3693046.68844033	2635175.68542408	13349307.3063317	3841213.86089649	4621264.48719145	3651164.01691896	6956309.43596498	5453348.56812017	6285635.8125444	4635768.73301362	3625645.48082123	8300221.28916803	2506113.07221796	7182406.35366912	3971537.43328338	4717917.4930531	4972051.22479587	2794382.50847595	951261.234209918	4357348.3366167
M258T317_POS	1,8-Diethyl-1,3,4,9-tetrahydro-4-oxo-pyrano[3,4-b]indole-1-acetic acid methyl ester	316.712	258.14487	0.1985	--	1918327.18661783	2064162.53173249	2501149.31356242	2234245.01882445	3064450.50407204	3110607.14864895	5504362.85273216	5149696.72560391	7354952.41987755	6607767.58301116	5339998.14568147	5464446.23740392	1952872.52376899	8215026.96495649	3415925.2166581	4988977.77736053	1786850.19973113	1615104.10426531	3638693.96382584	3070230.19510919	1921606.47227195	3929524.86135263	4373062.22600646	3460325.64810049	5194775.91913917	4259932.86229463	1572836.86822153	11081588.9562591	4463723.99339893	5990901.39826935	5656944.49927169	3171798.17958655	3846038.88193768	4053441.71678763	6397744.51504415	3972070.22192637	1690899.1402856	1930479.71597553	3805653.93929021	4899614.2475923	6492747.93682654	3780711.11774878	5426988.08775182	4804753.62052628
M245T13_POS	1,8-Dihydroxy-9-oxo-2,3-dihydro-1H-cyclopenta[b]chromene-6-carboxylic acid	12.6946	245.04783	0.3896	--	2804843.45704819	3008226.9960973	5193618.53981888	5208078.74884106	5205195.75409128	4948658.47754699	2096913.25976704	1982508.22752406	1605617.98291584	6668832.27695005	3537970.34466568	2993060.2114775	1027117.14102516	1892084.92671259	620549.139375182	1838990.77863237	12497742.0311802	6017062.35510043	1544253.82165345	1954698.58674555	4789885.68405185	4466024.24768468	2555244.08514347	25038809.4018707	2512099.6867262	2885683.73547248	5924552.20034874	12373505.866213	3114454.8248311	2498680.93318992	1889031.04315269	2318592.23472896	2640548.76348916	1659981.73433252	2122521.45057971	1634562.5264393	2005961.20887246	2112753.64723813	2297154.73611184	1545732.51247525	1765111.52509845	2222696.14354721	1719407.81544234	1926713.03101543
M375T273_POS	1,8-Diphenoxy-9,10-dihydroanthracene-9,10-dione	273.0825	375.10681	0.5141	--	772978.257762679	633171.85112398	2814138.5853262	4353085.54292377	2439900.45273641	4096634.44129069	1556517.23036874	1511943.94410719	3646723.87888215	3202478.09962401	3634086.07895826	1037995.0448536	3652054.51949946	2576437.64399046	1723117.7292447	2800835.48622973	966448.785140175	1122809.10105202	3728508.56817704	2845413.1099156	3428234.05117586	2670459.62150213	1458950.97889695	4133171.21484725	1604048.8017286	2867420.56616079	3065968.36545638	2869061.96576057	2767058.75038745	4010464.87019773	1736091.39061851	2007946.58202309	2433089.01915375	2883445.70656326	2414668.83299862	1691404.64710779	457204.537070316	506082.187917971	424558.168506666	971325.71750571	2236862.12794274	1997135.6956086	2185885.08427609	1853202.81931421
M199T7_POS	1- Piperidinecarboxylic acid, 4-[bis(1,3-benzodioxol-5-yl)hydroxymethyl]-, 2,2,2-trifluoro-1-(trifluoromethyl)ethyl ester	7.138925	199.07466	0.7581	--	82180.5611045455	108664.15106275	1376510.18177066	1308060.77231588	1428869.23253847	1263778.81586416	1305498.87251418	1390947.19471345	1324446.74485415	1353563.1257025	1291890.49710615	1369894.36016552	1394403.63773127	1349237.90774652	1288888.32646122	1233922.18634916	1281574.11427217	1196380.76115478	1262385.68004761	1266199.35881797	1281649.72768387	1317531.11144016	1277404.53611598	1242395.51909149	2227507.15114393	1248847.44493213	1393110.10993319	1286196.76759526	2471253.03460773	1275671.27086808	1340293.12619818	89988.7893003883	1334037.01960204	1364898.58024225	1253787.64842302	1321676.32111087	1311786.26527398	1232632.33287865	1286008.36237668	1344248.53493856	1271828.66586018	1347917.11193889	1251636.23544626	1258992.95824874
M174T288_3_POS	1-(1-Benzylpiperidin-4-yl)-4-(methylsulfonyl)piperazine	287.785	174.12361	0.9873	--	1289196423.67165	1292457504.82584	360100600.26218	368108421.109221	199413542.864479	197342599.360628	1131958156.89602	1167766279.95881	164183270.828704	373105425.210789	346663757.389842	1145960988.22328	1515020407.17114	982251124.138442	913301752.509637	197093014.812226	1125657710.85086	871137583.501313	696221866.333523	1311495194.29547	445467161.838126	688047419.800668	564511894.194675	1502590233.21699	671647155.827489	456156137.788196	446292713.772069	271271721.283929	1050837606.02407	298108535.539493	714862170.197843	2061578197.25595	444758607.038513	175753535.748059	528360886.67792	133622505.971474	1125598803.39839	788221159.818223	686808340.690301	872538139.417978	2044421221.55666	698261380.236094	1401443739.58446	134552169.186293
M480T164_POS	1-(1Z-Hexadecenyl)-sn-glycero-3-phosphocholine	164.181	480.34443	0.9601	--	835459791.185632	828118890.925025	318431754.628759	305326415.344579	270385951.205699	269423867.349018	470137108.692896	467092213.503571	750946637.183314	85894726.4639248	442542138.473666	149580388.485625	149641821.548557	305689618.326578	51766525.3817718	1212268752.75645	332023056.08031	101942605.887969	183536336.470605	374049183.941099	643015359.938716	476962492.353631	76071068.5940865	65237593.4778872	562907948.697582	166603359.941829	1033445424.57875	195639952.690052	295466916.820514	369661480.252227	329907573.991791	137657162.989306	246107664.865309	202396086.35652	127182074.131426	455115271.658587	171879888.810377	346839047.264542	54466072.5533753	130519001.858081	424478512.979154	209518012.322664	17741798.4227461	133662811.29392
M385T24_1_POS	1-(1Z-Octadecenyl)-2-(4Z,7Z,10Z,13Z,16Z,19Z-docosahexaenoyl)-sn-glycero-3-phosphoethanolamine	23.7851	385.27326	0.691	HMDB0011394	766168318.01395	1001593140.53715	1501266180.12607	1011848059.76426	1495240303.78391	945445153.613238	550392599.334315	591633719.857616	315905751.607153	397840378.498986	412135766.895529	863564847.699355	926752539.372648	504182630.577035	389938063.186507	507118082.682414	1233803890.46778	1752165466.146	886333166.333697	1066007540.12047	1025283936.99549	1362361084.75869	1307129050.61392	913001013.231783	835897038.102814	435621656.716336	1177175497.32222	880883124.953314	810807855.775755	691925351.883937	722888205.010218	526857425.129058	464427127.783671	838028754.966636	464957045.095839	395234504.606916	223712453.589025	591597832.126289	509186129.688634	318945116.198572	595813677.271441	352635213.361331	530135035.31868	395651553.140052
M795T103_POS	1-(1Z-Octadecenyl)-2-(5Z,8Z,11Z,14Z-eicosatetraenoyl)-sn-glycero-3-phosphocholine	103.184	794.6037	0.9947	--	496547743.408777	295150066.00271	155883037.261715	347498456.046849	160227606.963685	168205273.498487	333744352.616525	357456256.040513	582935802.944823	266828293.693642	1742420222.99109	302503429.250679	456599204.251572	797967575.676238	176332756.326391	492703054.659847	657872792.557373	668013085.712679	272898963.4654	227910675.889509	56627023.5824269	183351660.928758	412809854.136193	194175630.52388	328850593.857944	758797324.776337	653631994.90006	94887019.9772669	715400085.206692	379654187.768202	806735174.775056	316857047.729066	527590630.703825	310564090.694224	442569804.480204	854325191.6586	875387231.208976	773395971.568659	441953759.021893	440167482.754391	472707318.238903	138650350.624218	305164986.942135	354150281.360331
M508T173_2_POS	1-(1Z-Octadecenyl)-sn-glycero-3-phosphocholine	173.28	508.37568	0.9238	HMDB0013122	327172345.424317	318820464.43213	265111849.334843	267497545.834248	237493086.580306	232833193.132325	359327771.725635	362550269.894702	227500177.091156	197926755.554464	369202221.197402	238023392.930119	126286717.698935	287892373.160977	75793289.8063826	667271021.434537	277400783.695619	126981265.002195	275265101.067609	541960998.298432	375651747.191862	393397330.131125	129050412.011733	249337348.259826	629733860.123249	269247804.945641	611462333.755068	444758297.934964	371389944.543642	500375733.458463	442317819.765756	215163003.80467	341667044.347859	362896234.978949	275156791.951912	710113014.257289	260555193.13874	375429492.054819	143700125.840987	207488558.080736	416501697.821642	288493451.551353	41057992.7118629	144754227.19747
M217T506_POS	1-(2,3,8,8-Tetramethyl-1,2,3,4,5,6,7,8-octahydro-2-naphthalenyl)ethanone	506.387	217.19094	0.1802	--	496501.751491957	370527.753361106	729306.370987015	491277.73171516	190474.34129566	390229.782195918	2136523.72071133	2000518.60391915	165355.430640891	1738434.53616333	982667.492854873	5885808.68476997	363225.209011677	4670275.47452213	574258.5444378	428420.254213086	2149204.77381269	1249892.55502214	2007444.69352077	1054027.44552684	2067814.99819339	124726.723914782	2400948.04726476	2252340.62095239	289165.387076098	181896.714714637	2075376.98435074	2410234.32972529	2125638.70268562	1512608.53252144	1778631.5707918	2003262.52745825	112364.017772512	2293201.45578343	283653.619124313	161699623.467229	255170.436942518	640193.242984058	207827.141005273	122107.687269772	2949065.36508704	4222287.34770683	457832.961673693	53323.494395717
M383T275_POS	1-(2,3-dibenzimidazol-2-ylpropyl)-2-methoxybenzene	274.816	383.19005	0.9529	--	1593155.5735998	1841950.68308422	3476943.03794344	3451338.05118209	7468414.84919458	7658280.10136614	4623992.85868378	4006406.85678331	13065642.9645217	10792705.3488821	5264789.61630937	5817982.89063883	3539615.39957839	20643818.7260854	15344859.3635125	19226202.9597279	2384887.60109344	2548227.08275489	10675375.0956256	8359320.4611824	3385617.41240003	9799971.96510795	3962323.01797229	7740162.63218719	7307639.58603097	6228671.4746759	2670263.71715278	12158259.5366187	7705045.98455558	10695268.031656	5665431.85247458	3965292.96581498	2595341.41311455	8219741.51943938	7575790.54558944	9517273.35321333	2257013.32339372	811316.599230152	3890831.6453843	7107614.32797588	6692328.07517302	4757774.2460414	14915520.4881483	12781906.9099757
M263T279_2_POS	1-(2,4-Dihydroxyphenyl)-2-(4-fluorophenoxy)ethanone	278.8705	263.07382	0.983	--	42268161.8263969	43169297.4073386	5960837.26262918	7985867.91241925	14337507.497805	14415552.6996731	9478033.8783667	9808853.23581703	9028513.82741081	17919792.1999894	11872520.0694998	24958161.6915178	18367826.1987176	9680408.82816142	4609268.5854089	3578983.59660252	20363747.5007576	9807338.84357656	6510481.27845641	9577578.22036744	8362906.06016248	5524832.97842289	6316097.5904254	14340620.9151096	12305218.8298972	10126973.495228	9279741.21347037	11738687.287346	19916099.9190713	12036007.5994564	10996395.6075724	23177223.689244	14489490.8404158	10482743.5790262	15797424.2010062	7297618.31195306	53835550.4892858	10327879.0806969	88162140.9948094	33454122.043464	18067028.133235	11668847.6485942	17563228.6351949	39498180.9475887
M204T68_POS	1-(2,8-Dihydroxyquinolin-5-yl)ethan-1-one	68.3376	204.06895	0.9598	--	11346306.9482008	11775627.583827	7959283.37420047	7594184.92356928	10272140.7150446	10151179.9887129	23683078.6064924	24900626.6816332	5650515.7005037	13274314.1871541	10462129.9426359	17684684.7865153	13722020.9326907	10420382.4531142	7409273.33159121	6563082.93520135	6313945.18285307	11894809.3297974	8131414.13518135	11418370.5606116	8402135.19287693	4099776.52925464	14825595.0032627	4476165.04521454	8405672.27550664	5350310.2794184	8715663.08981892	6227193.55323324	12247027.5650535	5823176.18021883	13153462.7836351	9084582.86978008	11710192.9094216	9769529.06994349	6355988.75007732	3379870.88032326	8304472.1616701	9669329.74014876	17983116.1964552	10269805.1821671	12631018.9859222	5111433.96408766	10439325.1155407	9051796.95609127
M272T447_POS	1-(2-Chloro-6-fluorobenzyl)piperidine-4-carboxylic acid	446.611	272.08927	0.8264	--	70060042.4195869	88686793.1440755	37012668.825897	38384047.0139959	27676917.561824	24793905.5328233	21336175.0455414	22787829.073174	10334094.6258712	5300756.34771991	6877071.96219463	5204377.4611727	8499708.19355537	29437665.6095836	27335716.3101967	23367025.1077864	139859282.661249	30556283.6105454	28518087.8625229	9066675.83604022	74630528.7098189	16691933.1611068	61089795.4699747	9661842.53171412	7969420.14323914	21628225.4732505	47115294.7477029	663789.982270437	15820950.1407159	9077267.92802367	30349910.7096481	16010180.6338767	6674411.71093035	41750391.0229992	27623946.6769085	24151879.6569212	7609616.00084891	25619449.2218451	5638319.95272426	16059075.7021728	9122484.33532179	18898393.9214966	1409484.93215109	4284473.72123871
M354T84_POS	1-(2-Fluorobenzyl)-3-iodo-1H-pyrazolo[3,4-b]pyridine	84.26285	353.98558	0.8468	--	63996669.3195327	61454871.9139926	59418920.2318938	56979139.4350657	13463357.4363119	60131998.4850495	56761315.6988873	60112894.3163947	64355058.5601312	56902142.1644803	60061125.9950271	62662567.6101725	57974231.831182	59024082.3835582	57052422.9567884	61877424.4793173	53068303.1230688	77299949.822439	58796835.1863275	58592211.2392692	57087126.2311795	60112046.8642154	62112068.0592874	61686600.1574634	51071788.725041	59724472.3681185	61181363.7394979	56916133.5943082	44916733.1480971	88693249.6402452	63152487.5298452	66960302.7851388	61809332.3366591	61293194.308487	59984927.9548928	66291188.0322323	58527423.3090794	66898375.1933833	61899504.610318	60406063.5027021	63546182.0513119	58598332.3899702	59099294.776063	60321559.8679119
M234T432_POS	1-(3-Fluorobenzoyl)-4-piperidinecarboxylic acid	431.555	234.08743	0.131	--	51577824.3183031	51830979.3304785	25022933.5299695	23399908.9616462	84089800.0293362	83023926.512137	91799339.3840151	92921181.5492216	6709880.26739906	12761145.0229102	38849800.701188	65555899.5525866	23726922.532813	3501585.37071236	14134600.1296996	7451456.33899654	29899348.6259581	85571010.8664847	13290803.6989312	11755185.2054795	27946935.887235	28859058.1172735	36630988.1719246	31140772.2165069	14808740.4136261	12638801.115535	20862502.7558637	46123227.3554183	26070046.800805	75961867.5951906	32744241.8160414	24929709.5191866	60165009.9723389	29112733.3050276	11815477.3274793	20669469.575684	11032512.2703904	15584184.3288682	17318175.2168227	11191430.6864194	20043152.4012365	34738829.7291757	36359441.8393087	36047953.0401804
M274T290_POS	1-(4-Bromo-3-chlorophenyl)piperidine	290.343	273.99917	0.9776	--	6162609.52744682	6834988.94721545	7531723.48456972	6953501.2298861	23357291.0737431	22274773.4416426	27514561.0986558	26267458.8519339	460415.560497154	2055327.64929584	5024030.68291016	6514819.0264225	363281.464833038	11857446.9853262	2116959.15873109	8504073.83476511	8807113.58253902	8832565.09754241	19157161.1481395	4249240.20359621	5394256.80958907	7389271.33333273	25059349.3996325	28526035.7034098	560159.328847536	322841.863068565	23807713.82643	32429527.0874402	6119850.17146438	25734389.360599	3985844.99162406	787920.378258133	414681.919314555	4677510.80349155	2185613.59790639	81748517.0247629	209367.217414038	44549269.5008269	4968988.78218436	1777006.38850777	815555.61507776	11648853.8788913	2123681.13343414	10503404.8041241
M290T387_1_POS	1-(4-Butoxyphenyl)-3-(1-piperidinyl)-1-propanone	387.386	290.20751	0.9545	HMDB0014783	17231504.3335103	16542195.4808537	30824307.6711254	31214647.6356416	23101323.7138542	24628022.8233238	27074833.8171484	28584241.31537	25237810.9336972	19627689.3204311	35588114.2296475	32124006.4690949	29718615.3098472	11413868.4670907	12606258.5805108	6473479.63639039	16912937.1527109	21214435.1585527	14966270.7712901	22913741.5061888	26592361.0985121	11616754.1209728	35744404.0421035	21657367.276623	35083261.0417757	30883891.1541137	23330162.7880979	30492733.37706	32054755.273929	29939785.0248244	32767031.0279487	37979816.6552454	29494921.9552053	30554604.7878404	35240397.8743329	9534338.65134192	16002517.1102027	25974922.8748206	19567447.1374938	15396586.1918703	31505399.4552258	26874987.9629114	24162689.292901	17258161.1270409
M242T301_POS	1-(4-Chlorophenyl)-2-(4-morpholinyl)ethanol	300.694	242.09016	0.9975	--	185324175.318567	194330005.859641	249695793.162472	239787706.511228	212507838.117099	229359212.042612	125186679.133431	119132901.27958	111242608.312325	91716697.8805955	132081089.344201	185429813.077854	207186839.064873	73002019.1968447	107875468.515486	49518569.3868551	312270764.343135	320573946.928685	167992480.28537	265713514.402239	261155261.880828	214456906.828177	149926963.147333	338169119.226244	95920319.5286731	99441890.3853271	206014164.966004	230930916.482302	178423473.476612	248164458.134007	132902315.597873	138578751.337793	97423459.7391003	187497516.00026	128901858.649033	67286076.0657635	105575569.336704	76282721.6576533	194460603.522265	98324002.9897922	201521161.914585	266319457.283162	183090269.001167	190193254.092374
M389T296_POS	1-(4-Hydroxy-3,5-diiodophenyl)ethanone	295.524	388.86036	0	--	5455613.38765943	6683422.18868463	5548640.7016256	5370376.50361489	5784718.30256884	6278727.36122735	6533969.0980129	6983976.61652374	5574380.71710715	5885597.42813792	5167299.54126906	6115803.52828621	4905795.15323148	5024338.3213849	2360466.08274094	1286805.56051245	5799451.21695177	6206643.24281309	4284886.44192048	5486169.0690331	6485897.25440069	5468371.54163843	5960515.16201724	4835893.04410418	5638652.26788266	6094618.83141626	6907775.90689232	5700801.6258259	5956329.13917113	6209963.8859362	6385047.31024087	6162630.633855	6446919.94792383	6023466.50558746	5635102.19850743	4977358.26579683	3190736.54536691	5396004.82435026	5594111.37479137	4775542.47442309	7037291.0512485	6005812.75923842	5944316.46110941	6199731.27383956
M179T154_POS	1-(5-Chloro-1H-benzimidazol-2-yl)ethanol	153.941	179.0406	0.2295	--	10614012.2317669	9551991.12451831	6629594.35536768	7278747.32201931	7497782.8993894	6502116.61126386	8371939.61224502	7771377.84729956	3555570.59425559	5280220.12941289	9312600.21528359	8231727.3601224	14887505.6012945	5997730.38800566	15553538.8010131	14417876.7383372	8326783.22065563	8609058.98459779	12887954.714414	10842972.6380977	8082370.94845901	10029325.9907288	6709816.97953335	9468533.29878951	12236346.1379605	7540167.31987709	10148663.1059217	8854326.85527407	10932543.5404456	6323591.29204471	8564045.53517609	10602488.3757029	16305943.2323555	6938358.46703412	8661417.24202437	8365836.00154353	12297153.1324313	13204080.4824758	9866061.22778102	10970391.7728089	10448451.4714749	7905917.74698202	11223111.962072	6662179.87485513
M403T379_POS	1-(5-O-((2E)-3,7-Dimethylocta-2,6-dien-1-yl)pentofuranosyl)pyrimidine-2,4(1H,3H)-dione	378.9945	403.19403	0.907	--	8181576.77599409	8064233.90382859	8437522.34503108	8731386.67775174	10019647.8676529	10256222.2471749	10469195.7869421	11435929.5143895	5957355.86062931	7081482.63573431	5025093.27548316	9294800.43299016	6084752.52012715	3200208.14380419	5290487.09199804	3791410.80254788	9407941.04114053	8173007.9306164	4447686.17379225	7791770.38415527	10247600.6579573	6403540.34581899	7291397.70228531	10788732.1694389	4921908.06711759	5629571.15301274	8893740.33146083	7264452.68720932	6676238.1698581	9568059.16748073	8937692.17898759	9317854.63460676	7450225.62013227	8952654.18634629	9399467.66556146	5718905.01757176	3687260.99049456	5958858.0457624	5606785.81416752	4311779.49858432	5921616.81409645	7818881.7321785	7433926.75930766	5334397.35303563
M214T285_POS	1-(Chloroacetyl)-4-(4-fluorophenyl)piperazine	284.631	214.03869	0.8653	--	13533239.3849899	13357549.67195	21766136.564286	21058114.1336795	17873272.9898309	18092653.635396	18118101.4333789	18145153.1731295	21192945.0649882	19958548.4354298	23708234.4297844	19615517.669197	18942702.3079372	19394530.6551562	17004823.4047253	19487210.0867755	16567499.2942678	15055958.0812235	19212637.7047231	20248216.1671428	17869526.8211549	16928186.5237138	16419656.7772006	20549395.7126854	20798034.42256	22469454.2906054	20183427.408121	19662311.1891983	22341655.0123577	19529288.4336407	20532081.4493478	17080310.5884408	18249348.5287119	21053063.9435476	19779324.9698739	20346555.5538455	14761055.429295	15845601.6003444	18126904.0114854	16100832.0353482	20155512.043441	22282231.4414941	22959983.2210442	19015294.8819837
M101T184_POS	1-(Chloroacetyl)-4-methylpiperazine	184.351	101.10732	0.9954	--	13484220.4242603	13067286.1209504	14290247.8864467	13829408.5636207	16274414.1850148	16243591.8954523	19356211.3076948	19874025.6153515	12335319.6613042	16527503.2531512	12264085.9221948	12639739.1596952	12890029.063518	12748656.1171683	12647811.1738131	13673021.7400674	15020933.9380022	14491195.7663118	12437876.6851321	13386173.0685557	14226667.6008096	18633941.0644932	12878707.702413	13255642.1257418	13624830.7566916	13275616.5345986	13111472.170541	11098879.451734	13367319.4639361	16367721.0023815	13432648.2262835	14777412.7095707	14145934.5689519	14348448.9001018	12219676.7817791	15259947.3380869	13646220.0967865	15039878.8580351	13019461.8180543	15073291.557122	12715768.9043597	15553033.9879994	12859388.4944395	13204177.3168323
M212T30_POS	1-(Cyclohexylmethyl)proline	29.515	212.16443	0.1708	--	17859742.4705985	11432257.3751293	6470139.27023549	8054456.06228556	15204774.9359414	20647268.6041342	9271744.45591001	15799316.9129287	19348172.6462264	8954122.38042654	7244897.25520737	23590274.5579075	9223407.78996461	9309056.26084648	7415902.38271208	13402269.8054516	7788547.21976488	8918658.07522455	6545172.99744544	4863835.85114252	7188960.60235711	8759139.19067286	10436746.8325024	2221091.98201788	10476476.9495247	11689527.1153252	10906764.9613241	12809985.4455357	11073718.7511093	11293093.5210634	8920293.45754613	7464012.92182797	16774176.7815962	11106076.9018436	13101007.5200152	10652720.6162134	15616738.6581368	14437579.4779761	9523308.99464931	8918644.27319878	12078635.817443	10260958.317211	12842163.8827468	10174528.0601565
M162T42_POS	1-(Methylsulfonyl)piperidin-4-amine	42.3885	162.0549	0.1169	--	1358218.99055389	1212020.58956566	1582297.75655323	1374228.43402143	896900.599966861	476536.204193376	24073428.1265951	24271845.7252884	4250160.34992215	10999962.6764719	860097.341962022	7881223.78302815	7908741.83589296	6599845.45704168	2707528.62281883	2025420.02901994	1022630.89444463	1031409.0755739	6045237.17484884	2155166.8709314	2181224.48476175	2175680.87927062	685702.459277406	9020986.1634399	2198796.3939428	1490350.34170724	1892496.7565006	6468788.7869077	3550449.72477161	2152188.66358568	2322973.55086058	4012350.96978196	2776042.25899565	10909644.7734428	3078688.05876411	7328952.39762697	5272645.82049259	5455640.74276166	13212989.362936	11745000.3542294	6024877.81632596	2690802.07625139	5311751.83220815	7722694.72911427
M179T513_POS	1-(Pyrimidin-2-yl)-1,4-diazepane	512.501	179.12838	0.8626	--	56381071.7994877	59112372.9370095	95490157.189796	98607359.6392239	87150330.0492159	88587861.6784501	76690699.5501586	82766579.0760061	89795131.3237397	81945256.4537111	102416986.275936	97207177.7804106	83299587.6982858	80928851.2276332	58192300.8522111	51607073.825199	101801649.057985	77906509.6958433	83234487.817724	101343742.271121	93225636.3138137	95478819.4017705	84470926.045423	79824403.1033046	83092630.6126572	57995412.951401	136878767.360923	111046591.295664	88676196.5326438	91146955.269045	86540247.1717954	61145336.1215468	58641856.6339748	74019621.0499386	95669923.5627544	45083690.1864391	33342037.1654073	30030504.0302974	54749958.6155289	54541633.0008625	135539609.772637	83579076.6597763	62745112.750521	63138487.7947838
M187T164_POS	1-(Tetrahydro-2H-thiopyran-4-yl)piperazine	163.5745	187.12287	0.9598	--	324106.842049264	239392.641390972	2218524.36668484	2321160.46821754	2579496.43054125	2132641.28777781	551136.688923814	175437.780071807	3673797.27414309	28033776.453435	5786066.76178435	1267349.69177566	1886173.25375085	19501783.9147458	1366692.7851241	2071856.92202489	34517949.3924904	2096766.85787448	13416335.6110002	8583799.38783333	713847.507648409	2188008.90067074	167058.860885187	12266990.0343835	2593793.42190952	461363.641764482	3125736.08208218	754565.712766571	2730101.23040954	181966.392729383	1658760.59941254	90791.2310352949	407870.510453371	108045.149196598	892195.925547903	305152.926471885	903081.826601394	12216607.6833688	123821.538216292	3065997.69670016	2981038.27817591	2544423.34103258	74239.3621853683	1697696.24917345
M649T389_POS	1-.beta.-D-Arabinofuranosyluracil 5'-monophosphate	388.5475	649.07919	0.3373	--	1492466.92735745	1467137.90880246	2682093.94883462	2532945.73912762	679939.64343629	662062.318138832	490763.588462528	539878.861289576	405414.317659264	2085869.52838362	4493639.76604619	93823.2914881911	2369781.30230293	1074023.25396703	4012594.56450471	7244067.6696898	2411877.9494835	938786.202946184	2102477.95128397	1860735.2835612	3145455.0682809	2122015.35130882	408431.980537109	840820.012044593	621947.695892283	191372.731742508	10936106.6091839	739533.729592161	927474.28179188	465510.907011695	877562.368461507	524324.053296303	1130164.70365187	625482.915566574	396785.265296641	2028347.27519723	550479.410788773	2840606.72094383	133114.866461575	657459.251112625	1478378.24122378	412013.701135061	887986.656761202	90956.3841855486
M143T495_POS	1-Acetyl-3-piperidinamine	495.124	143.11783	0.8169	--	15804364.0963684	15763430.284696	15449945.5103049	15077708.6768075	29672551.7528376	29274101.5801378	62288981.2218926	63230468.9231548	12177317.3654873	15662339.8223403	28715858.0501676	36179760.7913277	15086828.4892609	8015535.59828672	13963155.2276656	7439925.94379694	25468856.4809412	35384631.5325028	12411994.5196121	8477829.8273025	13938203.66158	15428134.2096735	39065935.6293293	16639644.6088159	30779407.3585601	21865397.4726317	17978049.8241427	58017909.1873657	35113063.7837738	34727232.5153919	44771035.4671852	31682258.4836449	37841733.7420091	47699006.9373993	17125151.7202009	23657164.7178096	24943881.716988	23907121.9234358	63500300.9978923	51460583.4429655	174878172.653808	25797060.8013528	48802012.6372189	24747919.7401269
M361T175_POS	1-Arachidonoylglycerol	174.5515	361.27359	0.9563	HMDB0243830	20106004.2515501	20583204.9464825	8806512.57903475	8801489.30978126	11256357.7535278	10987436.9239596	36826959.2881344	36790312.5177185	25393332.3006612	16589108.6584374	11774918.7533957	16917593.8259957	16659105.8487517	10445109.2430347	5266466.80916839	24311313.5641556	14996258.8173285	57087604.273512	10853646.892143	12299503.968569	14697945.4375404	9268904.92209538	16778404.7191856	45800636.8198448	54806381.4218174	9043293.16572916	16308774.5225293	19575377.8064921	46018869.7045252	10353445.0954497	21521723.2763494	12435687.8411754	15192396.0426656	11847461.4865645	11880893.4505107	8629646.22064185	10997576.2539148	17801759.40036	177614940.039015	13030122.7413172	20506216.8221587	16777857.6298872	12396942.4181542	95731220.9392255
M596T165_POS	1-Arachidoyl-2-hydroxy-sn-glycero-3-phosphocholine	165.213	596.37061	0.0647	--	335388764.648376	332982803.686356	162839345.885746	295417340.555391	305105069.249086	314279656.836903	411371833.13816	399686340.740741	102949210.157063	172001557.545068	158836789.551144	301249112.325889	107178155.424453	179681072.310903	172772386.707446	142993689.554543	255556581.212035	930942584.245089	56192962.9720212	112600421.911709	164713141.929233	234342875.620865	208277516.456114	143390926.668882	278458286.903207	303502906.183309	220168771.239253	307492818.479167	234926186.772752	170694840.556778	251822974.929931	476927427.376566	122107046.601176	366107328.033525	275605381.410006	115842512.666067	54078138.1777665	141734464.00086	530940405.788566	65003557.4025861	165636168.515507	319120432.786947	263016180.084564	199208677.654308
M149T494_POS	1-Benzyl 2-(1-ethylhexyl) phthalate	494.031	149.02331	0.9989	--	93539727.7413182	36120302.5818001	55725997.6116183	56886426.3115473	38626898.3044641	116010089.391122	55204545.2374596	58096216.8186443	58246019.3030003	56849784.6210968	74557234.7827266	42506671.3470587	79957886.6918414	49594247.0011314	78299661.2149931	71625916.2818584	59484856.4957034	38279761.2480779	80179100.1782631	71166298.6289663	56202752.5117343	75349572.5072579	61806613.6231406	98847605.3288304	65729662.9044742	78021478.7294173	54409791.0991902	59286756.9874844	70959199.7086223	12544676.3795695	58455709.3186783	86507577.1135491	82824248.7625809	68337557.2948732	140623069.626101	54197688.2832235	112696128.523391	55244417.2651812	49200095.1838539	63791692.1129648	1217076.45295596	70436395.4918391	66135226.1710743	77611219.422756
M454T272_POS	1-Butanol, 2-[[9-(1-methylethyl)-6-[[[4-(2-pyridinyl)phenyl]methyl]amino]-9H-purin-2-yl]amino]-, (2R)-	272.41	454.22719	0.9565	--	809648.313669599	647272.158665627	2077278.69289595	2046624.43083789	4798477.75649534	4347845.19736249	6751983.06202635	6403646.98897679	14877172.6371391	12898226.2273099	4975948.58163614	5730586.05496945	4011191.41507877	9981454.81606283	5590041.43291321	13174141.4781571	1785015.89670123	3454690.61300441	4577908.1876038	7829328.05872401	2016310.80489198	5915853.8593709	2265469.55584318	5064843.65076225	7407123.29474569	4609785.67730512	2085436.0313713	8803896.69258821	7128561.360336	8853599.68460243	6455096.1578822	6356151.40317794	3422762.45156784	8007547.75037433	4836323.63206996	4126794.54663908	2715997.30360062	262109.428583454	6737561.18379831	9095715.2674203	6464187.75563592	3679797.88789483	14702282.885871	9425357.39885814
M125T578_POS	1-Butylimidazole	577.966	125.10734	0.8827	--	20380915.8228591	20371833.5430649	12134083.0908318	22862790.9037752	17578571.7064976	17499703.9068789	18008659.1126718	18382091.6076832	18995893.3504412	18509214.5822944	19747050.7199999	10389126.8415102	20857786.6678366	8254820.0882688	20304859.3391437	20873131.0118995	9331803.30966104	7255400.10208363	7587505.98687856	9307611.15662671	8069335.88651351	10349589.2986854	20761971.778818	21575663.7840849	21057806.328898	150112.557920069	8989912.7428376	19938183.3045245	8642597.93667025	19035865.7947474	32269701.8980746	20324542.0969376	20494431.9149397	19863269.2157555	21119003.5206405	18332553.2986364	19096506.3001974	10369522.082059	10427961.6639907	18112290.5521456	20475645.3182632	21228393.5768858	21586486.7271306	20895790.43444
M287T467_POS	1-Cyclohexyl-5-oxo-N-phenyl-3-pyrrolidinecarboxamide	467.476	287.17706	0.9289	--	2575313.64993873	2790404.01343317	3371792.58350199	3327236.27846937	7928343.44536652	6365150.46752735	4224613.8573063	3740637.49250127	4568350.28776007	3673391.61040177	2760679.69702625	5524283.76243483	1927191.01419181	8274590.32636247	3144309.10908664	5300840.58722153	1523668.75031112	3411671.56365131	2208083.30745699	2930662.39420115	2188510.53378922	5378455.46716884	5928784.51390783	5027366.88910731	5058923.22711554	2929564.83201387	1592903.76995261	9154238.46317196	5095478.74293901	8462114.01842507	6872919.02587659	5157369.680342	2175443.98562771	4741822.81639955	4983351.55581386	2084901.96177474	3236491.87921311	1142320.08575483	6882523.35490741	5349859.90910231	4496321.88802982	5645141.04430297	6337558.82816909	10318837.2216082
M133T145_POS	1-Cyclopropyl-6-fluoro-1,2,3-benzotriazole	145.335	133.04299	0.0002	--	17324433.0246916	17463840.7557666	4093907.78691691	4728150.71393354	6140271.08300554	6718986.53919096	17591734.9248759	15955409.8009721	3175621.47922068	13272636.6822905	1611175.34775301	29803549.6659487	12058115.3767805	48587478.4347925	95685571.1365944	1429733.34080823	11737711.1590763	43442284.6934585	6280482.39691294	19269936.9006119	5717231.53736238	6610108.7822577	12795302.3063196	7779218.91195402	7471911.75682905	6462502.6542442	3352768.79379328	8786570.183982	20939259.337495	5997157.19909769	34175956.0091097	9888406.74602852	5838932.66541076	2136113.51799582	3967188.63905561	3552016.17963135	9268754.62332959	20712970.0003091	112021298.891934	3428606.02330586	24243744.2240172	26889291.1879251	16736716.6176505	48024332.5246004
M879T117_POS	1-Docosahexaenoyl-2-stearoyl-sn-glycero-3-phosphocholine	116.854	878.56783	0.9992	HMDB0008727	302594680.614248	292513753.289651	896552510.774974	889994950.928909	570824628.197478	551586471.388792	100476267.055827	91984075.1277747	44394793.1959922	66751143.1862685	37747518.4064194	235430637.127874	305694206.94827	141587898.132496	75242204.7329959	151745427.913588	524831900.997278	416737786.783031	341863401.910899	506366759.08734	607372449.051619	251252138.605657	302580680.478572	633691355.961829	346658811.346508	140027926.614118	862142769.900374	345896063.213922	169090995.861136	163127624.566701	158951671.585258	88820842.9911905	102273220.788113	115493652.59102	143157066.851494	174926003.990642	36274413.7600894	95167799.3148026	137787084.411392	33017183.6755276	120672873.659122	68845376.8149656	88116045.0498336	71711266.8107272
M316T283_POS	1-Dodecyl-1H-indole-2,3-dione	283.246	316.23428	0.9275	--	8596322.9033905	7991275.85227038	15434757.5962411	15873547.4469926	26058608.3423557	26698724.2477009	8749457.22031407	9535347.78832053	55080059.8007928	19668167.9790879	11445557.0750485	36545364.8424128	18337536.6134589	7281718.80993993	10067889.3829553	10037000.241955	3550169.5990272	10192306.2015311	12233990.3956036	27197628.586073	11577976.261833	10639608.571386	25495954.9989402	16543835.8049237	43177827.5821377	10815310.5667457	6880985.28481535	37548041.5637831	35973995.757588	41004154.3286419	46203472.9591052	35448310.1919155	7253022.38147438	25571777.392223	49521714.9239616	7326849.228998	12951832.8261789	4332671.16412857	34581513.6814114	51513384.3171916	31724638.2484068	18176213.5375733	48389879.9808956	91455364.3173809
M254T87_2_POS	1-Dodecyl-2-pyrrolidinone	86.8349	254.24778	0.9872	--	174488762.084272	172628902.987067	126504973.927254	76702482.4016218	231443238.517415	228315844.627667	284786054.209773	456298840.929471	152141885.23536	161633730.281285	163163394.619018	78094079.4506423	368342606.566095	738388846.456603	503894354.451002	122543498.990717	79142840.2182876	265394871.526674	84292154.5512947	247197261.762628	116132559.732458	281127390.154209	142377376.232062	139614034.679507	205297459.602145	138747327.29649	104311053.087522	95043792.1625703	123125705.252945	116091520.878361	352219487.615226	257305563.212105	275561472.21764	218370494.890695	156771770.293552	112589369.073451	110691140.184826	172309271.970861	92774860.5108917	100285286.401242	136299240.794095	75608566.4665293	131324399.690379	47912071.8832817
M111T686_POS	1-Ethyl-3-methylimidazolium cation	685.787	111.09162	0.7533	--	10091513.4989806	57972618.2534093	7837030.01359737	9458768.99199329	9855892.48327479	9613615.63741781	9799942.21822674	25109141.3673631	12852015.289714	12039659.3352162	10429701.0798004	6994786.8562687	9610453.09184458	11853253.0494642	9863057.71872986	9609887.51489686	36073797.9831906	12338242.6795627	5795799.35029691	10552254.1595445	4971500.25294119	10164882.2107823	5848147.99546342	9731161.46485518	57080835.9760354	10815020.6123721	9196100.69541919	11703665.5163468	9478992.343532	14575174.7530792	58577045.3263258	12043109.6357256	10743650.2926184	7070035.55247811	25785987.626921	11975409.2045803	5698712.45983436	10264038.6103705	6362054.34098796	10654955.4366455	10967601.2681587	17163638.9680017	61464640.4537865	10990480.4065403
M510T171_2_POS	1-Heptadecanoyl-sn-glycero-3-phosphocholine	170.718	510.35504	0.9943	--	1005590556.39692	1036035601.13586	384180244.284537	352467002.072335	579330161.563472	671960976.746042	400422650.083025	413741492.66739	298303304.6937	319301549.838935	263695081.754665	341076111.844571	363515313.11154	630106883.274438	213516335.803082	613443646.261087	413079970.70763	404212970.449358	216142076.830329	834871985.164097	630214831.630599	641579578.438073	252196426.865639	243044070.091162	535357594.131037	159064458.683251	628172733.38694	285108848.28389	328205018.981036	287509374.831586	569247063.437733	261636445.462012	304979453.848949	485006050.625117	244510243.30743	248017712.922553	176309233.63759	237318998.451841	258641354.673899	219882482.359771	289310414.803765	308444249.444237	144163175.386661	351620471.191343
M393T220_POS	1-Hexadecanoyl-2-sn-glycero-3-phosphate	219.673	393.23993	0.9398	--	3675581.54346221	3540422.54989881	1752085.01109316	1732094.97548698	1777164.77673026	1777197.88000125	3775354.0130239	3602977.66479095	2217086.52712307	2121264.38680061	1925848.86286512	2762068.99047162	1337911.58473074	3589533.52982043	843685.5208526	4085260.24586028	2330640.32824525	972845.509931814	968254.563332929	1517549.70795726	3177780.24524537	3174394.76610912	2131938.16426893	960713.656145674	4654307.03654739	1284550.49922451	4749252.77071207	1347524.47026046	2319991.00009545	2483394.3709405	2642238.86939841	1771740.86088239	1454692.38864498	2163567.67117103	3276901.63684105	2279642.6529162	1840790.14394261	2257813.95764684	1085459.5754643	3525801.043803	3725352.05102044	1800680.09401639	1598371.51960631	6078306.67184247
M769T122_POS	1-Hexadecyl-2-(5Z,8Z,11Z,14Z-eicosatetraenoyl)-sn-glycero-3-phosphocholine	122.166	768.58905	0.9991	HMDB0304650	173177165.646878	116580618.754344	123888712.758359	125270623.788889	203968359.363384	150199993.984638	101523429.120118	94672574.2900657	78524134.9583924	115629385.841764	248630884.614256	101912147.047338	240343021.520206	133238313.517645	93850940.1302488	207527395.356	201691045.36157	185066354.228288	135774667.941477	69542185.4971205	177417128.483181	146820850.290192	115315963.654099	90107312.3325225	167086533.418972	111528069.01117	154743809.048302	93602052.9516089	187751326.431587	186565805.609126	128106154.253332	115292855.988904	87868424.3595811	98226670.2764167	70151493.5045001	381808245.757443	140513012.186302	142038118.089167	82747726.5868489	124937172.965052	80170066.5343537	99661793.3643921	148159201.519936	88488453.9319557
M769T17_POS	1-Hexadecyl-2-(9Z-octadecenoyl)-sn-glycero-3-phosphocholine	17.30995	768.57791	0.0503	--	2676275.63243726	3464422.23679259	2767064.56939326	2860292.2625116	2744125.06409894	2845864.72393955	2521295.45015569	3084832.38394647	3582833.03202545	3404457.56061612	11005052.4016874	3179071.6866405	4038207.98978867	2173894.01484377	2905950.27884161	3104467.53146629	3636299.66864871	2660558.45818987	2655827.15016627	2564406.0383265	3947710.60271748	2560211.58250043	4464088.44483898	2734808.38402771	2395198.81197994	2907416.34246299	2576154.53323619	2870286.35178789	8550428.76320541	1793487.82431945	2503644.60478962	2240432.36034425	2581397.60515422	2266321.5958008	2186239.56770474	5600328.5180544	2995383.53893549	2153663.28321477	2791071.31204239	4548309.19210984	3189232.70148768	3662616.36836276	5997476.39681314	2567221.74354455
M482T176_1_POS	1-Hexadecyl-sn-glycero-3-phosphocholine	175.913	482.35954	0.9767	HMDB0010382	503656869.970325	526949500.892782	339705931.859724	338830017.138749	343358698.380743	338231697.19263	425305809.992159	428985462.910744	315034032.776922	260991406.190103	478261010.21019	343309015.340888	145265239.561728	396568672.105881	90821509.1600059	764476298.996884	295415668.017347	158264478.619571	245004014.038319	608944601.349055	524823228.711265	416969007.504429	148998959.54681	322638339.14205	700024066.278903	242326397.435162	803263234.414863	547052274.646654	466519977.627857	676709788.5789	518959645.374197	306379311.948	328179013.502942	534900851.083568	297357892.712358	594585805.004705	289477268.628854	446834677.44094	225218061.323551	249697474.331089	499138179.973685	377275260.792313	57924821.5198237	222263924.594324
M413T90_POS	1-Hydroxy Vitamin D2	89.8106	413.34121	0.7458	--	363501.044372706	2215300.59119075	161353.146294507	173861.811422051	152869.021668015	11162937.3355508	806936.996184334	827823.220193409	6065962.88613242	85937357.9218496	2507999.19181376	1185120.36165341	1446061.1041391	5547896.38417826	696651.834974676	6981005.81449545	7427841.8665932	608920.601946891	4519145.41575164	1096585.47345417	204360.083211362	9821229.98693673	3671671.66933063	30557896.023427	2137360.20665168	156651.575603387	351358.919376731	60831222.334129	9994192.45969805	453850.196638897	1348679.36510804	533805.95940072	522253.647936343	182357.517295507	565394.456090951	2715167.05868999	840265.213461265	211278.905087066	1279917.85790879	1654051.52465865	2618856.37765406	1030090.34358827	5092858.99803575	1040922.77135875
M602T26_POS	1-Linoleoyl-2-oleoyl-rac-glycerol	25.73275	601.51835	0.9283	--	11976888.1358515	14310769.949048	25623326.4120999	25188761.3399445	15018482.935335	13382034.1506813	4439606.60816488	4436612.6661365	13617466.7183198	6816261.03861383	21929378.3900773	7660647.75133578	8378797.59495534	10674264.524817	7994446.4046315	8038741.87576691	8471546.73775473	6480311.75421629	8918567.41250478	7803108.00262716	16980691.7698233	10747668.3408476	9517742.6494209	6754720.04726904	7789077.60532534	10178913.474978	7032293.57988213	4844312.08654461	13368332.3407929	5524536.46834913	5536898.12650719	9828120.60059624	3010245.41216537	6076979.47967794	6679583.49081895	35604382.6539448	13386196.2261286	11635347.2105892	7390424.95347329	14030114.9432501	5827723.68796643	7586440.15457824	9127364.98603584	8874312.41276429
M542T312_POS	1-Linoleoyl-sn-glycero-3-phosphorylcholine	311.926	542.31927	0.2248	HMDB0010386	103264.423909549	339767.052317925	57306.1508060488	264029.774724951	343676.607362551	84249.7146399898	728271.031287542	806237.418040574	1455125.74518352	660481.073532764	234302.921226181	663155.210667029	47494.37047518	1731504.58008191	257156.632407003	399611.22834365	326057.883820759	161861.517923728	387236.238348885	230240.868720414	262153.24479494	357631.769420537	472725.811843863	416832.236985446	1047919.82909919	1078830.53714135	33769.0921482598	1172832.31857447	565194.968784507	450489.91646285	427868.251913291	725429.073113292	314446.089875975	255027.326434488	1283076.70441312	210712.200901731	176134.88730616	66361.7189935236	209673.929409225	390289.099804808	180451.930336217	91473.2312109852	696838.737129064	54338.7768981946
M111T181_POS	1-Methyl-1H-pyrazole-5-carbaldehyde	181.1615	111.05527	0.9845	--	64853156.6039762	66829047.7167224	94774414.7930434	91199325.1330664	40621950.3738104	39242547.3894723	64039419.5879869	37391689.2506532	88183489.8133625	105418266.27392	69872274.6688301	87841206.4684262	83345282.2919275	76521707.5373793	60443131.4706869	54904833.5514485	52889981.8545925	72778602.9970286	61734072.8561786	76518453.2255991	79278778.5238991	62258254.9685069	118699688.965618	37609657.8379626	71941659.8168232	122755602.905086	51448209.8193458	103223273.785112	91581122.4192127	108324921.293729	112339470.363134	138362878.795185	109208395.854096	97051410.3245131	99542852.316167	131322034.938441	80478011.8020452	71022975.0610468	85930895.7517077	112826697.203458	83609796.0429119	65270729.6354886	94792282.1066967	82180935.7241862
M190T132_POS	1-Methyl-3-indoleacetic acid	132.337	190.08959	0.5768	--	8826714.29924315	5401714.75456132	39519546.9622995	38881045.1817206	17471018.2909442	17310823.900089	2513811.23238087	4120698.26912974	21396197.6381384	19503216.6941165	9936900.59448197	15198921.874159	8876379.4928963	21578820.1700166	9552876.28003688	12089197.8586759	1260321.24437358	2455849.82407442	19419566.835915	19328004.3149416	35797342.3597757	3946332.17135467	30206341.6877056	15863232.4887865	16907567.229445	13467687.9955441	10807315.966125	15880939.9530471	11621838.221412	17257326.4796575	24664864.5872772	9317397.93071273	11946638.8144592	17468666.2567689	17588569.8210165	8267715.29982031	17976193.4353341	23419586.3735947	25987514.4657968	18830821.8244515	8952961.93342867	3869900.65853188	17707605.7803961	10604703.8969836
M170T350_POS	1-Methyl-L-histidine	350.351	170.09238	0.9326	HMDB0000001	72093253.8896044	71754236.7181962	45950096.9108657	70760430.294806	23024908.3114192	24310056.3521374	161341530.339392	90431078.7369253	135398711.147725	69979584.6161024	69670631.174577	39015288.93147	37851885.1217741	106649441.559896	21887247.1271301	17038113.484297	13619205.2759427	16451699.575953	35292712.7550076	96800157.7581911	155461067.298773	83462590.8759211	148484179.504197	29362499.294608	53957385.4414427	67766495.2451572	41023101.5596752	53241846.6118707	44719466.4538603	98143225.4706593	64975380.040845	78770802.3704547	37989739.4668655	107582589.480763	72084629.6474095	47539251.043437	35272715.3906783	34126215.9316505	58243495.1761056	34836415.2228349	55808511.0530939	41460148.1909256	49755888.6438506	53537379.2918519
M282T260_POS	1-Methyladenosine	259.802	282.11984	0.9382	HMDB0243935	17255557.5514984	17618127.7207252	10864703.060326	8949264.28413912	110607205.082634	114005635.84794	5850109.67896497	6149388.8203505	3378627.28899394	3011893.30173491	3881107.70661169	3820063.55050572	4393871.46289234	6532265.30405716	21124171.8165108	88463305.2862677	22615116.7974464	11059537.9441922	3758023.65557677	15543582.4018924	20425664.0134424	18859511.9325833	76287635.5466333	823580.151745087	895788.408309176	651836.37168369	27386911.8874648	2351508.78056877	10730188.8816045	3243190.90904716	3561381.1380588	52271150.512267	6440387.03198362	23691101.0395467	41315469.5185637	7871755.62751336	51332413.2650191	89981896.4289352	6672414.052765	52921173.1884159	40437341.1643435	10723004.0595584	2768845.57881094	7476186.95194329
M115T65_POS	1-Methylhydantoin	65.40915	115.05015	0.4466	HMDB0003646	11128484.9706572	10706893.4146886	15482838.99111	15676937.7468137	14383951.1058074	16114090.9068609	35633132.2513954	28747113.3780917	23052691.8328448	26301809.9697509	16915476.5038395	25195373.4121888	15449769.7679812	12805598.813169	8976825.87163566	5182708.96320347	7443024.19756289	9325597.98194971	10147995.0701157	18970734.8254337	11042731.0604392	8460561.19457631	16804328.1774539	15298621.0933568	25157060.6160189	17479652.7791788	13771886.9493446	25183711.6846745	18905198.4423737	27158363.8556784	25748280.0413553	21482470.3826806	23313261.0702965	27356331.7334475	19797169.7990193	12281237.0693696	8060020.06199127	14147846.96897	16248164.3071542	14697335.3992613	19121905.5098727	18645916.0162202	24772243.7144728	16133225.9186205
M490T177_POS	1-Myristoyl-sn-glycero-3-phosphocholine	176.556	490.29083	0.8198	HMDB0010379	52744440.0448137	58448602.3893155	16801235.0061692	14441337.0383186	30196763.6513745	29164455.2985654	35483669.9917443	37344254.2434235	24111012.6859457	13773905.3229818	13885493.1387356	19214065.7822117	27969257.0011778	22998435.4258519	15709401.9514917	43265711.8925877	20545534.7815387	14071845.0860097	13966661.3898473	41233659.3398264	31993632.8519253	31309232.1995771	11447757.4568029	9071860.06344087	27277266.2822456	11505918.318582	27363800.9476217	12596150.3435896	18052519.2500603	19566899.5558354	31573550.3386228	18053803.6330824	19963662.2164592	26026783.0467455	19788786.2850995	15389312.8491757	10528993.7328775	11955550.7004861	27831687.0443441	9153089.58852759	11770602.1248981	12341250.6074794	6748845.07539647	20595369.0396834
M813T411_1_POS	1-O-((2E,4E)-9-Carboxy-8-hydroxy-2,7-dimethylnona-2,4-dienoyl)hexitol	410.802	813.36886	0.0462	--	1036226.69125457	691516.144700452	780017.262739867	791622.226759583	2788381.91192466	2937636.78994994	193924.845257125	300602.450214858	2032018.71101144	1597577.75245279	2488163.53681828	14151362.1706079	1207891.90924717	801910.351255863	402812.755091617	588660.455528502	609862.715944649	1505664.54850283	739092.602041007	4886903.95709881	257919.495981134	783716.140218377	6349552.12397356	2266587.92416269	1879209.06063168	1134921.13029502	427642.996545568	6190937.82759416	4282510.7778237	7183508.59341733	5211841.50720808	2487922.17004903	1012546.66209778	888619.123205342	7013220.08532512	835954.965886154	780549.501274652	351299.896601144	5818586.22246417	1021329.39820374	10004898.363141	5051156.98827239	7971015.52917176	5279898.99794622
M645T493_POS	1-O-(2,5,8,11-Tetra(butan-2-yl)-4,7,10,13-tetraoxo-3,6,9,12-tetraoxatetradecan-1-oyl)hexitol	492.617	645.34351	0.8087	--	2316036.04652326	2503229.59931321	1793383.78907667	1621609.08831244	1582328.74505779	1333784.88343713	3019805.38351322	2096516.49117888	3933501.36184948	1545452.19433551	1305799.50296952	4873636.75928252	834933.471789483	308506.483710923	423102.684714693	78142.7400779926	778969.670165909	2816816.18168176	472933.244992474	1560377.08777949	829625.207128902	89295.6136051529	2644152.67740273	2276490.25523902	3455604.4375412	1421099.38979854	677667.842182526	1920234.14484855	2553580.21900776	1880693.3245012	4048322.05036291	2537157.23773154	1367515.67275486	2899325.78045143	2705617.31778175	817801.933169864	525890.226313863	474828.066713786	7313551.53550861	611618.904390653	3366150.43994506	2342787.64045634	3363054.54045391	5833064.36276103
M572T202_POS	1-O-Hexadecyl-2-O-(2E-butenoyl)-sn-glyceryl-3-phosphocholine	201.693	572.36144	0.5149	--	1328737.50408912	1283938.2407586	2897837.82235873	3103919.64229017	3535455.14823593	3856003.48725316	5612373.22469436	5481926.99001134	2602102.26448951	4432157.95954362	5803777.10755961	5268369.40805921	383031.878462143	610079.816135596	267005.38037768	814436.856615888	15252688.1486547	7929012.89850531	138745.105088217	1368427.12001501	3092883.63727393	5290946.65328684	2298047.51310888	19705071.3466659	3358453.00359508	7264382.06913864	2749258.02629852	47737451.2206873	8825914.27560507	12896218.7709696	4176392.44277337	1941900.40125606	3901490.28543904	8626072.29941744	3079645.43152101	1686989.93651375	1209972.83919465	4724915.43553565	15396518.7331925	2831913.47447805	44446473.6893329	7157441.99296792	8451626.61331306	4421411.74750307
M578T368_POS	1-O-Hexadecyl-2-deoxy-2-thio-S-acetyl-sn-glyceryl-3-phosphorylcholine	367.99	578.30425	0.9789	--	25139110.6161594	22420250.1507756	48477499.1504536	69166196.7977121	57436621.7077972	58657641.7000214	45630249.2788656	46278690.423769	11462127.0175959	26193820.5615348	26297694.1079383	31126114.2628243	72781728.3518945	15292476.3005486	32727958.3508846	17721696.8381275	50736486.5832473	54250069.2236508	41989208.120373	44461780.0690495	63614849.2040875	45335332.3849879	38756362.1406691	52461791.1937598	28829841.5123298	22961045.8290847	57258153.9234091	25346940.5321836	45685495.2281447	28135931.0404634	48530964.8962809	46922009.943587	37879715.1332015	53721677.2824672	24742805.452415	34344789.9536341	29665253.0903804	18863920.494007	18269233.4148612	31084920.9742796	38797215.5765064	29372475.5916976	16439055.9825948	14533135.4104065
M548T173_2_POS	1-O-Octadecyl-sn-glyceryl-3-phosphorylcholine	172.636	548.33482	0.5294	HMDB0011149	70633358.2530955	58033557.0054396	14102199.5594957	12682516.4142837	33698609.7547069	33976666.0711199	54846215.1495212	55139493.5403826	25526386.4709108	35821422.1108871	15578958.7722795	15799579.0646498	20160639.7795421	38863825.3231929	30223652.8435244	195200366.761448	12010600.5008455	17045450.6689572	17081792.4031476	45626833.6771276	44841768.8381373	72384675.1810377	9008059.78736497	26724576.6032701	32717068.7748618	17734826.9081144	49370736.4062264	12962802.090622	5565390.99276786	13196816.9326875	22185619.8259783	15099355.0790774	15055140.7749793	12838267.2708705	14038892.6033416	17620989.9022503	13934530.6135241	19971221.0412887	6288140.37537356	9274891.13578514	11432272.6327753	2574040.55914506	4879610.99255861	4863126.13378601
M184T404_POS	1-Octadecyl-2-acetyl-sn-glycero-3-phosphocholine	403.774	184.07329	0.9892	--	52384683.5986472	15010006.6833956	8615232.32030423	6939640.37063645	7911291.24423126	8356516.61377503	13295712.046895	16259528.7557035	10944773.7668628	7075932.43001964	7760010.96853272	8600556.04658533	5684950.52051254	15022520.1544455	5601244.86487945	4601799.53083557	9932038.67717591	36708694.3713357	5227731.22774725	6022187.21882553	43546981.0480498	6552638.13113022	6940090.42833844	7041616.37623448	7399505.12975044	9212638.20254217	2399791.45128701	6659866.04624299	8430077.01234406	44734568.4259556	8992314.08366166	11999560.7532962	48875807.4300431	6284150.2786883	6380997.34638468	7461111.66941875	5777487.03421684	14533185.9951298	7531364.52083538	4644869.53822549	11349441.9424257	35024465.4329356	36501046.6758312	38187456.3076762
M555T380_2_POS	1-Oleoyl-2-hydroxy-sn-glycero-3-phospho-(1'-rac-glycerol)	380.189	555.27856	0.2367	--	769449.095012083	430822.819236598	1451979.5322409	683793.451682253	483546.04998971	1111126.00042798	372164.870540798	482107.374609107	3417570.06866713	1529532.53902888	915960.701522099	2163947.82888411	860159.965220417	1207416.65861988	585937.271082996	455056.036255046	518240.204188383	3112407.662323	1555653.05346732	1575282.13684951	1990741.96635027	853778.447819436	2701811.57616765	1417048.78961808	1680786.98162164	1657279.55670407	1031599.98942969	2523875.15410983	1411728.53329351	461853.494463296	1000114.15174448	1647043.8663326	258010.102676968	1160429.42575942	1993040.65537971	1241020.62522314	578072.163130443	487250.805730635	1800463.17817675	1715774.63498698	5176911.01161051	1331119.17458564	1698621.3924816	1044892.93922284
M733T127_1_POS	1-Oleoyl-2-myristoyl-sn-glycero-3-phosphocholine	126.6185	732.55271	0.998	HMDB0008097	1054592080.83782	1532040053.6009	1702617879.69115	1827525210.13439	1489998777.13128	2013747019.05245	710433558.906607	1000597741.39049	954474532.199658	1388798697.12432	1491554899.59362	685484008.758944	1552256959.00318	1367828442.39059	1579181254.05142	1331413342.81133	1510484498.67861	922693892.048449	1529920426.8226	1256545737.06701	1642372759.65879	1357969543.47119	895056934.271873	1046400411.30702	1163605214.76833	1468442316.8902	1086128817.30462	594888729.971395	1145564085.0964	998082267.494334	1134172978.95656	888122207.537957	859636997.020945	965286702.121567	833522923.4212	3532935438.07524	1051632874.96393	909288222.875913	703042393.775906	783439977.125255	507271021.804016	748498813.773347	1070758021.01101	781937145.265987
M339T175_POS	1-Oleoyl-2-palmitoyl-rac-glycerol	175.196	339.28928	0.9789	--	66946110.5779486	71932409.0324338	19535533.3490366	22778018.6134344	29623268.6230943	29017006.932168	67590931.4240436	68756618.4731958	54879388.0486436	25357129.5858238	44193685.5667234	14792441.1646524	25643180.235672	44675874.0131481	7489982.05437395	83698464.2064369	27184256.2238684	10739102.3068896	16852975.1820865	35419581.877403	81206133.9361512	44136454.3641777	13572473.0736876	11631430.1444151	79506094.2348733	17790934.726546	46598976.5169196	19598013.5388625	26042361.8881637	34159240.6912672	71207732.6992042	22875278.1332094	24233578.1115672	43023180.5602696	23015947.160924	63190757.1111842	42552265.9423638	46266987.6499312	24368116.9351598	23640231.82321	23362571.8902539	26935312.3232868	9398634.51761629	29440552.820655
M459T173_POS	1-Oleoyl-L-.alpha.-lysophosphatidic acid	173.274	459.24862	0.9698	--	14174323.2020981	13551528.4845955	11321615.3037993	12383317.8027477	12171497.04781	11480809.4159316	16000396.5614734	15452856.1644979	16720025.8825954	9922108.25444927	11773354.1378786	15479436.2750832	9589840.07429338	13650771.7122197	6812227.41110143	17588098.6986331	12788202.2603412	10966024.8057941	9934054.48258965	12786811.7864712	16708465.0166531	13419618.9783355	12084790.553304	6856278.26277444	14692536.5476918	12912835.1061517	13960753.4957073	12338255.2546709	16332983.900578	16488976.5421432	18887016.333203	13459366.9684455	14839198.4237254	15676652.7907607	15686348.9387867	11867369.9877616	12386667.4895464	14358763.4947954	14362231.7304448	12135737.4121062	16546049.6717866	15115832.241755	9159645.43095691	18513511.4335283
M544T164_POS	1-Oleoyl-sn-glycero-3-phosphocholine	163.649	544.33919	0.0734	HMDB0002815	1066098230.53623	1057359180.79297	390595307.924188	381327275.387086	772983153.693826	767194309.612167	1633039179.64067	1610622165.96633	835471914.722803	525949287.635496	415644494.486123	1051459998.52268	422627332.343837	279236241.666812	548043952.496081	332677731.005508	768112927.233955	1176098375.73166	264304060.822217	1130286003.11599	463410005.699056	492593475.287063	1376104943.4939	436525683.788942	798067039.6439	252000559.615123	515698352.684357	793823316.731919	640801177.041971	867540979.874005	2098905200.09696	712789326.396801	712743094.69419	756371911.954729	462736020.064289	726052679.910118	408102552.672585	701823958.029274	2728905459.08566	520392073.217775	797964119.047415	1708784050.10275	654224024.375557	1222450948.42672
M785T169_POS	1-Palmitoyl-2-arachidonoyl-sn-glycero-3-phosphoserine	168.7385	784.51112	0.216	HMDB0012361	3474836.84816248	3693720.2971056	13577230.8387439	15239069.8279319	12025520.7552096	13653145.6180541	6287571.87870748	7714076.05157027	9940103.28541398	14548920.0231884	22899025.9884456	6174337.41387921	8990051.06249326	13120502.7379148	13396634.6264233	6232017.65311094	17546669.2163444	14878846.9534674	15377075.8000102	10197928.667233	16689237.0223271	9242967.72171592	13042059.1318548	8296742.72315305	7670831.11507451	18818126.4103524	8613612.71120521	5351139.33693068	17655228.8492346	8439199.63021847	4404590.48861802	8755612.83019762	8580329.15312425	5308471.1328597	8612624.16983934	20548518.3519039	20825318.0792253	16955213.6223854	10267506.3866244	16304652.2667447	4255788.52534377	13028815.2763464	18241390.5989687	12491854.3995433
M666T213_POS	1-Palmitoyl-2-azelaoylphosphatidylcholine	213.018	666.43416	0.9955	--	254861.473323142	317574.026361679	357558.344297384	552732.352280273	508477.762599897	1018975.10981975	1110554.97244707	1546384.4960845	585069.588666428	571162.290137178	998653.025096578	428462.328550723	1123373.4470206	1210097.81051948	1017151.75504718	1181494.68146022	1052086.6972385	484770.278562637	1302547.37799144	631345.363478282	669792.931364312	647944.266059097	527628.127502431	441013.778342592	1161059.88754067	1153358.05051071	331870.801548544	245179.850873755	1246834.30041861	74151.9095446942	331791.412469943	415685.515393594	1023709.51183046	1344947.01478924	1032135.28504759	521110.526551123	374300.640956141	749581.439621977	292391.750861811	597710.04729209	1228837.36908179	1133093.84844331	279248.605927498	1241413.33553978
M796T62_POS	1-Palmitoyl-2-docosahexaenoyl-sn-glycero-3-phospho-(1'-rac-glycerol)	62.3867	795.51456	0.2283	--	1356639.93725671	2689714.37643966	2717748.72353096	5459753.64486194	2271672.18013104	2628027.48274865	2138624.23885437	1864939.37476613	1689329.51408004	870427.965772744	5531828.33948202	1927057.68342812	2532399.34304553	1586691.97053029	1621161.59093866	730318.327925693	1186954.40639933	3159405.44234186	2861027.5183239	1739237.47174528	3661190.07801683	1814144.61966055	1240754.90368907	387437.117128902	2443650.96481141	2878591.33691505	2389148.87347796	3274974.06197926	1677318.5290926	1425370.00717844	2570821.42182438	5255837.07914832	2007354.25018537	2035219.73535622	1950004.38427078	3020495.26821971	2269451.91823495	3877948.86513924	3049851.09664379	3334737.49793301	571558.381208315	2387248.90451487	2753497.33680784	1840684.26639786
M807T111_1_POS	1-Palmitoyl-2-docosahexaenoyl-sn-glycero-3-phosphocholine	111.0215	806.56808	0.9984	HMDB0007991	1084529934.50696	6416145299.98967	7415579730.17606	7590579184.14823	7506164876.24956	21443206041.5959	7864391257.80392	26159321767.3212	21432013945.385	9517721136.46382	41127192037.8932	14750368486.8347	11483881501.8986	9911044509.67868	17403329193.3781	6031171475.34679	28617415794.1928	2332818184.22092	7794290461.58833	20150950155.6188	7131605622.34693	11191926750.0667	1387801443.05098	9087647635.71899	11727844755.8571	11853095911.5311	5876151298.09892	10383093814.7257	14132766323.3123	10527227437.3042	22134513244.8573	8422737902.79003	7955848424.03347	9473000731.15107	11025559684.5377	5521958978.52868	8885424146.20747	17614982368.0886	21757888968.6962	1118855758.36738	21840965112.3516	24990459529.4095	28611237501.064	12263822330.7082
M632T486_POS	1-Palmitoyl-2-glutaryl phosphatidylcholine	485.959	632.36137	0.5923	--	61676.4363196017	56144.5925287626	128430.756965359	113560.801973458	359545.105487998	130891.446184837	729017.17363751	1513377.07902661	625737.661007455	204245.903444292	1404782.4065601	1952191.81178879	54080.9820058559	1132173.08163902	483185.09236632	420624.40983324	1227068.94525275	256478.073788981	288390.063129928	451305.804531333	239966.951380814	78392.6227063841	1461466.17346638	553473.788261038	1683683.18267725	276813.830899578	113560.801973458	1065034.69890068	378513.925305317	489685.489081528	2242870.63222174	1129245.53098591	59138.4491904582	190244.866573122	1297276.93051689	442063.916922185	234671.992147978	257506.446672826	5749938.11721179	499047.981195889	1263159.00135216	81395.2456043429	952974.318860595	7181410.9592066
M679T130_1_POS	1-Palmitoyl-2-lauroyl-sn-glycero-3-phosphorylcholine	130.4705	678.50623	0.9992	--	40232372.9993113	37638801.634093	20755831.7598345	19854381.4234368	41879752.8401483	39529800.4581732	25322009.8352968	27336393.5309507	19900989.0888798	29010755.3258549	31473802.7707154	24846795.3914218	49003327.1085619	66732219.1955521	101299656.682129	67844549.954639	24628545.4650414	30128783.4368077	67357382.294319	77586806.6263076	36079499.6094917	47011190.2256635	20223083.8179629	32806573.3633863	24529541.2210643	33857448.4166619	25522703.6070886	22508795.648228	25156917.1466773	32789579.2961681	39307678.1022794	31665587.1261737	43443036.1634413	59951584.2900049	33829658.8539648	71335541.1502154	15316979.9756628	17339819.8310497	11883828.5175126	8858726.28124578	9675889.64793218	16000407.5955808	13676465.2300741	19384135.9612727
M313T178_POS	1-Palmitoyl-2-linoleoyl-rac-glycerol	177.795	313.27363	0.9961	--	175220020.094202	177297106.987007	60698666.6250383	40272053.5000113	62747283.2878095	61709627.7514061	132700431.9209	127989233.396844	96191014.4178303	51391193.8313696	112590874.533131	48817795.2123917	56869680.7600904	127970742.12407	23419982.3499477	93275477.5448158	61264479.8571084	34139870.2541055	25771167.5662168	52838553.4707833	90778956.8894719	136403259.586117	38510779.6514023	23646092.8381014	174718767.420411	45184836.7219344	123526275.239003	56806104.5830001	71577485.6344461	114206673.761042	131817026.276452	57182282.6854115	54924647.4029063	92278102.0341965	81282077.789951	85187484.3074858	82199781.7629312	66700357.0225972	72512555.5135821	64714662.8836134	70787233.9840453	74802175.0740037	23086393.8241829	83684790.0313739
M759T126_1_POS	1-Palmitoyl-2-linoleoyl-sn-glycero-3-phosphocholine	125.872	758.5681	0.9978	HMDB0007973	1332030126.36569	2317270902.04083	1533402693.41422	2638433746.61794	1787584689.97066	3005713774.53393	3433963981.11479	2078234802.15379	1759382380.96425	2826526371.84992	4018140662.86528	1843907383.60594	2675336847.54289	1994117671.93058	3241100724.06079	1468186371.86305	1628193755.24021	1463530951.68305	2656910456.28462	1319575891.06636	1963557600.13884	1937226859.22251	1892155093.12816	2454030774.60022	1923350353.60548	4983545320.24076	1354663161.71958	1605611022.09589	5583431835.81102	1677173312.59581	3609547473.03403	3767373264.05598	1860450892.64811	3218235979.36839	1927478093.74387	5236001838.8864	4878465108.82738	5087547274.88192	4319352207.49782	6427752450.97017	2163399560.20241	4495725541.07981	5973014558.53236	4389695487.25837
M719T127_1_POS	1-Palmitoyl-2-oleoyl-sn-glycero-3-phosphoethanolamine	127.2155	718.5372	0.0506	HMDB0008927	191923112.88728	205608324.475435	260792684.002184	212862972.982265	210711381.490983	214177577.671176	85284105.291104	93686957.0037884	79482807.7210704	117760653.234081	119559417.001057	60930842.1705023	269742698.398958	234416478.257715	308931272.255896	357720359.201557	123235927.837508	167853908.044813	265915020.583516	292647431.05467	239537687.286124	278105302.019936	85565962.2044503	155877125.600281	83987647.6739692	108094591.664776	211794139.079163	73424457.5279953	110742687.67836	70356702.9908402	132860800.993611	106832228.671791	114640720.167405	97330120.9663387	82538335.4969439	259549287.607435	131162982.525303	119146882.328295	80684768.5085956	94360731.7258859	52904684.9465802	69109362.8794765	91068596.0753433	67466527.1283965
M578T26_POS	1-Palmitoyl-2-oleoyl-sn-glycerol	25.8932	577.51852	0.9151	HMDB0007102	10405595.0286812	16044447.2799216	23207137.6400013	25861935.6471454	20944404.0299227	25749694.7795841	5441758.76640442	9745687.17109628	20692588.6686832	8531665.94761025	49125191.2672218	13205598.5012923	7976750.00136558	13204012.1266242	16402592.2346008	10048725.4357417	12258825.0513466	8503151.90661766	13073073.5964515	9145183.8264948	23109450.3703658	12903216.7035587	16277018.1556122	7955783.76405776	7972278.92960359	19107298.6875994	3438247.92296829	2468574.31974412	36226585.044683	11203050.9630001	7323429.77332357	12265963.7373444	6128250.92369088	9068009.82989334	11730823.2037384	61180508.9368232	25265246.9791606	12490905.4032775	8179026.33922912	20314070.3348147	4912147.58345216	13483203.6315381	14695037.3451904	11577310.1445713
M751T120_POS	1-Palmitoyl-2-thiopalmitoyl phosphatidylcholine	120.069	750.542	0.9831	--	17422566.0261607	22189787.9310233	5999416.44416313	8885224.88476114	12916231.8002368	12424346.1769853	8746120.17048849	5483958.71787956	5511096.71039777	9895983.51431559	23289420.4422141	5460641.98799277	15078956.1753619	12957510.3225828	18424580.1715065	22471174.5703529	13489245.8879033	12310948.0711271	14620362.7000158	13131024.8062637	14174188.3340058	19061534.4497692	15744367.7489664	5139380.05780826	5336924.54576747	7982892.45797181	13759650.3054439	3540770.62345286	49229799.5100738	7396760.27453621	8155453.45582905	24086354.8669483	3908211.82545664	3379177.26240606	3400857.65693709	34030142.6302135	12448211.3475039	2600233.38220686	28392191.1192363	6021956.06427378	13760227.2185503	13320094.9651658	24185090.2654545	9636891.8383219
M496T173_6_POS	1-Palmitoyl-sn-glycero-3-phosphocholine	172.639	496.33932	0.9913	HMDB0010382	9008907592.30175	8764646644.71906	4286484682.37965	4353841382.46269	5550766794.82191	5497958836.19287	10089977147.0831	10142227898.4653	10802387728.633	5050761803.81938	6607323056.45188	7636839069.4184	3509875578.98233	6435313517.21139	1852894118.73062	9957035947.57024	6535817355.09117	4936077690.71827	3492501575.52948	7663712724.05721	8231504921.18854	7055823476.90952	4680715847.21632	3326632847.64801	11235862778.3095	4608832089.73249	8929725828.04162	7154112832.72283	7793193031.02299	8497829867.4829	9978012688.10589	6042640986.4929	6244151035.09788	8616942470.6386	6475619658.82839	5761600119.53567	4703962654.08247	7422373581.45058	5781230325.56141	4211347196.68175	8053459102.89352	7569254836.86451	2887732570.77312	9923634692.46628
M313T19_POS	1-Palmitoylglycerol	19.2083	313.27353	0.6984	HMDB0245964	20202954.7293808	20969718.5576762	16264185.4261278	19558244.952613	22411146.5967803	21303564.3045063	38166256.5448288	41713251.5078344	32195958.8352822	36819394.6778778	81438964.7001488	24731273.9673316	17461062.4082775	22593730.9958955	23890489.8748208	13134182.9332937	23401102.965911	21382999.5634164	14344298.7139106	17193675.3761335	16807771.9471702	13507407.4144909	26064701.4026687	15647775.3307414	32671087.4504894	31560363.049577	14104199.6863115	23383821.2567308	43834359.7467467	34892911.6677688	33880875.3657989	34177648.924176	18581571.4439344	29380805.7972441	22773051.4734133	18365207.2982598	36057046.2031599	35742358.9880385	34854373.3771631	29104354.9185915	27151975.5420584	34203277.5818039	31374305.1618425	21459538.5648195
M482T175_2_POS	1-Pentadecanoyl-sn-glycero-3-phosphocholine	174.565	482.32415	0.8737	--	1201960436.91236	1242565646.08684	543995492.444171	548496237.850598	647638555.112664	634380671.197893	895328068.458905	920163713.775816	771494588.980546	405017451.759486	711475763.237573	386549611.404081	507815178.424819	857046887.333634	187581694.448364	1303124128.0743	605889042.623072	326975238.386432	383645224.176095	863657679.703322	1151905828.16046	863293497.591141	280379662.033371	261905243.67594	1001124068.38109	350603820.331525	1047102309.21066	405445819.224771	559046864.571727	655751905.175927	878046560.802265	415987665.472027	492491224.373631	607278723.813679	505831114.151435	636246763.440419	612240907.513477	637355460.36521	367489352.199524	422790914.234332	499144773.753985	533521658.664001	197824141.936728	606597161.124104
M372T286_POS	1-Pentyl-3-(4-methoxynaphthoyl)indole	285.855	372.19507	0.9695	--	2704659.9039119	2402818.64496547	2887498.35904255	2431122.85489439	5262708.31582986	3739109.49886	1295478.05751139	1543150.05246183	4823537.01376609	2395419.5911209	4805651.17308381	6113258.04783702	2988698.4257484	288446.483979825	1162592.54641994	1205118.76567504	3480120.77801454	3434808.26245031	3138606.05748456	5356473.19803142	5186346.50659158	1895244.03579444	4479273.8148876	2551962.80874241	3758735.97664279	1371182.14514604	7118317.76382298	5564060.21038441	3716062.47667796	4770252.31961706	3854667.14223135	2223371.22394889	817292.794214271	3005107.68240349	1738936.54907527	2309004.03769383	1339546.15959946	1032903.83935015	2966965.00228976	1790083.3318372	4928025.10866873	4120217.06844704	2321188.39119913	3016046.17606439
M173T89_POS	1-Phenyl-1H-pyrazole-4-carbaldehyde	88.709	173.07087	0.9772	--	33162295.0910934	56804338.6055467	82440761.5761484	82242894.1396941	81095645.8682781	59511715.5198056	55915407.0198681	15806486.1935944	63805936.5802087	28523103.9788131	74738878.4875281	112960041.867761	47058864.5476418	48039593.9876223	72932327.3743076	32777847.9092708	38935229.6607645	36237553.4626627	57338836.4075327	73413413.2172197	17748719.5032852	47797122.7306989	21037822.1164238	48448125.5251146	93302393.6742357	78176837.3823372	987267.106396525	38355776.0175173	33977968.2061582	39384822.7840323	99324172.6283741	21962933.8430907	51062518.4367694	45616135.5174807	79288738.4903689	115825334.873093	36419588.5869111	39494124.1233369	29654936.8023498	247756.443443493	108580269.254475	85885846.1184325	83818671.8894682	70909631.1765288
M463T291_POS	1-Piperazinecarboxylic acid, 4-[(3-phenoxyphenyl)methyl]-, 2,2,2-trifluoro-1-(trifluoromethyl)ethyl ester	291.028	463.13557	0.8467	--	249120.985090256	258626.042629825	142771.882139938	246680.237144758	555940.574779135	478862.845572464	199216.05131454	218569.948455885	466961.876920463	477469.737260966	107297.968512314	390651.7768017	182638.163914219	800423.271038961	42521.9893151666	39235.1398901158	236663.781304229	124119.730690343	110017.620105283	669254.506871869	279373.240672107	339435.122251794	212453.121825457	441400.756129955	218271.967629728	122294.971338708	269797.088138455	870348.914825028	255892.623198989	458545.531565116	267099.360966646	150111.171909082	60000.7986709293	377662.017752771	366510.427339504	350623.455717258	147411.049274532	129316.975203345	175262.736361659	276036.474119267	319022.698597588	267357.225069621	345601.54717071	261248.851560274
M691T342_POS	1-Piperidinecarboxamide, N-phenyl-4-(3-quinolinylmethyl)-	341.912	691.38824	0.8757	--	1017280.98654482	853389.189758203	3305851.93715662	3131584.54898352	2708458.94620954	2790738.53273525	1205050.10352486	913265.607074807	53681.7771561112	1306588.41618399	1334303.09994148	223041.391868524	2070535.65546752	974576.398259901	969784.488111014	1448167.0868196	2130658.12278907	3032166.0061396	1202617.97295708	2281374.68336135	3944746.35415754	2441190.98140982	1285875.45721419	2227890.61572801	384025.359868797	2898917.52835821	4192190.54391281	766129.631504278	1611900.96277091	985745.065683963	869680.592917938	1091934.97500337	1959030.85715455	3419753.06062101	1261936.80806923	919716.869700917	320091.647945677	667498.758108846	727379.148847324	587468.913555535	591881.544681083	1122714.3951322	205220.112123083	460928.216135429
M496T427_POS	1-Piperidinecarboxylic acid, 4-[6-[4-[(methoxycarbonyl)amino]phenyl]-4-(4-morpholinyl)-1H-pyrazolo[3,4-d]pyrimidin-1-yl]-, methyl ester	426.963	496.24034	0.3169	--	1830397.78322777	1993188.33068883	3721309.63394708	3859857.38472202	3264426.15794975	2916642.97294871	1204182.80101476	1302463.08608599	1790519.23939656	1653280.71361945	2957332.90390262	2501829.23930185	2231536.69748902	620915.400425855	870887.545019837	464647.952138586	1709079.46302689	2076560.03726784	1745184.91360395	4244922.67476391	3925740.20588555	2776328.04319564	2074299.84557078	2960476.91567875	2656100.67526861	2326011.16899733	3263190.49242182	2463815.52598437	3067555.53820308	2023587.6971471	3258877.56438641	1683069.36927551	1704521.27022587	1959659.40966551	4371654.09062244	3464648.39578648	311529.13917418	1384787.60205111	1266691.33964347	1607477.55726037	3607790.68280175	2264919.36739103	1360908.68704716	2453806.90716593
M473T387_2_POS	1-Piperidinecarboxylic acid, 4-amino-3,3-difluoro-, 1,1-dimethylethyl ester	386.748	473.28296	0.0003	--	6852117.40491065	10919445.1686021	13448529.1292192	10823220.2380537	20054995.685936	10297806.6877336	16301738.340019	8750466.59865989	16620042.3058307	17836290.0753794	12247110.1871025	18111960.301507	14799137.4621557	12039766.6317289	8597851.12559499	8581616.53472125	11589666.8446787	8388226.32359584	9766208.30787609	17527273.8637852	14456707.8326114	11784160.6874986	14046712.6928373	10280791.6875154	17509672.0313948	21422926.2801474	6059222.04770441	10381669.5947406	19487492.625778	11265965.7544151	9434669.59235286	13219144.0429137	11496445.8076747	9138455.43791927	6942073.83706316	16332293.878466	5873060.03317982	7172724.29647001	17523453.9795551	10647069.2760272	6794183.6454455	14011235.217607	13466693.7538995	10809943.2412436
M835T36_POS	1-Stearoyl-2-docosahexaenoyl-sn-glycero-3-phosphocholine	36.11675	834.6125	0.4855	HMDB0008057	755457.676531126	737296.403141506	985611.078419068	1005350.88242167	1460210.22743968	997474.513801737	1019863.51901294	898167.181317382	581431.129762799	688645.471686723	607583.210467018	1201619.7817647	980537.286653777	745442.141037006	783360.152168401	773593.893833527	853937.253283585	726325.470570592	617202.48077041	994325.234091	1051941.74710656	909759.946040453	1009000.03154129	1006619.9582065	942629.347582094	1273160.18633867	263735.804020053	974563.316330752	846319.82977677	834301.173170186	874415.435382479	769457.38587766	836093.413062276	1922268.77199337	844737.006983539	880075.219866126	1065862.18623638	647783.627588395	735070.506027555	1258462.84719332	608636.120913582	1165731.79306172	1192134.25400168	858521.102428406
M652T167_POS	1-Stearoyl-2-docosahexaenoyl-sn-glycerol	166.668	651.53366	0.9491	HMDB0007179	19660109.0125113	18432857.9892661	51202522.4314926	60247523.2458473	63865571.0713385	67415158.1011458	13564621.4925509	15139742.1575845	31941223.7594591	33135955.6520586	98403898.1374892	18849039.5639528	25089043.3664542	33203436.804247	26744571.7359129	11899924.8645434	53942837.7810231	49360104.2938448	27679536.3029623	23457558.1863507	55026318.2078958	44435740.3561603	30822735.7774884	36922525.5546966	18412790.6790227	42151706.6002238	23131427.306472	14297567.8836366	74408684.773067	28988846.7018058	19915218.0319379	24583651.7679158	17334931.829866	23498533.4777938	27250982.0298456	76063019.122434	37778081.3322223	29413761.3641934	22030039.5607805	33459811.7752316	16469426.4643143	27057973.8684859	41129371.5941036	18644469.7043801
M568T167_2_POS	1-Stearoyl-2-hydroxy-sn-glycero-3-phosphocholine	167.3	568.33928	0.0683	HMDB0258493	3113323536.34556	3072754349.75971	2067243227.4931	2114160008.09829	3183436358.73519	2993410257.02745	3423845141.04082	3337517339.86518	1912241419.12002	1507874995.38421	1932246797.73433	3759526346.4142	3157089497.8658	1252035798.04469	963370096.245543	914337242.209307	3083252229.34566	4696486896.03923	1518869798.40861	2172200303.26385	3103130158.74684	2165571242.28214	4021920767.31603	2633897555.73452	3032303194.88878	1426707858.18114	2087711250.78442	3500596503.49741	3211180754.78378	2368584080.15774	2518767040.50643	1936021518.67699	1610418767.20901	2790935280.91652	4086331368.45286	770408873.102546	715728846.218368	1411184208.0111	3123166786.25212	793851657.853297	3085918357.49448	2482526344.53193	1695966964.05128	2502489574.36408
M767T89_POS	1-Stearoyl-2-linoleoyl-sn-glycero-3-phosphoethanolamine	88.598	766.53698	0.1506	HMDB0008994	189834.673931081	371540.600249045	136642.298191649	547106.5943223	186297.082050091	16490422.0897923	294379.912386984	1260617.67607443	293305109.275584	1481338.96499045	1613372.82641549	6561582.72824508	133077.771066962	1165028.45441889	417921.159053764	433935.271665798	1041302.04001946	67063.292523584	748189.339133439	1306444.27635465	459249.959804917	13018147.1622737	240641.784200885	14259032.7578749	203050.610545558	828085.354091099	547106.5943223	3136737.52952	3907867.39700164	170124.254238634	416788.14106082	111738.493196526	570150.56418407	866187.621582064	7612034.97607852	302300.708333802	4402475.7981479	256888.949423262	3172322.94466976	193800.236964422	283965.723827475	417961.51364826	2141395.31871504	280927.930357311
M604T26_POS	1-Stearoyl-2-linoleoyl-sn-glycerol	25.8923	603.53398	0.9116	HMDB0007161	4947846.44854696	3136893.66004133	8829307.99529039	6264410.69481844	9021344.01588655	10623064.1533888	2715685.80327439	4420118.33911628	8848868.92411054	4301089.21978302	26845582.9422991	7825887.33570565	2926684.02415447	4071020.30143634	5150611.2393577	3629017.91045329	5422762.46846995	5251103.08623251	6078713.49323126	4042745.76230365	9968338.15033487	8256509.99318145	10608778.6626061	3544411.27949922	2441681.14828637	11523799.4346883	1832257.64269187	1041892.55697798	20759309.4429916	6188340.87122498	2218630.13409591	7069186.29038384	2370909.41227067	3135077.40313975	6756111.01610755	29487522.1286024	20310997.7712745	7704506.52532892	5422056.25796009	14371243.274782	2922412.60582177	8347157.08472689	13802728.8033228	7904581.08606088
M747T33_POS	1-Stearoyl-2-oleoyl-sn-glycero-3-phosphoethanolamine	33.3219	746.56149	0.0857	HMDB0008993	1246913.5249289	1506631.51631455	1524146.09564778	1708651.75878161	2235883.59294973	1489320.67269381	1402650.53779104	1539224.00845876	13137360.353699	995598.934275761	2509188.06503799	1603951.79340451	1407792.49274814	807563.927992511	1137559.80020018	1404297.05372545	1482998.37202429	1090067.55088239	2892312.80936815	1377745.51391219	1244448.61603621	2245870.4146647	988077.337037324	1208926.96911459	1421388.28342963	1152272.81852309	1101307.05661225	1717396.38602925	1525204.83711818	1352091.43598016	1392888.49005675	1127835.39236976	883092.553867312	1446210.62668204	883821.377788407	4440496.53427048	1717535.91524033	903206.854309755	804852.010321606	6662199.9880019	569385.870687586	1811545.92764346	1964693.79629697	989924.077436302
M524T591_POS	1-Stearoyl-sn-glycerol 3-phosphocholine(LPC(18:0))	591.1045	524.37102	0.9751	--	1688819.90238091	1570363.49005967	1938875.24350676	1649825.43356097	1751679.72638115	2137721.00173912	1694356.91279197	2071622.03985889	1886041.20072837	2542315.35117989	1301060.62822564	1665994.08199067	1171937.22177138	1597481.78520605	951262.060352323	2056857.16778541	1872056.17318668	1744323.67419715	1866293.09216584	1917091.78547971	4410321.93666289	1973235.32854161	1640766.61779373	2723830.54795004	1376095.21969094	1427365.87629341	1745137.80450394	1851449.9198432	1891133.53195315	1984126.73990354	1993626.43447236	1723484.41884307	1181409.82396071	1732730.37160164	1523168.37240298	2210855.20728909	1607744.31198902	3796479.59168021	1523883.91577929	1979344.24222034	1288699.13447484	1697912.02690293	1448638.93000907	1568886.88809486
M266T385_POS	1-[(3R)-2-Keto-1-methyl-5-phenyl-3H-1,4-benzodiazepin-3-yl]-3-(m-tolyl)urea	385.388	266.12353	0.2596	--	6608235.0575179	3700302.43033256	1167834.86884327	1063899.44044516	1935058.5580723	2389675.63223101	2578756.96756473	3910517.44499375	601415.082111525	1711360.16795051	1255096.41608782	1703373.11181232	1903180.20775536	683688.281593005	1214243.04687715	1116821.51225948	3185200.02071104	153248289.556497	1117478.56050992	1676043.34442677	1947638.68003566	1534909.62061084	1814217.28400712	1422383.27526951	1975317.58380457	1585312.30219943	1914764.77018405	1041794.08218591	3127315.35042607	1147890.45847691	1067805.78901078	1173551.76169899	2305420.7516029	1763298.42987276	1587427.12842862	2599772.47050812	2397767.95451182	6524411.29495104	2857869.81332506	1786642.38931762	3781285.66309255	7727347.18589028	325673.280295784	2903898.418227
M348T191_POS	1-[(4,8-Dimethoxyfuro[2,3-b]quinolin-7-yl)oxy]-3-methylbutane-2,3-diol	191.249	348.14424	0.9029	--	348491.502333373	354583.998449081	387888.123290081	254686.491310613	366212.60289377	643047.318748013	540905.851806293	739998.138032332	700856.693486092	477395.277129083	632981.424917859	353216.161500399	953425.205693747	699413.667115095	917146.419712158	862481.702797005	605683.380094555	345776.686203526	840390.315679798	411828.414707906	754189.759054433	545390.614944384	314537.76472489	356578.430288033	651259.828960376	691490.343110119	535248.003170228	412227.832964932	550243.883715912	61702.7755127708	384771.306181537	384254.289585115	769665.940428752	559191.194522615	662465.114827892	293613.886414714	508175.258788857	776582.584191955	357353.094055172	568824.263211382	670061.290978748	598013.393394278	296147.652640946	856527.272521672
M124T27_POS	1-[(4-Bromo-3,5-dimethyl-1H-pyrazol-1-yl)methyl]-3,5-dimethyl-1H-pyrazol-4-amine	27.0642	124.08684	0.9975	--	63726540.7422765	80212839.3642881	62776663.4353835	70522817.7925557	60966796.7747809	78525421.8360674	73360559.216517	65991101.361073	66087634.990478	76454182.9747793	90500029.5975262	67381544.079969	68578980.6522216	84122992.7251512	65946215.3703022	108399753.043238	69736761.7616856	67758848.6245777	106071868.026719	80549037.3211739	74113344.6204875	68361531.2198181	71271795.2781065	80758109.6189648	76340844.8641707	64204137.7508788	59297324.7342682	51094379.0100701	69502472.931687	65403301.8981969	75522131.9620163	86654604.3657377	66380123.5428676	69565136.5461662	83619688.6781345	89480838.4351076	81349378.4173279	77087349.4080946	59833262.8686506	75910781.1823219	67720095.9022373	70107972.7690285	72189359.4973816	70659583.8034741
M323T185_POS	1-[4,5-bis(hydroxymethyl)-3-methoxy-2-methylphenoxy]-3-methylbutane-2,3-diol	184.97	323.14515	0.3127	--	622945.736786788	617952.657107265	199846.121955919	212300.981201839	287388.860583652	273118.354052245	447349.922355246	445169.856612172	644485.262154501	568586.688172371	103638.070675463	1337859.50425459	369244.188466648	772688.975449809	120484.568457492	160468.226824329	273407.613243047	441748.655286363	87536.787269632	660251.66520755	152163.183885201	394952.412281657	869001.85178772	523084.958966188	1239208.01469939	296860.534150098	379878.279180747	1151335.63266518	431414.377797078	401436.308094955	1000184.66272187	658381.452958164	320008.238191767	553793.191852702	772479.421947855	131921.610210058	124588.396997142	363820.194270197	965031.942002892	587945.782315982	986895.550599338	437079.197808116	275423.51382614	770474.896333037
M347T149_POS	1-[6-Chloro-5-(trifluoromethoxy)-1H-benzimidazol-2-yl]-1H-pyrazole-4-carboxylic acid	149.285	347.00787	0.0667	--	26195964.494512	26232708.863129	23814791.3917249	23716469.7020479	20410996.8806202	21409741.0538597	20263646.1468016	21233356.2030622	26103323.4802227	20613618.2180374	13511066.3597138	18901388.0533494	26756831.1771572	24569851.1624036	24072421.9607613	17170601.4497998	18912347.5563477	18354448.4342025	28189951.5639196	24530636.5000881	21241385.4339605	22816852.0370142	25340102.7392687	17537375.091196	15174634.144863	19264988.8281539	25204596.6286561	18611548.5543984	18860825.5987343	21804187.2830283	22900542.6947326	18403450.580517	18849942.8133557	24074282.2431498	26029274.6764013	25828370.7905066	12809582.9588449	27820767.6708532	11624452.0560851	14425995.1375623	15540635.6622574	25844842.7488931	6725744.63823318	27356482.4709881
M111T227_POS	1-acetylimidazole	226.645	111.05529	0.7425	HMDB0243814	38906389.0911664	33390498.7369107	28319730.407292	30510308.6272587	30970116.5978635	34699922.0145942	28562719.7619708	28853719.492675	40027494.5721931	31879187.0786246	33785177.4440931	30740981.8402219	28162044.8256855	17962661.3196955	27970691.877799	12897456.0580247	25241282.4639923	16333205.1288138	19362664.6329115	27278065.7860686	38818515.2741638	13687318.5614092	35035168.8280077	41130303.0616958	28079822.9517705	57409565.545694	20759073.4695242	30602038.7683946	16226364.9027407	34109371.0107353	43122049.5127463	40630945.4720879	25178841.4613447	37168041.926558	33107969.1948911	44195736.5023634	20748280.5379151	26463503.5877734	31800160.8566757	38901439.7000297	28734960.7503139	29913777.9319378	48029391.7288522	30092117.5063788
M130T286_POS	1-amino-1-cyclopentanecarboxylate	285.866	130.09748	0.7444	HMDB0062225	94689820.7303741	94426063.29919	85371789.3728025	88993834.0326767	117581036.233762	102629029.767773	62606974.7775727	63915006.970913	125764740.082799	118103233.810527	144712779.11622	140439573.118272	160709339.115026	290495552.332698	165372297.522783	198123064.864207	92220824.4374069	71603781.8889803	157390148.984446	138177993.488266	72875516.083613	98270721.638811	89482372.1883065	222458876.507427	223318470.904683	100802690.19972	98979034.2443274	143559788.802457	136438381.629093	137347340.350905	172023118.3142	101065948.452501	120987610.435305	136820279.788679	131781198.65098	126968754.130589	191108963.19575	126427394.260422	160962461.975003	149409605.575938	105211805.398066	181013945.987456	156708903.326329	160112197.909089
M170T374_POS	1-methylhistidine	374.442	170.09242	0.966	HMDB0000001	22443505.4372033	22902807.4538395	96042768.7933976	100282238.775364	13020894.8467097	15768961.7618159	69178016.0983782	59364689.9549871	79725420.3504141	82934825.4733954	96029342.8714738	23338575.7138331	106247820.860632	28089587.2419139	15021851.0511406	31421954.8744681	23252521.8105774	39277202.6968029	79188436.8479946	172287179.515935	162310832.690397	819439.756108102	42704344.4516003	12849605.8527351	37365847.4180828	34462711.3441248	111952193.514003	61994048.6387233	44456890.5375632	72787001.2905509	34159726.3700763	26767863.0209051	35530153.850381	34824677.837582	45893607.9225061	15733920.788266	28143573.8599936	49533851.8161559	30178193.1788186	13168870.440254	38955240.1694707	18282560.4190179	33102563.6051572	17761346.0490156
M791T284_POS	1-palmitoyl-2-linoleoyl-sn-glycero-3-phospho-(1'-rac-glycerol)	283.982	791.46539	0.451	--	2463250.63628398	2312589.08882881	1879569.93031412	1826581.20093879	2551313.23974565	2807078.61446514	994067.667550862	591479.88786374	2499759.12007191	1490627.22975405	1248670.87008886	5788505.39665101	2327991.18354398	606233.054715544	336761.408269593	1102660.9194714	2156104.06254305	2441348.94878775	434608.139320285	1429770.09157788	1791382.80001118	1970388.19372634	2460733.58660571	2911289.19492692	2747115.13708758	1443398.07994181	1118666.40531847	3363790.16629352	2858525.92210771	1938472.41153714	2421516.3625856	1348068.46209214	864186.549893076	1574646.53297386	3282655.17435035	1142209.02377451	89510.9545470448	1013867.26495656	964453.135971478	1307753.83545426	3301988.47252808	1079903.23235221	677670.136012866	2638363.43094111
M713T376_POS	1-{3-[(2-Oxo-1-azepanyl)carbonyl]benzoyl}-2-azepanone	376.37	713.35478	0.2467	--	1336004.24834294	1166020.58285288	161263.106319523	430732.307322845	269849.629682594	252667.538796509	808261.959717299	786550.896900085	4201422.45651165	1044127.832474	809094.420577293	2086927.13091418	577437.001730989	719038.740746604	704058.669552619	1626631.33489433	218598.461258235	359909.67721823	1004055.88816875	1728970.08549455	656329.568249866	1916458.62405666	1396627.01365618	72979.8306014467	1104587.93659427	888649.520824449	142180.112772862	1997756.40461122	1159573.23235814	798130.108090306	2322446.46045559	977179.873208357	296140.916362891	597684.664412912	1677088.24152763	883147.235981112	1019056.60457797	821330.057071019	2078303.06281107	1206596.46060138	2024225.11650847	311023.446637411	2988158.47269552	3210164.28073717
M286T597_POS	1-{[3-(4-Hydroxyphenyl)propanoyl]oxy}-2,5-pyrrolidinedione	596.785	286.06128	0.8179	--	591888.486366225	882012.081937637	487745.542420408	520814.96202578	596489.69448639	751711.702359503	528391.283909319	582351.282510282	499272.080852036	545893.590080206	804494.852478965	495261.842886049	468939.007488839	298138.767517082	454567.750513912	669105.085881092	516415.413229756	368907.310880151	599152.484469101	700857.505979686	397346.288874269	475449.292111219	720831.045450109	565867.845538489	662059.906951003	425591.54292743	271787.791968497	406690.363408286	518312.224812388	428947.375063025	288896.571379459	841391.396735971	562642.102082369	442046.099643497	428565.063730112	692377.068355283	468774.68999309	509083.819039161	297464.312618453	550486.065769221	396588.391090516	686378.578082754	414656.526520492	738986.802733855
M503T521_POS	1.alpha.-Methyl-5.alpha.-androstan-3.alpha.-ol-17-one glucuronide	520.992	503.25692	0.6452	--	6960247.29270006	7716115.55705677	694153.779586617	540656.339522477	767706.331346527	886113.356867001	2315805.9113287	2400099.64651942	474467.987877015	2680690.02414717	722920.142607224	2294168.98430638	2694671.51629871	24175343.407734	3485956.34726404	5417486.19942089	4521128.78716787	2856581.64383445	4866042.52769816	2443695.18573028	1484070.11359374	8771920.78570395	3415636.33285902	875095.209287245	5605893.76152516	2340438.08513331	2898637.25671764	1401586.99916987	2521233.55475734	1104719.86587946	3428351.36188413	1290148.16105956	2137764.7805196	2423487.40163533	1541804.85357218	1726480.94074857	2745481.85961102	7257285.13854405	5956291.75921652	4879572.74532985	4108323.88678171	2833469.95919261	977731.489690147	4484046.73422862
M211T20_POS	10-hydroxydecanoate	20.0655	211.13282	0.6869	HMDB0244272	16038970.1179108	9137810.69411011	14233992.0427198	15345224.3275029	11489557.3730449	14186495.3694624	98759.2276009529	8376028.47482142	1875233.78117563	9206006.59288871	3800043.4888907	2555536.0902287	30424235.2991961	10780085.4965621	6255641.04091333	9164109.80990963	22031306.8031308	38719576.8761353	17686948.9148036	19929149.1625113	22689317.2396594	30265706.646157	11689645.3350541	9766035.7131901	7302311.8936204	1538731.85437371	16883665.3641748	7478572.59815193	7349045.84107235	3049742.02158523	18113678.1420956	4696439.55516769	6966887.70435195	3699891.93406843	3591274.55055862	2799647.85970963	1880749.01336743	68049.054403323	4152630.27929141	2039771.19005202	13514735.6340295	4053184.2101931	4887203.31674204	4622174.79190269
M258T454_POS	10H-Phenothiazine-10-carboxylic acid, methyl ester	454.414	258.06078	0.1641	--	7841112.34970137	7891892.09719966	13971349.4996846	14055894.8306924	12701865.5435039	12109892.5260236	13744523.1736646	12821414.2764035	11166600.2604425	10609767.2937577	20784868.2353856	14791530.6844606	8738790.50185162	10148395.0152354	6898553.54992126	12373250.8638539	21834337.7591587	18162104.3003138	15262505.0088296	8984826.36776076	15702407.3670489	17159617.3799138	12330296.2094882	13123044.9255655	11587858.9080362	12156047.9207767	28475924.3000799	14744265.8740664	15861484.5454542	14897475.0926883	10791844.8700065	8790303.01447709	10769301.3242308	13702085.0764586	10796049.2461319	28030455.6516515	5633343.57041863	20437267.0356157	5540199.68341648	6141897.16559252	17542494.4573198	17287719.9049354	4049895.54512674	5673362.47226447
M321T26_1_POS	11,12-Dihydroxy-5Z,8Z,14Z-eicosatrienoic acid	25.8339	321.24221	0.9732	HMDB0002314	352522992.593438	537405477.183612	400737496.431998	399132676.184573	361780286.345849	374012033.361244	1116337866.0031	1271214637.04739	1121130619.37182	1930527451.25652	849465129.268198	447670440.47105	492149953.170786	512775738.816476	426911497.339164	505527794.717743	446081809.390072	403619383.872158	215289642.066731	592642087.976853	467228363.154169	880114172.605632	551015771.078809	450806062.145514	509730352.159037	436655800.021151	351349393.206303	340748279.784602	576420542.057615	382775236.228728	691202458.309113	789784809.167157	836838816.844338	581067682.39383	447600128.528763	148142737.751565	187014095.6863	199064718.201663	552130046.900606	180775023.831737	358123992.576151	200856830.296213	366041344.090224	229326005.111662
M303T318_POS	11-ketotestosterone	317.8245	303.20251	0.4196	HMDB0244364	2764562.67137619	2657650.88262324	1675707.11645465	1797465.37728163	1406876.11513439	1587712.03300336	475186.389358235	495439.946260463	406367.63980466	1475734.20169526	1165712.19170545	1048816.10795546	2090715.80212636	1424981.7375526	2767957.16685439	6950090.1947944	2333071.51697303	2219904.05811421	3611610.8074311	1828545.88440673	3145528.59811797	5134024.24683072	1321170.01473931	2181850.49751877	915977.239271435	1166302.60919267	3115450.36490225	1505056.40713357	1628096.64151264	1316059.51794515	1668339.19941422	1469505.3776076	2026664.05108342	426601.594923119	1102446.07218264	2174844.16401138	2247560.41720959	1920546.89287313	680298.781666839	1336385.05985437	937305.663069994	1250820.86473881	577909.002265893	556606.984593019
M365T60_POS	11.beta.,17.alpha.,20.beta.,21-Tetrahydroxypregn-4-en-3-one	60.1298	365.23209	0.958	--	39029973.8516539	35027659.5630444	8510021.89208577	9345146.58713728	31932706.5712967	34562535.1271426	40504889.4799956	41974311.3967235	11947683.9522804	15702263.5267179	11042288.7737276	7205217.28054934	16862499.3441117	4841878.48635681	6297917.94660072	22570626.2475265	43046458.6289813	12372941.967502	40787528.9337713	20808521.5538734	32894118.3157881	38381247.7003925	6172941.51156755	214462071.853367	24234138.3964906	23706503.0785166	8166870.13113376	336844183.268379	19727986.3710881	16736257.1640781	60202475.8239016	15738524.042743	30789346.1439495	21911582.3613659	8680390.93478178	7057869.2852676	23026656.163935	12922569.2227787	39962246.89276	19998038.1158353	41223602.2770901	26173799.0905379	43817122.9815332	16593521.031363
M297T13_POS	12(13)-Epoxy-9Z-octadecenoic acid	13.3454	297.24021	0.8788	--	882490.848940775	956092.957498841	470424.380005411	498943.117886793	798346.988383091	737611.16130679	427259.118551109	1407407.18847577	664449.49963301	1127006.53501837	785498.387886642	982258.705187179	645893.081124896	1894579.46199869	887192.970830275	846256.39708213	394557.776118878	495484.27865317	605770.314687369	653663.367233572	412807.285278823	653311.751203861	595122.599171725	409253.360687077	1107459.98080126	783119.739363086	1081545.39409404	265369.897073301	681293.410943841	750999.341217152	661205.886731928	827074.951681751	1303181.50493199	776470.120784415	866816.780366965	826965.369392344	741412.876709079	1788022.02448211	645560.883279484	706763.822371706	493824.159458196	677313.789432924	387395.003374062	739626.88091635
M592T340_POS	12-Chloro-6b-hydroxy-3,14b,14c-trimethyl-5-oxo-2,3,4,5,6b,7,8,8a,9,14,14b,14c,15,16-tetradecahydro-4,16a-epoxy[1]benzoxocino[7',8':6,7]indeno[1,2-b]indol-3-yl 2-hydroxy-2-methylpropanoate	339.898	592.20829	0.0168	--	3389393.99898186	3317119.56980274	42321.9533415764	1236039.21434476	1496335.73255134	1641608.81593108	1204944.71674864	1308604.94334916	2005361.60198976	1374357.54753494	2637878.48792382	2101157.40319315	875751.246609807	290774.698659802	53683.1721684788	1501121.21536986	2740027.69963028	1021253.48755225	1527984.21622105	167015.407651861	1237543.44829789	1407148.59581387	1867197.39265428	61275.6834597204	253447.925680152	596209.814558785	1236039.21434476	54873.4633076969	359699.571091142	1398866.23521854	535048.407526073	2440163.87130131	31716.7290737613	325088.760920177	575478.113074775	1412561.16056595	1751675.66812278	1567872.82859797	10178868.1134255	2858568.85472414	54283.3788815173	1502236.23767411	5122942.05742189	3889970.91081381
M433T139_POS	12-Hydroxy-4',4a,6a,7-tetramethyldocosahydrospiro[naphtho[2',1':4,5]indeno[2,1-b]furan-8,2'-pyran]-2-yl 6-O-hexopyranosylhexopyranoside	139.307	433.33113	0.6495	--	1379647.39212066	1654185.6986018	1821114.24327714	2088535.46517691	3465219.92078933	2975208.72205982	2278985.75834281	1329501.31539901	8341692.52881857	123897940.980114	2941879.69707028	1454728.96284214	1200096.3527333	18580263.5844379	5047470.22341563	23938536.7711399	43124910.2993802	1582307.52928956	782328.066883458	1157853.91066432	2452789.55032633	2024702.3766812	5058466.97568026	168696882.792531	1837274.04700298	1071734.46084936	675309.90083249	126523291.880348	6719482.76587109	1221248.66833678	3112568.51243026	902278.207682785	609353.77868572	1459809.57042945	1186742.44408241	747624.845756868	1887392.92236605	597065.697537646	2214031.14688849	888919.49045567	1159560.88304746	1955067.19512003	7266946.19140968	2539967.04040175
M499T468_POS	13,14-Epoxyfluprostenol isopropyl ester	467.512	499.22472	0.5209	--	7254048.51681467	7638049.08104523	52216.8000981657	1714962.05269128	45053.5835779394	5462079.04149508	1376865.92156656	1453690.83442041	9154164.09366855	439781.095916597	56768.1723115832	9947499.61098493	668320.449747429	15658665.8369851	2721392.43621969	3961631.09882689	1028008.54290183	4495624.62497891	67826.5548087823	3879627.59117332	146185.220204565	410403.223260324	6500548.50398722	401915.223787159	5765441.20886127	5896646.9523991	1714962.05269128	799158.696910652	1741827.55922315	1012832.3159455	2976429.0237129	8585101.3447251	1468816.8708849	1410754.34483622	4136899.09182464	133894.749703978	6771932.42991421	7786798.93697045	17229027.9141495	8110305.19661597	1911601.32646853	3754166.86128624	7661310.89782539	9765925.17339176
M564T98_POS	13-(Dodecan-2-yl)-6-(1-hydroxyethyl)-3-(hydroxymethyl)-12-methyl-9-(propan-2-yl)-1-oxa-4,7,10-triazacyclotridecane-2,5,8,11-tetrone	97.92085	564.35809	0.1488	--	4089381.20450942	5288156.5516967	3687233.51394715	3001195.89690407	1091435.62731757	2791400.05063793	5017040.36917448	6570580.37993311	8888749.12263562	97296660.465815	873711.868854458	6673264.81087033	2988942.27761451	5419892.74436074	6813163.01718459	5754968.85582389	5198295.37732954	4158596.49566217	7041123.6259708	4379145.81620118	1639959.06198236	4594668.11182555	5073169.44962547	28591334.5425344	8609704.16691223	6397220.33655205	4241494.09008329	47184532.9012636	6498663.60345935	6769408.55708424	6300452.15182952	2264303.66326084	8146064.78736174	5038604.78984032	7971141.97009983	1523395.86638807	2316396.77308761	6222529.93270303	6901638.18829631	1238175.09965991	3172221.11063822	3819947.99634131	8860165.59676474	7304931.31620145
M317T372_2_POS	13-oxoode	371.837	317.19311	0.9669	HMDB0246143	50565821.8584642	49450321.1407658	58608171.3959213	58844011.9229741	80643021.7871657	81516214.9614127	119829214.705102	119276349.062651	42173698.5422743	73572876.2252393	75249903.5765503	90997261.4210693	83219769.8328192	14246360.6324615	57466882.9865223	35904320.5134592	52086764.0674389	59821185.8976565	30508153.2448126	78099945.1133241	49165924.3260696	35537334.8798236	92773412.5089722	50234704.2861023	104617184.758551	70176784.6620252	42936546.8085407	118704125.09854	95641234.337257	152245677.19647	131931576.017236	126364604.158145	93966055.6246312	106419213.810125	131164464.908117	10229027.4374078	70940876.6753828	63244238.6781679	108550534.934297	95367457.7003679	109553857.688549	111031609.776762	137049394.692928	107048910.926106
M433T232_POS	14,15,17,20-Tetrahydroxy-22,26-epoxyergosta-2,5,24-triene-1,26-dione	231.9955	433.24442	0.1554	--	365281.849819537	287766.794668015	789874.564885532	931828.467009931	1461798.24487001	1949282.60215169	190147.935283273	66107.0979046358	9576994.13385225	7225212.97802003	829660.584479625	2630761.30971773	558248.445569806	51895627.4652694	3675429.39199619	10671400.1201384	641524.745900052	126824.670556116	4685386.4623892	3671268.07218731	72477.032921225	4062633.68714901	1562156.63979561	2105308.33110274	5252177.93558019	2305826.20845883	117056.394773773	462475.071670528	2700301.3443947	1107420.67230435	2067934.50037494	487848.472764949	180666.762403142	967094.068131427	5175420.59621197	3669487.54131307	1279123.52243895	158863.136480645	1764324.78674595	3957433.62126981	2523069.45813473	987490.520172696	1906884.31580785	3169497.22101015
M303T25_POS	14,15-Epoxy-5Z,8Z,11Z-eicosatrienoic acid	25.4491	303.23162	0.8376	HMDB0004264	208724821.518965	218168941.968616	155218260.018606	137254616.256018	338633627.38557	352982676.989422	39251653.3600803	77407950.3771259	15966212.3627493	107632504.495962	21504805.7939104	25232669.0165705	548897406.778643	41984941.2464475	32645063.522235	102504689.174791	244064069.602781	218148634.1522	129361973.547877	129676843.283954	263660422.372541	171022966.016607	23514366.1668423	47850535.5829321	39113170.9365791	14369327.845791	201979964.764845	32408895.4451796	48003490.0844531	23293863.9463399	39968738.04306	39743195.2369091	36948879.276034	38713846.3034751	12506815.3110174	31935007.41376	14677888.3573415	33616149.5773361	71059839.9206952	13370291.7179302	23246912.0035389	24731905.6457604	28742589.1432488	18221405.1586548
M631T399_POS	14,16,17,20-Tetrahydroxy-1,26-dioxo-22,26-epoxyergosta-5,24-dien-3-yl .beta.-D-glucopyranoside	399.456	631.31646	0.746	--	358741.848663153	558946.065375456	1104674.6810001	875247.91793617	1284229.00003466	1004909.38567895	680973.936935831	1066447.6700509	3206610.13224244	2446930.44982637	1847879.31330063	2268856.22340943	698394.280511352	5149079.59855607	1917233.89806198	8559247.98097597	706721.775921796	695880.053321293	3097795.28641802	2098142.25069014	693556.426674986	3223430.95539267	1971770.39477088	664513.323965877	2027051.17127155	1060352.61707031	499758.241985607	2254850.26635344	1483271.68367724	1226981.15926492	2031649.06557634	1631934.98558761	470495.09325365	1249101.26489731	2175057.52778437	538655.982861282	1033429.41082659	245331.036357064	1768371.74236834	2742227.52611941	1771132.42881058	1041217.79907927	1397640.24065086	1333457.82688109
M411T26_POS	15(S)-15-Methylprostaglandin F2.alpha. isopropyl ester	25.67995	411.31013	0.4349	--	231574859.890257	642322437.003252	92740100.0689277	86581443.1314553	153794338.237478	181477050.328092	283242884.897945	324353182.30056	169981602.419054	410305298.919999	188994480.697827	83704000.3349404	98202182.711181	468034799.527234	451767689.026026	56121312.568229	162864692.835969	95475723.8044487	61205257.1504418	103016416.45658	70799253.6730088	207704756.925901	94508834.2378222	108549962.763398	255415607.863791	203192482.666579	78179429.6650406	75928660.2940446	214006812.31259	64282156.7040437	170532181.525786	318908719.28008	434338274.154739	151285164.259816	169026364.644002	74861546.3194916	135729453.372955	88465454.045776	261140442.799629	139889939.358533	37734347.4303173	185593962.954228	342183482.256942	80116444.8830928
M314T86_POS	15-Deoxy-.DELTA.12,14-prostaglandin J2 biotinamide	86.2692	314.20733	0.1743	--	6894965.51283976	3835618.6289405	4428957.59143027	4467412.25479978	9226979.94055656	9451946.25788714	7162542.00342472	7083305.74891357	7055943.0442492	58953777.238337	14219719.578724	11444957.5994897	9938540.90138277	174976538.002648	77608670.5263952	42190025.8216574	20715374.7154263	2783744.78066777	78714871.7357263	11224560.9833573	3194725.9749761	75107932.8851987	4685135.66549683	3338684.28202616	19291066.2236081	6097244.20905992	8545331.43825163	21331297.8295503	7219452.28329545	9935495.67878402	15146270.5254791	6680358.67636308	4623719.57872462	8371558.20010202	10372875.838177	6699101.28834041	38033097.1943876	4955818.11001896	10821566.0148997	59217202.8369079	10976660.4053293	2954067.49947644	6833730.35444975	10663533.096632
M583T222_2_POS	15S-Hydroxy-5Z,8Z,11Z,13E-eicosatetraene-(2-biotinyl)hydrazide	222.077	583.324	0.0379	--	46116587.0794749	45633924.0883293	34781079.2324303	35917057.4368244	81708954.5451555	84537119.3406494	66141868.538458	66051027.4658416	108717080.552243	48349923.622481	77378904.2944777	125452523.040425	23285761.2363383	41181646.8659852	28017914.5278633	13489727.3736149	52804268.8694912	66479866.3805213	17885184.1019828	46676811.0487938	41339961.2105091	49615324.0544974	90412780.0539682	28500517.2852697	88690717.5282265	71943713.5115393	31835960.593328	57958506.9527952	100890910.81832	68081611.3239477	82525975.0225861	87664123.7942149	77623430.5087523	67410302.8473868	123149385.632646	33975663.7887517	38403576.4635904	61936820.7051948	83543001.6310218	87012173.8790549	119437983.40243	91077278.6647944	51253280.2024064	83322164.6652109
M335T267_POS	16-Phenoxytetranorprostaglandin A2	266.991	335.16351	0.8582	--	2017138.62559368	1765718.60084375	63186.4605334479	111828.06911497	393514.272214722	551651.962679445	837463.639969067	1134788.88758406	234317.931545964	496126.018577312	2539182.52273372	3497835.5487002	313726.044753301	1025888.84639209	418287.438885834	495685.447765843	12458054.1632283	30412808.3631946	200210.678845144	470881.69718923	332271.169937096	914968.54010684	3495770.88105974	1664376.13736328	1419498.62980672	618801.850099117	436537.393818864	4099111.06654307	2875782.42682341	713070.970899147	1602108.93148583	1326889.43367948	1881811.44824972	805341.885201268	743754.451906408	942624.722507802	589871.378966743	372297.881663417	2615343.58017516	87742.0140802693	4911277.34592581	3056135.87613422	2979239.19944604	309305.908336364
M601T21_POS	17-Epimethandienone	21.4249	601.42382	0.3601	--	11479999.0754062	10607015.9343133	15042572.0542636	14803296.0748315	14649855.5218877	14769078.2135767	6779169.20400804	7323122.00514344	2298104.45942904	5294347.57358214	11445950.4053853	966093.557946235	8483684.9527137	39959974.8442694	6531719.3646339	32680959.5920639	3225074.02184882	855630.435867896	19281298.0746872	4288457.30723843	10671919.4207088	5824827.49056634	5896512.65542723	8775511.34151611	1562741.54345804	4642007.59423131	20559192.0088248	1411599.97755467	3653221.49445798	1053649.7531441	3663803.60336579	4425221.54832561	3784630.65462414	1749897.04077611	620819.233331143	12149438.2983866	12585904.6037344	31153910.8253764	1943474.84083101	12563862.0004668	1615623.14098838	2310485.95097821	10373698.1813769	2058259.03153604
M513T441_POS	17-Hydroxycalactin	441.376	513.23603	0.2341	--	4344200.69512575	4212486.47425743	1657107.66112628	1676839.87499469	2233224.7889439	2357389.4246879	1172164.67279054	1441343.24643523	1128840.53950827	1056806.18163095	758482.989208013	4437427.04026293	2759069.32946523	1781043.83734562	1690942.25644171	224467.757130665	5145026.91864024	4100329.5775091	1667946.78078455	3395116.75252145	2149796.49641461	2808641.2779743	4125949.40926622	2417248.05726567	2307803.98728	1846023.97175789	2666555.38925408	1393371.3914552	1981171.80199303	1896484.21330089	2173338.86051507	1736838.78467126	3246154.94221327	2630576.08522325	2188597.60654739	895902.154106444	1614572.04809656	2844245.12916264	3398050.74086137	1541049.61097264	3239675.93323842	3637613.93311301	785297.125871327	3968998.02092144
M442T62_POS	17-Phenyltrinorprostaglandin E2 serinolamide	62.2093	442.26197	0.9213	--	20896938.5456531	21723439.0123471	17375322.4040187	15839740.5804073	41887487.7720352	38692338.6393286	20943515.2499506	20062985.1677875	29824231.6596965	55160914.2502581	25766231.1513305	39412580.8344262	14754710.93075	71146276.8457006	11948456.3138187	3485590.15241917	42621783.9028738	44380374.0389405	12189745.0096835	15291657.9114361	12969430.7314943	27332165.6279262	24699028.9860331	86366257.2844498	32837810.68263	48710696.6278067	47976591.436049	55763623.9316102	14274115.3291585	9821582.44289977	17678505.6044547	17176765.6223851	25662924.7754412	26305921.7431568	30673623.9701952	15685650.0978462	2608678.96911942	19620437.1700503	37709555.5954834	5566882.79622313	11693192.3706296	12622677.9580339	10313228.4627393	9761550.75610856
M424T171_POS	17-Phenyltrinorprostaglandin F2.alpha. cyclopropyl methyl amide	170.6705	424.28245	0.4709	--	34229619.2957872	40150658.9398065	7235840.54339367	7129363.11729788	8931660.81795528	8213748.01969544	6638033.3817937	6345196.60463517	485763.543606915	1704845.14719711	3175644.25923858	227144.945198888	4223202.45857819	12170600.7229735	2134051.4160755	57165933.8349106	8870290.67959624	1390215.08550076	3765895.0364751	10757296.6283162	15465990.0261125	19576852.1558043	605620.180163698	683699.541254009	4272456.06509505	1280162.86566988	30199463.734405	1143673.84586503	3866789.74389285	3691505.30020925	4916652.17692416	238845.740281595	2478287.27865457	1865638.54576223	1637219.3709111	8521975.79556281	3202326.14228704	4185802.21911247	167000.019932868	1307068.73804461	4929412.55332372	1481462.22291853	189366.938834861	1020408.24823562
M466T372_POS	17-Trifluoromethylphenyltrinorprostaglandin F2.alpha. ethylamide	371.91	466.26574	0.9178	--	5193342.38914578	5331704.96599657	3910419.72821171	3925289.76756701	8826684.33773087	8708741.74048879	3178978.54659939	3841956.42535034	10853091.3351335	12961382.9699109	8022416.10745689	32908559.7793092	9750754.287507	12026287.5828788	13760100.2820042	13293830.8558992	962077.049444154	2660764.38475501	12139480.504814	23905931.7567673	1116655.61921576	10477926.7363935	10359885.2079891	8800042.46957826	12340575.2337279	27569342.901593	1302242.64355997	35760519.8996493	10772808.0171009	16869829.9519753	17154036.6523864	11010137.2089123	5544155.22921299	10695173.6917068	30052152.6542478	7706582.77961438	14527982.412852	2491686.13080104	12866849.8365086	33797255.4717059	12595035.1379436	7112653.95456694	30132365.2570279	15385411.9398958
M481T412_2_POS	17-Trifluoromethylphenyltrinorprostaglandin F2.alpha. isopropyl ester	412.4305	481.26425	0.8708	--	4138228.17391996	4852206.80397646	2063553.65109904	1811415.36182724	5383793.60646916	5539727.07223341	2245306.2320819	1965155.90883002	181924.693366389	4118695.90810576	2185343.1318273	473641.709379952	5044175.62722183	3366454.96625404	16494702.1154589	3294706.92634844	1727415.59823196	506072.93540515	14835725.4003207	1298297.48673131	4193693.53404348	11371754.0605596	911843.27265248	3145127.67708452	804090.653501928	2617327.59048747	4477346.75146422	1745572.77188163	1379721.90303423	542058.650569869	596429.298331943	1703126.60565948	5034038.66621116	2256133.13591767	760300.868343852	1301565.93684361	6239774.08261295	1415627.10156339	520783.74088046	4743308.44016319	667012.630209958	986760.37875298	141538.583990564	357831.546568441
M449T369_POS	17.beta.-Estradiol 3-.beta.-D-glucuronide	368.53	449.20627	0.7419	--	3504873.54257475	3905326.81008233	3341965.92504568	3348806.49817604	8021976.91774826	8011752.26220195	3718157.12346676	3471437.9277924	10038735.7703974	4401503.98868162	2417110.78335479	9793443.99998099	2954275.7891858	9807211.63150912	3249946.95365651	3368318.55392305	2771262.80199523	2462104.49724258	6342932.01831979	7005533.87288236	2458638.955489	7846325.44118807	3830958.29142794	4496538.95572344	4355303.98037234	9587767.21205932	3527056.62821505	9375731.56977106	6661992.60674929	12120938.4456799	6195154.58946407	8430140.29967908	5688123.60352826	12431570.0582297	8513858.57648597	14068389.8790985	3270628.66320866	4202253.98106988	4506158.66129536	5405708.09867331	4454316.32859775	6901737.02605381	7414589.93905377	4322107.60810527
M429T68_POS	17.beta.-Nandrolone decanoate	68.32905	429.33606	0.1665	--	305567.536617336	202877.399642095	541604.200624779	513123.069460191	401238.794573517	416665.601674296	1339479.39771292	1663987.41462502	5387949.98060008	142795402.301959	3640457.13171795	1730277.89834502	1902917.45304672	10172153.1209557	1295330.23138007	8596873.68197484	20560764.0056724	393631.517595614	1293467.13909854	2847484.24935097	861476.574890261	796908.798761996	8440614.70134083	69893726.4139365	2595128.86164221	2039443.74707877	1304958.0273188	60197493.94861	4102009.71010886	971205.069812422	2404768.52390481	613636.43624693	872766.796569183	470675.714940838	1627864.91628584	1931845.34008696	1407702.65491744	1147641.33617892	753349.298214838	1685074.21217351	2679794.18960472	1543299.50188107	8437499.10927513	837864.671925624
M283T314_POS	19-Aldoandrost-4-ene-3,17-dione	313.801	283.17519	0.1507	--	1912515.81398868	2146677.0378058	1846461.57513491	1855867.95876183	2173047.47561468	2042095.96991926	1596687.52489169	1697813.98369808	1511172.95534896	1606177.76218183	1490773.10375633	1295434.73189321	1300405.77978875	1384727.24191592	2342874.69647586	2864184.0271101	1609821.96159209	1943158.27967654	1874609.67474387	1862364.48488519	1835482.79159936	2000518.94227875	1191768.24149041	1818879.0990339	1581859.72274708	1433328.00412051	1412908.11542568	1371693.7805826	1195885.30291867	1503919.9644677	1537559.24483857	1563498.93745206	1773066.21347801	1579761.97657908	1511574.40254927	1964474.16676781	2006855.90531561	2071829.59654596	962471.181533936	1808971.35529427	808430.989030601	1418509.24844038	1447410.23943504	887842.22280619
M271T446_POS	1H-1,2,3-Triazole-1-octanamide, N-[1,1'-biphenyl]-2-yl-4-(3-pyridinyl)-	446.024	271.15263	0.397	--	91667230.367179	90466610.0217743	68286544.6873183	67539609.5874614	147256163.001034	146505404.883317	88918878.0120991	89496287.4152486	175185186.887798	104063196.918747	110610816.943654	170437427.345041	118950697.1588	130065293.827531	178297291.466335	61889839.7337311	79656626.7652704	94618789.5507804	267448487.285195	106748687.161421	60912136.879201	200555039.411222	161928441.410734	86336761.2431663	127417985.507007	207116259.893156	59764298.3074644	205242996.944404	136497557.859932	122811743.924089	111491946.552956	222818487.547657	114678153.621618	226594414.433145	182209222.922093	276581394.185562	185674839.379972	70821049.8563204	158724241.918902	176750739.496313	155506424.69955	144716730.939915	165063746.768959	152403064.164747
M399T267_POS	1H-Indazole-3-carboxamide, 1-(5-fluoropentyl)-N-8-quinolinyl-	266.683	399.16382	0.471	--	320700.045350746	273661.255669985	645529.512647217	554696.969172518	2000438.66033131	1549563.05753941	639475.217919799	606770.36915707	3075927.41018981	2277979.50844996	866913.462803376	2593315.35523428	682118.677076759	2411185.04630805	1130705.48525994	4471283.30649339	417095.833197603	533246.338965587	1768371.6001298	2809672.10103997	610298.431637329	1061440.59833479	1620496.46683235	1310980.1614085	1836227.53620867	1403209.42293284	450000.264154362	2513417.15615916	1566327.28940654	2146322.59174494	1706365.45232609	1156716.75263168	568933.765742719	1606673.37045996	1678411.88581488	1722769.17917979	522786.56378876	350882.581178961	986977.729669848	1650737.70165415	1858294.13145792	1890561.19659654	4913117.684273	2058004.95852289
M404T394_POS	1H-Indazole-3-carboxamide, 1-(5-hydroxypentyl)-N-tricyclo[3.3.1.1(3,7)]dec-1-yl-	393.518	404.22628	0.2421	--	2066469.43531646	3527741.54289599	4114697.73927023	3566733.14790903	3552538.98252068	3859558.31448829	4568252.05011755	4359785.83342734	3697325.98483649	3803231.82525825	4569887.40412326	4670111.24247426	3554583.87310154	2687569.81287801	2820765.99935243	4466881.50935617	1920770.28335602	3846751.91963069	3041600.22061185	6690819.61935216	4671944.84941295	4800368.07325711	7138878.69396451	2636607.63992663	6149455.08219675	5791252.05522121	282376.492400038	3427850.91839478	4153274.22311848	5458598.5259447	5731851.56729208	4637192.87871754	3720928.32227372	5415555.66800526	5110685.10541954	3167585.77106899	5202230.49143734	2500728.0581201	3449091.90517036	4541526.99629487	4516322.77622765	3859930.62046569	6930259.83182356	5389257.468419
M318T347_POS	1H-Indazole-3-carboxamide, N-[(1S)-1-(aminocarbonyl)-2,2-dimethylpropyl]-1-(5-fluoropentyl)-	347.455	318.1911	0.8871	--	5202340.69713149	4623134.66744011	960399.579945379	1002432.53420473	1404940.82808397	1804838.16901173	53791819.3570126	54520693.7801867	28532553.6466429	25276565.7650406	27521885.6486248	19777181.3354251	21077495.6980803	8965927.72891035	25809638.6477919	1577326.50533845	7340991.19408443	15710532.4242639	6383621.51541908	19437767.4172014	660549.670966733	3771698.92377317	22019790.6113651	5670742.6669871	26833321.5486903	12772183.9105074	1191130.68812442	11433701.800508	33695703.1427351	6312623.52607725	11836665.5163334	9810581.97073193	23087620.541176	3395040.06066055	13939349.6381062	1937308.15561018	14024584.2968621	8202364.50371786	14525668.023223	2182821.44299172	13075914.5302241	65817380.3435575	14182511.1536243	3592397.21083804
M331T147_POS	1H-Indazole-3-carboxamide, N-[(1S)-1-(aminocarbonyl)-2-methylpropyl]-1-pentyl-	146.691	331.20506	0.7449	--	11707678.5676889	10978985.950643	19988565.9023324	19081049.0677475	25709933.9097224	25614552.6317209	4129432.44762878	4093663.38594549	79110891.1957493	20280220.9771542	17633987.1208215	27063111.9223938	17892979.4037893	36168763.8687136	10309681.5844327	23052333.9141703	4835424.02665341	2936179.03128596	28070287.203572	20916318.69726	40982677.384256	19120664.7103314	40808058.3258503	29811742.3656044	11863129.3703459	19530466.9645553	10577212.7986462	45263244.4221954	24255417.3106475	39891129.3749958	35734931.9083369	24830117.7615952	24724694.2366816	22466828.7237686	31699516.5422726	26490473.8889882	37860168.5075693	62661844.0589674	36344603.6838768	29546687.2088655	22030744.4975545	11357760.2622647	45600417.9074371	22950735.6432128
M344T507_POS	1H-Indazole-3-carboxamide, N-[1-(aminocarbonyl)-2,2-dimethylpropyl]-1-(5-hydroxypentyl)-	506.962	344.19839	0.8492	--	246280.761835387	1231523.12660024	1275726.54368879	1409766.08767236	2254899.16064586	959614.449912478	5188389.68939887	4955274.53090489	1013506.87942812	2048902.3344313	1849634.31516565	1870643.93271897	618605.523804308	2505790.23432545	1585395.55218684	1964740.12132833	369330.580371681	1376933.23951089	3023257.55577484	2194456.19806424	1451507.8826784	800609.24578018	3056253.16626765	525285.612377779	4719402.7284945	442043.186493046	592271.939910091	2396314.44129887	2529836.26892271	2403382.05571805	3378823.47704605	2001014.89662294	1030770.87625401	1808182.8733888	2477197.02535308	898543.673534833	1558985.90888662	809103.607361397	4961832.8747896	1611491.97528384	1962951.73144426	1472956.02356461	2442849.15067517	2268744.45818747
M366T204_POS	1H-Indazole-3-carboxamide, N-[1-(aminocarbonyl)-2,2-dimethylpropyl]-1-[(4-fluorophenyl)methyl]-	204.4295	366.16607	0.0333	--	940185.508681678	996173.077011251	1622937.68110676	1569051.96675133	1028903.56474464	1147071.02463458	1709965.91660603	1590090.87858765	1622622.48461416	2194314.51752437	1979254.24500589	2588642.26441287	1404492.1068666	1087390.75022469	1025827.44130763	1482129.41787204	1439477.65585518	1858402.8014843	1584983.97780969	2042039.83109561	1121796.30311313	1417302.45552219	1670467.299509	2364346.54865616	1180283.34508567	1036360.79231051	1863199.66979336	3572304.76638724	1749023.89778469	1870640.60114617	2440776.71804641	1394659.13876877	1146791.37524397	983837.985425904	1267165.51307553	1412982.39685394	585992.375199793	684577.76290631	1297732.05931216	1224602.29653152	1351885.43157491	730835.265234411	1316343.49014416	1132853.57100174
M328T565_POS	1H-Indazole-3-carboxamide, N-[1-(aminocarbonyl)-2,2-dimethylpropyl]-1-pentyl-	565.3035	328.20387	0.8696	--	1561828.63084687	1386802.91087036	1550402.13469612	937085.278105831	2586151.92732067	3352941.72393471	857715.710466831	798209.01377085	1014407.89787763	1801854.33142435	1225324.02830912	2381134.16709661	1498660.99848215	6715026.90377771	982381.282403733	7378605.55569388	454375.247164643	1392611.45670769	1679868.12127486	206156.656487006	1291610.08728561	2355475.65207071	1837510.57208865	2345951.33966294	1071039.04110944	2810043.35036423	1509011.94112659	1409581.79531969	1732962.52117627	1292761.60895373	1227290.86353245	491106.644876324	1217696.82597378	2347586.89600055	3210050.93485484	4760193.92290458	1022232.9664479	868334.452466785	1428913.87430355	3100336.38790457	1321274.72321331	2951302.35232204	1305882.0008916	3725806.6814374
M233T712_POS	1H-Indene-1,2,3-trione 2-(phenylhydrazone)	711.641	233.07134	0.1821	--	1552451.50905283	1498536.02439933	1567351.50588793	1533830.80186683	1676509.49827914	1810140.21828619	556679.321647762	929464.729088442	1619987.3971737	1550652.20703068	1603528.27436349	1551719.88035622	1522954.25829157	1534950.95078469	1555127.76299653	1476937.33613237	1576634.61261913	1582866.07082819	1545570.16273258	1579232.14677785	1513414.82926337	1521045.9688222	1534996.36206626	1571626.2357622	1586720.99720205	1511230.03457127	1561100.87396132	483235.607481552	1625895.32652172	642524.22463926	1528785.08671779	1496441.04346945	1619602.91368529	1565833.7547711	1569344.56330148	1097437.99920008	2437750.48795595	1641754.61227852	940918.704305359	498433.200596144	1609513.50167327	1625577.75910679	1576825.34065176	1536430.35431161
M450T382_POS	1H-Indol-3-yl 6-O-((2R,3R,4R)-3,4-dihydroxy-4-(hydroxymethyl)tetrahydrofuran-2-yl)-.beta.-D-glucopyranoside	381.782	450.12755	0.0824	--	24113704.7248783	23917255.1179834	48545.5266657676	6221277.49819846	9658119.37577139	47237.1178567725	3034996.3001845	2836712.03893292	14229549.8248296	555187.195055104	9197936.8815856	26184313.5063999	2501196.23431554	18630558.5047687	2767248.22915248	268735.791899689	5693853.31061475	19322023.3635108	204592.278915699	11530874.7723631	7541819.10425847	1205381.97099174	14036270.6867146	893788.874241756	9879168.6004918	14932736.8809594	45249.8768939107	2814679.11542997	5216718.65837086	2063156.69067276	4864184.85299672	14774309.8598031	2808712.22096507	3289169.73651834	10124164.5957327	810147.614760223	2885595.98752794	18789993.6838656	26945509.2893497	3873422.29510115	6980964.26287707	9343346.1104452	6935919.31710782	13163981.4129068
M354T278_2_POS	1H-Indole-1-pentanoic acid, 3-(1-naphthalenylcarbonyl)-	278.349	354.14812	0.4428	--	372474171.501448	358147913.165559	258736739.105986	258247687.796821	426208481.311857	433569900.76361	158630223.844611	159233561.0465	12412330.9313022	297589427.386288	49694596.5915804	124393120.345099	231934640.316731	309112034.113933	127535430.531621	84115229.7894081	976870257.192848	1780623374.65738	420209372.153639	627719831.203947	341531098.905104	1415265724.06593	360898799.714506	324366943.729394	265405958.09783	27282601.2326949	391624336.894448	242308267.450358	297555613.210829	97988142.4568316	501994234.56208	119566322.391187	168650859.081307	150658306.217788	79948069.137831	74545497.0502755	7693102.19087074	24994906.7038559	45117160.6223908	39727090.7492632	295380368.374682	135428983.55597	40192070.7804081	14564166.7255067
M368T284_POS	1H-Indole-1-pentanoic acid, 3-[(4-methyl-1-naphthalenyl)carbonyl]-	284.4095	368.16646	0.2094	--	9190437.94485051	7595160.54260572	12534859.615831	12918560.2372553	18852347.8641529	21363032.5307858	8620331.97018942	9457793.17775125	14251271.5798382	10231030.4910452	13814756.7296041	12304261.7100717	10948049.5707064	14466192.7850353	6623601.82012965	13033556.3719043	11042484.1568325	33437948.0484721	9635634.03300062	22404286.4520333	9816398.6733603	9462881.43626088	10584918.4815975	12315718.925228	13776730.8886395	13539561.487667	13451759.8511616	10809958.2086989	14083733.7825222	12349151.7856675	14810918.6860018	9494953.36536019	9300165.76376988	13806418.7034196	10087945.7079031	17320351.6391726	4738581.03631463	8776075.4765894	11114931.4776373	9547900.16394685	12709625.0484352	13664662.1638203	19895338.0330718	10776875.8435527
M713T399_POS	1H-Indole-3-carboxamide, N-1-naphthalenyl-1-pentyl-	399.398	713.39426	0	--	6830297.79927746	7235269.75373347	2341154.19431384	2234601.93484618	4834163.87354551	4026607.07617213	1347850.0391755	1397088.73703066	5282881.17661564	10999775.6785066	3030812.9818472	9038685.27038879	4702340.0680237	14055876.3714435	9579085.27980357	27393455.3474384	2378408.81705026	3830367.85859246	7113389.58840914	13551404.356736	1170907.74455383	20400601.1221527	5251226.28087147	3687612.65752329	9426076.80866672	3575035.37622706	1192199.41769444	7465751.68521111	7421700.36544851	4321940.08157368	6034840.56103666	3956545.65141743	1033310.97574954	6808052.5890267	9945528.41246746	2916998.59506758	2807483.92673505	556400.31459437	5850814.4951317	14095806.4616664	15186821.7182425	2720050.87091956	8295229.39407382	13924707.7918794
M343T419_POS	1H-Indole-3-carboxamide, N-[1-(aminocarbonyl)-2,2-dimethylpropyl]-1-(4-hydroxypentyl)-	418.546	343.20892	0.7524	--	45881140.4155215	45540619.2340195	41360729.973607	41429287.7985481	47578760.8443599	47127440.1468864	37202461.1056708	37109725.2078126	58874656.6018558	73114022.6633887	68024670.2881567	68462862.1716305	86357712.2305592	90449131.7253441	88210212.2003992	65626853.0381108	40854319.2372635	25939315.6469445	79295856.6252417	68940046.873976	30689048.1168206	76213062.4098532	66112251.7098006	36606251.8076004	73219696.6865515	75667876.8383894	32323316.0000526	101314717.73055	69859805.0199127	64646177.7118846	83016472.4017563	63136881.1923965	53662043.9118502	44292111.5050866	99580740.2738831	35694938.2774086	73216070.380503	43741231.0982663	32183033.222437	88828611.3744816	97357206.7953401	47638097.0323991	69153180.4386787	67229265.5108978
M384T380_POS	1H-Indole-5-carboxylic acid, 3-(2-methyl-1-oxopropyl)-1-[2-oxo-3-(4-phenoxyphenoxy)propyl]-	379.541	384.11513	0.3153	--	2133482.98580199	1995672.53266966	3316412.40047465	3541471.0445486	13364018.4421097	13448667.4071396	3064795.21932817	2732970.46888431	2315472.20416764	1834052.16077836	4906593.57710146	6483294.11012364	2294276.65244216	296661.21102114	271484.149903053	553274.962366739	6815861.78494459	7764038.19994889	1254011.9345559	1579424.92461496	5366812.01324243	7989386.54415357	6100113.70270592	1560569.18091404	1567388.74217974	2589934.30990937	5426700.19567767	3251143.06196045	6307147.34596202	6972402.81517084	7308962.69911008	5040157.4511945	1723573.45133927	2187315.73030488	11205459.7397649	3203632.40063634	1313898.09956063	3006431.24176997	5717189.68495091	2567839.37554805	1619132.01187209	3514356.32360137	1599614.67605154	12646056.7278615
M393T87_POS	1H-Pyrano[3',4':6,7]indolizino[1,2-b]quinoline-3,14(4H,12H)-dione, 4,11-diethyl-4,9-dihydroxy-, (4S)-	87.16125	393.15151	0.4976	--	25786429.4631802	26638436.0199293	17011132.1075427	15295569.8161488	11829160.0800438	10135377.5445147	38349857.1678584	40186973.2827643	6814731.10701131	23521953.4067561	9159756.89626514	19014489.5210278	12701412.6423052	15307421.916472	5348413.18716111	19486065.4537015	29649765.4796279	17072428.5000511	18727350.0307992	17784886.6799286	21131223.1497276	17898209.8359396	13918745.7353413	81287310.0470563	27664960.2033941	10103983.6049438	33937546.7084244	121540320.432476	11045442.0916444	24385216.6294705	37275299.4660948	12819206.3058903	24853094.5035002	14042277.2390391	13296442.4259623	14158949.1523082	10710162.9009691	16343428.2394113	24136883.6057311	11351117.0575081	18090202.9274343	17914913.4124782	12991282.0939692	13812302.3453269
M457T418_POS	1H-Pyrazolo[3,4-d]pyrimidine, 1-methyl-3-[1-methyl-5-(4-methylphenyl)-1H-pyrazol-4-yl]-4-[(3S)-3-(1-piperidinyl)-1-pyrrolidinyl]-	418.283	457.27688	0.7314	--	21135762.3055185	20021869.7539822	13855810.3360366	14017682.9293439	23838940.291676	23891850.9155608	13381822.2570597	13839073.1995603	14592123.9299424	24116748.8349228	14978131.6656196	18614665.9010317	32041909.9698508	59106214.1093028	42736833.059723	48772557.5418359	18596212.9070389	14731590.0329909	69734657.0049486	30382919.848286	14404533.5423972	63899186.1395375	17457003.9275076	19363662.792603	21433900.0905358	28066020.506131	15965592.6149606	23915597.7737282	22317781.0992005	14688703.6293338	23829999.7709527	27872379.7784517	19945952.5825472	25090253.280096	23825444.2193974	29650399.1861111	33991819.7303911	14393355.382904	18006971.3810792	44531017.966672	17683507.1535901	15673896.8371622	16107336.4937765	21968133.8175007
M154T140_POS	1H-Pyrrole-2,5-dione, 3-[(3-chloro-4-hydroxyphenyl)amino]-4-(2-nitrophenyl)-	139.534	154.00496	0.0949	--	3766200.62724417	3814819.52106714	5683446.68347076	4617292.17649237	5249737.3131418	2314421.32399041	4216091.99691624	4050572.33682159	7094590.89984693	5678220.70373366	5484621.01566077	4670976.73449724	4720774.8740566	4126074.57791318	7898614.33721741	5426261.75014357	5959241.14749288	3345361.83124873	5503141.89295782	4795598.63306663	3539278.81770734	6664009.75096133	5285996.91634953	4102260.41376059	5741784.49153288	7835454.49171587	5007872.04413722	3638022.54551509	4787300.84955411	4426340.82923126	1926592.67086879	6777805.15309867	5489116.09547859	6779130.73718083	5178721.68039207	8054421.76989663	8123453.77300795	7972927.58769337	6452538.00115709	5915438.96812029	2977240.93343069	6828052.22423906	3417385.91969305	6031273.98842836
M483T36_POS	1b,3b,22-hopantriol	36.12245	483.37636	0.4071	--	947933.877031191	1371223.71487766	1362878.88970937	853701.821095324	2094618.25548345	2572325.21577953	2898793.06808187	707557.98734382	1166363.39744606	1398802.75917274	1014445.18232206	1634016.57693971	1367922.02103951	1188532.11934849	1530894.8462274	827296.387389243	916900.200462396	727189.823698732	891652.639819862	1397104.50566045	1043281.79574555	886685.270298454	1040030.20905245	1140650.12422497	755097.769264208	1673609.10289019	1240986.37047727	1014414.04336781	777614.842716313	1899748.02622827	935255.934040423	1000133.46870501	5275682.21498567	953150.720810371	1650406.28085993	980606.572509179	1703143.62900834	709946.37199163	1182670.72732227	2538713.53616089	660961.888781474	1972185.72059599	1167891.93298385	777439.354309362
M332T391_POS	2'-Deoxyadenosine 5'-monophosphate	390.732	332.0756	0.9966	HMDB0000905	11512411.6823149	11448824.3132242	20403086.156425	19313264.0316658	9657179.86422613	9398620.66436078	5317275.93995757	5284328.4343166	2609633.29391449	10227208.7018291	33228964.7785669	7305356.56259065	5761190.65935006	6208899.10102277	3795575.92548087	6724414.68949947	19702221.2735691	3793966.57974658	8458348.50706345	9277083.5081006	29388376.4046	32668377.4144675	6732913.30521867	12935668.6261902	6785480.14456065	6699897.88622896	59583707.9058111	11167216.331929	8408761.44662012	11019181.6275874	8518705.92773479	11192631.666581	6431814.62079005	13603644.8885185	13857177.2274325	17898972.5843317	2279097.03972394	8936546.39254155	1178889.05094632	2158552.86364559	7902118.49538031	9507742.83456708	805802.619538064	1482326.76427416
M455T185_POS	2'-Deoxycytidine	184.606	455.18854	0.9978	HMDB0000014	17073783.0519562	16913947.4302173	17683814.4784661	17391818.095827	15903799.9525542	15779227.9456598	3290887.26590478	3529402.00506827	2653190.01278719	28735469.5152592	49138085.6107562	22814183.5936707	4968925.4003549	133857690.615423	1111604.90274641	12115586.3027672	25152533.6689364	7355643.31714318	38952973.9315108	16102914.4028973	6134469.6809665	9642702.44414822	12263255.8018317	1873829.99540706	20293753.6124373	14537282.1776498	92508959.0899176	8373113.96333148	12418180.738426	9633961.28036706	6038826.28538628	14707808.3060238	10050923.2323101	5606143.83923164	22469437.3402636	29211934.8560529	1993262.52868907	32761444.0478263	3677600.53352815	1931382.06183159	7093891.95937904	2249918.00361885	1462877.88611987	1254487.28818846
M535T142_POS	2'-Deoxyguanosine	142.1625	535.20106	0.0655	HMDB0000085	1968593.36694517	2071311.52109405	1303228.52365008	856918.635085719	3916027.78737464	4193009.34109451	5216487.31739749	864145.810598592	939113.198505095	1506355.06110951	1770567.75328881	58967811.1765802	780102.705738505	236685.805940566	1228840.58208331	1329421.85735797	1238805.54807356	522236.814779948	1267276.48067221	1019409.62836482	970587.281035788	1896132.20842509	699887.701172545	2304332.41347136	755949.812318132	352392.818368457	2282412.76307502	6268194.73316768	6695317.51059619	1449372.9882335	7945837.87364061	1924702.65766282	4090437.7944088	184648.05283245	501275.106497494	1273620.03933618	1409210.03516758	1937928.39978428	1395019.63829824	1189674.72892026	7994013.49026817	180576.642767805	1669099.81115001	1401123.68868683
M348T300_POS	2'-Deoxyguanosine 5'-monophosphate	299.516	348.0722	0.9114	HMDB0001044	1107823.79908979	1202868.02154897	951591.547903086	1059276.48003159	757011.968664062	981352.396634333	847666.968139577	733965.34885409	1764500.08189323	1397091.3621216	1583239.87050417	1788853.44974512	954393.755217847	2386513.29430773	536107.726171087	233576.444444756	565865.647168119	483224.239183057	679658.878774211	1152561.96019519	715860.253710493	751708.168866419	1202156.47583968	908650.911306415	1758660.12005013	1028887.42037806	958550.058296593	1595300.90071576	1875016.56840558	1775323.06662922	1614423.41628686	1190692.43908696	1483632.28291562	878341.3859869	1490067.0352897	503118.770834084	512566.027101191	732289.800079362	879064.276774833	974805.838998492	2297861.96859267	1016854.00191423	1443674.475337	1285145.175407
M275T682_POS	2'-Deoxyinosine	682.114	275.07346	0.0197	HMDB0000071	4108117.98668233	3502414.12417129	3227525.10016736	3129828.4735164	2595705.21460578	2870528.09464681	3961265.69213328	3213449.72234633	2866001.65890901	3306741.04823677	3310332.39863194	3219661.45380571	3704218.30447372	3392490.28476328	3393148.60774474	7714978.84580323	3459512.04629713	3289626.74509035	4075886.86724578	2529830.50327319	3341849.73227124	3008790.61823661	3228822.30833768	3188810.99698082	2468842.56915616	3384838.85525272	1406128.73498135	2034704.16756565	7332531.78183266	3291580.2232519	2726178.02830421	4054312.73761057	4118374.82927839	2275665.57443343	3344459.50357185	3123361.03887582	3203374.49224915	3491735.93421793	3231803.67436593	3443820.55339541	4242294.63046026	3204108.26314629	5634826.70067814	8469436.41686312
M513T587_2_POS	2'-Deoxyuridine 5'-triphosphate	586.571	512.94846	0	HMDB0001191	612688.773740073	581412.953904493	580127.393918611	648296.90464599	623755.797142384	583935.249009969	652813.682893672	631488.793360279	570393.169514773	516990.808443893	644209.15200074	491168.541556288	572754.606810537	566339.937420877	553531.393070071	421002.315194138	580433.061528654	523679.684052625	552244.270638871	529219.010808534	524494.965616809	693918.202975207	539104.280806578	623216.853495298	538508.524469077	584042.195943513	481876.521844415	528718.436557933	641231.904410234	561747.075839381	617410.092117829	564389.744786561	646050.788292432	585605.206421383	647941.184419295	593712.016951948	378868.62178933	581695.049284225	563329.881389608	525111.242034473	560428.792010389	575225.208233665	629420.546527293	634887.384405489
M237T271_POS	2'-Hydroxy-3-methoxychalcone	271.4915	237.08692	0.1771	--	3169705.30217431	3562989.19015738	1645789.92480018	4791243.82148235	2103046.09055623	1754697.85132431	4540722.81512783	4974075.13545216	3469499.64367199	4299865.43954784	1661292.41482486	4892811.03711705	9236775.32841997	6550976.88237406	1574444.94021164	783950.669959842	6177915.89564209	6119209.53384562	2839184.25784578	4904326.09471651	6274568.67734893	5361440.18299532	4906267.95828439	2551722.98026016	5892945.37349619	1991496.82499679	3851757.69839712	4194049.92846571	9027914.97798284	3217029.21710218	7555126.72047861	2882571.72151194	4204374.17272352	7343166.95600183	5496970.81026655	1885547.2168039	1671266.1718976	2566565.09437456	6303662.11094331	3427316.87866797	14160832.3149608	6429831.32185358	5340770.46216449	5287239.31972116
M412T178_POS	2'-deoxyadenosine-5'-diphosphate sodium salt	178.3905	412.30547	0	--	536562.521983677	818889.823000789	4750162.26445135	5043948.48950106	844234.072043686	696169.749489606	13122434.9388623	12733974.3612399	168741.000506325	9200019.24644968	1185580.32605164	638906.480832542	1329168.16751369	744258.950751729	2354340.8261351	1622404.45631132	3266580.2206961	2368710.09504724	602782.761705886	1650623.89543034	5892923.62878872	576299.887641602	1070805.03252629	1411345.09026786	1630858.05582011	122063.644930648	3696529.63384552	6216497.8961737	2843443.84956326	1616099.20589949	1441679.98510053	2789796.79723303	2408803.0176203	9666591.33023372	1722446.59787176	5118255.67030006	2223268.91701972	4795001.11237907	1468195.13579718	2587255.78954674	1953329.36694623	20550120.6599888	15432516.6898455	7878334.32363734
M388T181_POS	2'-deoxycytidine-5'-diphosphate sodium salt	180.8955	388.30587	0	--	1072341.3868612	1242564.44875593	1954329.24763315	1995104.78490214	726993.240224367	770651.483058703	22700114.3655834	22859971.592128	778431.03552137	7425888.75412556	2305197.94314832	1539602.26837597	806392.712141542	1489943.00914615	2048370.2877918	2041233.44897284	1999419.73556883	2161778.33951257	591199.901299802	1980351.33650959	3106971.51802024	1945181.75129477	1220250.13179032	846291.22448955	1699801.90392386	1067563.58681503	2717773.91717917	7411813.15611455	2595365.684452	2804558.67335418	2535013.11149385	2389570.90583855	2867904.33896601	13336153.8238568	2934603.42297978	7244751.40525037	1240817.56561405	4004400.97567322	639725.82654367	881689.148731573	1516256.7429004	8581190.66653833	3931412.76798617	4274528.48755142
M96T404_POS	2(1H)-Pyridinone	403.934	96.04438	0.9524	HMDB0013751	8432578.69543369	8965771.2623437	3112153.37604195	2302278.92174429	3994724.50472064	3730529.23573178	6927692.67541092	7059677.19741117	2124446.85515068	2444346.50042157	2078632.93433161	3193201.95560678	2430308.06520572	8067760.74442246	3466758.86979027	3012412.01577819	6908137.90340755	6090005.71189446	7598937.32722656	3344410.1063788	4495010.5679601	4721920.24219405	3150634.25735976	4034600.22665164	2482347.4787791	2817006.94205962	5134003.0171255	5412815.22801909	3739862.37247201	6952660.87507446	7159225.98514947	4131856.48432494	4502836.75615091	9108894.42375313	3600407.25916659	19160976.4723396	3280868.3052926	9830614.47418669	9169635.26255108	3840650.14534767	5983138.70265881	5198167.87586755	4428377.41744403	8747229.9752091
M181T73_POS	2(3H)-Furanone, dihydro-3-(1-hydroxyhexyl)-4-(hydroxymethyl)-	73.3503	181.12226	0.7345	--	3493195.91286626	954187.893729658	2151321.81011124	1774044.23467406	1262401.12331954	2834727.18858235	2817883.1067284	2781271.93884059	1864358.78333828	5244104.24513567	947329.078320951	2164770.30627116	7697117.35774852	2205613.08640957	1332991.83538618	1136650.17490535	2394654.95836079	1278360.79460058	1370077.64396683	2260361.53683385	1736313.90315406	802501.170934445	1387556.98245304	2513580.76562156	1785814.50018472	1879640.97814013	3210946.51963107	1866527.09852071	1348088.70403864	1334109.96942612	1926118.70082051	2240112.09436355	3906310.40499601	1339397.98695754	1485877.61794467	1435135.33615432	2078497.92541615	2634043.7497899	2031187.26494727	1053059.87432109	1939396.28514744	1550046.77451847	1700706.58489063	1520192.80156999
M268T279_POS	2,2'-(4-(2-Hydroxyethylamino)-3-nitrophenylazanediyl)diethanol	278.524	268.12672	0.9273	--	4608104.8823785	3094046.0519712	12518493.618267	13562640.4510807	30554303.8585957	30439358.5278181	27843109.0117556	22916310.5706815	50898165.7764481	30867823.4454042	24557898.5741573	14845447.7241016	10399436.5962196	27147165.845284	21037257.1080942	23312520.8744417	8953960.79266896	6394188.81537789	17192588.1222386	11892076.6248922	10362392.1821164	19494378.493833	24403587.9980476	16056091.9649038	30181756.1557928	8884684.47925669	6752714.74821437	46564226.0991774	21442118.8619186	41413719.2954627	20816422.62562	19597180.2067767	6712810.28017246	22430634.6984133	23354256.3300535	13917707.8518407	7755513.2597892	2296530.47957857	34000263.9438453	38903310.9010704	23458190.0581318	15641364.6267273	55109002.6486547	62302877.7541591
M160T285_POS	2,2,6,6-Tetrafluoromorpholine	284.5665	160.03447	0.9693	--	1799183.12474032	1961849.6812655	8534113.33648408	9000725.15424833	6717189.16889817	6550801.50168274	4606529.19865336	5023739.40630688	6870968.63672414	8223289.14126261	10755034.053687	4075242.87815641	6218105.48936322	4366700.30121244	5591493.74378108	6827171.78642803	3088545.9707523	2780336.3929721	5777307.49631149	5382210.08441665	6765688.11288158	3987267.50339319	4233814.67913744	6378964.70664328	6009962.26112107	9327477.02860612	6809084.33689378	4565676.30317214	6972405.55185665	5713582.72277781	4753310.24729133	4693095.33960146	5141021.46737677	6161759.7794699	5585343.97071749	7372539.41587585	3698089.20456317	4003699.22606164	4086029.55314112	4179005.13808456	4698057.87841322	6139809.27079283	9582261.65828674	4396610.76164186
M249T137_POS	2,2-Bis(4-chlorophenyl)ethanol	136.822	249.02813	0.3927	--	36786926.2510222	35795912.5160384	31697984.090759	31427759.5244514	23412086.4407296	25902383.7688708	39483235.8784591	45629926.5209703	34360447.9456998	24031644.8388163	21129200.6875205	37458628.8955999	23955712.3875845	19756487.3814668	22061424.6165461	21730737.7573617	31567828.3938577	35636876.4740389	21008381.5184525	30648826.2546941	25779996.2532883	31733451.3957174	31680326.0851101	30772395.3677871	42705176.3462533	28393380.6513392	33637059.6849061	39073688.8579649	36618723.5653911	39807422.4087138	28797473.7163808	16262113.1319773	29418529.9068424	38984158.0534749	31408536.4870092	17329478.9643655	12976970.3326083	20066771.6502616	46185515.1260164	16926079.0836099	41972973.9253742	45165621.4611863	29608238.446937	53148036.0853198
M186T199_POS	2,2-Bis(hydroxymethyl)-3-quinuclidinone	198.703	186.11247	0.3618	--	9162502.28857153	9152986.25796226	42994952.8748849	44634482.0916029	26973221.4027039	28386103.3764042	132690124.753041	132356486.191732	11186372.6828807	8307576.07265314	13229633.9721776	5640852.86690172	35504807.3467247	8126441.06637252	26824208.9001713	4102206.63093724	17420442.343834	55570756.4164551	9235049.09473719	13495378.504167	17172071.4341061	11219244.4171754	11770250.2083515	7720535.91060597	19940468.0286411	36633865.547319	52834267.3989604	4463519.51661921	23708846.2798228	4198376.28908925	2962435.23788813	5504097.21265989	4025402.47169899	6226485.9620477	7202399.8448137	4657393.4497856	2803821.33666159	2415738.02397277	1826424.057884	4094086.61959413	5740245.42133079	7876247.29695538	6087790.94578935	4128707.89739494
M192T333_POS	2,2-Bis[hydroxymethyl]-2,2',2''-nitrilotriethanol	333.2475	192.12304	0.9505	--	65935408.6873638	66227998.3167832	41165494.9699584	39537530.9214452	30776111.3657541	21088833.165596	35420457.0278481	32450835.1949028	7127199.68304285	12585993.0487096	3357859.59948856	25086108.4602233	13083982.8206656	63773701.112648	13186532.2281477	5587055.60748132	54855722.8372914	75913527.1655549	19547213.5072306	65493658.7279479	45397725.6851245	38423910.7653306	162167306.13308	5564080.60078092	27510765.2127131	28079214.7490513	18789718.672677	3492241.29892173	13274073.1028673	19966869.8123221	94677084.3806807	33983318.3501313	11506447.0624538	27251842.798611	104377946.897166	15812213.7746053	28935110.0019098	15676125.3649703	19803880.935367	20215999.571244	8293468.25889392	31474978.1237515	19115495.5486278	19090893.1403417
M167T574_POS	2,2-Diallylpiperazine	574.074	167.15426	0.9041	--	2664493.73225753	2843372.71010846	3883058.10163632	2771708.85147321	2720041.66064715	2865771.82727227	2735188.34041814	3102629.65771382	2914636.00518637	2813475.42322581	2663413.21499344	2967644.52056662	2956670.87532328	2702266.31612341	2628067.3273762	2441566.14934396	4686073.21840501	3392456.40117412	2709363.35723324	2668047.00378543	2846583.29148828	2645301.40916365	2914404.59511758	4947652.05976471	2683586.63164499	3048590.43270124	2673987.56249952	2832765.4652734	3354919.56108616	2751175.12437344	2819439.78069422	2541456.95019947	2820091.87051512	4634934.90020606	2665227.75792485	2710623.08569456	2732455.87098014	4325167.97102707	2969518.28994749	2849766.7738109	2693847.32133181	2639791.88580848	2533459.96671872	4237817.34026298
M111T575_POS	2,2-Dimethylpiperazine-1,4-diol	574.722	111.09164	0.9833	--	54698580.3210879	49580375.3427575	50360178.1831293	85741888.3335572	47133871.6707256	47890856.7654227	46091607.3605843	47235968.730893	45548563.4323532	43119225.0103943	49597085.5162162	48335379.9654064	46553088.5512799	50541802.9127863	37518924.9697753	46011497.4915054	44125936.8495099	56089519.8514372	49055233.4742326	38618121.2130243	42992798.0154121	50923784.4839036	47267707.9298091	42333583.475284	54874448.2156745	54494056.4281983	50361464.5282116	46082271.2510487	46308388.9858232	50330730.1178967	54207079.2984077	49696768.3986612	50686322.0681289	54254299.7659136	49757082.7031258	40964933.2583511	46142675.0395719	47210824.9579877	46550364.4402643	48312227.79866	47904156.4183474	47557162.8830628	86335451.7476701	45501329.4768644
M659T316_POS	2,2-Diphenyl-N-(3-phenylpropyl)acetamide	315.785	659.36046	0.0161	--	67547.6728999458	58064.7071745624	131292.852991872	110955.867702491	265546.549173199	266015.715723308	334323.276296182	39181.2083472917	1332501.72985283	1307273.66811808	325393.98816826	928089.259951198	172145.21197239	2406367.56603951	43708.5442719457	213255.299238728	393100.452881531	127146.762897392	143798.739049122	703028.388103239	41188.0121715802	198314.436765013	693667.898902074	371056.870871095	959746.884392804	381492.503050273	40248.6582652102	940673.171983606	711733.034619428	1016665.31722195	677572.312637968	329311.053833991	283979.482402006	291698.187800437	666252.178835324	45227.2107228903	150583.360370907	270038.337649558	754443.462935837	1025724.21379375	749397.042029558	454882.338879726	545972.207101432	1336643.57501084
M475T13_POS	2,3,14,20,22,25,26-Heptahydroxyergost-7-en-6-one	13.32445	475.29702	0.0575	--	3471657.6090777	3600147.76405408	4164298.18529406	4086247.19332997	6235904.82987815	6168434.05765576	3810920.47628261	3775151.31987316	5179109.63205112	3816493.73995946	5743430.41103246	4169966.42261779	6286570.8040786	5978138.21962967	6337447.61355179	6438464.68295621	4387561.70288269	3764355.95541041	6140663.62860862	5681450.42630332	4353926.97029814	4503363.85486026	3899510.28129345	4329769.05842492	8392492.11276347	5899356.79035523	5071917.14470364	3413506.77087822	6726230.79443659	6022122.6792088	6159412.37667844	6167484.00888445	7829027.00471532	6636024.92176908	6172378.54058065	4297283.77011292	8273173.14866332	6316652.99385165	6326498.64812281	6209683.62329895	6322421.90802703	9608802.13867689	3579901.05225014	6605563.82013526
M345T231_POS	2,3,14-Trihydroxypregn-7-ene-6,20-dione	230.6115	345.21332	0.2273	--	1955395.62517185	3056850.60387824	2605161.77387155	3081450.7647851	6024017.6505294	5807426.30156177	3320899.69468809	5359181.60928365	9400278.49706042	13034582.2429717	2957920.83644896	8837611.37311447	2852347.8935744	44678110.5795494	9303974.41621626	13726206.009909	2608756.33234146	5507857.68117969	11462507.3033765	6250738.91976454	2904024.53690939	9034262.60716131	3526362.34330077	4491239.79594989	7266770.77749266	4079822.81138012	2260366.08691507	9098503.8997104	6291647.42243847	9613798.63645528	5465101.35023703	2606736.56287864	1992402.64080335	3074031.32912178	9442039.33467772	5619034.41863711	3419731.657199	672839.910911852	4366567.8046586	8734503.57142334	15004604.3653533	2334587.38685654	6323236.51031084	11164033.766746
M327T392_POS	2,3-Bis[(4-hydroxy-3-methoxyphenyl)methyl]butane-1,4-diol	392.3065	327.16634	0.5478	--	5329205.88601504	3351022.65777702	5797660.53201081	13599081.9816992	3258353.70681894	5172415.59144229	3716416.84150802	7988818.82948957	41814697.1293685	5773322.05032458	3532505.98534581	17251143.9704828	1532285.50090762	13013869.1350541	4146993.58539068	10606228.9700641	3207854.11478072	1366070.2538595	4493948.77498804	3373646.4076926	4069822.23271329	6028544.26741723	4665479.29777948	2353899.77204964	9202358.26437066	9245913.88354324	3017003.46010804	9675901.72526603	9353518.06271779	16247902.4877942	4800315.58250464	4121518.47252981	6266442.65470488	11172851.2310684	21415590.4954978	28314936.7549898	3641304.76970864	3235340.40513857	3207216.86008336	8333990.88020922	19682290.0741511	12290634.3306667	25097840.6626946	11234654.7985555
M180T297_POS	2,3-Dichloro-4-fluoroaniline	297.437	179.98234	0.3509	--	18671186.7673387	19161383.9958196	22666068.8705277	22543998.339047	13960641.5991125	14167192.2680016	50284056.2158482	48660432.6009426	25084051.7859038	30477725.1939943	32926350.0648994	25500369.1107773	23815505.1391626	15972507.3670349	12471737.8292597	5525670.55075464	34405647.4938196	24267060.7811427	13885036.4465057	14800133.4720826	27627107.9568985	26398620.1987632	28668307.7328299	22183722.0289879	34371602.1904187	20806840.8311314	41218433.2650761	17620356.2628502	36836634.4859008	27430695.1445107	32354847.3989442	21616290.9637854	27099913.3639435	46617374.2852493	46263516.0869968	13982260.0091039	14982309.083117	20302419.5526766	43018432.6742801	25715985.6621632	46227640.1971813	46468811.9389902	19559858.7306173	48553180.3883433
M341T175_POS	2,3-Dihydroxypropyl octadecanoate	174.5495	341.30485	0.9879	HMDB0011131	96393883.9386262	101228705.005421	60034195.7903267	40606099.2290751	64065600.4084169	62193078.696287	72100496.8326139	73940727.251284	67599901.5963963	32301914.0553073	73197633.0274189	34581613.2629315	35245086.8262383	65651818.8102261	12127031.5108282	97047006.5247823	44073283.5609732	20089176.4536731	27914303.3454933	77093163.0793419	88798972.4074488	90128683.0042407	22091671.6787991	17772021.1519881	86716490.6081933	33046442.9913142	98685927.2883033	30832316.0203364	47490035.4124617	85816336.58553	73970730.6417965	34680337.5129073	38115436.8621091	48937472.4009055	71223552.4194699	60276823.4960115	62916045.6226928	57283375.3504003	30581716.456319	56278233.8807721	41734956.9232769	49424894.4100063	18233780.6498755	49816159.6389954
M867T593_POS	2,3-di(heptadecanoyloxy)propyl heptadecanoate	593.4325	866.81495	0	--	334059.084949374	240838.477024748	430545.328162309	423656.519150893	310665.040761525	489194.694841262	340692.672258442	405575.585405944	300349.916678626	248490.981514935	438923.068656591	328401.808766509	304924.003760017	363080.135321274	307862.474261538	452982.031805406	244293.921781812	232014.668700384	287940.979458433	406970.907954116	304848.432427356	374279.516561369	282381.147792304	326193.959694214	300036.331930615	319102.388274024	304547.909391163	359632.880045129	359632.361723232	248480.511412605	324673.001035622	240407.233201	324262.490092772	279729.827622019	261768.418906642	235046.126150323	301315.446709359	446159.775325634	339007.089447649	268359.91847763	305835.317320268	446758.126248254	323349.565549847	325613.858944032
M267T18_POS	2,3-diphosphoglycerate	18.2008	266.99981	0.4248	HMDB0001294	53936.687097318	367567.169218477	221643.048784675	277971.507427421	131738.076419058	77562.2992546409	2062838.26797811	1308326.6731003	35758.5046303997	2028036.32381713	275001.625409093	1683024.90251978	158493.841520577	350240.071314046	100133.34253363	413193.081579394	707192.682598602	394374.88648446	1915629.45760453	4535874.22624546	2080544.04611023	485488.372302073	300888.518087574	598372.217442754	4843216.46058252	457799.470250376	406302.863204403	85087.575282423	4364867.70457045	327101.237924694	24385.8955475824	1429181.02131521	1317936.32201868	1842645.17507451	3409383.31563089	367041.341241724	3100717.38835204	662773.38178	281938.590722051	968715.213831714	58862.6632032379	1121786.37050785	33329.4156150044	366157.253541233
M687T446_POS	2,4,6-Trimethyl-N-[2-(trifluoromethyl)phenyl]benzenesulfonamide	445.898	687.19552	0.0034	--	7840918.35232223	11513484.8300987	2197761.91320612	2253745.10923295	212709.760289476	172040.95175196	2054965.90031119	2144736.37953866	782281.219690721	970265.560736466	2855738.52961957	2476821.65862276	1575052.09586003	886454.798920562	4761173.40272926	601624.691931325	1577916.89966847	3763736.47494936	659300.870999326	1853695.18572108	215820.027110574	1446990.16204383	4682211.6367933	1071203.33161857	4157271.22440914	1057234.24916435	67796.3545029466	559361.911889379	1021572.29153182	1420599.24386726	3732568.18325336	3700146.88994942	1670440.65934817	1883449.64251505	1520613.98292053	139208.110432077	3633834.04332236	3677712.4220326	3643931.12226705	4743514.74093588	1696539.2703581	3272553.20266433	3066410.72992335	3526739.13946771
M119T23_POS	2,4,6-Trimethyl-N-[3-(trifluoromethyl)phenyl]benzenesulfonamide	23.1034	119.08551	0.9987	--	181279971.449687	176942868.260982	184818516.617729	196647680.888395	219105373.03563	198837399.674336	183692936.215666	192769285.846016	213848448.353102	217559661.087641	168108363.513051	207985124.553504	200326551.684784	210331771.498678	176196444.33166	214436683.725418	180237481.448114	171035052.384322	192600872.81614	196307104.341848	186721490.309888	189561084.636609	170077256.053868	177193448.669918	201915598.655237	196814114.489977	207852265.605744	171439552.513563	210016981.297705	197256535.948057	177849423.682852	207697039.085829	162255201.051249	206769729.482877	252118775.047846	245459292.47257	283540082.338541	227803015.349383	211204686.365015	244423251.626842	193556314.892372	189054667.579971	191046309.388223	169207068.838617
M168T309_POS	2,4-Diamino-6-nitrotoluene	308.7205	168.07684	0.508	HMDB0060362	7412200.3047846	5952300.63239368	3288213.73380893	2559625.66216192	5235261.69229542	3013735.0177341	5548977.18470036	6635281.34944625	4546364.4610132	3335584.32764916	5869946.58521488	4168980.81085662	2667733.09264101	2675938.80833465	2946460.00104031	3171414.95333269	3329155.10495164	6439891.01096747	4013579.74985551	4527627.85520077	2714029.66684365	2177990.39923618	4452390.308058	2616788.13408335	4329276.3211262	4821912.92117083	2285646.70770454	3913294.87310601	5606281.60507707	6228404.05970372	4282193.25505895	5737250.43285779	8167069.36332574	3979532.63994278	2854979.35227556	7072828.91175349	2488499.22472953	3530907.112345	2833453.6386315	3905592.03162879	2660484.31519849	5368972.86161893	5439113.3558649	6509195.2064829
M301T366_POS	2,4-Difluoro-N-[2-(1H-indol-3-yl)ethyl]benzamide	365.9885	301.11421	0.3737	--	905294.17904782	1131326.15854239	822089.939081582	993762.370303765	2039445.12574579	2137170.41439005	2924145.01150665	2629566.23735238	997783.973971283	1955751.91484997	3428994.26602655	1017457.93949472	1186660.65314037	1075119.96367583	1195231.87319251	571300.473745839	1055054.88131939	1234838.81804199	1630607.71466868	1319826.09943962	602441.142069218	2570229.70990619	5954430.76396411	2324032.79693622	1638757.56299878	1277514.18777732	1586759.09428548	2963444.41490971	2423096.09057464	699826.038248923	2946743.31675128	3478046.12821912	2314990.27960256	4703625.75199929	2026120.99243082	1070003.59233995	3030324.69439386	2159310.40299862	938692.181617689	1854380.06334103	4342388.36784498	3558096.77029502	3975353.62772343	1464946.72021279
M419T307_POS	2,4-Dihydroxy-5-methoxy-2a'',5a'',7''-trimethyldodecahydrodispiro[furan-3,2'-furan-5',6''-naphtho[1,8-bc]furan]-2''(2a''H)-one	307.4095	419.20696	0.7749	--	1986497.13833676	2130989.06670971	2033690.62223764	1956942.20490296	1378488.04546804	1332910.22029165	1133293.57944794	966192.301830719	677857.382484676	398399.638808959	760260.502512388	857076.409063679	2474786.02256321	1162280.82121024	1132846.21372855	1621072.36391159	821775.242939089	2099412.24590967	1805696.59680771	1842624.32298237	1500668.25135347	1291892.44017217	878513.454437776	1322431.57818862	844197.31563748	1777623.62659606	1538468.08357419	690154.283419602	580927.882818113	447098.019852775	774865.296345873	2667294.17638992	1047402.59048332	737241.11944669	655623.100545826	226704.069517691	836326.250043554	816068.296157447	2278154.90512955	1510966.91874181	1139721.24782992	1019875.15973004	867831.492328484	688751.611914614
M299T303_1_POS	2,5-Dibromobenzenesulfonamide	303.415	298.81358	0.0109	--	6174468.38016162	5084015.53707264	6458624.17153338	4929766.26225027	5307068.82425721	5629530.37026375	6148463.43321146	5623517.54794899	4145716.65309769	4525909.92979752	6391895.9431008	4303777.45992183	5940296.46730685	3507781.68356129	5388439.63517824	4736412.88140182	5121020.80162441	4966634.16055265	4912808.610774	5453973.28366109	6086564.9944094	5836772.10027621	5018285.88862903	5604794.23073425	5699801.59153663	5213261.75690117	6671544.32443393	4643833.76615351	5005359.56998033	4541949.56672818	4373753.28499063	6015058.26937282	5776387.95012866	5798233.85845737	5622719.48590561	4570531.27045681	5353764.16490973	5520989.75538033	4342115.8123466	4832068.55095005	5579385.47051787	6069105.2033985	4594407.72193976	4401768.10685366
M191T287_POS	2,6-Diaminopimelic acid	287.239	191.10253	0.2557	HMDB0001370	2247596.57512224	1959246.82629511	333299.400641992	726954.391222425	1928706.16836215	1836261.89208385	1985772.71425669	2341181.75085951	1766444.31014889	1887519.21726351	940641.018043498	835032.906807872	346616.104040998	524681.563590098	1602502.174542	5716297.00307279	1084508.39689616	971145.653628797	1147473.68123719	439942.986041996	345743.984528864	1600763.69403662	2017181.43683013	913851.494142402	2396478.38121419	719943.330440534	107984.252320556	3986868.03619088	988955.503609993	3857751.42353316	3338954.48610618	1616364.42338895	484569.554142148	1385295.05668329	1278659.34355142	386975.470455868	1780964.11941363	64675.1050741748	3261588.79260537	3430775.46986878	1256522.43093282	1268966.94860698	3563889.58279619	3999503.4299092
M192T292_POS	2,6-Dichlorobenzamide	291.643	191.98238	0.9676	--	32170539.2545111	34328787.0567413	41952941.9217139	40452692.5131338	45639881.5615123	40414550.6389189	46759159.4503954	45091129.9621587	50473983.1101068	37554120.8708252	37505815.3651867	52957003.0558695	36041174.5088571	48449427.1866374	24660983.9666217	22261634.776275	32049977.55327	35292383.6861371	42264044.1891029	37492591.7568817	38427272.6717156	37325797.0421971	47559273.2153328	43953224.2909962	40452808.7353295	39442082.0929035	43439097.9944065	44789004.6981138	40851833.0962687	41594760.2794369	49462022.1909146	40487586.6290443	32394389.5051186	39497133.5859396	34390362.0391407	51442237.4836509	23197620.7878189	37809381.5867641	38593864.671277	35662879.6155886	54394397.2545282	40603291.4864618	52617194.7061884	32380606.4555225
M174T343_POS	2,6-Dimethylquinolin-4-ol	343.2175	174.08733	0.6292	--	15293969.3022755	6579442.50383722	31012963.3166666	7720184.23554749	12937261.1295121	17070843.0222101	7232143.47951287	26042298.2007189	34674292.2754044	8186337.2905186	11363561.4942201	7484413.05175587	20604602.0749949	17598140.3579778	30827344.8805728	13356684.7960323	13839001.9581861	8405391.04868115	22684135.4160005	12371321.4112647	8490107.21151303	20647691.1013317	38669952.7226031	13881338.4780023	13446460.3524501	10505196.4470221	18876077.7407199	8995594.86303403	33360154.4135043	37422714.201069	38662255.8142145	18009026.0491207	29511672.961111	10458379.5994723	39249762.0537168	8481639.69465501	13987203.388652	7354268.4907585	8502476.67656559	9714017.39458766	14161617.4949905	14577382.3039301	33815893.1514587	9725708.52737898
M122T613_POS	2,6-Xylidine	613.189	122.09639	0.9844	HMDB0060677	68500913.0072579	78353407.7866628	56124448.6728557	75981761.0535443	76621509.4421096	70859349.0929003	60196089.6321019	75335426.3645971	23079444.4434872	80812714.7851822	77305931.295813	27560183.1269881	67504346.323699	71935301.152086	78985827.2969541	73591598.0374378	56816754.9625408	78774478.3770308	69049781.6446874	74470503.8161382	81383339.3307966	25036652.3510423	63442331.0595365	68938772.4247732	74192849.1305007	75378748.7530667	55714918.5848201	69599904.905996	71238801.4901339	76507872.588533	71136030.7513639	74241818.3671767	77204001.7663772	74899614.3485945	76715200.8482881	76612696.6483251	77650906.9897145	75393693.9302931	76718664.7611791	62814191.819956	71434971.7895523	75449128.5259117	67816340.2719631	70707947.9947689
M341T332_POS	2,7-Dibromo-9H-fluoren-9-one	331.996	340.88213	0.1798	--	13079041.408486	13523330.1502133	15445202.679367	15294329.0515286	15462386.2303298	16018437.8415383	14981106.0155466	16033222.201795	11160043.7094944	12018938.468849	17006510.2967994	9564171.33479921	12264568.888154	8762610.27541577	14501343.739579	16561891.7475927	13769836.8140814	15228788.8593323	10764236.2206784	9515199.70536387	18529898.0261287	13196767.3892363	13336255.5651208	10071471.037577	10354627.1685527	16709257.9123651	9117621.41601332	5785863.95414511	9355909.99876379	10057745.9503336	11097642.7701566	12747868.9497502	16129645.5601827	11932666.4692403	10809404.9809585	13521640.2976754	14907716.2678968	11294297.7658237	11903035.5848815	11760139.7411399	7044646.25857663	11635366.1793969	11014082.5959615	13011094.140029
M406T287_POS	2-((1-(4-Nitrobenzoyl)prolyl)amino)benzoic acid	286.613	406.11085	0.8733	--	7029014.23786398	6942189.08966042	3917229.99641636	4965155.68652304	6236941.37890197	8571138.76014206	5396139.47048516	5921657.63127562	5623298.05776723	5628256.89930042	4422169.33046749	8428291.96425815	5557070.53164234	7768662.67149487	3742777.76479227	3795169.82034318	5633738.87816491	8924561.41816198	5961345.070187	6581208.61005451	5283059.30341903	8696897.44463403	6563489.81004169	20035139.7172506	8761152.5158642	5074012.5014408	7919122.63084708	3489097.88565295	6253352.85900291	4256175.00917346	8932879.4074897	6618670.88762302	6770910.14070036	10992881.778242	5643037.71806886	15180591.5697102	4328051.74245517	18494348.6210799	7095023.52901906	7057637.47706202	7244923.80442956	9619900.84361654	7209360.58495816	5178970.42414278
M203T333_POS	2-((1S,3aR,4S,6S,7R,8aR)-1-Hydroxy-4,8a-dimethyloctahydro-1H-3a,6-epoxyazulen-7-yl)prop-2-enoic acid	332.742	203.13913	0.5768	--	18315034.6723018	16989404.1177709	54855169.9694373	48271826.1257482	72721284.2361819	72460299.3374885	22838044.077799	22244822.7459123	17499638.6739447	12129839.8280569	40691339.1072111	22948413.2540005	4010880.4985658	10050199.6993152	5599171.7691751	906434.90968432	99408062.9219562	71452116.543886	5372010.4432966	10343400.0484825	56769260.9871486	29598381.5335405	33946899.9430366	8067232.54192419	9089960.65109023	13003044.7627606	34309499.9249971	17309155.5631084	23706911.1125214	44426024.0400017	15467833.0087303	14517866.5576601	4519847.57641609	31402719.522983	20341023.0333752	36124225.4118155	5021149.25613763	12383642.6507192	18842433.9381314	9428530.0389363	36273737.8467439	35708685.6892619	15581545.5685834	18549667.2237433
M580T337_POS	2-((4r)-4-((3r,5r,9s,10s,12s,13r,14s,17r)-12-hydroxy-10,13-dimethyl-3-(sulfooxy)hexadecahydro-1h-cyclopenta[a]phenanthren-17-yl)pentanamido)ethane-1-sulfonic acid	336.6785	580.27061	0.0001	--	1605561.25238392	1733127.6708528	70461.6586452592	72946.8234448232	878673.891744325	1021037.60226833	125696.005914148	159719.882854194	166355.741100431	646861.278505667	492988.558411904	251832.844117012	61366.8115240703	2150299.93542361	787094.974777728	724012.604815154	228405.750288187	37199.6076647174	1345086.67722087	400234.847229708	159030.000478578	2968922.82628074	404406.776789335	125005.922494564	206024.128481334	328995.184455485	107322.999781901	316420.286355518	339792.65340473	206802.671246764	228466.867654408	143277.099857104	607837.253108268	431875.112548294	212634.252906212	1275082.16240187	506150.404375957	75561.0584717355	52546.4698365595	991287.190624175	171162.903415267	349892.503579153	91929.535618315	112113.676491374
M682T194_POS	2-((4r)-4-((3r,5s,7s,8r,9s,10s,13r,17r)-10,13-dimethyl-3,7-bis(sulfooxy)hexadecahydro-1h-cyclopenta[a]phenanthren-17-yl)pentanamido)ethane-1-sulfonic acid	194.352	682.19333	0	--	2704913.34192374	2575126.84792451	1829383.38869484	1477874.93850462	1925688.22155171	2000057.56587001	1718509.58078962	1414159.86800656	789371.92871974	1620463.50195767	2396774.16814793	1337013.32947154	595920.648276912	1254555.0450203	1090400.68210492	838842.898309185	2102082.9884013	2644769.67586264	1917477.20053732	1732633.26809185	1860486.21216021	1784947.49226708	2864584.1573378	1613843.274948	2282084.73588819	2656360.88116273	2144441.33877097	2308008.45446562	2551793.98110777	2238615.71339787	2660210.46094295	2558240.3675576	2661483.81407656	2818742.76864549	2366030.47472154	2071855.20049452	1537252.44433484	1971992.40735115	3190591.26115243	2551951.7420489	1747498.26352209	2790042.00306986	1883995.24015868	2430583.91836915
M1041T434_POS	2-((4r)-4-((5s,9s,10s,13r,14s,17r)-10,13-dimethyl-3,7,12-trioxohexadecahydro-1h-cyclopenta[a]phenanthren-17-yl)pentanamido)ethane-1-sulfonic acid	434.35	1041.4795	0	--	258234.724317386	230943.745306659	362330.150320663	458755.626138997	612158.779593754	482786.207445992	252839.386397016	292956.387323048	232407.953921733	671298.698472603	741997.434853772	505029.117584378	981024.686284012	499780.986795054	480379.785828915	103923.165005402	140119.020326726	263294.259620562	490772.521917768	1666671.93027808	240589.416125843	747736.874903177	307477.693735698	723686.964469923	762152.034923853	381930.867183108	511140.506809119	845979.288589769	629734.961588002	320978.924620797	464889.456136312	183077.621220894	409745.355828112	218267.513026281	624733.959684116	97281.4327435363	176586.420125389	37668.4374455488	357500.598858727	235163.273888828	456284.77410106	166387.08450989	224176.408140843	289035.741611654
M572T145_POS	2-((4r)-n-benzyl-4-((3r,5s,7s,9s,10s,13r,14s,17r)-3,7-dihydroxy-10,13-dimethylhexadecahydro-1h-cyclopenta[a]phenanthren-17-yl)pentanamido)ethane-1-sulfonic acid	144.714	572.33463	0.0003	--	2282956.7569563	2699327.62879279	1661481.90992287	2865869.46674346	2968276.74517128	5609411.47470778	6997577.28064717	11610003.6100051	2127880.73342902	2408273.17689178	2482388.41898912	1579981.36753019	3179747.87681111	2425708.68908777	2492295.56397656	3766753.62524599	3138200.72172696	2330933.64929104	3952824.2053093	1748076.12860645	2784279.48892682	2117074.30205386	2144576.84222402	2179295.15259913	3309650.33083455	3256505.72446674	3829081.45481928	1633070.44023877	3775295.82978305	568841.221732506	2464103.02472823	2661401.88664176	3161114.16171192	3371522.83666279	2627305.84181356	2429594.63019898	1814385.86469619	2809914.22881675	1775473.46050781	1802967.76125473	3437203.38692521	3502970.88271787	1143121.05395554	2789321.33262299
M302T305_POS	2-(1-Piperidinyl)ethyl 1-phenylcyclopentanecarboxylate	304.573	302.2187	0.962	--	7652654.63522488	8784533.43500395	7405982.75661376	7059040.54933424	16004341.8930505	16248055.6008526	28555675.8183004	27704481.4734165	14699313.029467	7649313.7025976	7990629.02644658	14254394.912819	7223056.81363882	2628745.54856385	4921626.66955399	8798855.21323545	3368293.45382937	12682378.4793866	4785398.49473829	8051585.51861591	5308338.20949924	6257613.8662727	23826824.6673606	8642878.83271532	23735321.7572031	8649905.00628262	3361844.04219706	37382720.9740478	12078474.3090191	25752106.3236597	23886548.3667458	17673561.8315112	5942837.78188545	13766519.8760842	14473795.3715871	3927171.25147418	8604472.15267941	2367259.69235107	28976859.1952047	30665093.6237719	15902489.0864963	8147275.61938222	34753378.76315	41948439.50248
M246T442_POS	2-(1H-benzimidazol-2-yl)quinoline	441.94	246.10857	0.69	--	2251534.38658845	2409942.70747503	3589929.39625941	2873869.46372838	1297063.70297212	1187141.49190503	2913984.13375485	2722069.48414783	818835.225402615	2140179.98426708	4159454.21940292	2624397.51382343	1505221.77136244	1021118.86039676	1423853.49035202	1023610.17610685	4617927.03855257	3630073.6316849	2436142.00050229	495383.71797447	3509767.52298944	1551181.62668034	1532050.32978682	2085919.14057719	1370221.91186372	2644891.53732074	4033346.81701436	1528098.01312292	1512192.12780049	1691985.84443305	2872364.7784898	2996118.110804	3229189.65404282	2337523.06777225	1769994.33805458	2275100.97877226	2980676.34069483	4247265.31798874	2879141.63781994	2722107.28094468	2713486.55196638	4209685.10981313	1439305.21996124	3699519.58450087
M237T263_POS	2-(1H-indol-3-yl)-N-((1-methyl-1H-pyrrol-2-yl)methyl)ethanamine	263.074	237.13466	0.9551	--	60442814.5410841	61716837.1866418	33447164.1589741	33249745.7933188	37496542.8101474	38003422.4405101	12621244.4982567	12713853.0446583	19905398.6401926	18144570.4930591	21380213.2275211	71300808.1379234	16171568.4034171	13538608.0468506	21359377.5406799	13044860.6125921	44767968.9556883	27050229.5776168	21474196.3161491	27843221.7767289	43659644.0677643	28626775.53066	24096288.9507003	43795869.9955712	11796637.8279593	37783901.5589753	33088338.012823	43373595.2032197	38892477.1952839	40793280.7808394	62151360.6396511	32240056.3610384	46108712.4305145	73555878.1589652	67250071.7520256	21051133.9742226	19343823.9747789	43528013.143992	51330796.1242991	25707914.9276331	78159348.6293389	58774891.6041421	39946018.9417996	25393280.4389794
M235T73_POS	2-(2',3',4'-Trihydroxybutyl)quinoxaline	73.23775	235.11132	0.5546	--	4804716.19952801	5092638.22730404	2795663.27660395	2505591.94418672	4270167.84796749	4051798.69497372	8807787.81913663	9113819.29571417	9217903.74415138	7762162.32443346	2872750.6043645	5545748.09319361	2483579.45639646	4482710.69080352	2752930.06248941	2145066.57331738	3311387.39324333	2528421.32487642	1998030.80829248	3212321.28443836	2537046.28631469	3530695.37824652	15036460.3590123	4914889.66372726	12788071.7045388	4126087.26310549	2338654.32848674	7921940.83143436	424579.62898502	7695607.96404593	4237035.10817113	4615388.37299372	3353757.76516306	7448168.72550569	4392124.80270459	2976857.8544239	2606918.38771344	2776158.96725493	10893851.7252172	13772576.3545963	4374543.76061882	6271176.74639336	7012049.03744201	9713849.93197542
M317T5_POS	2-(2,4-Dichlorophenyl)-3-[4-(dimethylamino)phenyl]acrylonitrile	4.51721	317.05607	0.95	--	1929392.29122522	2368363.74257078	2146992.66339424	2615114.32314147	2938161.45354575	3683311.2999508	3422432.27431233	3345197.9233643	2723865.80802679	2464318.24439951	2043784.95435688	2775410.65678715	2287286.6111276	2598543.32628369	1622242.0008978	2227008.62978225	1914914.56097649	3092296.47889356	1937985.9303353	2117594.31125656	2507492.20409131	3228812.10693611	2079022.35302338	2483732.02296782	1952375.73310263	2644029.05154117	2121311.80864299	2774607.92187747	2468582.01356784	2461302.27102565	3083299.07443906	2347895.09399406	2280418.68629761	2107616.62499601	2139971.70772517	2137673.45963278	2510666.87792181	3265122.57937317	2910547.19353816	2509981.13487692	2198616.15436249	2614793.49675386	3079689.72836288	1746599.87034592
M243T418_2_POS	2-(2-(4-Oxocyclohexa-2,5-dienylidene)hydrazinyl)benzoic acid	418.197	243.07406	0.1052	--	273626839.849092	258319583.643485	129981886.809075	130710038.666381	142358660.308574	147907741.982338	490604292.354233	486333619.935252	565634570.477818	401578612.088769	133817616.816395	185855814.483913	230566589.169379	171131657.793165	145086844.119363	113083319.405804	196364445.04479	269455540.283675	302345546.606634	246737186.832694	137991657.688027	167852814.790522	446048409.999007	73486885.4780482	355789221.000241	416750869.956981	177988680.608324	167638557.939697	224248962.830476	170928550.736265	318851259.559096	353218038.341744	292522075.915915	368421435.274071	230872785.240485	178444616.776114	298318462.027903	580734605.807004	903809126.048752	405037157.625929	539426226.493119	257508482.439393	536373895.069759	98562119.0990651
M254T154_POS	2-(2-Bromophenyl)azepane	154.466	254.05946	0.9294	--	219759.248068431	234546.808985357	225889.911389533	81263.2216023583	4151465.54458105	2649490.19704237	7986875.57052664	7962308.23137786	1115411.57174674	1337989.68718398	683576.869305332	1461214.91267776	140900.857551763	25040880.789773	2156568.48449448	275300.811600886	745563.281284903	1777439.57047698	9450223.65173576	70548.0851847794	103343.871489122	908810.53120887	10498182.5915749	2410401.00073048	3483606.18040722	5405596.6153563	119022.87585516	450340.878628923	1893174.97280947	7116611.44159852	5034326.28623726	1208578.63307636	530378.699149796	17473082.502861	8089192.35917303	66706148.7920386	169337.083019441	479189.360854148	431113.00595937	367268.274969821	3440833.5208266	5561118.25273387	455607.977734875	792058.824296426
M359T230_POS	2-(2-hydroxy-6-methylhept-5-en-2-yl)-7-(3-methylbut-2-enyl)-2,3-dihydro-1-benzofuran-5-carboxylic acid	229.839	359.22891	0.1154	--	2536124.58402618	2331352.10886227	3758627.90692415	7695979.81225052	4583137.83017588	11388961.4860703	3239230.03046939	2848364.89517177	33073761.4106958	36520254.044814	4503584.811563	7572184.92148023	3795645.60586285	32889263.8393547	19701529.7397373	12626662.7759803	2882263.76310229	2533466.83740755	10027345.567498	20925614.8137601	2503442.84571938	12727067.7543866	5712348.90691644	14007305.7580141	9734971.16278587	8030906.11728797	1984598.33957461	42215292.3426464	10562355.819814	8569125.32955067	7934702.53045064	5161262.22116106	3682152.37563441	14980323.4586982	25582531.1821962	21415883.4296315	3289586.9914133	775254.281207105	15071377.2399581	10807896.4319465	9862278.88296853	4850025.58142592	24196241.3434058	32408492.1560638
M729T186_POS	2-(2-{4-[2-(1,3-Benzoxazol-2-yl)ethenyl]phenyl}ethenyl)-1,3-benzoxazole	186.007	729.26584	0.0797	--	357271.938349002	279017.578979651	829364.070915935	960203.005599316	3129363.49535933	2963322.36604445	680433.457335707	657696.418802202	1384302.82575593	1166765.61905077	282377.744213719	170340.848273288	638864.077408275	254025.630009139	322349.188172933	665680.536111289	1417083.22976836	2158860.46254881	284740.584416834	1209331.68778317	1193794.20607124	19046429.2526736	109501.475067681	614739.98237907	205045.669310531	21752.8482459683	571630.211737479	829360.453811756	1411252.50674067	33396.2856067048	149766.242634953	148658.803083067	442756.697901004	2904458.83194099	3320524.47754603	3326371.40807004	1024464.41883718	1333032.13408962	1177579.7954836	95799.8024123368	662833.492477074	1140786.42308117	1366543.20122166	1414838.372361
M486T82_POS	2-(3,4'-Dihydroxy-4,4,7,8a-tetramethyl-6'-oxospiro[2,3,4a,5,6,7-hexahydro-1H-naphthalene-8,2'-3,8-dihydrofuro[2,3-e]isoindole]-7'-yl)-3-methylbutanoic acid	81.98625	486.29162	0.0284	--	2027883.54675518	3309988.78929544	11503550.6896656	12130682.2863868	6950691.3676863	10709333.3154726	7256676.32030883	6000813.39279948	30219525.2332094	15469581.6273615	14548089.6472413	13621536.0633223	14591510.7125371	2031697.75530945	2773193.70263456	325063.898396271	4091774.5026685	8647137.97612054	2782287.58408405	28416834.0399677	9909795.98245437	3836701.68135403	5841350.45143058	8176255.24143286	18136326.6010941	7341222.89351806	10453432.2312049	17485740.4590721	13870174.8459739	14078700.9186789	21292456.6393449	12073319.952693	15153841.5832829	9792443.79305464	16181317.1449204	34157352.956941	3851370.32920085	2275649.05270398	11385807.6597093	3686743.16612194	11791626.2457004	11009883.8853796	7716738.07259915	13694849.2930477
M458T204_POS	2-(3,4'-Dihydroxy-4,4,7,8a-tetramethyl-6'-oxospiro[2,3,4a,5,6,7-hexahydro-1H-naphthalene-8,2'-3,8-dihydrofuro[2,3-e]isoindole]-7'-yl)propanoic acid	204.426	458.25141	0.4654	--	22681590.8508755	22566196.9335145	5413546.18902146	5519111.88782936	14202298.3610962	14714884.8997764	15579776.1330933	15989409.1811732	4374864.2761875	5957152.80965385	4087426.61651001	13771695.532622	4064864.90700119	3143491.06175254	1431966.84120908	13077120.6350346	19974113.7092597	8475167.2603561	5804503.58647659	11748605.9253996	11414321.9312558	5659126.1680462	9430172.03295516	6611155.0808155	17984618.1358059	3486855.03161444	13402895.9916162	10724919.9128672	11033018.149738	8853859.95032415	12592599.2895653	7151893.04097137	6204157.63291751	24434534.0132565	8155088.40268931	1278837.98657729	1037764.01792625	3129215.80003251	6350013.97003062	5097595.41290434	9610054.57526461	7736518.1252873	3957576.20652062	4816265.65677413
M285T322_POS	2-(3,4,5-Trimethoxyphenyl)-1H-benzimidazole	322.372	285.1281	0.0315	--	29257462.4850012	29394145.3535907	24468492.6264154	21677604.3395224	26251008.4949547	27446888.2560973	29631729.6917842	27738805.998318	22936146.8561765	17961631.9379102	22449432.4247948	21473888.9175503	18652827.6490935	15103865.7046764	14571413.7823817	13066133.730086	25734550.6239956	31360532.6966815	20951316.8719236	17815927.7787567	21783546.4556631	20523828.4871498	19512659.2588702	20738662.4924258	11771571.5201649	18538924.7122326	23379236.5746744	21900818.8122202	19416223.9342627	20795110.2393854	15361166.2155015	12387221.8109908	15077397.0499501	21690469.8344234	16761552.1980428	21798114.8004502	13468648.1075388	32332476.6311372	20116210.1898763	20906810.8585579	20875371.7089113	22385519.7326514	15092842.3737975	21164000.6986492
M320T228_POS	2-(3,4-Dichlorophenyl)-N-methyl-N-[(1S)-1-phenyl-2-(pyrrolidin-1-yl)ethyl]acetamide	227.843	320.0654	0.0461	--	2401237.79410964	2168216.39216958	3098708.18307232	2938812.32148013	2774620.66306698	2595655.97369198	607286.435308669	580956.976638275	1483666.97139922	1942791.22366767	2883476.37708666	2199138.92257589	1765055.83537392	613716.257794552	1286691.33230743	724239.034659095	1376576.24978265	1168746.02704527	1584853.89074919	2564082.32060811	2163768.77633023	1019921.61657174	2628297.78801724	1414287.35583962	1786737.72184743	1034351.67630489	3083181.09720653	1209184.10390223	1990684.95423245	1133386.03290425	1974303.16668348	2769513.4267179	3176955.71513692	1046724.22951423	1582464.51337855	891916.413335988	1612691.54943498	1840028.04738453	1594897.69855153	1346638.7186328	1495415.51437029	1697570.76217844	2036632.40169754	1497007.60797942
M198T534_POS	2-(4-Amino-2-nitroanilino)ethanol	533.509	198.08892	0.6788	--	2556541.44729403	32893921.4343624	5927042.11290804	6237939.98135699	5559425.54019161	6408625.17538112	89340921.8601636	12437093.6544787	4003643.50681347	7642152.81230306	7202403.10829778	64668109.4513166	5361759.03344117	1502258.13557999	4292200.04166772	1521791.28346667	8241627.63473198	10822919.9349514	2871888.43027509	3541913.96874313	4532249.45432292	4851315.16675269	5742030.87529562	6847889.23328815	7663436.87535252	4222394.7153569	4725392.80258173	6267220.47941475	7632869.80995586	7737190.21069597	8029231.13787301	8080951.14489684	6896400.91281661	7892220.09622054	6645180.44382186	2990180.65655306	2175282.70634795	2362512.26685786	3007716.47393262	1317521.85331265	3253270.47251091	3129218.55268204	1677823.80436925	3096256.90130127
M194T350_POS	2-(4-Chlorophenyl)-3-oxobutanenitrile	350.199	194.03262	0.0432	--	4481317.70950211	4504938.24370781	4652253.91507191	4410019.52403227	3223209.0922853	3325339.43972587	8396832.0525258	9015005.33459871	9120122.66976811	9828868.86972534	11109241.2097591	7996662.81316453	2496535.95927094	3488243.92267648	705110.245836485	416165.595032813	2206345.54533168	2972803.79280874	2281665.09946362	7340755.97163389	2728177.20811031	2954028.72746656	10894154.0611991	5033176.4594496	10942558.6829933	11152368.7865211	3417622.64089577	9058354.20679755	11110012.2391092	8081898.60580759	14691954.2518797	15113256.7047902	10258255.1147695	12801820.8603832	11681805.6024344	11425763.7780079	3948776.74945231	6196165.08829091	8283734.06291493	8173222.52630561	10987058.0911963	9429769.05808596	12379136.5626636	8694130.95653781
M533T360_POS	2-(4-Hydroxyphenyl)ethyl (1S,4aR,7aR)-1-(.beta.-D-glucopyranosyloxy)-4a-hydroxy-7-methyl-5-oxo-1,4a,5,6,7,7a-hexahydrocyclopenta[c]pyran-4-carboxylate	359.528	533.15508	0.0408	--	11890960.8617935	19561141.5045798	65731.0259099495	56547.1494664743	58737.3893108852	5180405.19862071	1374355.26675543	598824.791795273	5690589.48089916	1057897.29520515	6180177.94448649	7849666.84447374	3072828.64145923	2041557.96885205	1551427.12574857	111151.804108975	2182910.10368057	5885441.03185956	587892.889354695	4154882.44401179	4680768.05935039	207945.46895248	12933970.2964264	418850.838369534	4945980.07448961	7482522.14970239	3834660.6059573	407518.339093112	444461.789362849	1557278.5104336	3213035.56894891	4835642.6401529	1832656.83723831	2110556.62080279	2862705.59784962	221940.094597424	11927971.7815752	4261765.78503829	10833646.5723711	9533442.0398942	1697610.7703409	9381140.46566359	9344608.46684999	16546962.6826274
M258T305_POS	2-(4-Methoxy-2,3-dihydrofuro[2,3-b]quinolin-2-yl)propane-1,2-diol	305.306	258.10847	0.5304	--	667031.164323372	805871.719553833	790367.971840326	776521.83866289	1265905.62200704	1319702.51266671	324824.548332014	357196.042549386	1018305.18858216	657983.849852518	537513.105604857	353266.423692945	418545.744521821	1152664.04405765	753090.728798554	2316770.70471647	573543.19928231	633152.829786086	1213895.06494122	1115271.80775984	916535.84193549	849864.747399449	288826.513374114	634808.45560101	623551.193426252	302336.803233906	949079.353461899	950375.259196649	521233.762890579	896476.082298274	433627.071548185	533807.9360114	244054.335455246	634335.145459477	667818.136135244	457832.994419895	347136.495520886	309131.591957551	698707.004974723	748326.752482449	943235.175654862	574352.680742525	1173153.84696746	936982.167943014
M302T236_POS	2-(4-Methoxyphenyl)-4-quinolinecarboxylic acid	236.423	302.08458	0.88	--	10349103.5388842	10489547.904384	8318037.95393366	7287015.28050184	12169912.2804558	12450199.5213706	12046287.7230619	14545507.952204	20881701.0862725	8656817.27938886	13415984.4217537	4359884.967713	20363960.6317788	6225103.99286362	8360498.3924294	7192256.9039108	7844166.31304984	9605248.74860615	14209768.6041979	16437260.2156269	8816096.20379712	38628021.6477556	13664184.492489	6527710.23657327	3552037.53280306	10499426.4967452	11635923.7249469	12716293.9677726	8130695.76194429	8150547.26307604	15086173.6653619	5275941.95417333	6586721.53335107	7179218.19987478	6692128.71125855	12971609.6629878	4432471.0784719	18477985.6946525	4320159.73909573	5763678.51360426	3992794.52588692	7189313.89835066	4873090.17321361	5375260.17509471
M259T354_POS	2-(4-Methylpiperidin-1-yl)-5-(trifluoromethyl)aniline	354.3675	259.14003	0.912	--	1459150.20187056	1050543.04355501	13283001.5706604	4138620.88362886	11506862.2215319	4489320.00111604	18033808.4675195	6220067.83540064	6847034.80583295	7944498.46198239	4857735.73214663	11826818.1313292	11416301.6845497	263202525.048777	1507495.53052192	1470186.30881605	1927502.4697761	2219516.36755785	994845.749841593	2237378.35583573	2679141.23670935	1904033.06392005	15513159.1545102	5072917.28222938	9527310.58106789	7569492.62022312	7596671.81164161	12752026.5281351	4082838.14835762	15732195.0272552	17564272.7049739	10941730.4359453	6914328.48202401	11142831.2750119	11435169.2156465	1310034.53971145	5476175.79076984	1957120.9190246	5811763.05068705	7298716.35114297	4387866.601774	4737595.31027272	8810507.58643849	5942837.90710473
M218T377_POS	2-(4-Morpholinyl)-5,6,7,8-tetrahydro-4-quinazolinol	377.1255	218.12485	0.2104	--	569018.496045773	748365.612910851	1145708.60927849	1150417.67403288	828907.506141717	971917.562124836	709730.847710344	850430.836675052	756971.891113469	621578.974153469	1212116.74159363	899616.399899579	972417.587348969	298764.973495852	567857.117459029	507424.869032368	1794270.1464416	842493.779040472	723337.329654071	722507.033906033	1083124.74010409	733651.025669289	1025274.77383528	1002042.69623578	1016978.43847228	598182.411463856	1365710.5156283	762276.613183531	791794.176528026	701234.983190422	949124.960077806	534467.917584262	1040114.80211448	967490.380594813	1093597.27520771	738783.498829978	814444.039173409	1332496.74321979	941138.213156096	1108861.63351329	1722803.52430246	1350023.16908051	894088.536163633	1200852.38079583
M594T151_POS	2-(5-Oxovaleryl)phosphatidylcholine	150.893	594.3762	0.9898	--	6021425.80102884	7962370.33178768	7808070.78473689	9306374.05643995	7170524.19388887	9322404.65179676	10416501.5082599	12183486.8270218	12490341.1894309	8552615.40746751	5731562.36530199	4945347.47926372	10584158.2562068	9720560.94624592	10683136.889745	8819280.25468026	15156922.169823	9486903.66029612	9671300.74915074	7078281.68889574	7915110.55395988	5768904.37105812	5878144.74130996	11644785.9968334	7688002.73176938	11377445.5267838	8496248.93064682	5575057.53519948	8635735.59835942	2195657.50293001	6291887.45595641	6596156.94562725	7516539.29436787	9891771.12568057	7633188.94674502	6796891.54344337	5256571.70780243	5812820.51257685	7204425.22515119	5288726.19604158	8042649.65005953	8885088.69056385	5083963.57234687	8603324.26630355
M110T395_POS	2-(Aminomethyl)pyrazine	395.4	110.07128	0.9885	--	279613129.938154	261815116.751397	113516982.752561	113058137.426131	60502327.5149073	125447159.917192	153907276.360199	147094312.938872	134076518.612828	101340843.057899	136574680.610983	155071324.576015	120425059.255946	134777935.317807	106898506.894518	69249842.6333333	120088889.15447	105259717.90518	92618232.1226155	114574841.25474	120613538.818609	204240.111064341	148243894.649094	58033284.6876018	161239475.808085	152392262.849286	102925195.517343	62592693.2371378	67314902.3706193	135683440.190905	196194568.534555	212103263.749799	199095395.185209	167802840.056709	133768629.360687	153524937.570039	161705979.407069	176551840.440111	103778614.04929	131985194.572241	142685394.605966	164002605.647904	232279246.368738	165462365.080854
M132T172_POS	2-(Diethylamino)acetic acid	172.002	132.10183	0.9393	--	905969.751850802	1223284.87456616	2741972.12902797	2029107.60087997	1464602.39049844	1938047.1401164	377396.038623811	585895.43413632	3003339.38589564	2473603.32123352	2071595.83075591	1199216.21579677	6695750.10850815	4636281.76450597	5889579.46126353	1395584.19051421	5755886.44958288	4278725.9992214	6440361.29704539	1931987.45010763	2531997.89308594	1120139.76466452	3139862.60494844	2267551.05730615	1241365.06926358	3558757.19278414	1851854.10590861	2939269.05997395	3166301.28534506	1761226.66846363	967526.541797517	1727801.97878304	3163072.73900261	2250287.18957373	3772504.0785425	2390775.72040074	2990747.85172177	712258.033976644	4726095.13303398	2300423.51396609	1904158.14243859	2371043.62963594	3870587.03059144	1984732.79121207
M159T72_POS	2-(Methylamino)-1-(morpholin-4-yl)ethan-1-one	71.88565	159.11306	0.309	--	47832099.1387812	45922689.5571169	22662534.9142713	22101267.4295749	24188312.729267	19570501.5390412	49530191.3729476	49590379.8469119	47304543.1784922	78188983.0759565	12698372.9093939	15629073.2724581	44908145.0665901	45361621.3720031	14127600.0415683	17165463.7902306	12218798.3236311	15746002.3376067	18687504.7380513	24553359.8106958	23419693.9587676	10325432.3583713	17781638.3099508	31658728.7410904	41660707.8417782	35441016.2909168	29025682.3047339	22494664.875794	22037411.8433042	10019328.1293587	57594928.7052522	30099319.1215203	34524766.3545595	28456363.1168978	19875350.180683	32154406.7331324	44703882.9243185	79063718.909245	43652139.1666876	34811797.6135112	18624067.6808895	15596368.2109431	50110063.4736856	9065605.88546905
M124T262_POS	2-(Methylsulfinyl)pyridine	262.412	124.02432	0.0025	--	5420388.78362856	10175722.9364159	5724202.14209893	15642139.4806232	4844277.49237657	4901946.34990255	4990060.96268387	4842076.67434923	5367863.91913827	6942333.95760145	10538702.552116	10890508.622898	5886766.13268803	4677926.47519697	15198180.180775	6087051.92165265	10991095.2561831	5817050.8191205	8866432.962314	5518767.89153955	12639118.4259242	5077267.67985712	4972241.61262044	7157923.71183016	6229610.60584175	5729469.74176857	5524089.20146265	5437842.77807483	9760029.91763719	4951953.5988253	10890838.6737828	4833692.76944404	6061924.89028769	6159929.40384233	5936590.31335684	14476275.052259	5786579.40919898	4844421.0068171	4139048.74974345	15767065.6274523	13573314.9271151	5490399.75803103	5578043.45816328	5261502.25992706
M202T212_POS	2-(Naphthalen-1-yl)ethanethioamide	211.8125	202.06458	0.9031	--	5539891.23754608	4980584.27630496	6924077.5291045	4697994.05457322	7391389.60848058	8117404.3883563	2178375.12464186	2036794.68830424	369601.874894827	3892636.03098449	1082511.94973495	2421861.10981147	4283730.44279909	3191279.51655107	2033689.67880921	1276440.8890874	12779844.5022912	24914560.413702	6540696.83642349	10066471.2963677	8169513.56086963	14929592.7230594	7109090.05017708	7724616.52745184	4169738.39987377	440390.935655829	12280784.2713832	8435481.67313116	3430008.55562545	2257662.820507	5566464.29682976	1138391.59875633	1040806.96893223	2552009.51356234	1194751.04592401	1127254.17906643	371220.351887459	491015.216691835	297676.555322005	480565.61289719	2542712.37228884	1999777.63000377	954924.784246638	400869.246856561
M390T261_POS	2-Acetamido-2-deoxy-3-O-(.alpha.-L-fucopyranosyl)-D-glucopyranose	261.135	390.13706	0.9976	--	85914733.2233629	87188123.0492881	31929544.2666716	31334028.82192	63520018.9013459	66625828.8419559	73279234.0269231	70583747.1971947	30764746.5869352	33845932.2356562	32844841.9498524	95143888.3924324	26570366.3562254	80627063.8641471	10860745.0529627	14747929.8844846	58432944.3215252	114464009.704833	62480285.1550828	29555409.3513763	37975161.1028573	81681111.0932262	92500475.5632433	27314902.9140503	47544878.4148277	58649107.8195636	72397439.115378	23942238.2468631	53939697.7670281	30520053.7230593	53024615.9320468	68989191.8558855	53266561.8629628	68621956.3505745	55433185.4635153	87370048.4950308	42283178.1831295	240941632.60494	84796603.9725198	76709495.991994	66203154.3432297	80653748.3557574	54083911.7651742	58763179.2117298
M384T284_POS	2-Acetamido-2-deoxy-3-O-(.beta.-D-galactopyranosyl)-D-glucopyranose	284.425	384.14403	0.0696	--	13434822.2830481	13261583.9767942	34907817.0307682	35388436.7833268	30891546.891672	31208535.8622339	26369984.8383307	26480512.0710849	41363949.8978815	28575787.0259782	42105200.7208581	34065076.5316599	25290116.6684033	27354839.5454695	16447111.9166767	20767481.7202068	13752296.0666297	15731951.5046589	23162105.246899	27809514.806229	25518642.6754552	20141160.1706438	27228310.3895695	33491603.2312489	34576074.421644	39548138.1956486	32772084.4904778	25001154.12947	37524088.6087399	33929315.3816128	32373113.3809986	27101728.2662517	22326575.9937228	39266614.5713533	28044778.7697342	38779431.765791	12274112.4848158	23832939.3374842	27501675.3762852	21565922.1562708	34621773.0910714	33266972.8830677	53581765.7478882	24266423.4925997
M202T177_POS	2-Acetamidooctanoic acid	176.9055	202.14378	0.1811	--	3492682.42135288	61319.4713855152	8628706.4136535	8560478.64532262	6068646.94805121	5642672.79954072	10306986.2496174	9703535.71266249	1852960.60698387	1592343.80510027	1561859.32737061	595845.672048387	8433198.494235	1416818.10503883	7195581.88306132	34949.5683337132	2265333.31135383	7205233.61122975	1975782.47336764	2779222.82165611	2346036.62314783	1310341.93981418	2334255.81727476	1287572.15956632	1605285.62048972	3273161.44938891	6660355.08617013	1110979.97576841	3478955.54905702	284507.246060778	80635.3952093097	959957.721442593	454540.705939394	771791.016843527	1419852.39729378	539193.834412173	509902.994543922	61490.5317514053	344283.508430148	676488.559834655	811213.351501605	981271.484516711	707586.077534101	256786.42332677
M152T90_POS	2-Acetamidophenol	90.4922	152.07052	0.0222	HMDB0061919	7859751.28914085	7751127.15161955	5543031.88031871	25674194.2779677	6135516.53424616	5116041.43948029	6657051.52075014	6022494.08344514	676476.318097454	4520335.76947952	3238681.28835713	7190362.35779558	6126905.08977136	7788586.695414	6057955.00451671	7194661.84335546	6429377.40100914	10351234.5673774	7130482.3544882	6630654.92462481	4731260.02994388	7139808.62086667	5773092.25772259	19648984.8309576	7722962.21095355	4855667.81786908	7095477.00695079	6186148.94955399	5240641.64547125	5808290.27821571	9066755.34055356	6135844.68065578	14246831.3855554	6520092.61240348	6471415.64265935	6584970.61175668	6195514.55512192	6455853.6350058	5749094.39266169	5951412.96555932	7645016.00516745	6999119.20675104	5438581.53484949	8838734.8444595
M170T322_POS	2-Amino-1-(4-chlorophenyl)ethanone	321.721	170.0326	0.9766	--	151341449.437294	148155913.78436	129256625.247327	125149670.141385	130239764.406331	128207843.393473	145760399.958722	149834814.260142	155153362.952935	113399459.472095	131964698.900507	151550610.738109	87383166.9516234	112834603.044045	46416225.2716137	25002030.8421541	124072183.098853	134572950.130625	90921012.585015	97730879.6176603	112467716.463151	111327944.484334	118901702.584512	98414044.4453852	111563702.701241	121602791.396177	152610362.637737	129563287.131226	148189113.009869	135184444.143886	126933372.350675	115661726.800068	110776363.522407	144500468.353365	132225847.394648	109006041.487717	52805323.4230703	119371343.637041	134428324.796549	109686224.297556	167409887.083237	138361997.289707	109614517.4328	171657376.607739
M133T21_POS	2-Amino-1-phenylbutane	21.0904	133.10117	0.9908	--	58459928.5142869	61038555.9652302	44387159.9408608	43315743.1004706	63788538.9261608	60967281.0012979	39202356.2449023	45777509.3713059	50763519.3168635	58710489.2618572	49738965.6329988	49463558.1267164	65156557.7465208	39196585.0741734	39736109.1028905	47068713.3060058	56462560.5096489	56155471.890184	42380531.9218651	57542151.499521	78158609.9060009	59412754.8342112	62875408.3378667	35381640.1362811	38940411.4522192	39561274.8035789	55355330.2369654	40343791.2611742	71506353.8028823	37977983.2715874	37885443.4538369	37512579.5749495	47277973.5133585	46752988.0390564	37710920.8379618	33203747.0960378	31004709.8536293	35382002.0912397	32112473.0044463	50553464.8329086	37921829.9814813	81557732.2971442	67396405.1972622	35047485.3293559
M88T184_POS	2-Amino-2-methyl-1,3-propanediol	183.927	88.0757	0.9335	HMDB0244975	5065522.36972042	5508645.71355022	7726375.05337723	8558884.69081061	6102189.25318271	5860217.72240237	4432368.1798704	5115536.80620466	4176198.64612038	4268113.61152534	6476390.8180587	5129445.69436467	6794291.68335562	4374086.35039388	5969464.33067908	3966914.69667376	9207023.69026035	9167546.3446995	6373535.43141416	7263655.99047922	11442331.5462512	10912362.9004762	4878798.82004761	13097821.2276128	4570616.0104996	4641674.7156948	6873960.13566613	5178844.43994841	6821658.95537825	5880070.327272	3359179.30164514	5772004.9178545	5140389.00804764	5691233.23856205	6232781.64968446	4117338.86211433	4285288.28369941	5145617.39013718	4111036.36496621	4236971.52374962	5867827.36390254	7772997.09870901	5316418.2233539	5047201.97309757
M282T217_POS	2-Amino-3-(4-(phosphonomethyl)phenyl)propanoic acid	216.839	282.04869	0.8521	--	16016465.1555213	16889078.0964552	15348001.9027551	14807637.6555827	11959496.3369454	13656519.0929091	15967481.7146206	17690039.6217476	7871770.77735657	16585543.3139825	18465924.6386351	18923734.46292	19791123.9570164	9656852.44885546	16834335.9788892	15633945.0802817	20407887.128463	26614184.2421489	20288550.7002141	17679919.8133388	12619183.0284112	14293044.8565211	23365983.446169	5919051.15915836	17032618.8067231	9405692.87871076	19075650.529014	9862839.61270909	11995286.9156547	9217208.72138909	13747727.1044111	19853894.5218088	20548583.1915024	10337280.2171398	10139720.9407399	14861577.9506419	11411317.9830439	17083019.6154976	9407396.69366224	10885232.4166278	13879679.0084093	7602319.23226723	4338892.13885579	12660452.8028611
M224T24_POS	2-Amino-3-phenylbutanoic acid	23.6873	224.0704	0.9986	--	226446440.588226	236354740.491406	237159580.55138	239880020.352632	127970693.197162	170847763.271155	205904268.91712	231506847.551256	249048233.998826	266040146.255059	210094513.795351	230675562.315702	259048641.255763	259916412.813785	231062181.519233	296124296.091415	250740654.485795	212465618.367133	306965069.826645	261551970.986186	218015096.150873	214359606.140335	237108393.633342	230815835.44075	242673075.26073	280005731.817794	246028759.499217	183093965.816314	295865167.483482	3235217.84294313	249598741.544226	253048496.984064	263402502.960224	282892652.7317	229491731.172208	219319035.941451	256387618.019507	256197377.732724	222183929.849413	232976154.062303	294821990.191013	268942073.568721	246831803.866839	234668788.358642
M198T367_POS	2-Amino-4,6-dinitrotoluene	366.645	198.05261	0.1732	HMDB0245219	30183069.3115441	31463258.622833	14702184.5293639	15537320.0886739	12229022.2727945	12179409.2601473	48937777.1229473	52426764.804253	60444342.6985567	37282049.5605752	20908694.7440494	17275582.0266436	22077766.6730362	49898660.8794876	21744064.0993955	17315304.7312937	13927500.9525106	19457351.8466833	15119040.8123973	19416165.1802656	18514292.6151881	12315945.9664337	14657567.1312937	9033684.89004334	38308340.5455464	18525918.7582623	24861397.5310385	14616794.8426251	21495363.8674699	15201978.1065256	28711209.8749103	18576511.9712804	19773084.0399049	15772689.2263789	12061129.2544058	10825870.1978576	36617753.9276468	52652425.2930226	18907887.0185302	39610338.9944127	26717333.9453603	16060961.4178464	21309687.7707442	15444997.0944313
M134T305_POS	2-Amino-4-methoxybutanoic acid	305.184	134.08119	0.7768	--	6683847.24280065	6398823.86211102	9263806.88658675	9095067.76505547	7677815.98985918	7795188.43760354	4511433.70756677	4492268.5417583	2836058.30420545	3662504.14733671	4730366.76773494	5730683.54110948	7136307.20719034	3023902.60583479	4554514.4858324	3156620.36246596	8146900.27547784	9237812.86004746	5646900.59115839	8439333.56134585	9458039.16977878	8029421.25718083	4490111.02951415	8530386.66173987	3994701.95033242	3838544.13206723	7862940.15088698	6858554.18225457	6502592.76602375	7647140.40558625	4414089.57410679	4510772.15569547	3957603.33347184	6739817.54592819	5394258.51515089	2861761.85991843	5104534.69746256	4276029.2439462	7283670.45754553	4079356.51304809	8852917.25193791	9751175.11053463	6338503.26207098	9201627.48103337
M183T271_POS	2-Amino-5-nitrobenzoic acid	270.78	183.04338	0.3132	--	942466.625182572	750460.656305366	4576829.86816353	4751241.4272151	3163723.75184306	3187553.58684118	963867.990357541	1300113.09033847	4128170.76810281	2355113.94860307	3755192.91269108	2561674.77206711	2217574.75503281	2771108.80078724	1111436.82030866	468381.969914767	1360387.4781716	1318711.44188487	2839424.34778502	3997962.91816362	3700241.43514873	1714331.39545333	2669534.34292839	2794895.48189235	2268219.00313227	3492368.93691764	3018841.31416475	3097163.76467291	3437573.41248432	3335633.06325426	2221346.77141906	2282338.74697851	1607419.69136158	1785574.64266759	3245535.15331583	3375932.94614421	512418.829194492	1720578.66744676	1051402.87093134	465373.174580042	4149439.3731951	2591283.9591655	2192048.99557033	1523704.86219772
M128T460_POS	2-Amino-5-oxohexanoic acid	459.9645	128.07056	0.982	--	22871406.1638251	22238738.3504897	34356349.0067447	24546486.4701225	15432839.3569697	26380447.5004403	27218704.456915	26558455.5770725	23222032.5926913	24761862.7597916	30940503.8342036	28254889.1174935	22754408.1469128	26606133.3058465	21821968.2634965	28188453.2471102	23942119.0016475	22410483.7475363	21474546.743247	20962338.320446	24328838.3572585	9178099.46891345	28162370.9466916	27312561.1483739	31594875.2061604	26199639.3437989	17112581.2801349	23919241.6098455	20102216.8616571	34173808.6127885	23812339.0550757	27834706.7454437	21731070.1629085	27857829.2184929	26556014.1908028	13821536.0312851	27772814.30169	27529382.6424945	22312908.7803695	17317171.9958979	25246724.1850744	28234330.5713378	30525510.3151975	17089571.7892702
M587T161_POS	2-Amino-N-benzyl-3-(1H-indol-3-yl)propanamide	161.109	587.31213	0.4685	--	8807196.99391894	9646786.93984567	3198075.44532342	2841242.75430556	7259083.33704678	7364187.53384983	6402801.66187563	8215719.21032507	1811041.28232696	2201028.9595893	1464788.47452733	8796846.52845305	2426563.38280505	1064320.44401895	346245.004047035	2830921.6214822	4798219.14171601	8990485.27947255	488267.275009757	2155288.04062065	1460709.03778084	2585963.98752425	12772147.4409739	3351288.29474555	7773325.78947909	1016174.12209996	1511755.62938951	6179632.04968213	3227389.25808946	5712633.36793303	6246486.59692914	4385472.26746572	2187957.41509192	6388525.79997056	2846929.46234467	3081082.8718926	1124304.30905875	1339390.99581395	6712470.33094165	682678.172408434	4194063.29393181	4857431.30677323	3201568.46003835	4700856.69530175
M224T145_POS	2-Aminoanthraquinone	145.072	224.07067	0.9964	--	5608859.01783856	5604542.94802739	6769397.15355481	6086820.68351283	3594120.80238376	4982565.50783819	4762357.29482247	7864613.22926392	7398719.7101726	6875221.74424056	8656357.16157515	6506992.6317576	7671653.79583196	8976961.54166228	7736222.86695941	14838480.9231792	7846413.97771877	6231897.68172757	8055229.12680561	7014237.36614553	7157900.0715387	5442746.03565584	6317617.40607283	5722333.68941767	9789435.79010346	8829510.73978717	6294324.04888836	6888640.19031714	8595723.89659315	1268126.1579829	5682958.85905467	5751582.82062443	7928534.61331617	8576446.28889066	7976552.06771575	7798733.99201872	8050250.58006511	10557153.0748887	5865975.18504237	6813006.71758046	9152095.651456	7870467.54808872	6685585.32266401	8628526.93564838
M96T712_POS	2-Aminopyrazine	712.265	96.0556	0.9803	--	14313965.7176031	25696365.6589074	42420036.3106201	11389198.9150091	24152950.3713963	24231169.6440961	24095844.7867463	19987509.2464466	12292848.4837491	22612319.8747338	23405659.6041667	22836431.3788867	24052439.4238276	23436606.0687198	3578052.15305991	62179915.9781816	23617980.2996324	23523374.5091097	20652900.6365722	40556102.1750103	23304936.8771222	38051774.1603525	23599840.2055119	23284529.2433073	23521157.4193125	43273029.2595596	16824416.1198581	22501986.2463412	22834146.740828	23021584.9687775	22746107.0172311	22717121.608891	17502957.7354419	22584811.3488559	23510640.0587082	49558763.5192947	23053014.1808508	20454792.8273187	22625349.6182421	13509426.9057683	23212127.8657067	22650790.0779542	23391116.9072385	19991421.0600469
M154T32_POS	2-Aminopyridyl-5-thioamide	32.2083	154.04335	0.0442	--	208622.22396549	212798.241517924	956178.623882756	1228099.75072371	3492798.39230791	3197474.10296213	6928691.63021468	6740591.25378168	1550632.57209744	1298373.60952946	5530330.74699552	2528669.44749451	584800.959984049	4713923.65355996	1124454.50843871	882545.609881629	1828597.13697978	4723924.52663539	1023083.71844531	1968749.29767101	2531671.57525264	10544400.0063257	2712237.71185511	4296401.19628406	2235073.85384041	4547617.15735	1918232.76069924	3236540.94634299	7186090.96691172	6326446.88992164	3379684.03978518	1658447.9545561	2309421.76234156	4649096.16574612	5380711.34190108	38174498.6879001	1301766.62962155	4095478.80496362	450666.861984603	1566554.67105582	14063979.6545543	8611526.04207271	782915.736796072	1795783.63802489
M628T18_1_POS	2-Benzoyl-N-methylhydrazinecarbothioamide	18.4154	628.19391	0	--	17513000.0449098	18541087.7782232	9943978.50416327	8727987.72795574	14045114.8933411	15840347.0661058	67491384.0767815	67790799.9706307	9704114.57461144	84510257.8820961	10377824.7044045	63785352.7355829	14846285.9006712	16983007.157033	10152668.4877794	17318488.6267749	18010716.9278854	13238741.9289807	70010871.896044	8938097.06007709	82503933.6748113	14034959.6387944	13755098.3291165	13240034.9584529	13777597.041932	16068427.518614	9692498.19676117	6040643.79580793	179634815.666293	8908454.85674688	7885610.85526209	72740854.9669933	68515463.4187313	1379223.81141091	121152783.525247	11665055.4366996	111748978.029459	16813849.062933	8245236.16916332	10789893.3044204	18742014.6118161	50026703.5486083	9685698.85101373	14220569.0463325
M171T518_POS	2-Biphenylol	518.5	171.07628	0.5691	HMDB0032582	5572563.98900832	7763829.80730038	10598542.9268334	8144796.17828308	9028574.39254061	9482057.17458938	7529657.50108401	3641408.34631872	9178788.79169002	22719124.4139559	4782471.91177956	7827951.69438969	6145704.15677638	9003726.46983868	6738955.86021759	8867815.96394014	12152002.877555	46304885.5552807	8877729.09280902	7049650.9175543	11674915.4364685	4089645.91229469	7727592.74981344	8376979.66572604	7962491.11881095	8313442.41608964	12108758.4893952	7991256.11363395	7963778.3875405	12551696.1559631	7739118.95461543	3319365.81626233	6615062.17646177	7270993.7822358	7625857.55002564	7989948.88846169	6449427.27429237	6419888.29081045	7549068.00341756	18379124.8139898	7541307.59929761	18065920.3119011	7477873.16885448	6506429.51463904
M309T498_POS	2-Bromo-4-iodobenzoic acid	497.613	308.84311	0.2801	--	5548411.3810929	5949885.66185102	3626862.83077212	2801741.43908151	1456400.08646465	1807693.76446764	3096555.59680963	3305067.35088685	698242.577704268	2197126.69940683	2909907.36584453	1229315.51833103	3713571.94143704	3334372.23610102	5118532.97930809	2859205.53612799	3922854.43264318	3492039.27454043	2249642.85144688	1404338.6977826	3804549.52953921	2310176.67804428	2687145.39658222	3495068.42912894	2667421.90438612	3861418.99069645	3752164.44677322	2436679.23255069	3142005.90037834	2602824.37527515	2292090.5616235	4325674.48906203	5425713.92559113	2245840.2745397	3567368.33510899	2750016.70849265	6967018.4543163	5984450.11502005	2814326.79198405	2258315.25579857	701506.756105617	3248072.2950394	1115746.33578092	1886113.39958136
M235T295_2_POS	2-Bromo-6-chlorobenzoic acid	295.355	234.9171	0.0001	--	1091274856.41351	1108373509.82513	933961754.126945	910027307.086303	962729362.44689	956504582.04829	1172922498.84727	1151025799.75944	1009776965.71745	957363058.84333	867707834.994912	1166027928.84314	777208960.337665	799752427.344035	359063934.553791	188326886.832552	880611339.135795	942194305.989732	630192151.207415	883697570.976997	951673091.817335	898311675.570921	1031108601.58166	839906316.491187	929422506.204841	931297570.694618	1249764108.84548	1010079464.22763	1111296663.74521	1000310659.2044	1215044667.63009	1180554845.74584	1053891830.95672	998613472.843698	1009019221.92465	803138928.980332	469480582.987834	906930990.584846	1021199029.92499	808819445.840708	1238888139.30813	957148015.347979	959646972.512378	1094502505.5336
M267T24_POS	2-Butenoic acid, 7-(acetyloxy)-3,6,7,8,9,10-hexahydro-6-hydroxy-2-methyl-10-oxo-2H-oxecin-3-yl ester	24.42755	267.12251	0.8429	--	49503207.4932304	47719874.6497592	59050022.4270339	56824880.4231677	55793520.9228813	53023399.0078028	49796385.1405423	53729779.4216028	63452681.3403596	53048919.3531188	47611425.0772067	58595582.7832334	55116222.3168751	51937120.4039746	48035388.5477642	63207995.9152422	53291263.9106781	47338253.7334924	49902643.5909887	46585062.9758664	54190643.5798688	53259316.3685926	45166134.9174983	30960586.7528764	57724657.3595424	53991823.9324986	53730793.317274	45345766.2968941	54714058.6441242	56047754.2395967	54447039.1623866	63874439.6634419	48874670.2457152	57152899.4138999	59912731.6001627	66766017.1317713	87616452.2624089	60550892.664304	58099743.1283585	64810580.3529782	51150517.331815	62884452.83096	49090251.2099985	51827963.7320113
M146T203_POS	2-Chloro-1H-isoindole-1,3(2H)-dione	203.1555	146.02706	0.8244	--	4765248.96814406	4518291.86458052	6557777.02000859	6618696.66217771	6126224.48465532	5960745.69417486	1706039.24661537	1534583.65331417	21418604.0907616	16215335.4544704	14910399.8842838	23941928.5889587	6212004.22025047	13841672.0238799	5407632.42470056	7916285.76706482	2190196.41298804	1561551.62354651	17295088.8365708	16022592.7144067	11986500.9027909	3830491.19406771	37477734.2870753	15384368.1810632	7176799.89006169	5613877.35781985	2798137.88616586	36082400.2815614	15491600.3274277	48875293.2205676	40349709.2982735	12630429.5553865	13349080.5968281	13155389.3940336	33127935.1124643	12796772.4456678	14065709.9590617	30574781.0020453	34930786.7413504	26814705.7409899	37665475.3490053	10520738.7890972	40726685.4094347	25741070.316493
M180T325_POS	2-Chloro-4-(difluoromethoxy)pyridine	324.956	180.00338	0.8135	--	5048997.27782283	5375359.54165905	7176689.49993367	7259305.4200563	5942127.65250977	6213099.44879093	7710138.34801689	6910324.83412565	10202172.8152781	8793238.63852217	7574355.07608658	11164205.0861163	4244837.61432121	10594389.4359453	1053283.71016685	545782.016210717	4242671.0374845	5124100.05599118	3411233.97290341	7228731.68990098	5358013.87955113	5445882.01383389	10246512.9088101	4586847.13494438	9001118.88466785	8001898.3281184	7458311.87349112	8745049.96764975	9506761.14195803	8212747.8296351	11015066.2289751	10700611.8307519	5409742.62995463	6943351.36292597	9397386.42092877	5964814.67072008	2838766.26336242	5335895.15094695	9952758.23271242	7185305.34701206	11865281.1928959	6962049.43036096	10069905.8555635	8836127.08478263
M367T195_POS	2-Chloro-6-fluoro-3-methylphenylacetonitrile	194.542	367.0559	0.0011	--	3036197.45343842	2716732.95599323	3052981.74887695	3317885.20132511	3454503.43093384	3876056.98455176	3601787.93603472	4058567.05157695	1937367.02543778	2937975.04249017	3174407.89892898	3259697.75863593	1889445.35135721	2215512.60136751	2405868.49526307	2630603.94364515	3857095.26305743	3778484.47847045	3121894.29848456	3001233.89487041	3670276.37029546	4593305.3948807	4134509.04519155	2975728.84535894	3741221.02694186	3412998.72287822	3496223.18224171	3860155.2234044	3469620.28421978	3901556.65410982	4374621.01562799	3438927.23941628	3217667.01785512	4011737.84925834	4349394.78514723	3078512.95361574	2867168.09120199	3883609.01794522	3488739.38072391	4235082.49701097	3271079.90622035	3168708.44593359	3218408.68905381	2811662.90883627
M207T346_POS	2-Chloro-6-fluoroquinoline-3-carbonitrile	345.851	207.01428	0.8144	--	8862436.53751778	8195684.40995601	9458379.87997783	8859258.1624941	3912224.70735884	4047293.76179987	9147003.83080474	8852420.89279244	6723717.20000273	8756064.55107824	10186376.4275881	8657969.14171794	8686079.88285596	4014528.02331154	4449951.03454635	3671503.25726716	8828105.50837838	7154749.90052958	8392488.06118481	9026684.50729718	10473612.075328	6998621.04827299	8524624.17751202	7062639.42103123	8286516.06398436	8387151.21619997	12818627.9311593	7013913.22950166	9605053.82130734	6404589.91501724	9916965.3488153	9267266.38885961	12874632.0989406	10204861.0668138	8920930.08458892	8532911.04725298	6913425.60624141	10889455.1556351	5836461.90603789	8356277.54003428	9821256.7267528	8812423.93703579	8000603.81588957	7761548.06112533
M311T328_POS	2-Chloro-N-(4-chloro-3-dimethylsulfamoylphenyl)acetamide	328.128	311.00896	0.006	--	5939839.61822605	5925209.69445282	2405600.16219919	2339489.91774738	2209427.19654303	2212458.46538597	9724716.54510393	10754840.7654103	5095815.78058415	13692889.9930842	11632302.6090842	13329577.4807707	5614176.74471818	4403993.87992234	4922788.59635723	640280.535906202	8936470.88148756	9385431.28902862	6153562.70149756	9164941.6133931	2146105.3596322	6658771.92629957	10016670.5398891	11075376.5857297	14605548.7738364	7400339.04145324	6946819.03760297	19312680.5317756	13260157.0831802	8587817.5506138	11407706.8256612	13736245.2327205	20470639.2217853	6449159.61917334	10006396.1324114	6668320.19435494	10652297.4286644	11951284.0891719	10349816.523744	8037318.40936114	23819796.5186821	13173797.1371256	9559086.29410348	5279907.64576195
M222T418_POS	2-Chloro-N-[5-(methoxymethyl)-1,3,4-thiadiazol-2-yl]acetamide	418.193	222.01387	0.4496	--	2572852.06715494	2554801.64391796	3938670.05823993	3190536.28634106	3111989.59880817	3495806.06966947	5839943.03353599	6276562.70461292	6147611.02748045	7417093.44269007	3431118.85142327	2213849.31499567	6097519.69226711	2099937.51225668	3157290.57743589	3173070.96170603	4642807.83928444	4260936.8513708	7526410.71823975	4833107.98773706	3052053.46656068	3098834.00764705	5571074.58917216	1956731.01999837	6020667.04290129	5807676.40464535	3724967.64178404	3808188.37606361	3875039.92471122	3763453.01055692	5015671.39195639	3985610.2736755	6353120.33801183	5950947.24602395	4014220.6559767	3064900.08139496	4739717.61445446	7033675.64430306	7243081.54156514	5037578.80246542	7175957.489202	3987563.89151456	6147331.851297	842566.789471004
M765T124_POS	2-Docosahexaenoyl-1-palmitoyl-sn-glycero-3-phosphoethanolamine	124.3065	764.52091	0.9112	--	107046104.79656	103540470.659146	193495911.11433	120392988.533873	138054454.387607	150053285.926289	109027784.836836	115302435.143117	289381909.434504	244943168.632716	312563099.122307	92005568.655362	132181129.502751	130243210.886052	108698158.423588	67389763.2222477	109093891.66281	159662560.869689	84583825.0042969	85165137.8622118	96883250.4758379	128678661.525691	174041776.380895	100905459.44658	120654886.883075	153373909.800922	77190551.631548	72517014.8949098	275728928.589312	165690574.744359	111471252.18883	118176961.933725	151477849.111194	108854329.007207	80899871.4106428	141546818.412142	271417280.550268	106377177.791163	89319427.9671138	118235049.647204	67694993.4885229	82667062.9193666	147725399.142316	85505450.7892008
M793T114_POS	2-Docosahexaenoyl-1-stearoyl-sn-glycero-3-phosphoethanolamine	114.2185	792.55165	0.0431	--	681469600.877571	721591531.223461	606951542.807316	558595852.410712	568781155.191805	521549270.809904	645029627.05188	632888590.46843	288120831.231278	534821298.102876	299391422.079846	300971855.365306	807964435.533518	1767420955.38672	598760691.350664	362786973.84476	523724636.7414	570828693.427969	424488234.868809	732500791.795059	702382251.748925	550913617.474833	418921094.257883	603093461.476608	452813295.470594	319019010.452768	416244795.437575	313093533.187714	475026672.513824	209848869.905199	359044546.143162	384353032.794988	387580258.005562	307399163.606025	287318440.522326	159508906.501816	266264590.44028	318025227.456816	334557609.386475	241297975.516955	307174542.105484	289345821.698023	335451704.741805	344269121.459185
M174T27_POS	2-Ethyl-1,4-dihydroquinolin-4-one	26.54055	174.09121	0.8882	--	3884162.48904903	3916816.91060828	7232718.82300561	663381.212733397	3925037.526062	3515237.43001165	2450313.83788635	3675723.70544876	2955093.37020748	5770676.28146779	7017358.05753725	1933355.03117528	2684593.72541387	1556723.62958626	2103639.14391208	2340149.96630652	2284148.01804878	500798.880474701	1435344.32184488	2389591.11934977	744168.617560464	1055888.35577164	1135323.03228917	10222149.3957662	982469.880406317	1451622.80053978	849913.31544413	4844616.17573085	1655121.12269941	1019081.22993756	1109807.19950187	969442.65130909	571387.997947495	1070708.33540451	1151763.30004482	1035658.16079085	11508116.4949906	2692980.97060922	863662.751603976	3270756.32711427	1078782.51813372	1198551.14196498	3080358.24621396	1984324.93650601
M207T55_POS	2-Ethyl-2-phenylmalonamide	54.72715	207.1128	0.5081	HMDB0245113	1590202.39123901	1156181.22810521	3837496.37926366	4204796.68586824	2645446.59781181	2307117.34695812	5577520.61098668	4338282.41135508	22620653.0152408	3996654.57780455	5539280.8247851	4179923.29673996	3373563.30849822	1704930.98056137	1928825.11338597	5844588.8613994	2115607.65882944	2636070.08462367	2260239.67070553	4051051.39730766	2633998.60667677	577246.105953731	3161020.64977998	4912220.38361107	6350703.9798785	2556203.91306435	8296326.85100494	2802613.04855555	5975127.61873745	3119484.854728	6652076.65443218	2784176.3272314	2114090.07020965	5966226.1591279	3622601.28194036	10297583.4519122	2010434.91351634	6399369.34936852	2741133.39493626	3868374.26937414	12506596.7423574	3019423.12530279	3895692.15902855	3852886.76790908
M192T670_POS	2-Ethyl-3a,4,7,7a-tetrahydro-1H-4,7-methanoisoindole-1,3(2H)-dione	669.736	192.10187	0.9936	--	5302133.23627741	13440779.2035094	5742220.09011118	5350467.07142206	3710888.14857523	5128049.28828988	5052744.86717596	5511754.12095781	5256018.95692719	5470009.52351605	5311350.59775567	5218232.45007757	5371569.42945747	6089286.43106436	5720644.07238949	5168226.88366748	4601486.82782013	8085278.1075463	5371319.83611159	5975760.04684001	5435899.60226534	5352336.12117982	3495110.73195229	5324451.94499145	5241240.95968417	5429943.84158261	5722546.28100366	5433321.0146117	6608692.04341261	5527189.37317564	5488056.79515065	5414138.62370428	5654572.74004153	6252746.04166013	5344171.22515239	6595846.28109782	5220540.45042125	5488525.71538892	5245761.44512941	5426074.06547493	5252031.46324493	5792089.67066833	10262674.6569691	5421537.38058394
M397T426_1_POS	2-Furanacetic acid, tetrahydro-5-(2-hydroxybutyl)-.alpha.-methyl-, 1-[[5-(1-carboxyethyl)tetrahydro-2-furanyl]methyl]propyl ester	425.678	397.25576	0.9539	--	24220693.8058573	23812092.0809261	23060364.344802	22243520.0763687	16361903.4507204	16994098.4894263	20311423.7588754	21009785.8798398	19618720.5696993	18485246.0725682	26254638.1216332	21205165.3925702	22150973.4794497	11800524.4332595	15076349.5616527	13368390.7039133	19510718.87736	18767127.240485	20638210.3759908	28032602.8383019	22279553.976532	18840598.2587746	22623525.6319234	20859486.2959967	23920549.8487633	42103225.7299407	19067683.835105	24431141.8825697	23894746.3239954	22950086.3411963	24670315.2647587	23845438.9039861	39654177.7698964	24777233.0828174	28709592.6566644	19025382.066962	10816390.3804652	18641716.1521976	14932382.6071676	18217321.7660469	26814491.6286873	23021383.0062034	36921006.1648039	22448297.6277566
M310T331_POS	2-Furancarboxamide, 5-(3-chlorophenyl)-N-[4-(4-morpholinylmethyl)phenyl]-	331.462	310.05674	0.1673	--	25752000.8451012	25717292.5852386	7982127.6867015	8732351.27719362	9735200.40435456	9821465.10270113	8110256.82023863	7932921.89800357	9491254.96835926	6371347.70355633	4379314.18221361	27386324.7665036	16884609.4461552	20331020.7572791	4841404.57310459	1010189.36757544	28693935.6890185	33556998.0138968	10688667.2860683	19590358.1985761	10399454.7720651	16875015.2992321	24844314.0488384	9766956.94427773	13955855.0795648	16119342.1966827	14216973.1685876	18722184.6529446	11484204.288108	9370284.03395531	12513549.3901139	13410957.6229252	8105023.2598885	8948290.28437792	16319502.4920453	9700898.92934515	3076055.45286689	32847411.4207173	13741704.1040403	5314697.73790049	25406365.2672215	13887970.3899191	3723692.35575343	12538950.8389151
M157T153_1_POS	2-Furancarboxylic acid	153.1585	156.9839	0.1153	HMDB0000617	9932900.23955951	22165447.6059785	11584106.2166679	19579390.9020996	17960932.4558363	18968886.4552636	13753513.4661773	22768008.6175362	17198006.5566428	11793608.483495	26262177.9147135	23682588.0539308	25724801.7880605	19163150.5928684	12106744.2189919	14169723.8379579	18733029.2865366	20431700.0908244	12063025.5645666	11398853.283368	19474749.5393259	23324495.8953043	14664230.6175497	16323623.4897325	27092343.3704637	22738919.3964052	15899888.8384033	19690541.3346543	23782449.0612943	12613515.3734499	21263671.7726533	24737064.4803788	29877274.5468506	13790915.3219878	22593832.5402788	21870154.5899777	11161529.1475696	12161978.8120629	14524273.0443213	31526537.4760765	17865142.6452745	24754208.6591944	22760014.797012	21742481.3499819
M244T447_POS	2-Heptylquinolin-4(1H)-one	447.312	244.16552	0.6719	--	17046684.2218794	16840443.0655254	18297084.9664165	18012494.9887326	25914044.2953417	25000553.5790209	34650624.8291821	37805759.7406186	31094537.0178619	29953809.7137097	18974973.9113797	50029589.3777547	22606421.5870279	44748222.5477722	20462692.8318654	37352639.0250881	11362820.5153093	20741335.9724665	21425959.2813249	35488762.5137361	12796725.1036186	31506375.2197098	40660786.7512831	25566684.3921158	66221998.8417026	45984114.6252666	8991058.32338577	65908442.0124212	39204306.3943535	80366767.9180906	60963530.8682633	40327055.8990277	22893202.5046898	34861584.0067357	64514358.0106229	13861824.8278119	26054591.6701811	8997758.3591892	36191329.7753272	51105169.2664506	43616516.2289509	25307648.6498421	87528668.0039536	73618642.4966276
M520T220_POS	2-Hexadecanoylthio-1-ethylphosphorylcholine	219.5515	520.26465	0.626	--	16130790.0174944	16297556.7097348	8741689.00543451	8755997.62750596	8094494.36339968	8173830.08358754	14967436.9895065	14326940.702621	3855093.50435607	3649119.24622912	7894347.35078059	2580419.96802323	5125714.5714159	14623606.4282718	1512114.14305808	19649917.0701	9126135.03512337	2884489.94848903	4119771.58064121	8279006.2974579	14489634.1132004	14446126.3115164	2584735.06981211	2762242.93641816	19624813.3658482	4342399.71347196	21244314.47591	6449565.79857695	7507816.27941844	11525414.8792929	12407275.403584	4829446.26327028	6446770.99218176	9848061.27685077	5446559.3366494	10713612.81744	10061233.6480445	10269704.4016712	5172849.67501698	3710201.62302151	4551517.63326045	8053320.67488045	1467276.33067119	5348458.65898006
M207T337_1_POS	2-Hydrazinyl-1,3-benzothiazole-6-carbohydrazide	336.718	207.03541	0.7986	--	510789.797174772	446222.708754845	854854.167226051	790408.944667737	531522.779044489	703240.817389168	1410676.95492456	1499724.47507541	791766.871964632	1101200.02914423	1161560.6878881	1874322.13363702	786053.944947984	410150.213963283	572652.147483038	1499440.08833729	348417.417613493	453519.47878568	606185.461290955	733610.540861894	472750.725000221	378424.718881183	1550879.61681696	366265.222887854	2682941.83112265	1000669.79602743	613801.759451454	2272258.65534645	1331877.32968193	2737615.89967425	1965697.41190358	1578796.4361767	1157958.64694467	2140007.33174811	2190444.32516107	292865.867557473	669232.852094492	199537.800355832	958144.882214125	994049.601124885	1755080.78515927	1322624.30959157	1823369.98848969	1292472.61584032
M297T372_POS	2-Hydroxy-2',4',6'-trimethoxychalcone	372.481	297.11935	0.7885	--	1781360.10697408	1700117.66791422	7849317.39595327	7926726.04818249	5855576.13453923	5947345.2916888	18971936.4915293	19055699.6575167	12034358.3866853	5211175.35736731	5796473.74813295	4868256.54601338	7757447.01234384	2695069.95484513	4890491.60932315	3201311.59503527	1707604.42993938	7043675.85898033	2708959.57598571	7938694.42482554	3521863.43971878	2877795.10023502	5139259.4134506	2697817.90704082	11226227.0638112	10661801.7681598	9747942.06768105	5993825.48506498	7479728.74259208	7162152.92529185	5810054.14614401	8466646.03118022	4253474.89905183	4466284.30514479	8420707.30577164	2366637.70411877	4258938.80311706	3563666.8160433	3191556.19785451	6272870.98720637	6302347.1838577	5870198.69715826	9078021.41904688	7096571.48126254
M229T257_1_POS	2-Hydroxy-2-(2-methoxy-2-oxoethyl)butanedioic acid	257.209	229.03187	0.1689	--	8039754.40268775	7789686.69847959	14934709.7520646	15227919.4603533	12884359.7149096	12619721.31313	10640350.410327	10394988.8369242	16801647.4047395	13952822.9405225	15372253.7868446	16425580.7505076	13974066.1924358	16421692.6574024	10892181.193039	12380563.8086514	9038209.78673467	9676254.76932048	14386943.7699757	15727672.9848158	12493391.2002563	11493815.6004698	14134496.7626063	13360752.9855547	15287942.5159995	14902051.7486576	13208644.4708681	14481662.8116973	17237341.3799504	14667232.6905104	15615215.0857667	12646687.5197096	11205929.9769352	14911260.5816721	14874528.4025528	15436906.938097	9404975.68695086	10586577.5822638	13185169.115828	11540594.1142181	17577594.0468014	13936558.1272017	12744377.7293613	12572347.7758878
M148T40_POS	2-Hydroxy-3,4-dihydro-2H-1,4-benzoxazin-3-one	40.0564	148.03925	0.9527	--	31164526.399494	22290889.6042328	57571455.9402854	28320880.270497	25977048.3558224	55977135.4023303	50202291.8931537	48061797.9093113	33379119.6655215	43595283.5004467	92058918.8201545	65114909.9749092	53356673.4112458	96093689.4012176	66655740.1718363	94307959.222696	12349662.2610034	40232460.6469735	46655553.6032204	51269134.5370889	61226260.0840569	72874312.6512326	34805492.5379907	27207101.8744447	40147942.2689093	86316868.0771213	42864019.7184418	51401779.1679697	79758958.2946703	36509574.348806	88051348.1797293	20154296.8238675	47225300.8488347	71210770.3253702	81923866.0203936	61214743.114145	78602297.139677	38252381.6011892	32701424.9021966	46339753.8322666	118853244.272132	38629433.8281921	122782296.633704	54533700.8432629
M151T346_POS	2-Hydroxy-4-methoxynicotinonitrile	345.857	151.04779	0.9784	--	36460655.4444152	35806544.9452893	39971555.3710244	40264945.7470288	22106635.9062822	20187820.431453	38669376.6234714	39755674.1285342	28450912.8452158	37991264.1593451	46088359.6716439	32454912.0280628	42633692.3232524	31496344.8304235	24671474.6144158	36413375.4572718	36804981.0435756	34558108.6989386	46517044.7307377	48718343.7113951	40068662.9246846	36262909.0639439	41691926.1193694	38501742.0399716	43912809.8341719	36416681.7743973	45096708.4375024	35307079.5762415	40968284.2632622	29292987.0942371	40243909.5672543	41300019.5936584	54040120.0621432	43588532.5676906	42759833.2092009	41416864.3963506	39086262.597465	45199967.7715195	32168972.1249862	40560689.8956132	47509557.4781468	42079855.9594957	40520142.6378954	32600804.3643283
M385T139_POS	2-Hydroxy-6-[(Z)-nonadec-8-enyl]benzoic acid	138.913	385.30608	0.2404	--	4721683.79256327	4449410.97517915	7280751.98339729	7071323.52728781	5021547.25529473	5354488.56250704	9865993.47877928	9994159.32070084	33074045.2969243	20975716.8636886	18850962.8620531	16219204.9262066	9708327.54795132	10193963.1343164	2296299.63934215	2996432.01097162	10006650.0689246	10616516.392737	8344940.14788512	9366478.72736119	6696324.23901259	8154428.45914781	15840267.853471	5703733.347675	14345321.1793854	11891588.7907565	8677879.85109128	8170392.12000839	17155985.484651	4647442.14931536	7013741.22515277	7476703.70053302	10225002.6235508	7154869.66942662	10815206.6258893	1652451.44274921	6299815.07017103	5788676.58650952	11277262.7941501	5913017.43396136	23112863.1293876	12880361.8870178	9588705.39602436	13816204.7786249
M389T246_POS	2-Hydroxycyclohexyl 2-O-((2E)-3-(4-hydroxyphenyl)prop-2-enoyl)-.beta.-D-glucopyranoside	246.165	389.15944	0.1209	--	1695917.2018624	1599046.25755635	1743344.0405689	1599002.06882665	1580698.685927	1784447.78034882	1052521.07627593	1516778.14708813	1886625.74075652	814457.583478398	1225748.65807677	3153276.92203799	822709.469360977	922221.401259778	476691.676448894	1858348.80636994	1464315.84834625	2370783.92415718	596479.204270776	1511920.43646077	1695511.28213609	1728859.38603123	1889059.97351105	1135318.38228681	1398283.49911176	1075541.10829078	1736471.15163326	1455484.26827553	1634985.05418576	1733967.80871351	1708394.8659558	1540127.26773812	1196034.64709026	1298964.38738281	1481403.35218924	917623.16096658	394540.306299337	619057.076035228	1523398.23524476	577447.940504933	1935552.68302491	1350380.78753223	969540.910530601	1865007.94517131
M289T410_POS	2-Hydroxyestradiol	409.5505	289.18705	0.7012	HMDB0244190	5804516.659094	5625387.49004679	4722809.28333044	4713255.95517982	14717425.5066958	15397953.3291644	4597814.97125864	4974695.12195389	3661428.20174802	16504029.3709135	8306232.87885477	4776098.92623599	14005036.5264183	49958937.3326889	29278255.5325156	44619884.6794239	10585041.4152991	3609882.189293	57436120.5902226	10972245.9681095	6297750.26353169	58230310.6325603	4335019.64746749	6642961.98967132	5708266.65211761	7810311.63167917	7999344.86561172	12225278.6957569	8644130.77338748	4580549.31567487	7042910.86309742	3033859.76633115	4387271.34340364	7904027.40480029	7255928.9003137	25310808.6428031	13978294.836961	8754626.95385484	4648308.98330367	19587394.3893623	8742113.36882535	4702163.77528443	4260214.18701645	4791717.317819
M333T233_POS	2-Hydroxyethylflurazepam	232.594	333.07919	0.9929	--	8862151.648049	8841556.01000153	147507.389771027	1773529.30459676	19099.5886017746	6151945.07355331	2738836.5460239	2110871.28499821	4448242.43236982	204786.581132853	5624667.80535303	10486025.3794372	2319794.69849258	6183276.39226434	5734418.48041768	290926.362432622	1996665.68019344	4453735.80312686	321498.619407949	4089562.55494911	107594.193237201	538067.298215274	11941323.0609717	1123857.78138125	7544816.251109	8956129.3660545	36303.3965135298	1247209.44863809	3237852.19501342	1166383.89378509	3760817.81244692	13083375.687183	2992668.99095585	1889413.72258975	7308460.9134965	564970.72379805	12004585.4505601	6379754.70062235	18469845.9778098	6897168.31609561	851143.497329744	6417830.91032969	6363758.72066768	6604083.53331312
M190T223_POS	2-Hydroxyimino-4-methylnitrosamino-1-(3-pyridyl)-1-butanone	223.386	190.09754	0.869	--	3211506.2492498	4827977.15111959	2512400.43214428	5070588.429277	4795111.27722283	3273471.73438125	5274931.62935589	5190176.28381382	7343092.45722599	3173160.28320209	3228749.47721181	5757038.18812206	4602777.09498197	6737756.12480827	4787450.12424022	6152506.81010828	3817719.46478738	4533547.58267307	2672102.23219068	4818671.07115442	5183425.66111755	1732688.64848778	3812989.90764072	3124396.64927588	3196399.22588194	5808067.62558284	3095698.74270238	2082177.23067231	5926918.96828931	5159866.8945846	5146841.24251266	3359947.53998859	2926990.04867518	5535126.48656261	5620796.77468012	4995739.39236851	4253231.89041588	4187470.99285133	6785460.52519526	5739221.98426615	6791825.39802318	5494806.58156347	6652055.36238798	3195046.64309364
M153T43_POS	2-Isopropoxyphenyl N-methylcarbamate	42.589	153.09088	0.5278	HMDB0256832	5639350.06281191	3900407.63129893	2398420.51713529	2061044.66253078	3079242.45537694	2664793.59006556	5568501.76247261	6026304.37182519	5791626.54586623	8554013.69413497	4402211.52115319	3627929.72979095	3149810.46031327	3422984.55330908	2624690.48948761	1782525.58856962	4497840.75491359	5816867.26270733	1926014.02570932	3028285.91897353	2356035.30954966	4318967.45326205	6412965.44318609	5478172.67708724	4374187.42903843	5281445.13181996	1660003.57866536	2065522.86569194	4266828.37711946	3163933.66948003	4011593.0620825	4172842.60237334	6932481.40494094	3910296.13443947	3201346.83247539	1501242.44293058	2905821.00701856	636740.913301514	5309192.16536293	2445958.29471194	2956857.35191186	2749638.93147053	2439351.5343627	2802949.99264761
M111T90_POS	2-Methoxypyrazine	89.9697	111.0552	0.9993	HMDB0033156	436774531.456583	1162284867.95615	298101171.186583	364369531.332308	468517601.011025	353092406.773373	502739209.201597	489493385.886954	477606613.903633	586032115.40022	348964122.616853	1350158638.21955	921124962.304442	396456241.24688	253532755.480457	317481151.713769	199290908.261503	320286526.678563	255466650.284481	346447014.323323	309361303.118941	423621814.712027	542253781.950054	394053554.514703	557738897.893768	1058204580.44027	277029665.990734	578977186.704232	427584043.202606	796561219.519123	1826413542.37394	798683548.773172	552241430.440337	478584238.026586	550032070.258535	609017917.459166	363333170.453021	366526155.811773	1288377042.23331	600957234.168048	511067356.12169	653441567.317341	661595668.971439	518290818.633011
M463T345_POS	2-Naphthalenecarboxamide, N-[(1S)-2-[4-(5-chloro-2,3-dihydro-2-oxo-1H-benzimidazol-1-yl)-1-piperidinyl]-1-methylethyl]-	345.178	463.19676	0.9011	--	2533449.44393482	2240787.41410104	2777940.09814925	2788374.76800899	4511551.68410229	4578114.49879792	3100943.07935764	3359058.08530533	4333600.17514084	3851062.92342291	1875049.87507292	3228989.83265683	2462227.2322105	2115051.38532429	2058754.01303681	1497539.23048866	2199199.50080222	2319942.8056662	2660128.0185776	3674747.36191339	2906160.18138307	4044514.56656841	2609486.94710746	4652779.72082938	2640608.39624649	3072721.06129941	3007141.81731708	5915334.77988238	2971470.71261578	5568484.05491079	3968187.83822251	3601206.22071792	2398392.56985832	5441931.63167338	3982781.40201765	4586217.93175493	1596094.24670664	1645411.24123113	3020396.94474548	2654975.30253866	2203185.06449011	3193534.2648173	5408916.88583282	3678782.15564079
M156T299_POS	2-Naphthalenol, 1-[2-(2,4-dimethylphenyl)diazenyl]-	298.687	156.04217	0.9805	--	22593457.6278972	22660054.4657991	19186199.0706818	18751620.7649716	22965943.8548271	22880870.6788788	49841039.2306952	23793763.5508691	16526571.0678256	69141572.3048217	16885070.2916214	18566549.0976908	104746319.510996	14161570.0702427	30332306.2921957	31857834.9750936	23940025.3513218	51643452.0163579	50210562.243056	20317045.2775585	20667575.8517293	20509240.7597688	20151794.6247492	21902579.0562586	31528599.0225162	16126917.0539516	21191347.5203163	36907566.9201536	15923520.8005365	16506942.8708666	19062522.5498719	19644564.4309256	50626991.1256352	17257354.4160796	15958040.7305831	18545377.6723633	25443882.6521876	18943813.033722	21254881.7023084	20160653.6554381	14764278.2985301	50048572.8673821	23841055.7417591	17643043.1266138
M337T12_POS	2-Nitro-p-tolyl disulfide	12.065	337.03768	0.3784	--	860773.586159423	925694.451315828	740704.644930196	756598.286124023	960830.23973057	1032234.39948098	76265.0058849986	738584.164443226	15377.2204634583	261986.704858231	527853.916716002	643710.411047196	778389.810858338	743736.058438178	766851.021620501	744116.249442493	3017907.8436194	773879.495902544	682357.784670388	1444951.32402414	1613018.57521227	1313392.47758777	637906.546587766	8500899.06147181	681462.543760966	855732.386013319	730973.722140117	5708679.44751631	923522.485180224	1053756.66479143	615673.750467569	422752.275096006	628529.393977793	1141569.22178246	698345.126616342	134202.702871129	54135.6593824161	18051.1408842199	482513.219259728	585117.860437594	286366.643745262	210279.140976554	692084.02242286	355583.588705056
M759T382_POS	2-O-(2,5,8,11,14-Penta(butan-2-yl)-4,7,10,13,16-pentaoxo-3,6,9,12,15-pentaoxaheptadecan-1-oyl)hexitol	381.637	759.41996	0.5913	--	1079044.15351805	676672.699129279	2095876.64044905	1916362.67315033	1382027.93469309	1834447.13025751	5571914.92370502	5882892.20343571	15467663.1664073	10532990.0620653	7299013.37729784	2986438.13413505	2200764.67744219	2115318.49724368	2000451.18740081	1180788.37319839	1463925.37174258	2234829.44623962	1682206.31397896	2242766.65768296	1569551.28978041	1261725.60184469	2146387.79826229	4190047.58515029	4212416.75636037	2631180.53967868	3425425.46135665	7336060.53235735	5023848.61276835	3016729.50148065	6567294.93194568	3316206.67379956	3086350.88115889	2765468.98235226	3340475.9023669	7511135.48366008	1230233.74184761	1332988.39553855	2286255.48069355	2794696.26266856	3544623.4291489	3713675.7766834	3606412.61943753	3716251.80229283
M783T161_POS	2-Oleoyl-1-palmitoyl-sn-glycero-3-phosphocholine	160.951	782.56846	0.9985	HMDB0007972	45260323.335128	40632247.2713406	44053318.2474015	72352384.7677232	47500165.7895893	64067803.5983718	60144415.5348356	58653095.6970464	553902792.016628	57921721.8922343	109314254.48424	60176821.9059028	65382545.1942922	32460034.2566747	50298861.1426601	24433104.3296195	65293917.8811904	54821080.0086998	78397698.6451812	52408623.7659479	76856926.2412914	57682993.5959575	69119457.3718715	28297868.3438546	64026025.4954236	40134985.3791123	49281552.7232476	42399659.2111607	93531440.5561461	52867268.3384939	69270438.5653868	80740895.3077198	80005454.0985386	57117578.4210812	59955143.3759604	63742370.8010457	67073644.4431685	72143603.4691832	83226655.7631605	114495668.592346	38024099.0689661	67429782.570605	521671537.753181	66368725.3385551
M791T119_POS	2-Oleoyl-1-stearoyl-sn-glycero-3-phosphoserine	119.386	790.57396	0.6398	--	278614696.703252	382725831.356965	254421080.217257	365992937.625179	343181071.570888	338957190.781424	205742610.663348	182647871.480304	135552622.456253	328311101.384986	282982513.188187	158964682.809819	174713454.803313	374423957.939741	295458204.141805	349023075.281514	320731235.358485	297076526.363734	245618021.958137	229978465.815271	309474229.825302	439166911.505583	212064523.67527	244628385.956777	263902812.494522	158137385.33311	459665792.51719	153311317.23266	173827039.396038	180628054.23557	206193795.970371	197836342.842527	168548802.849208	174714859.826886	133530716.182674	513474906.745935	145523938.742759	202997200.49613	121668035.624481	163516612.618813	166594812.965598	122412025.384882	114607307.728252	105486208.510558
M549T619_POS	2-Phenyl-1H-benzimidazole-5-sulfonic acid	619.074	549.07954	0.709	--	1053295.26179293	1248703.63133873	1503842.20299727	1132102.86051528	1495425.84567724	1443727.71101173	3061453.56116203	2296949.41114854	994820.729716699	1464960.54234518	1437447.34530849	1217301.0486286	1258885.35112595	2262385.16601915	1266552.42810176	2910681.80134318	1311928.95006592	1458614.85822145	990717.006507312	1066309.62903661	1323633.36876452	2531291.17080443	987074.711322063	2166513.62920409	1275237.35068973	124083.182464692	862065.236951141	1460813.566053	1470354.59955132	1353571.8246462	1214588.60078927	1409567.97137571	1230348.55955179	1404690.99508368	1089713.35397604	1380601.23435689	991592.357137178	952635.238475165	1186030.39061428	938750.919131215	1389028.11598185	876819.431061012	1526351.04874346	1231243.49795685
M255T213_2_POS	2-Phenyl-5,6,7,8-tetrahydroimidazo[2,1-b][1,3]benzothiazole	213.063	255.091	0.9479	--	340488260.999929	343308437.715556	287774425.55685	291242266.94312	299375880.6372	307713344.547891	543198746.972515	556490795.869799	9732521.6727385	140660882.177253	94575576.7631387	96282307.478626	245206540.719234	64007664.7280215	141302423.867828	86567496.5992313	136492294.964458	308786716.918333	155734004.457774	186605025.520598	241698108.36743	67978734.5992454	181738686.088976	99555312.2303358	305250527.509216	328233171.989299	332879743.178608	76168946.8234519	137541491.833368	40635456.415244	50521585.0462283	482773821.930015	121718476.849883	221692532.643773	74258296.2499895	92189991.9954032	10895023.0485769	42950026.8908282	14698336.8264615	5239265.94282957	91598697.0332677	13456571.641653	112639033.966279	46521056.8786945
M287T7_POS	2-Phenyl-N-(4-sulfamoylbenzyl)acetamide	7.348765	287.0809	0.4091	--	80019.9176261576	110360.32830896	109192.908296638	105572.832095065	128204.083814236	121806.047906604	115404.633472569	116080.839853175	19469.2932512913	30185.4973447381	15415.7926552304	17874.2299728089	124143.986181934	255305.129510436	20150.4413751818	128701.413286076	128091.602953515	15585.0421368989	9737.65781558817	95996.9522832057	120026.543818995	119091.564544826	119695.373056918	169971.477197503	114278.440056756	98824.7560041846	123841.50653211	11795.0409374268	17523.6752975965	9806.09734919543	11636.5165460907	26383.1622856426	80874.7839994436	115984.879428005	118750.713213287	20879.0018977289	104987.943864675	45703.060049379	99621.1924714548	139037.419848727	17735.0276486462	290988.213773583	85215.7520524511	99871.1396233561
M525T322_POS	2-Piperidinecarboxylic acid, 1-(3,3-dimethyl-1,2-dioxopentyl)-, (1R)-1-(3-aminophenyl)-3-(3,4-dimethoxyphenyl)propyl ester, (2S)-	321.73	525.28481	0.0352	--	13343693.1509011	12714712.3837136	10076126.2910015	9718775.74923433	12097822.1585633	12983801.6462156	16461229.8106034	17011709.0283503	26563420.5155441	8717565.55590154	13989295.8234998	14877172.6238964	3481027.4416341	7826784.28841756	2629504.01775516	1167158.98621211	12260212.3729879	18189533.7261916	8102026.79912706	4806939.65596952	7298340.63364898	7797973.57372146	8546648.29601915	6033786.44124791	4243074.68187391	10866562.0155718	10475195.3519964	12645148.5830999	9800193.9828587	12789277.2406863	5356822.17118445	3117187.06517693	3342170.13987347	12844506.5487638	8161287.60544378	10323461.5352405	2180841.0288093	11918635.8062576	10706873.2579371	7757070.0876745	15732116.591399	12988276.9127306	4861421.68651357	14963928.7628163
M453T319_1_POS	2-Pyrimidinecarboxamide, hexahydro-N-hydroxy-1,3-bis[(4-methoxyphenyl)sulfonyl]-5,5-dimethyl-	319.097	453.12273	0.3214	--	54980359.5796711	56250158.2074728	5447070.27863053	5253737.84082379	17410889.4779265	16979462.723942	50104921.3427984	50674326.8272503	25579138.0670208	39970278.5311358	5773049.29323761	91722358.3892281	15004710.1790804	24351879.5050503	31952384.5037712	10350310.7383168	63372497.0034058	69791281.640893	17441019.9562923	47555256.6392405	14906108.5609159	56872614.9133759	108662616.74445	44846074.9399507	88025820.2580678	70951002.2640423	7358255.95265985	40634171.6051605	40651127.9986391	39873712.0853156	76421595.1639051	87213925.4800666	62832491.3015089	54291315.3890165	62262801.8878208	17652846.6504903	74722951.6719542	60051475.8029522	75983854.4118183	57966631.7234681	78390271.9747437	65340935.5287392	57333864.6499928	29218175.1337018
M268T178_POS	2-Thiazolamine, N-(3-methylphenyl)-4-(4-pyridinyl)-	177.6915	268.09668	0.989	--	12045180.3339655	11678733.5235519	13112904.283644	13261354.0114264	5251242.8340852	9848594.6028148	7626150.10844347	11881027.4464425	16159994.8439245	15144831.3772451	16767775.0446046	14697766.1492184	16322789.3585094	14249854.3430996	17843089.6915878	15250292.5313338	14506769.6078047	14645484.7083909	16467991.2082476	17486279.622617	12644151.9958191	9834957.12088756	14047376.0810397	11513083.2952191	15490104.3173486	17377452.0875521	12973242.0239546	15343832.6880958	16227548.9882693	4542927.36129666	13144934.3710296	12850838.3606621	16207468.2024834	13284805.7614495	17186227.0902585	12388618.9144698	15303613.1374919	14596287.2038751	14360258.845839	13870252.064161	16174397.6225401	14595800.0474249	15363161.7328529	16338695.5431722
M693T442_1_POS	2-Thiophenecarboxamide, N-[[4'-[[3-butyl-1,5-dihydro-5-oxo-1-[2-(trifluoromethyl)phenyl]-4H-1,2,4-triazol-4-yl]methyl][1,1'-biphenyl]-2-yl]sulfonyl]-3-methyl-	441.5025	693.11795	0.2166	--	1442340.7843538	1172514.74696545	2440996.18153377	2544066.49782363	2265841.69502636	2349960.82511608	1991275.23553733	1965889.9366488	883721.432284346	6544785.04077845	6160322.72370768	1366986.39391336	2127877.25572217	2250134.11975858	5780510.1437015	10099338.7946683	4423107.76153046	2676323.7281984	3638714.09287525	2571485.13092552	4074521.71282149	4929185.37911935	2124765.98409698	2434901.18962721	3766865.90918241	2076119.81555058	8803670.28174533	2776478.78257498	3106705.28708633	1954824.13894016	2069041.74547151	1607714.04511805	2819963.97917815	1963504.58705337	2546232.34729042	2491243.56168814	1493697.86119946	3347170.96745408	815407.679790322	1792571.39497737	4855088.84116188	1375307.6473518	264070.724522043	526301.864316845
M278T158_POS	2-[(1-Methyl-1H-tetraazol-5-yl)sulfanyl]-N-(2-phenylethyl)acetamide	157.662	278.107	0.7234	--	4986892.12313021	9315656.31070129	20209605.9368336	7667513.54684054	12429640.4710673	11602703.3925836	5270170.82413854	5094046.34354613	5802452.94183638	25266828.4745451	9567163.09449399	41495433.5797553	931164.463050318	4579493.21669792	1210494.01887581	1390663.68949861	10083112.3642084	42001298.5866972	4065865.4119217	9031285.21344252	17862291.2260061	13321757.5202207	14356672.6858376	19133384.2307454	10054076.8455196	10430958.4681498	4829521.18504504	7645018.63987468	23263005.8601685	10105638.7812165	62070417.0562009	10805509.7763531	55751784.7629917	12693673.9229295	9843040.8354902	7354182.6415242	1733188.41755075	12175252.7502696	17163609.1554914	4749855.90244427	14959653.7842421	12166659.102002	5771914.02632828	19595662.5276401
M279T298_POS	2-[(1E)-2-(4-Methoxyphenyl)ethenyl]-4(3H)-quinazolinone	298.4155	279.11067	0.6214	--	3260895.93074286	3513040.55861864	3007491.0010181	2917144.41982159	3398896.26056276	3802404.54904694	4988071.35309641	5041528.6627838	3174934.78982115	2913544.17364631	5247587.20963823	5424015.51972748	4968465.66679156	3702697.90257821	2725020.38791788	3177740.73866367	4677739.0299739	4331302.67092209	4536516.20845365	6273503.46160111	3960498.75866954	2920226.19560564	4459530.08679166	2444840.01870435	4711711.70674414	3868857.08453419	7198758.63206309	4960901.78184414	4576985.24813419	3856027.70966151	3220188.27102843	3011007.34939404	2547061.99916592	3653542.22520664	3135882.67598876	7270155.34356192	5175155.5326501	6003351.61965825	5984785.86985627	2794992.40623436	7028397.94385663	5831819.7601298	3938922.00991532	3259795.99598105
M610T18_POS	2-[(2S)-2-Oxiranylmethyl]-1H-isoindole-1,3(2H)-dione	17.6961	610.18335	0.0751	--	37757048.3508818	38039267.1728689	44425523.9142461	42898255.4527959	42605606.3947575	40292464.0293338	313416807.984928	31510123.1977042	44405781.4647315	44090904.2075095	64141692.9983325	32246672.1646359	34825746.9234499	46288754.3531484	40033312.5755396	36340704.3993474	42656762.4999334	45183231.159629	45648000.1142883	39567041.0262843	40083275.5678333	40878288.7463217	37274390.9289695	37683480.9515337	42766740.9978764	49189811.5016158	41104181.0843033	33603716.7555095	57304012.6424833	42943555.8114843	43909387.3430767	40492097.1879014	38365711.9444976	40528378.7203789	36927483.7033177	50570266.7356643	48158226.6774081	42890997.189829	46488912.5355019	44733841.5068248	38842970.379228	40235709.9603025	50930928.0766464	45408865.4304783
[truncated: 22,217 more rows]
[truncated: 28 more columns]
