# Supplementary material for: Mechanistic investigation into the differences in growth performance and resistance to spring viremia of carp virus in common carp
Source: Front Immunol. 2026 Jan 30;17:1721974. doi: 10.3389/fimmu.2026.1721974 (PMC12900753; doi:10.3389/fimmu.2026.1721974)
Supplement: Supplementary file 8 [file Table5.xls]

Compound_ID	MS2_name	rtmin	mz	score	HMDB	cq-1w-1	cq-1w-2	cq-1w-3	cq-1w-4	cq-1w-5	cq-1w-6	cd-1-1	cd-1-2	cd-1-3	cd-1-4	cd-1-5	cd-1-6	cq-1-1	cq-1-2	cq-1-3	cq-1-4	cq-1-5	cq-1-6	cq-100-1	cq-100-2	cq-100-3	cq-100-4	cq-100-5	cq-100-6	cd-100-1	cd-100-2	cd-100-3	cd-100-4	cd-100-5	cd-100-6	cd-1w-1	cd-1w-2	cd-1w-3	cd-1w-4	cd-1w-5	cd-1w-6	yb-1-1	yb-1-2	yb-1-3	yb-1-4	yb-1-5	yb-1-6	yb-100-1	yb-100-2
M332T303_POS	(-)-trans-4-[4-(4'-Fluorophenyl)-3-piperidinylmethoxy]-2-methoxyphenol	303.445	332.16386	0.8692	--	1560186.54421716	1493860.73856241	3134798.70668699	3620114.08671308	1432858.85056629	1443860.31669966	1284290.99144136	1224892.45869884	59294.4891351804	319079.6593665	1093708.06029381	695949.578882753	1286835.64554669	163507.897555881	1288663.31027622	999865.861292969	828909.873557169	1530516.24245961	791064.708464087	1632880.97039039	6076762.18859054	672577.349227807	181077.776361267	397544.724729464	137774.661948911	21189.330394388	7039095.78291315	45904.0904127539	633725.380127077	26858.5392005936	41783.5941328355	607571.002917509	18661.9405236366	184259.631594437	408346.488044163	1349091.73254425	3984568.98103479	2862143.62657371	2115939.6882327	527308.587888803	799964.000579348	596303.696666674	893212.291680774	496118.742951982
M504T425_POS	(2s,3r,4as,12br)-2,3,4a,8-tetrahydroxy-12b-(5-hydroxy-6-methyloxan-2-yl)oxy-3-methyl-2,4-dihydrobenzo[a]anthracene-1,7,12-trione	425.176	504.1922	0.0253	--	31667900.1930234	32505912.5983385	370538.986412529	475936.450504537	975669.355719037	954290.043755162	5668715.1779914	5641406.3857324	13535283.6294621	1135943.7637954	440802.040556269	22916819.5340205	2362438.6752767	18130678.0777069	5055606.89559414	1358206.57547473	4159541.31236997	14670242.0056151	354933.678237301	6377620.44902505	635730.61113667	2843054.92886225	15191207.8329255	3571893.79905055	9683995.36717558	10404917.3212373	256183.928301834	2054883.48010097	6511935.64863517	2079903.86495652	7040904.69809555	18686884.344564	4495062.39680456	4640417.02483141	7851193.77340739	2569370.54908634	15983909.3739994	12896204.9206911	50383663.0063408	15826842.3150457	7035019.65386079	12487064.8409236	25186448.4770671	29695426.22002
M279T277_1_POS	(E)-1-[4-4-Methoxyphenyl]-2-(3,5-dichlorophenyl)ethene	277.447	279.03872	0.2646	--	12621709.3664782	21946635.7065553	12159259.2378683	11953322.4406421	10143526.5832172	11455694.4961361	16773734.1535767	31890039.3427661	18968811.3625664	15926562.3994932	11401125.0777031	14733654.6727189	17109214.2652314	18813922.2519218	9848042.7490496	16472231.312405	9849505.46917385	16671201.3526101	13876115.2383047	14649272.3314249	31343433.9635924	17394275.8992187	16604753.5060718	20946898.1653463	17874688.3458261	12522408.2966162	12998666.2830352	19389631.3659805	14954892.7009174	15885302.5952983	17436689.0007543	16416125.0474795	24048364.8374364	9814936.57426435	16473523.3316046	19909430.7691641	43268890.4523709	41804967.6687025	24034804.6732016	40239757.5849313	11787575.6241706	14909147.4152531	15427725.2671556	23912946.7681125
M360T385_POS	.alpha.,.beta.-Trehalose	385.284	360.14998	0.8571	HMDB0029880	97754792.5225513	97271670.930701	9611593.96977194	8799001.356033	16442269.4808976	15909772.6945125	43680770.3637769	36724257.3070122	18140108.7785206	34411409.7436002	9558752.92032333	43535893.4020879	48812944.7478474	39403854.7798855	22086492.2577309	13493874.9981826	56077882.1883519	55324755.6122235	34473147.3806076	24069698.2211244	23591102.2805467	46297412.1987794	57254584.3912502	11608196.1553455	32791199.0815267	15711702.4331503	18280711.18902	21483324.9807066	25594584.2230786	24994388.8684996	66782937.897488	39155338.4000166	37228676.7328432	36148220.903956	25253973.3105597	15950146.0577491	49822039.046234	83100290.7338553	69013673.6188456	47826460.0644429	55169737.0260897	39699418.0169116	18767369.5342287	44563081.2815922
M973T494_POS	.alpha.-Cyclodextrin	494.168	973.32385	0.9194	HMDB0242514	4090212.41548961	6540801.78617402	1722860.63789626	1504223.07209999	1742759.76411782	1136851.30948084	681364.479484661	699651.315260118	1540298.45480088	130952.967938845	1788890.43360283	2626274.95452405	411035.243118637	2703519.125344	656639.303323121	157265.077927494	160993.01969718	1851984.39879103	992626.948454149	821981.481027635	1668823.53815645	222659.858080152	2558964.53564381	1030927.80179351	1302355.8555257	1154750.86141691	113922.869036274	1187111.21661621	712686.03298507	287616.729644598	1190515.53447769	2696957.9557859	351073.891101926	807066.323728494	1021355.64571493	1456199.98406095	2877252.37087191	2756434.15720228	5438073.76623453	2794484.36562333	415584.101873827	1623736.7993993	2297220.91337411	4195732.17377913
M536T170_POS	.alpha.-Tocopherol nicotinate	170.028	536.40681	0.1973	--	19451639.6872389	19744361.1980193	9793085.72236333	10693628.1302276	31628672.8151565	32296314.0964438	15099261.0163271	16292710.6937507	18768602.6375798	19026070.3626852	14942133.3186618	14987674.5062855	16162497.8278758	24453810.6437126	10966057.5135146	25700928.4553425	19504641.5080725	17266379.4679259	12792379.2746699	74561938.423048	9692153.08403505	26511331.415676	7200217.23522466	29053450.4024683	42003623.6834668	13740879.7534019	15906554.5362288	27152885.7032107	21972366.1276839	24308575.5461411	24149872.937089	14421615.0094946	17637038.9012179	32451947.6474074	21810624.7473006	24521804.414194	5470596.04282297	5612204.80596882	6048341.18019777	6466253.00290884	14713367.3440364	12223866.5505252	1836704.06161003	5126980.66481911
M520T342_POS	.beta.-D-Glucopyranosiduronic acid, 4-[3-(1-naphthalenylcarbonyl)-1H-indol-1-yl]butyl	342.21	520.18714	0.0558	--	88641146.3555081	87905088.2526765	362820.393540991	378916.567747446	684092.196799845	512143.163121899	17462794.4310195	17130411.9220401	30503289.1005903	1478107.43305897	285956.098241893	29968612.809031	3875297.69097118	17114887.0142318	11349346.7945066	1172425.30602803	5519750.31884753	40970521.1522772	841509.484056065	10864596.4037048	355382.742069816	2447743.20430712	35113971.3751271	1364451.708434	11382099.3367082	28472682.8804181	321601.454014447	970525.880410048	10076020.8429924	2305956.36338976	8989082.97992024	48958058.974108	6203529.87778094	7436378.21014041	11320609.3112594	1204786.25089946	34327995.1739214	37316657.645355	95953489.6129694	38372887.3350299	2999155.17525578	30414171.5533577	55890088.2646988	49654229.4792192
M664T131_POS	1,2-Dipentadecanoyl-sn-glycero-3-phosphoethanolamine	131.183	664.49126	0	--	1345497.915611	1528775.59404731	1559259.73467374	1563920.16814575	1316287.47649152	1230226.86920408	1468821.45879593	836110.218052321	2452764.28357146	1115507.56200436	1671727.06989125	774419.279727908	3041651.30540139	3568416.75593458	4474590.54828427	3759553.39692055	1797489.4984263	2518960.27785388	1834209.25444083	3106779.63674295	2432322.59662186	1260952.7467092	928939.00641787	2185048.01367534	1032173.1825042	1250840.1745855	1116508.73696998	748275.095301442	532179.491706738	1422635.44815104	1424627.17024569	1110014.54968573	2068185.31343642	3511899.30014113	1233474.84655559	1882917.69682806	824586.504688056	259854.710232105	1107921.05851902	800157.894948685	149774.647258808	1312887.61773888	509220.278733262	684028.009561869
M305T284_1_POS	1,4-D-Xylobiose	283.644	305.08434	0.9936	--	90326305.8861143	89620338.2704309	644656.740683732	247605.633674413	458831.056161876	74152.3187421333	12545966.2992685	13308084.8784596	20079874.6310967	2855255.42213435	312733.088324222	28814085.0826279	9590320.19589259	8409445.89208815	35755481.4304246	1479053.92830575	15221595.1530372	32328301.3773115	581754.825929283	15756523.6004284	834035.012949373	3528923.30239921	26089208.1496472	4848841.64516835	23743859.3834917	16724876.6154905	752350.878679473	740177.365112225	9510280.64690561	5250961.85656187	13819420.7254638	44403381.116636	13066698.9553978	13767704.7493295	17855424.2470583	1709441.46577329	96258192.5267231	69250460.3189119	75991689.0546339	57473221.9753487	3518174.92365864	23669236.56107	22527281.9353186	43444226.4498723
M263T279_2_POS	1-(2,4-Dihydroxyphenyl)-2-(4-fluorophenoxy)ethanone	278.8705	263.07382	0.983	--	42268161.8263969	43169297.4073386	5960837.26262918	7985867.91241925	14337507.497805	14415552.6996731	9478033.8783667	9808853.23581703	9028513.82741081	17919792.1999894	11872520.0694998	24958161.6915178	18367826.1987176	9680408.82816142	4609268.5854089	3578983.59660252	20363747.5007576	9807338.84357656	6510481.27845641	9577578.22036744	8362906.06016248	5524832.97842289	6316097.5904254	14340620.9151096	12305218.8298972	10126973.495228	9279741.21347037	11738687.287346	19916099.9190713	12036007.5994564	10996395.6075724	23177223.689244	14489490.8404158	10482743.5790262	15797424.2010062	7297618.31195306	53835550.4892858	10327879.0806969	88162140.9948094	33454122.043464	18067028.133235	11668847.6485942	17563228.6351949	39498180.9475887
M111T181_POS	1-Methyl-1H-pyrazole-5-carbaldehyde	181.1615	111.05527	0.9845	--	64853156.6039762	66829047.7167224	94774414.7930434	91199325.1330664	40621950.3738104	39242547.3894723	64039419.5879869	37391689.2506532	88183489.8133625	105418266.27392	69872274.6688301	87841206.4684262	83345282.2919275	76521707.5373793	60443131.4706869	54904833.5514485	52889981.8545925	72778602.9970286	61734072.8561786	76518453.2255991	79278778.5238991	62258254.9685069	118699688.965618	37609657.8379626	71941659.8168232	122755602.905086	51448209.8193458	103223273.785112	91581122.4192127	108324921.293729	112339470.363134	138362878.795185	109208395.854096	97051410.3245131	99542852.316167	131322034.938441	80478011.8020452	71022975.0610468	85930895.7517077	112826697.203458	83609796.0429119	65270729.6354886	94792282.1066967	82180935.7241862
M282T260_POS	1-Methyladenosine	259.802	282.11984	0.9382	HMDB0243935	17255557.5514984	17618127.7207252	10864703.060326	8949264.28413912	110607205.082634	114005635.84794	5850109.67896497	6149388.8203505	3378627.28899394	3011893.30173491	3881107.70661169	3820063.55050572	4393871.46289234	6532265.30405716	21124171.8165108	88463305.2862677	22615116.7974464	11059537.9441922	3758023.65557677	15543582.4018924	20425664.0134424	18859511.9325833	76287635.5466333	823580.151745087	895788.408309176	651836.37168369	27386911.8874648	2351508.78056877	10730188.8816045	3243190.90904716	3561381.1380588	52271150.512267	6440387.03198362	23691101.0395467	41315469.5185637	7871755.62751336	51332413.2650191	89981896.4289352	6672414.052765	52921173.1884159	40437341.1643435	10723004.0595584	2768845.57881094	7476186.95194329
M578T368_POS	1-O-Hexadecyl-2-deoxy-2-thio-S-acetyl-sn-glyceryl-3-phosphorylcholine	367.99	578.30425	0.9789	--	25139110.6161594	22420250.1507756	48477499.1504536	69166196.7977121	57436621.7077972	58657641.7000214	45630249.2788656	46278690.423769	11462127.0175959	26193820.5615348	26297694.1079383	31126114.2628243	72781728.3518945	15292476.3005486	32727958.3508846	17721696.8381275	50736486.5832473	54250069.2236508	41989208.120373	44461780.0690495	63614849.2040875	45335332.3849879	38756362.1406691	52461791.1937598	28829841.5123298	22961045.8290847	57258153.9234091	25346940.5321836	45685495.2281447	28135931.0404634	48530964.8962809	46922009.943587	37879715.1332015	53721677.2824672	24742805.452415	34344789.9536341	29665253.0903804	18863920.494007	18269233.4148612	31084920.9742796	38797215.5765064	29372475.5916976	16439055.9825948	14533135.4104065
M496T427_POS	1-Piperidinecarboxylic acid, 4-[6-[4-[(methoxycarbonyl)amino]phenyl]-4-(4-morpholinyl)-1H-pyrazolo[3,4-d]pyrimidin-1-yl]-, methyl ester	426.963	496.24034	0.3169	--	1830397.78322777	1993188.33068883	3721309.63394708	3859857.38472202	3264426.15794975	2916642.97294871	1204182.80101476	1302463.08608599	1790519.23939656	1653280.71361945	2957332.90390262	2501829.23930185	2231536.69748902	620915.400425855	870887.545019837	464647.952138586	1709079.46302689	2076560.03726784	1745184.91360395	4244922.67476391	3925740.20588555	2776328.04319564	2074299.84557078	2960476.91567875	2656100.67526861	2326011.16899733	3263190.49242182	2463815.52598437	3067555.53820308	2023587.6971471	3258877.56438641	1683069.36927551	1704521.27022587	1959659.40966551	4371654.09062244	3464648.39578648	311529.13917418	1384787.60205111	1266691.33964347	1607477.55726037	3607790.68280175	2264919.36739103	1360908.68704716	2453806.90716593
M592T340_POS	12-Chloro-6b-hydroxy-3,14b,14c-trimethyl-5-oxo-2,3,4,5,6b,7,8,8a,9,14,14b,14c,15,16-tetradecahydro-4,16a-epoxy[1]benzoxocino[7',8':6,7]indeno[1,2-b]indol-3-yl 2-hydroxy-2-methylpropanoate	339.898	592.20829	0.0168	--	3389393.99898186	3317119.56980274	42321.9533415764	1236039.21434476	1496335.73255134	1641608.81593108	1204944.71674864	1308604.94334916	2005361.60198976	1374357.54753494	2637878.48792382	2101157.40319315	875751.246609807	290774.698659802	53683.1721684788	1501121.21536986	2740027.69963028	1021253.48755225	1527984.21622105	167015.407651861	1237543.44829789	1407148.59581387	1867197.39265428	61275.6834597204	253447.925680152	596209.814558785	1236039.21434476	54873.4633076969	359699.571091142	1398866.23521854	535048.407526073	2440163.87130131	31716.7290737613	325088.760920177	575478.113074775	1412561.16056595	1751675.66812278	1567872.82859797	10178868.1134255	2858568.85472414	54283.3788815173	1502236.23767411	5122942.05742189	3889970.91081381
M499T468_POS	13,14-Epoxyfluprostenol isopropyl ester	467.512	499.22472	0.5209	--	7254048.51681467	7638049.08104523	52216.8000981657	1714962.05269128	45053.5835779394	5462079.04149508	1376865.92156656	1453690.83442041	9154164.09366855	439781.095916597	56768.1723115832	9947499.61098493	668320.449747429	15658665.8369851	2721392.43621969	3961631.09882689	1028008.54290183	4495624.62497891	67826.5548087823	3879627.59117332	146185.220204565	410403.223260324	6500548.50398722	401915.223787159	5765441.20886127	5896646.9523991	1714962.05269128	799158.696910652	1741827.55922315	1012832.3159455	2976429.0237129	8585101.3447251	1468816.8708849	1410754.34483622	4136899.09182464	133894.749703978	6771932.42991421	7786798.93697045	17229027.9141495	8110305.19661597	1911601.32646853	3754166.86128624	7661310.89782539	9765925.17339176
M687T446_POS	2,4,6-Trimethyl-N-[2-(trifluoromethyl)phenyl]benzenesulfonamide	445.898	687.19552	0.0034	--	7840918.35232223	11513484.8300987	2197761.91320612	2253745.10923295	212709.760289476	172040.95175196	2054965.90031119	2144736.37953866	782281.219690721	970265.560736466	2855738.52961957	2476821.65862276	1575052.09586003	886454.798920562	4761173.40272926	601624.691931325	1577916.89966847	3763736.47494936	659300.870999326	1853695.18572108	215820.027110574	1446990.16204383	4682211.6367933	1071203.33161857	4157271.22440914	1057234.24916435	67796.3545029466	559361.911889379	1021572.29153182	1420599.24386726	3732568.18325336	3700146.88994942	1670440.65934817	1883449.64251505	1520613.98292053	139208.110432077	3633834.04332236	3677712.4220326	3643931.12226705	4743514.74093588	1696539.2703581	3272553.20266433	3066410.72992335	3526739.13946771
M419T307_POS	2,4-Dihydroxy-5-methoxy-2a'',5a'',7''-trimethyldodecahydrodispiro[furan-3,2'-furan-5',6''-naphtho[1,8-bc]furan]-2''(2a''H)-one	307.4095	419.20696	0.7749	--	1986497.13833676	2130989.06670971	2033690.62223764	1956942.20490296	1378488.04546804	1332910.22029165	1133293.57944794	966192.301830719	677857.382484676	398399.638808959	760260.502512388	857076.409063679	2474786.02256321	1162280.82121024	1132846.21372855	1621072.36391159	821775.242939089	2099412.24590967	1805696.59680771	1842624.32298237	1500668.25135347	1291892.44017217	878513.454437776	1322431.57818862	844197.31563748	1777623.62659606	1538468.08357419	690154.283419602	580927.882818113	447098.019852775	774865.296345873	2667294.17638992	1047402.59048332	737241.11944669	655623.100545826	226704.069517691	836326.250043554	816068.296157447	2278154.90512955	1510966.91874181	1139721.24782992	1019875.15973004	867831.492328484	688751.611914614
M533T360_POS	2-(4-Hydroxyphenyl)ethyl (1S,4aR,7aR)-1-(.beta.-D-glucopyranosyloxy)-4a-hydroxy-7-methyl-5-oxo-1,4a,5,6,7,7a-hexahydrocyclopenta[c]pyran-4-carboxylate	359.528	533.15508	0.0408	--	11890960.8617935	19561141.5045798	65731.0259099495	56547.1494664743	58737.3893108852	5180405.19862071	1374355.26675543	598824.791795273	5690589.48089916	1057897.29520515	6180177.94448649	7849666.84447374	3072828.64145923	2041557.96885205	1551427.12574857	111151.804108975	2182910.10368057	5885441.03185956	587892.889354695	4154882.44401179	4680768.05935039	207945.46895248	12933970.2964264	418850.838369534	4945980.07448961	7482522.14970239	3834660.6059573	407518.339093112	444461.789362849	1557278.5104336	3213035.56894891	4835642.6401529	1832656.83723831	2110556.62080279	2862705.59784962	221940.094597424	11927971.7815752	4261765.78503829	10833646.5723711	9533442.0398942	1697610.7703409	9381140.46566359	9344608.46684999	16546962.6826274
M397T426_1_POS	2-Furanacetic acid, tetrahydro-5-(2-hydroxybutyl)-.alpha.-methyl-, 1-[[5-(1-carboxyethyl)tetrahydro-2-furanyl]methyl]propyl ester	425.678	397.25576	0.9539	--	24220693.8058573	23812092.0809261	23060364.344802	22243520.0763687	16361903.4507204	16994098.4894263	20311423.7588754	21009785.8798398	19618720.5696993	18485246.0725682	26254638.1216332	21205165.3925702	22150973.4794497	11800524.4332595	15076349.5616527	13368390.7039133	19510718.87736	18767127.240485	20638210.3759908	28032602.8383019	22279553.976532	18840598.2587746	22623525.6319234	20859486.2959967	23920549.8487633	42103225.7299407	19067683.835105	24431141.8825697	23894746.3239954	22950086.3411963	24670315.2647587	23845438.9039861	39654177.7698964	24777233.0828174	28709592.6566644	19025382.066962	10816390.3804652	18641716.1521976	14932382.6071676	18217321.7660469	26814491.6286873	23021383.0062034	36921006.1648039	22448297.6277566
M333T233_POS	2-Hydroxyethylflurazepam	232.594	333.07919	0.9929	--	8862151.648049	8841556.01000153	147507.389771027	1773529.30459676	19099.5886017746	6151945.07355331	2738836.5460239	2110871.28499821	4448242.43236982	204786.581132853	5624667.80535303	10486025.3794372	2319794.69849258	6183276.39226434	5734418.48041768	290926.362432622	1996665.68019344	4453735.80312686	321498.619407949	4089562.55494911	107594.193237201	538067.298215274	11941323.0609717	1123857.78138125	7544816.251109	8956129.3660545	36303.3965135298	1247209.44863809	3237852.19501342	1166383.89378509	3760817.81244692	13083375.687183	2992668.99095585	1889413.72258975	7308460.9134965	564970.72379805	12004585.4505601	6379754.70062235	18469845.9778098	6897168.31609561	851143.497329744	6417830.91032969	6363758.72066768	6604083.53331312
M653T18_3_POS	2-[5-[(3Z,6Z)-2,12-Dihydroxydodeca-3,6-dienyl]oxolan-2-yl]acetic acid	18.4865	653.44085	0.2001	--	9785320.46682504	9479476.57450605	13696873.8003292	14877737.9326021	15828701.6743618	13671203.1819219	9661073.86017139	10903684.4619024	11945738.5662636	9093430.25008897	12631862.7695156	10939983.8365441	13746276.4177267	20949362.6094059	16518251.1625473	10579972.6246939	14866061.7464765	15169724.8549874	14475754.8801077	14971352.4585988	12613936.6067969	11861201.1898734	13779283.0890231	17314086.4809255	16582795.8519099	16234235.7389267	16621327.8344557	13923744.3592102	12391418.9553941	13927491.2929143	14667360.064024	12660462.972892	11447469.9338128	11659549.7819389	19847888.4157743	20129053.9625846	20788248.7749303	21968932.7183887	21241476.6095462	18470383.9595629	10019481.8920982	13148157.102756	15012355.4128344	11376807.7137557
M640T468_1_POS	2-[Bis(2-Hydroxyethyl)Ammonio]Ethanesulfonate	468.193	640.19409	0.0084	--	3145391.6053539	3163696.1211831	1008207.41831705	1004025.92330977	1681520.48650111	1683380.12180749	2291193.27019215	1997734.94992649	1961496.99067097	687722.955056137	2729175.44365089	3846773.22908256	88110.6355872983	2803775.52931442	178148.759741313	46921.4748317627	755040.243627576	2885270.83326766	69009.2857020855	220861.260569058	100590.68941627	348163.695101624	2858459.6114164	121562.595645495	728986.582612181	874440.769615158	52829.164547537	81685.7598338991	848009.695056479	78751.3213391433	575994.19153823	4902159.99241888	520205.264613289	2283247.77280782	1587759.91016575	68091.3518056238	1298523.94467319	3430376.24439714	10015578.0156555	2218564.37475736	627368.493859493	2244622.37817765	4035451.65922896	6025638.02487058
M700T299_POS	2-ttahhda [dmed-fahfa]	299.332	699.6353	0	--	295600.888968857	269328.991334461	252994.610136598	347858.063198107	414240.495686567	292683.560243939	340459.015099101	257860.848753752	151265.550437924	279349.098013091	282358.815855932	307410.943137909	511435.868853755	94768.385251605	222712.21735655	234265.870105043	126918.045714906	261480.724409743	364937.676999685	104875.854867543	102606.418959508	236851.639939531	237278.836178375	224873.492784932	385733.16143487	284014.224400102	80236.5577967841	281954.935784661	343317.774667869	304267.049345206	242103.386249479	228289.888033389	407881.452300547	238364.676266633	246003.175881927	189067.649436845	45663.2964088389	210149.971059635	245872.468708713	163849.619356187	176798.846783831	336893.004345429	137342.032817635	72253.8857946899
M659T464_POS	3,7,13,17-o-tetraacetyl-5-o-(2-methylbutyryl)-14-oxopremyrsinol	463.6045	659.32131	0.1398	--	1081917.4657234	618438.204908432	1081706.75897347	616698.970937547	754579.503229825	1037992.99260862	2011277.17848326	1580288.2434221	2558663.15652308	1728557.66362763	2626659.8799688	625259.279816017	2493227.58871892	2360223.57997669	687946.784859075	2662655.12553386	628074.013610905	401678.28819815	8796553.34779373	1296376.45309762	1991570.78392577	1406318.3896774	2565254.13618841	851529.832905814	2276931.86356669	2810105.6234848	2306679.04937673	1257449.78063267	1814514.35480525	1591773.84566266	1310112.30569501	1544345.18803	2064169.1839205	1677938.20926936	1123892.01484944	2504463.53204166	568868.823938593	1316291.82393718	2391446.89469248	1488338.79317275	1777602.22837121	953704.659669124	1174610.38040912	1775168.21288738
M208T412_POS	3-(1,5-Dimethyl-1H-pyrazol-4-yl)-5-isoxazolecarboxylic acid	411.989	208.07337	0.8757	--	965978.379329967	1209378.9619136	872775.175128642	623977.048914039	828572.083737663	628585.991372876	5351219.5255021	4648589.03900121	400128.51402635	1161325.08987575	742062.21261885	4655334.45625418	668217.937523774	227605.074469137	1040352.82341346	831925.452985712	151171.740285554	938609.866795241	599480.520249283	840687.553841478	1105485.99869995	610783.501338715	2310896.64678141	678487.693841287	1189033.08938458	2287656.00273827	708744.518644485	1892644.82896117	2210838.35470761	1765586.32433291	1350455.78854088	2819436.66456606	2666580.55000214	2966584.70209022	935527.024628631	1371252.85869924	5818242.80253563	7689210.17059585	8264934.3829124	315104.187136242	17420586.9358488	9649051.39902458	2728161.59717175	14978654.7812578
M194T76_POS	3-(6-Amino-9H-purin-9-yl)propan-1-ol	75.7535	194.10366	0.998	--	39875429.450887	39565980.5729982	91930588.9836457	92722497.1996642	12975863.8715665	12593866.0597136	18981128.1662923	18738732.992751	48230985.5981142	60029313.0193549	112823313.117502	56283272.5209745	150911701.832407	74965852.9959279	32230379.7895619	25383804.6895213	94565144.8981574	65819777.318867	152083554.588562	95918052.5752381	67431833.6763889	61364187.6144084	9393103.11094701	54496588.8757252	111743807.99263	85936444.0975846	136424629.977889	34976471.9243984	60687371.7255413	22661315.1819563	20628248.8499781	6475442.68738918	47732853.9444713	14565671.4925719	17928434.603972	26984156.4063435	10229895.6482928	11281299.7162987	44430300.2983654	11241632.8873511	41450169.8267883	24684392.8925916	18343215.3251434	18678672.3152622
M144T128_POS	3-Amino-N-(naphthalen-2-yl)propanamide	128.499	144.08068	0.5937	--	1459647.42343746	1525706.1423556	3665763.21319164	4149770.26705439	2399108.07434238	1783760.6183135	1886862.71021484	1233077.78886196	1526310.17512814	813263.440149141	523746.014236463	1700656.9585308	4541500.51820693	2810449.13480242	1137585.38632698	3378540.26475987	3202157.50702539	4355258.19213472	2631982.74531546	5689972.88074214	3923336.11594635	3456737.41489779	2486904.33895719	3670919.24857799	1705430.47034275	231002.394793852	5785750.12017888	2470289.59190052	2724574.6875189	1356475.34124637	1353986.06622207	366466.724483263	469249.732555797	2757595.81897038	1322962.11854612	4137053.1757572	9507442.37772305	7108681.20591076	9965688.42852295	5719441.86276721	9743434.73820786	3489557.94085262	3564978.76249266	5816895.98248197
M338T147_POS	3-Hydroxy-2,9,10-trimethoxy-5,6-dihydroisoquinolino[3,2-a]isoquinolinium cation	146.684	338.13864	0.9684	--	5822559.30113313	4541611.50590361	3761991.9375445	3636669.76112783	2693466.45381353	3116210.46518254	5762805.93145687	4236658.16849766	4130660.17261671	4702890.23486489	5928891.14847976	4361773.78048745	4331469.54234628	5523114.10788747	4963658.80156255	4200996.1457059	4991959.0293734	6226849.65704299	4759367.35601883	4426925.96587329	4935501.72090768	5031266.52919642	4647428.07166866	4624606.66288035	6418297.46390693	6080691.02095259	4058333.99675821	4009803.13125075	5302810.24261373	3744407.3999498	4230894.78073948	5026564.67320727	4915580.57320722	5474297.07604517	5721565.7997547	4398622.54993404	5342737.35842431	5259531.4587793	6374930.3055964	4915899.32554962	5686152.44445132	5265268.33220144	5991419.03442889	5380024.98914459
M208T427_2_POS	3-Hydroxy-2-phenyl-1-isoindolinone	427.399	208.0734	0.7649	--	752894.79218049	1056491.56989201	922353.91685881	826728.059962086	783883.870882349	717781.992245348	1226579.9585602	1283154.8479683	485003.994426725	787205.024352662	867666.687627555	1808155.71043393	751712.626027465	344308.321457315	556416.465792514	690430.450150542	1061149.85894702	1112749.05374082	582590.035626505	595993.101390186	993135.974622358	612362.987877441	1129015.21811342	794339.857902861	891020.427141521	703636.198400234	760365.341687617	758998.030537017	1066727.06537385	842536.169473274	870966.735095029	1098161.46915288	1182107.64425982	1034931.89522964	783249.05880779	683007.67009859	2796073.05108596	2399795.2448397	1950244.77851768	746872.158542462	5505633.26617794	3558692.45640151	990362.162476556	5839316.71973574
M290T278_POS	3-Hydroxy-3-(2-oxo-2-phenylethyl)-1,3-dihydro-2H-indol-2-one	278.056	290.07576	0.1356	--	17777988.5856299	16984049.8950579	500434.865750022	239496.961493203	578857.279508417	671786.618992186	6403237.15116084	5556841.40229264	689486.814341438	2996336.6833925	74907.7877367042	5309041.52640624	4406403.62684511	1893409.77389744	6383648.23190826	526249.871265379	4856625.67302038	5968513.27592569	797417.902851032	1961620.10545089	541799.098044512	4430973.72587577	9932796.25142885	1140295.83796183	6818829.37028024	1065810.88434233	535301.856506723	1506118.63501252	1228120.33848077	2904754.00227237	7579276.91510286	4506135.02684643	7709787.39520031	2953495.51022099	3268184.04479399	358719.949549706	29748361.9508561	16315576.7550047	12370482.7671841	31276893.4410006	2122581.32573172	3404979.93242056	1551359.39859336	11699586.1336123
M150T216_1_POS	3-Methyladenine	215.595	150.07742	0.996	HMDB0011600	96592749.051424	96376150.5277196	90742878.5567049	93910495.2369451	2875496.05260453	3144405.57593246	73645805.0495591	75557315.3614301	57678003.1770643	74877479.1999161	91113617.8257927	90447732.9877916	109995993.37822	81491490.4325869	41574894.3487323	9996705.01644617	58324835.4592204	83260961.7529698	75160045.7066457	52913849.9356802	82884614.1114934	46726532.4249888	2601613.5735469	67122134.3543896	63886988.4952643	45221340.7375364	114298330.962737	44875431.4433677	54065535.1720404	55076205.6409479	97091595.8763324	3518524.7843375	48664354.3562576	56119999.3162856	9678456.73198226	78435345.1255322	7965555.39330451	373858.777070183	73197930.7722822	3837093.26311154	55064332.5972741	65815184.7093838	35330419.1705056	61751123.4000025
M547T339_1_POS	4-(3-Aminophenoxy)phthalic acid	338.9535	547.12459	0	--	3143727.28457045	3398104.46427028	2019312.1245325	1718465.36098289	2550235.26179183	2981939.42323858	1292374.8677484	1061925.0770273	2092432.56382801	2815899.41179287	2898195.28148078	3082131.77617058	305685.641097802	950695.954508543	1539266.39366115	3005328.09211001	860102.794988203	1494660.16127024	2833269.42797429	1224613.96010717	2087689.7293142	2591612.43804189	2221938.72016394	1509072.69529625	1219974.29618968	2357186.38832284	1718465.36098288	56033.5318491322	826276.070605061	2397794.51340095	765520.180899066	4564725.73584538	897438.785603698	633556.390762158	846636.442567841	3035155.77638862	5502840.04271235	4501689.15979484	8919683.25694843	3617429.18158645	2953243.1466805	2211546.85823064	5281697.41431271	4261828.44281478
M811T486_POS	4-Thiazolidinone, 5-[[1-(2,4-difluorophenyl)-2,5-dimethyl-1H-pyrrol-3-yl]methylene]-2-[(2-methoxyethyl)imino]-3-methyl-, (2Z,5Z)-	485.778	811.27114	0.0659	--	7228151.54895514	7123238.00874457	1610798.9061817	1628582.51154878	92166.3302181421	2112060.42078006	1764171.93416237	1645499.50507399	3032042.67328588	327621.565172092	3029742.2234699	4175893.2115917	387544.98798663	3863951.2648847	1874393.99816044	2704057.23840951	900872.807990303	2773311.75993448	1527207.07563326	2182126.87037621	2041035.53932385	232683.118744038	4438783.39115072	263059.750417097	3361663.26250833	1625293.90451823	59922.2655060111	117106.238401755	870511.774823478	311554.198032707	3126100.65951374	4735707.49859898	1199784.76894575	1470752.96202282	2287450.62279565	2364753.8127853	4912239.31587764	4659700.50632568	7694007.4789034	4581959.56397245	1444312.9907808	3221342.1195048	2977905.7930684	5466694.76122756
M707T364_1_POS	4.alpha.-Mannobiose	364.0315	707.22121	0.9993	--	118161584.224436	58002336.0017863	549829.605586227	361053.02802374	1130388.92561049	1271149.31881006	36047935.9761376	47639514.0837344	48539770.9299039	9818617.37864183	309414.638904657	50479853.8496882	22166109.2559068	65375659.5388284	65270172.2048173	1714551.14376405	42665996.2795457	103288981.776473	1919195.35528701	56445316.8559681	120283.302073397	10035020.5325941	57596533.1518456	15306866.9496562	87722345.7449807	82002883.9366525	480188.189130339	20940902.6701779	57748996.8572642	29178426.9688623	71263834.6968523	105798012.854878	49657760.4792797	45514457.7972166	89208853.1179533	3897750.54377775	121226410.685027	84905653.029428	123989470.545395	99417309.6738133	33887031.707983	94275134.8659037	99515696.4904608	62142471.1904079
M289T145_POS	5,6-Dimethyl-3-phenyl-2-thioxo-2,3-dihydrothieno[2,3-d]pyrimidin-4(1H)-one	144.695	289.04074	0.3967	--	9314488.10402978	9373753.45097964	8346798.30783972	7454533.60535475	7338886.83439906	6897850.22204786	7211194.69248799	7020759.24587681	8028413.56173703	5284102.75543037	9809554.10743736	7117460.34495523	8914347.38564043	7597227.92035167	7540249.03595015	9254514.53087283	4178154.25195503	4054229.89113832	10097009.6471377	9414510.18766527	8714526.72679906	8329449.25859193	10589921.7143734	2042307.20706793	11238663.8409438	10267824.8501861	8935802.40628913	2799023.6277835	9112690.92040738	8314277.54315432	10024315.5086697	11455672.3295112	11169231.5792731	8232816.12764081	10859336.3839732	7434463.9622489	7932235.17668536	10788860.8846344	8831856.6064708	8192813.44563317	6859500.3701641	8595884.68879117	8431426.0234219	12248309.80458
M257T293_POS	5-(2,5-Dichlorophenyl)-2-furoic acid	293.055	256.98242	0	--	6517126.37386449	7056841.57047009	524384.024303041	651423.484240424	580684.412670239	709866.330891674	2344697.2859761	3016464.9611676	773012.000957487	1627556.06544486	530295.566090857	4383315.43415873	2291514.63021168	2678596.89641172	786938.802323414	233249.699829501	3000835.51461938	3570280.89723684	367971.348189204	1826316.27109501	275911.546753461	2219057.69767464	5404144.12310898	971671.846717646	2848094.68864888	314048.100646587	1781531.57439885	639771.470431327	1625870.95795973	1411870.89951259	3557003.37415841	2506562.0993231	2608068.54885483	1457245.73986057	2533569.87469555	451355.546113512	2992273.829207	4605930.05099964	5195079.83833972	4093916.25951559	2544563.00125172	3405700.4137687	1143940.69330314	4948699.15419429
M192T370_POS	5-(Trifluoromethyl)pyridine-2-carboxylic acid	370.4595	192.02431	0.7553	--	1540449.75975597	1518205.28230694	10442917.0162034	10945389.8930437	7678316.91241607	7497893.80579356	4898435.38616952	4880420.40115991	2795219.79401497	5585012.35444578	12571894.5155928	2516822.25527055	7506231.12170811	1279419.96699602	7376507.0735961	12390956.8090885	5201810.96493995	2833286.36150081	10040122.9342984	4469039.68169219	9116640.53593841	5280271.49033002	2738634.75006117	9193925.26043574	4287202.27911749	4679964.83140458	11301381.3151557	7223356.76342233	5911937.85881501	5117688.84356341	3152975.31825615	3880400.2437337	9517411.12334693	5374337.49396862	5279477.53604289	9020634.74752386	3762432.81377337	3867942.95032177	1264878.5311886	2525863.95196189	4785965.39339694	3926540.02921584	5434495.87816363	2965139.47827021
M293T50_POS	6-((2E,7E)-6-Hydroxy-7-(5-hydroxy-3-methyl-2-oxocyclopent-3-en-1-ylidene)-6-methylhept-2-en-2-yl)-3-methyl-5,6-dihydro-2H-pyran-2-one	49.7463	293.15265	0.0583	--	6449569.91334603	3880226.57984923	1572148.85731228	787335.790751699	6387243.49399147	7107796.27633264	1489557.57457105	1508956.81429203	4217181.7054604	4211037.0708197	5590190.54092673	27685082.4959272	4593489.18486699	385526.750498782	3769816.92826624	19486722.6912269	4079190.98771077	32038577.8618519	12241709.4019688	6712810.97612942	20950840.0050328	4087641.05833945	12150827.8127393	3404179.74815951	5680400.70988221	10831427.76218	2523858.03238174	14703364.9607335	9003712.43968743	4318433.43176127	3236618.14938558	10278527.6454491	3214625.88925168	1811638.20865289	28658849.7733218	6982113.16586987	4441517.66117385	2821677.75553525	11035025.373145	9856719.66287608	13444849.571677	22425172.5411525	12360428.6820592	37193382.3775593
M483T364_POS	6-(Ethylsulfonyl)-2H-1,4-benzoxazin-3(4H)-one	364.025	483.10163	0.2061	--	4605220.34145829	2744799.45138976	108293.070368935	45214.2743463413	2198978.69590254	2426557.32030282	760804.293636487	921718.950438468	1717013.33298216	65459.7533076033	2121153.38698657	3018857.17424489	453483.043600863	2075547.44968636	2917477.372342	53352.1022071683	1789099.20429473	2879962.97253372	1588922.13201498	3065379.69151736	1223553.16556331	74470.1568537503	2547829.34360631	195998.576436875	2164530.5740965	2205591.15235183	63768.3524899019	202549.528742958	1386506.68468479	839055.107688753	2038059.19866926	3044405.33731252	1739247.49342419	1857440.16871749	2592162.12630631	2136622.91289484	2399266.41163777	2145174.55671187	2190119.89345093	2053129.6554652	604876.954431208	3577620.1998067	3202695.81639394	4902413.38329211
M684T471_POS	6-Acetylacteoside	471.404	684.25566	0.4113	--	125849775.530882	131029380.848813	2388358.50802637	2317822.69379388	4289017.51986322	4757117.09886316	36372223.7897956	36337095.2931069	33059342.0525533	25254004.9303646	933708.820303704	40508457.4302122	31109324.9215493	34086330.840744	30687082.6738661	5939749.48441528	30189216.7331523	48172567.8640721	13621340.2370944	31105335.0516529	4922951.58870162	25486008.206823	60951627.3602252	11608825.7986295	46047321.157442	16596597.2281718	2543171.5573354	16212658.4570468	21026792.7668243	20173461.6731553	57267388.9320126	45093911.2789938	40609016.9551888	28208414.9570264	30941610.2724147	8774591.25556121	60658321.1434948	82249976.5381404	136886672.775019	56920837.3441788	45083814.2386672	40606918.360004	83199731.4356713	89750899.3732801
M250T84_2_POS	6-Fluoro-4-oxo-1-propyl-1,4-dihydro-3-quinolinecarboxylic acid	84.1367	250.09321	0.4088	--	2507117009.00629	2520412325.48974	1185450024.17623	1092117720.44892	2227310045.92973	2148205178.83327	1530314377.11221	1588637086.62226	576775968.780478	1256031206.33612	705482712.930122	3009740202.33997	1838696313.35984	689321650.571026	809780813.690547	1153857788.01937	1430178304.82026	1972231767.61623	1422921343.87804	1743284726.72071	1732502099.82538	2605699168.77576	2642098493.8132	1606728086.24633	2101924788.63316	1573733370.01743	1979264725.3044	1113134957.40056	1341014511.25728	878292015.120613	1941699974.28269	2008917861.16226	1682401276.17604	1586054235.95839	2323668911.63415	695682421.756172	1071285151.69182	1557165081.2093	1410943864.60077	1904563945.02088	1784338879.82225	1530537982.0291	1415052482.37769	1421505887.12204
M264T183_POS	6-Methyl-2-phenyl-4-quinolinecarboxylic acid	182.981	264.10786	0.7686	--	6753747.44479576	4744724.17284096	19558303.5821481	15411741.5807264	21173446.4350672	23059868.2558854	15976109.4788971	17863257.7797849	4100305.31460559	10143155.438434	9224829.87196493	5123983.58296048	11753099.4674658	3296432.07209956	7766943.15598114	9651357.89744871	12665541.038953	10019453.7614458	12519338.4809048	13732866.0462241	19421286.1557122	16512523.4562921	9259336.47637789	14533741.71903	2269149.59332278	5161916.68847453	22038479.9147221	10551663.0923987	6801851.45263039	10875948.4221208	8347132.65083397	5439016.29073282	8741625.72214294	8131473.21485078	5597821.16554463	16476197.5619378	2802248.48248436	15591937.622445	3423312.33470092	8206573.38017931	4308160.05036906	8066718.74322732	1751444.38247157	3647622.60647839
M536T439_2_POS	6b-Hydroxy-3,14b,14c-trimethyl-5-oxo-2,3,4,5,6b,7,8,8a,9,14,14b,14c,15,16-tetradecahydro-4,16a-epoxy[1]benzoxocino[7',8':6,7]indeno[1,2-b]indol-3-yl 2-hydroxy-2-methylpropanoate	438.873	536.26801	0.6246	--	24635784.3270835	24985117.1522611	8385601.37609796	8024662.66659125	8723727.03354439	8628771.59757078	22070774.0361217	22094275.6997613	11994214.361503	15372084.2089846	7794422.49556817	29958809.9692646	18322575.2473568	19321565.495389	8192930.72256893	3680119.34953088	22060513.1551654	16641624.0520386	9538438.14264768	13272180.823409	9024803.278426	14562071.1766953	40790216.8704971	10868257.7466054	36677184.7560795	19420589.0314851	10155341.0501129	15537358.5650102	15085986.1775724	16736694.9812655	28936511.4763075	27576815.1098136	23948457.9111747	14519333.8724337	22667775.6834164	5938980.41513438	19834201.2938272	30392371.8573575	37952399.3902006	27884337.1885788	31595537.8474072	24541418.3289782	15492042.4716452	28576399.2901379
M166T140_1_POS	7-Methylguanine	140.177	166.07233	0.9961	HMDB0006040	151081058.717129	149670642.819147	135041509.809977	127882657.596941	10150510.5972256	10063285.1951403	151542047.262812	146837111.614211	65904608.5816602	104569961.796005	98074507.1701138	101551116.907839	256319888.614913	56674424.1526351	125662703.220875	18135654.7394126	71806688.2077232	166570723.215794	106623944.665583	183544948.623284	132453272.573723	51157038.9306623	9311930.5245779	65362392.6624367	146078761.52306	39214202.1325624	146940660.641213	219824424.798956	87600835.6896555	186397333.566156	173737781.200781	12729457.7273776	92932506.7085771	139236906.095517	11870567.3922732	68107887.6568684	4689196.19649701	5933019.29382915	67049772.9013218	5442037.67478673	89836713.1708171	72728577.3801048	10835673.0175931	100575216.172222
M661T485_POS	8-m-Anisyloxy-1,3,7-trimethylxanthine	484.54	661.27732	0	--	1706713.92899132	1334837.72566711	520820.448018352	450744.252504199	508599.788382439	352773.87032378	254674.171237107	354679.492734133	1806177.70944404	1232294.98421295	346274.317817492	2566747.67375332	728900.14797025	3916079.49266726	498665.600045543	896660.214519245	221708.747893872	811928.788429658	276132.6158705	417610.717182835	249550.147822996	157098.735608082	934780.82745021	487791.956183953	886779.130911885	1564323.07514626	230155.473816457	411588.259262652	348754.340486034	173110.182554122	391328.433953783	1891022.31964224	97877.433004113	244180.528284467	498407.920210213	280846.9590857	828820.777493504	603489.339029344	5308609.51811783	1304541.53046591	484257.15274973	802372.822893416	4637202.50069592	3152207.70734995
M287T27_POS	9-(Benzylamino)-1,2,3,4-tetrahydroacridin-1-ol	26.54005	287.15009	0.3552	--	13960247.5637987	13101247.0059829	4566365.22551094	5165172.31931858	10617394.8976303	8589445.0858118	92038841.5271204	95185800.856957	18606884.9758264	224517778.956804	762215.666225597	6985885.2919892	817794840.379528	377426480.511171	303273342.871277	98699903.1148713	1551097.83895529	16869545.8507118	139185197.491182	27573896.9646203	17549757.0876698	9341767.45039888	6515578.72166564	17651513.513256	2162279.49332215	8454577.8964602	5582117.35331955	5223286.07918242	21815019.7855411	6293908.68648634	9493698.97950614	10382198.8482401	1728358.27034229	5933073.79910792	6585889.68906704	6588797.87035525	341438235.707895	68136573.3069441	176804257.819783	48797586.6028999	2837873.31446465	6517999.21411783	29494473.4520101	34443807.0585095
M541T368_POS	Aloeresin A	367.92	541.17375	0.9887	--	15635242.7120685	15221741.5186508	285470.298673439	3394641.02511674	5620535.5055157	196048.218814393	4750767.66735133	4681624.14264418	2300414.7864668	599324.48483961	53274.112664736	7386620.37076006	1339432.29288836	5799168.20623354	3095274.54844643	475408.220583781	1324819.19986148	7588888.06044466	417184.181207953	1951633.39753047	51313.0139883065	909355.939144228	5897219.9883509	254058.253009596	2897563.5707636	1837889.90643561	90127.298062471	765795.089008052	4761173.3345952	592008.252094525	3481383.84217461	6782020.92559839	4321188.3688679	3550870.61745454	1613006.54993157	587634.212214614	6721991.51389963	12644870.9342352	12478560.3546856	11123860.1391675	3322167.58927694	7735572.63036109	7084480.1099546	11116938.5194478
M412T228_POS	Altanserin	227.53	412.1463	0.0525	HMDB0248260	6178825.92648074	6435307.58220719	25194.4828801295	1442912.92641836	315754.880324487	292704.72589767	1592330.20581918	1593910.75479202	888575.369342201	745451.734706597	25002.3399711944	3476198.86722086	977715.330072674	690267.879575598	1332382.0222573	359421.052581492	2313107.01141084	3901779.0730189	267252.110625501	2197732.57035287	193863.691625171	2419890.50243472	4607662.69828052	922276.470155362	2899298.50146914	2135488.22077107	29028.4178897803	736044.636118071	1027625.32227733	662680.798300121	2597118.82892264	3026862.8471994	1353993.22595454	1613538.46695983	2989270.62167453	160515.920327843	2158164.19541328	2073900.86744553	1903487.82391877	2814532.80974232	1557730.51134123	1597801.8289429	1533374.28738873	1868474.62806875
M192T426_POS	Alyssin	426.383	192.05028	0.3192	--	5708417.36874176	5802765.63802112	10426820.7749086	10347386.3741881	11393737.4126512	11719800.8883352	14789906.6172083	14878921.7468667	10644886.9283563	13382814.2466673	25470686.4217438	14919973.4770583	8934297.80954112	1602758.3417197	3061713.12988417	5666437.44319509	15554572.2756523	14585484.5371716	5826379.8441	6091862.63810505	8993688.14256127	12780353.7141714	19082212.5840328	9094518.84062774	15777000.5488444	11513984.3295362	25916240.110562	20029380.1725496	20037277.8004103	9626642.6809286	19150044.5428719	10473416.9942098	13064558.7662034	12066161.1679571	14074130.5617508	14651772.8234779	3802845.2515881	6709404.35317193	5823763.56813656	6684118.00116895	23129980.9033262	33854999.3748949	3798828.71524985	8214176.33802397
M693T346_POS	Aprepitant .beta.-glucuronide (position of glucuronide on triazolone ring uncertain)	345.7855	693.19329	0.0067	--	7792249.20890455	7984674.07392443	2753901.77546335	2851259.23617739	3613869.57017597	3529612.63873164	1530801.94891639	1658557.30754287	2454807.70795577	3570538.57289796	3250223.28517268	2106470.56670972	739415.377181167	855162.565708197	1633416.88540376	171505.140818702	346473.708131317	3091741.24092933	3321868.09003929	1360351.276572	3268087.05524231	77073.4667758602	3021412.42425531	252628.073610975	1251281.56855971	2496527.71841044	2851259.23617739	3238039.79063638	941287.785482119	3375953.71625454	1032336.06049831	5946016.39130436	1442960.72922796	1298091.42323234	1588542.19050213	3606486.64166215	6952579.21933595	6136523.39559595	6101632.36113335	4761282.1651809	3128442.95732701	3440114.2142497	7536641.68558286	3204901.16161364
M539T134_POS	Asclepin	133.986	539.27653	0.4003	--	7708270.58369062	6589730.72789546	38284706.6585196	36239380.6778243	14465516.3065332	13300199.3377842	5549963.95980142	6628290.47418409	8686092.04132365	2575394.13630679	6380578.31394045	10023369.0402835	51574296.7130985	4638836.66299761	8633521.73511112	12339216.9665547	35287057.1366203	38755731.2506708	58939395.0847701	62948847.1190841	32074493.2863171	18798625.3594124	18532132.3802534	15899513.1261881	16479369.0654634	14871969.0774999	72588686.1386462	10656113.7832073	10077367.7223446	1681201.81241831	5491232.46806044	3691206.62592294	11027596.3077725	6400106.16830437	8134098.97197229	5271827.7819034	770921.741723236	4670670.93340186	1962534.16859003	1531590.40421578	17222501.5777456	6258185.65410843	7061542.2162465	3387059.46673575
M418T416_POS	Asn-Glu-Arg	415.9945	418.20441	0.9339	--	3728250.34326602	3519632.92820806	6775332.1814976	6894544.2880207	5844917.17604429	6145513.47396982	7326849.4625015	7515722.06125764	5818746.97234465	5701347.12879391	5155476.98402804	4222801.01842279	4446454.62234156	5438701.74958438	4077348.94053758	11038692.8923182	4827020.1796549	2667842.17742518	7983778.69890969	5841430.43035884	6886612.36900683	5373611.8590008	5885242.30403019	6598885.95413266	7750040.02037416	5460256.81744598	9236136.89121753	4244818.71681211	5626434.15164675	3857414.81071175	6341397.96904057	5145623.08544107	6829790.5609672	5308748.81701871	5296573.86942744	6492756.93806873	4730655.06007922	4399611.30752398	6720877.80253	5747631.73982017	4891037.28567937	6098740.59587472	4338509.28898425	5781843.62218968
M533T457_1_POS	Austalide D	457.046	533.23162	0.9405	HMDB0031140	2684115.86927872	2784991.23734788	6453103.03577401	6701907.50812378	8347941.29222603	8010097.55864724	5645445.50033078	5114460.24115991	2648468.48367425	3675096.32891142	4696983.79890049	4046621.61249477	5328054.16660573	1957352.00885384	3484520.01821206	1137146.80863642	4946206.64903113	4494975.49209707	3906071.27680313	4009390.86655104	7588713.90227888	4154503.05375585	4253808.09497192	5266513.61456961	3266358.94261587	3944749.23843867	6275302.85870553	3880483.27831103	4307243.00408549	4780409.70581454	3632750.44203911	5241585.56632894	6118276.72757773	6281613.02936676	4671284.86028661	2897872.00371026	2121978.9216782	2486061.02580425	2162143.62072813	3722077.91465474	5397115.08664901	6589370.24842795	3786691.35945076	3088733.95145688
M806T413_POS	Beauvericin	413.25	806.38922	0.4079	--	7331588.85119155	5430108.24573587	11125298.291569	11482583.3114976	6139560.03395299	11266492.4569194	6591269.3276122	6049472.71192906	3033214.6887026	5809186.31012032	5846531.06782557	4652943.50344128	9459203.20937018	3244473.27689933	2655151.01955327	2110890.60852661	7105246.75182478	7746645.8416786	3235754.16619432	10447090.6385563	13020928.4838115	4580571.83635068	5098517.35228099	9803058.71534149	3841046.14012984	3291006.24648147	5128138.27833558	6222968.97549333	7916462.5079256	4653240.44130395	6426132.49939842	2125056.21512055	8079733.16731298	7470431.25460363	3457647.27839229	8367871.66897135	3009635.15498468	2793504.98971798	6593417.87271257	3489842.73225795	4135219.75136792	4238586.12148298	2039003.15250202	5284929.55077255
M289T273_POS	Benzoic acid, 2-[(2-bromophenyl)methoxy]-	273.2965	288.98383	0.513	--	10780532.0702403	10249639.4045372	5048044.70910365	3360627.92591938	7259073.30316939	8039229.32076569	2894450.75509426	3511550.87766245	6963938.49068069	3982014.55811964	1581955.62285802	4175505.43440746	8649607.12776688	4103325.72049189	3628860.14571893	5387554.74970427	5880599.09086509	4537332.03136498	6496893.60769633	3762642.39401094	3189824.81520835	7429319.64527417	6897267.97516136	3168647.51618432	1769214.15550845	6936853.74184333	7091294.42608687	1019358.00998437	5020586.81916086	4103901.36809721	3457450.80162321	4290490.12240415	4680809.11449664	4024080.0129884	3467454.68631385	6815764.15865523	5955143.69250952	9125445.85547846	7304714.40000997	6697981.04746132	5671923.06556587	4110100.49256333	5878255.11844995	8724583.7240138
M530T275_POS	Bosutinib	274.8045	530.15906	0.1371	--	4202573.9099218	3881477.84963312	1155886.52862105	1143842.20459158	144637.459988629	377917.427776598	1846632.09920769	1878054.34807518	2315939.16408119	2017168.87570469	441692.651713569	1626032.34473124	1658595.86153979	2106352.05404606	3009783.86227893	672102.745050783	1736784.34743854	6341290.53205292	350351.789619793	1805571.62524154	221711.773632154	549576.096240495	2764149.94690188	1766994.77780502	1881591.36545152	2300167.83873671	371460.41277733	1696799.0906901	2038943.32695018	1982619.84979236	2202123.8185296	4733965.42703919	1235769.31325928	2607025.37479085	681414.953018193	160023.952027986	1456906.78799744	3298673.82379437	5161528.52367424	1321864.53410899	4851473.94688412	4135155.55331917	1585108.65087951	1049885.60949341
M194T257_POS	Bromobutide	257.211	194.02226	0.2844	--	3328111.81454363	3700309.27258844	10055918.1929537	10159657.4246462	9240055.5015597	8971058.21516276	6029745.96546688	6812872.65674681	8878159.70277602	7744405.16462424	11576192.6291158	6125774.19316021	8143669.37793778	8422927.34341576	7020691.04883661	9245984.41108032	5697726.15326531	5507399.22403894	9110192.45012492	9028608.0810862	8989567.60078437	6895980.66115871	5414651.88997826	8564824.46244709	8393649.61249897	8669414.03847576	9294550.03725852	7480850.06131241	10147247.317111	7126477.18815205	9244870.32188129	7947778.66449923	7837109.73797009	7782324.01838947	7552010.77662798	11065837.0299375	6177896.03591011	7368598.57967808	6002040.00742508	6043686.58071353	10731640.4896446	8178715.52810662	6557317.48052989	5514770.76933267
M162T491_POS	Carnitine	490.529	162.11238	0.8055	HMDB0000062	3150765.66074725	24097805.5570024	12550935.1492387	8717401.97332515	7240718.11200106	781269.712740913	6378157.18562664	6943830.70093977	19939230.3712401	11579574.0914346	8193792.48581166	8916373.13946894	11343705.5535625	15357788.4256638	11674204.6729489	12086295.8434101	15951995.5446502	5151926.06389456	11850895.7349009	14236621.4835019	7444289.03200065	4050628.78969472	14407323.0287941	8498673.75216175	12346297.8870418	13184473.3381407	6930724.06140239	13701940.6372762	8808552.5772174	10058745.1616764	14605059.0521782	13661696.8153101	13538220.7669997	12544536.3017463	5643354.0378432	7841910.1047997	15518472.1644805	12684938.5777896	2556980.04958573	2782394.44934716	29784922.131563	5309167.2094881	2987413.68018756	17820951.592759
M1013T495_POS	Cellohexaose	494.634	1013.31591	0.9472	--	20203387.250542	19588477.6692254	788339.723692369	388455.54096683	908658.662280395	976488.764242396	11086575.5665614	11682459.2559881	19472063.2350747	5842289.55134251	463405.126323376	18914528.9095768	6282106.37084189	17330244.133471	12521232.6431472	2128730.24607472	6994880.65737522	15425655.3508978	3267826.53957969	12744764.458539	1256709.55375562	5208595.68815935	17949313.5210707	2322040.95468622	16443012.5832369	14025157.2433448	1203302.65289471	4090848.72333508	9663110.71457513	4748206.37127311	13941748.592606	18738503.950207	9395117.95128106	10764856.9594722	14340355.1261343	1591062.75444004	19941329.4783329	19203119.2293318	21870517.3252751	19293913.2662301	10386124.142037	17259557.1188262	17543787.5384259	20672683.564689
M689T471_2_POS	Cellotetraose	471.4165	689.21102	0.9893	--	166243931.699801	175587442.357805	11396490.3509572	10981172.7869658	20802785.0124117	21193419.110559	95892925.8216588	92101374.4765011	82795363.8264216	66411929.2812074	5916902.99667085	144816543.769046	86303219.9603489	109031131.014653	89578851.2714483	30527123.4675846	93885679.2420464	120219523.804179	50868420.4043539	77395794.6155133	21772819.5698022	70131205.7772923	131168746.466266	49157280.0765087	110780806.932876	79096499.029433	12097946.701257	54008528.2023014	63110265.204381	65316821.0554742	110323747.441571	100233418.455892	108435332.296753	71659734.4845776	87028087.9585349	32576551.5827181	129633774.263752	123208575.368879	104457033.722486	109215358.76854	83215380.2104481	104286533.058215	126435381.127592	100788548.80225
M561T425_POS	Chloramphenicol palmitate	424.915	561.25138	0.0115	HMDB0250087	6425746.27484096	6491728.51202686	1591628.55673003	2805242.57001975	2255287.03149211	2315126.93266146	5800117.60083893	5946084.4328539	1529700.37769881	3915653.3411353	1423753.46992755	4511610.53817152	959461.64619039	4075380.66633299	1956413.91258948	8537011.20562913	2191537.45177383	894507.272009748	2808155.65388959	3781516.18111178	1358872.76107022	4903598.17290397	888397.586459444	4933525.47248309	2638457.32949559	12652280.6090772	2774617.77994966	3353647.86612307	3002002.48684976	5687582.26147529	2670396.04189077	3318128.75480827	10802176.5070565	9027502.93489511	6373402.47703213	7404560.20578765	499534.320283679	3340991.6310569	495459.947461528	1400935.95652864	460528.975354575	3129801.92583361	5710029.96910967	903132.327575895
M320T177_POS	Coptisine cation	177.1195	320.09663	0.5228	--	4493628.59819337	4802471.62557265	12004705.574765	11512306.9260102	18617964.7481007	18068844.6140084	1934641.36895663	1511810.8712714	3224507.24916493	1371721.08661667	7639771.81829488	6424097.908034	12421712.8096122	2669501.4566508	5591340.80281448	1561547.95095475	7258192.60090529	9118900.07779296	14083170.7140887	5760765.79977812	11372102.0994997	8039371.66021143	22287273.5398729	2040829.87809163	1003947.86706072	4996968.84696494	10039829.6457657	1773846.97474509	8921872.37312124	4656149.54464908	3077427.20927175	13790974.145328	4376474.0146678	1746751.69250893	9110731.13097894	4456259.44257369	6802862.77830934	7642392.43281168	6594288.96601875	10071007.9390124	5469139.47331701	5211244.30145995	2888976.94750145	17401972.3142395
M467T361_POS	Cyhalothrin	361.4155	467.13739	0.9552	HMDB0250689	3004468.08593964	5665431.20390916	2000711.23491065	1711332.96984117	1223427.25000584	1293515.51864979	644459.505066806	282232.451426601	190831.582194293	78786.3263906971	1747792.38464408	1161771.84276894	111525.482515894	171525.522847131	659814.156746235	1692143.08164962	498452.347707096	2712389.0104311	1776572.85494474	364065.264221488	1784661.36970076	153491.704438121	1223667.24812879	1847795.07293278	154151.281201327	1729051.1334078	1711332.96984117	2173108.2344761	139321.805392606	2263463.81422683	139775.296603944	2764135.62683867	363599.006627898	105813.783265689	706068.875225307	1606615.7369315	2363763.23524973	1899492.50757166	2360001.86525222	2210847.37928555	1759534.94503547	2290912.64399558	6541353.37537638	1605195.35577614
M292T357_POS	Cyproconazole	356.8915	292.12667	0.8622	HMDB0250696	1308298.66977448	641033.371717433	2600435.47616279	1438125.30757821	4161780.20902989	1916114.54873086	3858951.31619108	2400420.38405962	2219026.39853584	2506548.33398925	3697073.23441187	2244828.64281242	834880.845922237	952147.270830405	5132079.66631706	2817607.13479889	1265200.061819	715268.754513976	2606111.24315036	1830561.82711683	1831609.70333501	3157928.54366474	4185419.30639289	4944707.84711413	2611971.28233377	7370504.62112945	2026361.57814282	2722470.42544653	4897183.03934991	3592832.01174122	5132161.2594784	3597039.10182456	3048638.62953868	5459491.02014836	5315388.32944036	5432030.79585851	960139.733533939	1029065.78577526	1142730.56019282	1908775.76652122	2837635.9639666	7949590.53952109	2202509.13840434	1813933.30794563
M360T365_2_POS	D-(+)-Trehalose	365.27	360.14993	0.9925	HMDB0000975	454801013.812513	448816764.566771	6000546.11464752	4651148.51702839	8245123.32054301	10767760.4589472	101338566.223606	100100052.91592	230317710.393789	37515812.5115451	5280560.13129457	354486694.581801	54777164.0880122	265295828.450583	108902027.039349	3917740.68705425	86617030.8558499	227860540.927616	18172394.5668857	145146713.16217	5511766.94639455	40409575.2314486	245161840.289012	31031916.4727056	222126637.902038	167031183.178804	4779094.11505543	47559538.4034978	104677510.713446	66918905.0063842	150403359.502302	291706339.486383	88884054.9606669	97848825.1906069	156117813.231501	14465372.1003842	279626169.931567	245033926.161921	636667390.846694	238001491.708072	91817542.1233726	182321257.679684	224132757.795249	366841777.990714
M145T425_POS	D-Psicose	424.531	145.04955	0.5151	HMDB0250793	73862616.7139781	73364185.9588909	1050110.59540136	2497025.90779394	1224536.39789961	1268578.15144135	16153003.6358382	13393768.9786979	37579953.0046301	3540312.25757977	858384.545754566	62466391.4365872	4559448.84716479	42379064.5080947	12045048.2234767	1129109.03259028	8628683.95042323	31758315.1143505	2116067.33772095	14857130.5396312	2524178.21380378	5996852.19224377	35099750.2760528	3595473.72098235	21524524.7194371	27934331.1461523	2995854.0137008	4502293.49772615	19253756.2282317	6260823.54907219	17180461.1591261	47873213.9145158	10040003.7613124	11736092.6784701	20366124.8465657	3383901.72993577	34972159.3639378	29804858.6590255	128438863.867065	40686808.4980696	10234860.5278788	31012068.0735906	71786978.2938847	77598386.858595
M127T424_POS	D-Sorbose	424.472	127.03896	0.412	--	75107423.5872447	72220318.0662824	1990753.80443104	1669025.41312711	1498846.58663863	2260163.22316064	14056051.6390719	14335283.1339006	38035455.9401941	4017518.51504217	2229662.87909403	62342407.8104966	8658003.74974728	80525815.8324	13458551.2850484	1849274.22017993	12392562.0844323	32550500.9327269	4552824.19207941	15690430.1265053	1396953.80399711	7843609.24943076	36870072.2268333	4238960.94938145	22239357.8300504	28516651.6475558	1385464.19092355	5100015.11747966	17498979.2082454	5612053.18970611	21615326.6091095	48972302.7675231	14282241.6968846	12586301.95367	21010551.0222701	3928704.96961676	36252688.9232947	31253605.1477037	131428828.931013	37322118.4303219	18492883.8614938	31583595.5095678	77201538.3758646	77776221.4005347
M118T313_POS	DL-valine	313.225	118.08624	0.9985	HMDB0250806	180808116.411712	134818475.507945	100006450.59019	196416536.033109	88550275.0316092	92328983.1418929	155083004.327728	152050903.325295	30237792.7976311	155392586.72593	205410322.260088	167489273.804392	299926532.090635	36920042.6878206	105278847.384375	70639438.5577146	120771746.300454	143391207.742838	47585397.8486589	165414065.889572	145166828.69037	125412036.683763	200878084.420965	61278619.5378744	39863122.7265915	39669894.1408292	85879839.3486746	75287843.1400921	192011023.194147	193230055.841129	47694869.6156264	46707439.6361982	45110878.8588069	38308753.3224403	193482464.353581	76467638.3681695	171671889.413769	149788343.589523	94370678.8314995	142235284.047997	198557076.753731	155959249.77583	85651002.6824076	214476910.68629
M363T258_POS	Daunorubicin	257.918	363.08978	0.9885	HMDB0255779	461664229.351209	457870461.943741	6868751.51364624	6001133.12368115	9677630.14370247	10612409.088537	94270804.7843014	100631590.327716	197493425.156496	21656485.5077625	4963778.05116051	299103224.35525	39587792.682544	99571059.7283062	101450308.464607	8571273.27257837	209050076.214496	229485111.411416	14823348.1503775	157458646.501733	7784412.45507729	35744489.2296865	314489955.746971	36320902.8433834	195380017.642459	199529870.47173	5941089.54322506	30073513.4367166	86223972.2701064	62674225.4115791	88151823.9878567	311804468.399753	81410496.8650574	91374743.4762107	165312878.792312	15549815.8073497	1013122401.50806	309506299.721666	351971584.817291	270456458.929791	60854349.9882599	145049501.261689	167876190.096149	410171359.172318
M538T371_1_POS	Desmethylbosentan	370.601	538.17427	0.9861	--	2762425.65319527	2371065.55171183	11438810.0300541	12486417.6381168	14005805.3779744	14706644.8878997	40837144.2074515	37490070.9376368	26314038.1254861	14069465.5969605	32981427.9364908	14278266.7372266	5820720.08439303	1128170.918642	6534342.38321039	11785568.1781729	13291662.6931844	11973593.6796076	7140255.73071107	4893226.11583236	10251106.1601402	11306196.1821881	20144956.9025407	16722737.5561387	32053039.3158505	9345327.11216647	15634872.172831	23155225.6180618	38915167.5093656	14489933.4828487	29998633.7136064	21243001.1374237	30387066.3394445	20926958.7141917	17827189.6204483	6149099.55316062	38128123.5611615	61511233.8694332	47500513.1822717	34042026.0117635	54217800.587421	65948494.4130294	40181173.8193277	35046880.8554333
M379T285_1_POS	Diflufenzopyr	285.04	379.06364	0.0846	--	28795645.603253	26364080.8308418	503583.573776179	641565.132906639	1239571.4730078	1181364.03362122	5414800.86393734	5196918.2250889	7350840.76718932	2437459.75219548	299201.272372966	10684022.591887	5036209.25145	3425789.09523057	14480079.9117575	946732.072529289	7511075.46573559	9949546.44799198	781224.328767699	4985464.61452828	1341286.72058142	2688112.649159	12743530.6693636	2268371.03932659	8908678.64059252	5491037.80490793	602646.687406652	955055.825071071	3219262.18677411	3323299.75570417	8506323.35241958	12885269.7833739	8337494.11037107	5103139.16924053	5807914.00705981	1056082.87367416	27229997.6142213	26367694.5757752	20398292.1892093	15150266.1265275	2284314.47110787	13766251.473242	7384205.7970132	13401073.5111089
M584T446_POS	Dihydroergotamine	446.372	584.27721	0.4606	HMDB0251307	35868918.8400586	34059753.8374026	335016.868306882	113149.806206546	544452.568205479	397802.006022625	17433605.2982638	17339727.6436874	34881361.5636572	3292517.10823624	306698.297501078	93691047.9811575	4906949.35496584	7415331.56739916	5017803.2187448	744860.466016041	4466772.08477053	20834056.7627927	679801.171826303	18009754.6464613	9689925.16435756	1548052.42667091	65368595.3145314	2039388.06725727	44745694.756158	24722749.6520091	427399.313277316	8035999.52149439	12941678.3592575	12649043.4889635	33974359.3367448	82643678.0922827	10597182.9632738	14939321.5686174	35879792.442691	441488.98265578	20532865.1537942	19312950.77961	127553094.289697	35757622.3253135	19469443.6829735	30442868.0492542	65664666.4238695	67143249.3861539
M167T294_POS	Dimethyltin oxide	293.646	166.95066	0.1213	--	9179055.75971165	9443153.10213573	3991219.97855321	4091942.8325302	5023754.83049835	4767391.64591937	7377791.87326072	7449973.45948189	3391093.4472208	4269903.28771369	2321409.56647047	7611151.79304395	3221580.41434508	3768020.67623805	2240908.82893481	1206442.13809081	5079747.06256706	6293450.11627775	2665095.17322798	3761865.61206028	4088740.91644783	4553466.72511869	7668372.31704836	4053705.44378199	4974884.55380678	2766240.73843284	3701876.5724508	4873949.85834088	3983416.82646172	5612998.73415048	8227165.46429464	6402997.43154278	5342723.9772998	5890205.15428115	4870166.83578893	3579795.62634194	3969507.19768991	6567874.2478347	7001218.36122495	7295181.4295188	5334803.24346446	5141445.41033706	4159363.81575061	6447315.05972268
M470T356_POS	Ebastine	356.225	470.3083	0.9612	HMDB0060159	4368292.34055988	4418276.94425203	7646110.31125391	7752872.41066641	15178121.3780471	15049913.705469	15723796.4849892	16236080.2740083	10528816.9094953	14345564.1496302	8779253.59743333	12626258.0558117	4586570.48564115	3653002.09847555	4108784.98199112	6139247.53473405	5981454.56708431	6530028.24256837	6281211.78209361	8426232.10971379	8402198.23047671	14648893.7989793	12823608.3470153	20217212.5864024	11499029.5390031	19465042.0031343	5854567.56957951	21437246.4790994	15799704.2584822	21016396.363072	17406579.1540112	7070318.62264013	7421649.83610062	29227855.2195793	15656598.6094577	13077810.5073859	3312857.28926786	1010852.83092311	12595329.6133026	7798033.40578196	11354648.0527703	10749693.9260607	9843753.48795394	18574556.2147213
M543T423_POS	Erlose	422.873	543.13208	0.894	HMDB0029930	38883419.0220372	38672164.906131	962186.396309585	759445.247857391	721092.345777869	868985.093279681	9689271.30948627	8939296.44337521	16889518.2882491	2852981.32363253	1038502.74209324	25996563.9906295	4619691.33362358	22111638.3189946	7709101.50008676	473284.765048289	8603789.83482474	18372210.3825302	1155087.42533161	10666173.6903657	215768.03050686	2845846.47855752	18195553.6562619	3701857.98621563	13539185.5779743	17958489.370602	892610.684033223	4003428.82420098	13083434.9301575	4356627.42137543	13024242.5159491	22589677.9956077	10403676.1159264	8807684.59316738	14516583.1552657	1095152.70406653	21092087.6388982	14537113.3348957	42220069.0155765	15726462.6922089	7734789.97630933	18154911.9872252	27881700.2930555	35535290.5746919
M197T490_POS	Estra-1,3,5(10),7-tetraene-3,17.beta.-diol	490.008	197.10105	0.6552	--	4179540.75061836	5755016.64750104	11102065.5466772	11614211.9079296	14066683.1769173	13045717.4170118	12741264.2513064	10023241.9205893	12712765.4154567	13713301.6722951	13535010.9629225	8609636.72217731	12312636.8940934	34669890.6867626	12513193.3808548	16819636.5859762	7204918.68904937	8367771.73664967	15813979.629336	12659332.0469551	8463211.42902873	12061837.7822159	6541010.40973469	12598626.7527022	21539234.84124	14548740.8844245	10092756.246308	21699094.4974364	14175905.8127457	19757866.907875	8735297.32902383	6488088.96242612	9388523.20337718	15306178.0685268	18505117.4122092	15161215.5562676	4724084.31345311	8773984.34009307	5130547.7922948	7398256.0608047	21911547.6527723	12037878.8543628	11611558.9408751	12508476.6404894
M328T278_POS	Etaconazole	278.005	328.05475	0.3176	--	13980878.796541	13340768.5159417	2529942.17585981	2253083.02225506	2585245.69727657	3166410.25838945	6441838.88647583	7041212.62668512	1677116.91496971	6446797.48094263	2246093.8612442	6407655.6073164	6681964.56340324	3045571.71380403	5750778.71361131	2020091.37053894	8019608.01725792	9260574.2050206	4221931.80162229	4960958.73004371	2924390.77956418	5863208.77987511	10398688.2221988	4271576.65581562	6331934.76455867	3699914.60754566	4159557.10943676	5348293.37372314	2933499.66304598	4314795.11842777	7471014.85927099	6015329.61010793	8056957.65718686	5022625.01657463	5176289.29905162	2465249.98439933	12877259.0127348	10176832.0577776	7009298.51654207	13157346.4563371	3941305.39923533	6505807.97220969	2799212.05944183	8455121.03197607
M200T278_POS	Ethyl 4-(methylamino)-2-(methylsulfanyl)pyrimidine-5-carboxylate	278.002	200.04442	0.8112	--	37330630.9699506	37757958.7210503	2025282.3200873	2037175.84864808	3555583.94081525	4263317.8977361	16296549.0985915	16655583.1404104	3641368.68061285	11771747.6445821	21741715.7364127	17496775.5643523	12814636.9962008	10138298.8372066	16151577.7631367	2689931.45107933	15684293.54788	16243058.8733587	3226202.95046139	7155166.60703455	3379981.42634568	19541105.6854984	23984977.2578809	10347654.1332443	17031133.7148675	5931176.45736973	2944469.29873136	6788864.62196258	9388297.61817432	11721690.1306678	20640791.1793546	16276906.2015002	20396824.1052742	13197107.8163697	13212186.0338633	19215582.4607429	59003768.1079052	30087895.4531298	29351677.678156	54372436.148723	9549677.45144038	14448706.6151544	5546586.44615664	28368445.5020851
M844T455_POS	Ferric coprogen	455.0605	844.29201	0.0072	--	29542116.81896	29058306.1897777	6288056.88796	6495554.23634881	9229186.2422235	9104260.3590885	6556830.30522858	6370234.33631635	8156482.83112515	487922.401437859	9083483.39276478	12483277.2159309	1667180.33258296	7323257.13272966	8599144.45063234	135925.771642948	3564583.52944939	12286377.6963094	6726325.07722484	7469103.38607965	106755.324382512	393340.785252774	12274020.0836319	214698.89386127	10309686.5913827	6373044.80931793	165572.50186973	291039.143792962	3348041.11196463	1865435.25301003	8307155.09040087	16003137.8200909	4978903.73203828	4358325.82658876	6317629.2118155	9481350.65603474	23313845.1718301	21876905.7940421	18131426.194967	16900859.3521221	2361251.95164995	10672377.0409132	9850167.69980997	17381966.4548653
M336T360_POS	Flamprop-methyl	360.172	336.0876	0.5903	HMDB0252289	2251633.43660707	2519308.56035445	17889822.8782833	16915383.0715284	16468859.722973	16098718.9643163	12711405.1710904	13463529.7350752	5729656.87363352	11817447.4703896	14361232.6727575	2430342.98642413	11053550.7155683	3171964.69124159	6757203.12445174	12098097.3097124	9767448.65725845	4724459.55962803	8860327.79247971	5599193.79993634	16635937.7813969	11875782.0669422	3212527.63220347	10456489.0848804	5995109.15513296	5531083.08205866	15604540.0057367	7454445.79549036	7720312.07099828	9049224.38688648	6276718.57428373	3548342.79587915	9515648.10275444	6278183.26561137	4351338.38837879	8339121.38183432	5052758.00736924	6326500.87157773	1536207.13391011	5303369.63648777	7381800.34476354	4579966.37545246	2579071.40809108	2189079.88120611
M659T214_POS	G0	213.9505	659.25229	0.0169	--	1204870.08501866	1249506.17686112	951180.420759666	1148178.69652424	1042420.08422651	1156635.70605853	530359.94191169	1913593.5230194	2483404.75787557	1297485.1337295	680389.603508426	2280960.82230835	878665.45082936	496525.191348602	577566.279454263	127263.96868407	721694.291924844	1155376.70729434	149041.063032814	1000236.92767325	769419.023697014	339596.309466362	1439140.81596367	865209.244241752	1403059.89203702	1003398.74578684	501952.502697529	1145505.06467482	1139006.48590394	1197077.94213807	1467140.35493416	1843998.44239394	1758865.64907582	1182341.25096559	1460083.25729281	361619.595707109	835913.013987502	871536.738802675	2289691.46024752	1229006.03607988	1396999.86147671	2011669.03341177	1302087.56887711	2041869.37868956
M323T411_POS	Gelsemine	410.699	323.18131	0.3291	--	3631216.79246128	3832970.31841385	1157173.55986759	1234708.50249296	1811708.76941942	1882228.02140225	3223477.12856712	3587019.8298816	509134.145150093	1167778.67362956	1102030.97212368	5675304.35847725	2101127.09396433	1559285.04088387	1176320.8200047	412392.185399269	4869997.59792495	5761006.78834015	777051.949896646	1461821.09259539	921554.257182109	1873665.85593553	8567537.5899411	1588168.58620858	3529869.32486247	1719983.024699	1094199.50349946	4171727.44467429	2342059.54820275	2845595.75477567	6536147.31721197	5102428.02427889	4262952.02324411	4129000.69752532	2206704.56485532	878427.628678926	5136861.95043657	10598047.0226409	12604260.2848505	10967989.825405	25720208.5503633	3137985.41080816	3708976.13336755	4140144.32485066
M413T495_POS	Glu-His-Lys	495.137	413.2127	0.4082	--	11185472.4568963	11562076.0857941	2349694.71532797	146292.895509956	146798.734192898	4627827.63063361	431756.295002858	546946.575220599	6767916.06930434	92966.4085179253	74478.9683677537	3723817.56434299	518460.373915814	538844.548351789	2346013.30122579	1226004.5590479	258645.91206576	3170741.24501183	153183.949512912	3144308.89094644	51654.0903977493	1015729.6328591	1832245.83184366	273207.448646627	2246426.44587155	4776522.17809934	78783.7645097951	505856.137783781	909175.219755322	857105.174210738	2008281.05198869	4049346.79222995	1165375.46240953	2969056.12215202	5527261.91612416	195257.581844778	4181266.98620058	1825035.06746908	8762443.71222588	2184619.97788326	302995.835322417	3512709.10018476	3763671.73784437	15026439.0016356
M615T384_POS	Glutathione	384.022	615.1755	0	HMDB0062697	20921137.7561497	22586418.1531664	8207490.26219002	8002312.30516998	12432805.1112794	11010697.0093404	8630195.0846643	11229707.8568955	8946822.94954276	3718140.25071713	15219951.0157311	27051933.2002982	884145.300533619	3594622.32636777	3572722.84948632	41548.9220952239	6713975.17808886	22414460.8268232	72795.7940442362	8495609.25859926	10793232.9779947	1806899.09256009	28066133.7699925	2115213.04265386	24841248.9814791	17693210.9800042	8002312.30516998	2330646.22966247	5417496.65222465	3996070.22361141	12618826.3241538	28819658.6718597	8888887.47063225	8302281.62093532	12337542.1033153	400731.04624249	16575445.5591142	11653346.2474405	28832469.0297612	12222373.8351215	9054874.75357022	17270336.9089143	12962105.0536126	10986382.4554923
M662T161_POS	Glycerol trilaurate	160.946	661.52758	0.0234	HMDB0011188	3543047.82079018	3496668.18492718	4715963.09459146	4516812.11435161	7257801.40303837	6429918.39077822	2459403.08841917	3691664.87324934	4052439.979322	4496434.64202329	4025590.24441874	1073021.36283484	6886769.32294343	19240691.663865	7215148.75556399	5274831.19991853	4828264.27760065	5048875.37876163	5727527.68217927	7060815.58599463	5848784.10359967	8417100.10111341	1528985.3420176	5668323.3206848	2671022.56661816	2101339.88420346	4592689.16173675	1667739.83906817	3496912.97959241	2690844.78101583	2899732.30153506	3341982.99337765	4160502.31932493	3042576.36961459	4159522.58065756	4421320.76081903	1259984.45341285	2778443.53007047	753910.145438328	1534571.32021149	1581481.52418383	1852977.08261997	1814409.80736948	1203704.22150238
M148T343_POS	Isatin	342.751	148.04267	0.8993	HMDB0061933	37817541.5814759	40421500.1115022	97462639.2278806	93287030.9106813	59712699.0495011	60844624.7597108	47556475.1260962	49926186.8712766	82973928.9974625	68581818.5311437	73813577.6466963	41260351.917824	85106926.4674086	40304334.1794031	63015606.6249451	81881547.2802537	55216091.3115487	48071967.6126448	88175323.5541334	74192965.3035331	84349548.9490021	60437495.7751565	66940032.7395503	56537859.2703735	79517409.9645749	75314770.1326445	67933258.9548886	51628259.9533039	94372839.5311498	73467272.8979539	73114590.8324433	64496245.7744272	65209282.6230303	60427979.5505426	71102083.820743	67180222.5185457	60955032.1269581	56637311.2448591	56704339.6561639	61773480.4662837	157838100.123658	92917197.7934534	61934294.8130358	62177717.1367607
M522T426_1_POS	Isoglobotriaose (iGb3)	426.424	522.20292	0.3188	--	445586473.671816	443380552.918858	7149443.09808343	6784413.51783715	10717071.8847171	10398962.0024609	105293951.397304	107952048.547356	232160647.12469	19783392.8740491	6679816.25379499	368484461.744764	36639296.6798042	253901959.70421	72972785.7867525	8443302.15548875	41201273.4407902	191644222.013901	9594232.32724944	101347223.159598	4728738.55650552	28142341.3077277	249734117.412967	22351576.7228684	126077996.92517	179472052.791728	5583803.30462117	27140828.9269027	113786741.17876	29400800.0092646	119696864.775455	305414246.940575	59479096.9991911	83039083.926951	138984572.835526	12145501.0123867	237174912.803736	180275301.803698	766736725.337792	258672021.533764	63356617.0703701	205490487.751224	430281254.472755	519514244.136786
M538T284_POS	LSTa	283.9045	538.13801	0.9656	HMDB0006589	5802494.47793303	6273996.65861246	1769794.74093525	1809840.94687066	126709.156333523	2782768.76626827	857896.036630653	1023013.89062243	1498611.0093298	2459891.73383088	2251039.35264559	1051525.5639619	294073.569938751	2847507.5597104	1210179.93320054	2609787.59150914	185881.928586793	2129547.06238923	2318710.76933729	311532.150989555	2351254.64890821	2416738.80552783	639985.952199653	93842.5402617206	616158.164623024	921790.743178795	1809840.94687066	1808494.24833169	224204.95869987	119972.288072835	127432.21484529	2868107.36744554	491964.227420936	246631.335068357	470067.409514952	2448663.63638608	5642710.56479949	2872837.01015394	6846872.75545345	3278122.3352779	2192324.1976289	1639643.11998882	4968382.63402963	3820396.58309025
M365T364_POS	Lactose	363.984	365.10529	0.999	HMDB0041627	2306571474.02558	990948373.865123	73502261.2591141	68111860.1925919	103889469.467679	105641408.857194	538623839.701283	551255063.608916	923993640.204322	304368275.083474	60563711.8125932	715221885.948178	541649628.092106	1083350795.11048	1553054997.13689	150861518.5275	724297514.375413	668716429.490177	153108871.432283	1141961027.93044	83651531.281943	309534964.657497	1529575572.70558	376411310.10255	1279371393.8899	1134863175.35054	73952115.7643128	513654221.375919	917430371.71208	514531081.076874	1187265940.96084	1493528567.66009	798762296.977763	981298496.208799	1240545214.90948	64992417.5547113	2129730151.05323	1787757194.49437	1147615292.29678	1503114597.38943	860858901.94861	1448133174.29117	605634791.650331	929838821.228277
M404T427_POS	Latrunculin A	426.967	404.18862	0.9496	HMDB0253989	5700958.66241715	5829733.90238457	18029258.4915405	17666402.0486573	23653247.4817121	24847763.9490169	13437715.5360815	14216754.229422	10234971.4129139	15518116.2981554	16363059.2779003	10550334.8330877	16009075.1549063	11059055.7625853	10587607.8422957	7939393.92148407	10308653.7855882	7169226.08895195	21977420.4226684	17013403.3887269	19758605.3444389	16287894.698948	9142196.98263341	15542956.7518846	13272036.3780383	13629353.5617686	18912896.6293757	18496938.9946118	14836223.8922104	20515968.6233663	15598773.7516945	12031958.0837055	14033580.1314544	19762107.3072951	15818394.9574344	16449658.8375102	8449188.8460684	7128588.44319529	1332609.17462661	8417071.86485343	15291692.8660738	14505299.7217704	12995089.8926178	10439912.8105616
M829T485_POS	Maltopentaose	485.431	829.28107	0.8207	HMDB0012254	16443467.3376498	16337501.1151133	91602.4578424713	3551421.66705371	5878518.97987968	5314325.93331033	4304480.52901067	4436100.058014	8885742.28722283	1233732.83875449	172443.704424666	12413868.933918	1384869.11393052	9438603.14051364	4392497.18846498	5381201.89731695	1994681.22185062	7287347.70697322	89136.1767446984	5400260.58836538	4276291.17494089	622962.83116354	10447317.5057007	493588.736651643	8830412.87330609	5385008.45833889	75310.4914954029	1252361.15012509	2915579.67012254	1654270.57037991	7216587.94947034	11640483.4573675	3037929.26642569	3751963.52185133	5671734.81093256	300969.413264807	11691553.5518639	11086970.6877118	18539139.9446552	11308353.9325253	4147161.97989299	7334835.24279476	7876640.34980667	15124767.7347516
M667T471_POS	Maltotetraose	471.461	667.22861	0.2562	HMDB0001296	45980129.4147342	48385179.4399477	1305502.81362044	1101169.59937471	2833578.58274165	2598652.16993142	20144267.581029	19645219.7530502	11323679.2993362	15667114.6643451	436407.674465402	23989185.182872	18485676.2558152	20391062.421205	17656600.1159464	3911343.83975656	18429596.5287233	24734140.89666	8630940.75935969	17893325.2349676	2943148.49962656	15197152.3234765	31775891.2850909	7157278.38458268	26246924.2623294	9949647.3852648	1487086.23505964	10017284.1724358	11460248.91909	12164206.7071554	32750302.9811634	24832034.2835512	23896487.0182115	16260785.207483	17901041.548545	5313368.46990801	32105692.8840745	42404479.9847542	33947168.28467	29933324.9685733	27812864.1380157	22116421.4265981	34838260.1116826	26711747.685827
M242T369_POS	Mefenamic acid	369.2265	242.11514	0.8998	HMDB0030699	54036148.1984112	52348574.6844065	44106511.9870607	46462355.7566157	63459950.1912203	65755728.0709212	46463646.4286291	48181908.1518138	4979722.38895611	35364452.8799724	35589377.2989219	49434932.2554015	46936737.2910154	25735970.1623316	20145473.9775481	15164701.180138	61010721.3373731	83211580.5680044	23444818.8453864	44171581.7130282	52851182.2229145	67940974.7850443	42269021.9545771	48096833.0096387	31739670.02808	22839632.6665523	63914117.816241	69805836.9924581	33914789.9310211	33465914.0612553	46503915.3954469	25566157.4383533	61895109.657443	38807399.9016701	37986353.7927191	34683762.3883548	1442875.00698546	970531.344412425	2847987.92933291	1422478.41787534	9773934.50377789	3021952.64589511	1542619.13300516	2009067.00582101
M365T339_POS	Melibiose	338.6855	365.10546	0.9891	HMDB0000048	14096706.0668505	15909807.2823018	5644403.03661153	6129011.90308656	6570229.15379639	11770514.8035614	16389601.5878017	17553559.0152372	11855609.3402622	14192484.4594524	13586237.7822205	15744352.9500621	15976481.8781721	15919786.7105412	20077253.8019787	12467790.9613697	14158873.0401149	13993889.3394847	13078460.7454432	13626787.7899439	9570877.81573814	11441937.5424309	24553829.7147037	9049554.05690852	18384060.7947918	16246724.1041965	8515493.10177885	10366458.8307948	15065707.5782568	8107927.14753789	11404107.5110744	10494357.5027883	14131599.0413881	15340759.5868469	15723037.1255546	7139972.29749622	16159531.3517046	25711517.0115783	14760674.4225406	19573876.5294507	16754009.6320744	17003972.761122	8718620.01172469	15965797.372276
M507T447_POS	Metaflumizone	446.6625	507.13245	0.0502	HMDB0254498	147013.013593393	137654.149879529	8426162.34754467	97647.8358379789	86783.0474178858	4274468.13506876	8042831.08360558	7923502.84544887	1896656.83777284	14297362.0742811	10838530.6660622	24104288.1029295	299149.840271461	13512760.3779286	585541.0128519	432489.916185859	348951.046788097	2193709.81221389	5774175.35885447	3485059.03632768	5814109.14667708	18226032.2279604	7559388.32081753	21354666.127394	12747424.3708194	11400746.690942	445097.939390898	4705275.48867093	18188371.1064646	14173925.6229509	13219783.8606668	9375314.57187542	16054811.0567417	13425970.8447616	27805371.0490994	12101613.660059	230804.957725244	198667.167293531	417803.279156962	1277391.21926855	13608228.5701082	24881967.7551717	1698340.18259421	3987751.60069221
M441T363_POS	Metamifop	362.718	441.09158	0.0335	--	8764455.19445569	10857370.3026555	234659.591603017	59625.3060678132	183077.850771139	194250.501056044	4084924.44433158	5393227.70134888	3880965.7588365	2141933.00289876	5496580.27772228	6575138.26052069	2514665.58824373	4649570.54136761	6146550.0110626	315684.80005936	6430813.91600624	7461320.3574378	418550.190433613	3700802.91472108	3443593.3157699	2073373.01032552	7392727.23245082	2845025.83714245	5975221.11977479	3499910.10309967	3211713.63377407	3070569.19671303	3929978.73370004	3261852.64024554	3308464.67491077	3176024.63837035	3569511.14381894	5451695.19204143	5925675.66917352	626981.563807598	8457499.47923701	8075926.57504991	7059142.09565845	6625003.23757869	3236885.86322822	7536937.16141275	6613117.67538935	2957565.59186957
M504T278_1_POS	Methanone, (2-iodo-5-nitrophenyl)[1-[(1-methyl-2-piperidinyl)methyl]-1H-indol-3-yl]-	277.651	504.06899	0.7876	--	18369361.3121336	17884609.8631663	2374752.37896621	2301577.10169734	2720504.09787386	2189142.87858384	3049989.59552635	3049039.73770256	1792827.22476458	479469.468685502	1986598.38778275	5579497.2577673	1276817.69627345	1324600.40963162	6162436.82195718	716235.54262493	1922434.27644903	5069048.25871427	2266124.57943798	3384173.5538254	2495507.00512357	571151.021225112	6436431.60552296	2180203.83754819	3941885.0781122	1958550.52463279	3212450.29282219	3021570.06871473	639644.701875715	1725011.76462609	3131686.97036762	7251932.03336816	3410093.33809155	1846692.81250555	1942008.7632151	3197674.86130076	30737466.3893059	11565019.6799274	14406234.9106974	17499219.5559011	2787104.2135323	3434524.80164445	4117284.40949797	10919591.2935653
M379T258_POS	Methyl 5-(4-methylsulfanylphenyl)-1-(4-trifluoromethyl-phenyl)-1H-pyrazole-3-carboxylate	257.908	379.06389	0.4073	--	66965292.1732569	69590854.1590031	1185640.12795796	605761.035797131	1106369.1331016	1172146.31874692	11627122.3794735	12576110.6975342	31950030.8154144	3196881.73116417	391222.867311396	31313138.2767359	5831264.86193742	11318660.8159641	13079007.7571114	1491858.0605546	10980222.9576168	24484127.5158245	1777600.57037609	18490649.0691885	1137056.35148347	6778785.90572613	28875832.4348579	4745702.67801498	23934826.3520854	29773702.437595	709680.285326198	4081740.37277887	9466801.98943704	8967059.67481212	12798763.1687074	30773473.9241539	11795474.7457451	11457298.2545698	19622889.1413766	2390877.47600433	59946897.7594284	51777167.8878482	29858773.9943623	26282816.7580386	8368172.38637331	18179321.6445778	19032295.1889696	43287930.6668451
M299T139_POS	Methyl octadecanoate	138.872	299.30568	0	HMDB0034154	174685.781383553	460560.180240922	1014489.24908553	1086495.18389125	621499.807939361	669717.932915572	1568532.26269855	2926331.33218531	747337.088987391	1562038.60403774	1667551.12845661	1097567.51322011	1032865.57726945	2724212.60209361	931611.332863999	895349.673750315	758091.248221211	861992.173072105	436694.219811088	760300.344961771	937577.0275455	601888.680384618	1491078.65436618	869234.725271937	633354.523871421	857216.13733834	710412.322615963	986203.504323036	1334386.8022722	558682.83265156	1229896.06222557	917803.63309542	920120.59054057	657757.013363896	1160284.86140673	607598.446764283	1151330.16159523	1898937.29122125	1195925.90999891	1349329.77160387	1535633.44509497	2729070.66612925	1391581.80707342	1277383.49374502
M212T290_POS	Milrinone	290.371	212.07966	0.98	HMDB0014380	21891296.4135851	21579260.4381969	3487550.57334395	3304013.00686718	3425163.96191081	3449660.56569086	23812731.2982184	22360474.1234187	2083103.86671134	4323792.4890114	1869096.12656621	12257205.8363964	9424285.44603747	6699233.43683431	4759198.38078343	1635241.85837903	8947007.31223242	13615169.0457405	3922204.93266544	11697977.836807	6468846.25383509	7532538.11087727	7535317.48652043	19621188.1835006	321109.0083304	2615651.56046769	4892476.42696382	3074175.37517055	6774162.79234242	3334200.69112737	7727447.30335074	27456950.6013298	3117424.49374198	1230201.5910127	2292420.15752024	1582854.82809704	7814588.76717604	14180753.9124857	5747426.44338447	13784911.6487594	17080724.766552	4219850.77942148	12256184.2484424	980424.304074108
M608T348_POS	Montelukast	348.4165	608.20297	0	HMDB0014614	3741223.9483446	3980166.50515528	1155699.77160801	1162255.93010288	81946.4679867371	1917879.31869546	1300353.05292504	897790.227117044	2771228.34340264	2041502.83260175	2223190.9740832	3227180.03719578	165601.28151988	1938732.46242301	177414.005621485	1699546.00392474	280892.487702354	1511330.91888564	1275090.30835936	465387.795559027	1354854.90063772	66781.3828632496	2548429.15499374	126264.330550651	845061.664618751	2137195.76363056	1162255.93010288	1868665.72916652	743518.362485234	2187638.91440122	466876.952288856	3693162.34856269	151805.589447908	338308.302317579	883625.349037359	1441209.33925066	1682301.50269846	2255441.92142511	7675546.9167486	3075739.02283543	106840.626838757	2238311.03388985	5169419.30453895	4213587.5387562
M189T499_POS	N,n,n-trimethyllysine	499.1015	189.15964	0.976	--	490178521.594336	457750745.918886	702348588.318954	697152340.007983	746240375.318844	759075508.614823	960251146.887832	880686797.982165	678603664.424569	525662898.89326	698096574.385838	695669665.116223	981435560.4739	7382021603.53862	456434929.656548	606708308.192257	576499749.771564	557570901.299815	818629661.39825	720483340.982829	929912441.1868	782014263.272014	654910828.483774	901878610.518868	812850239.088161	520057846.752039	925613010.930285	811256960.932749	869608918.837517	894523301.875368	772581117.213491	447321372.542577	557466519.15722	564945387.128515	1010560895.22307	663662175.384927	315516439.970853	1131540904.77261	414457339.069128	402475623.970607	1164370002.12987	732910508.479939	525826166.115862	600596124.560364
M665T415_POS	N-(4-Methylphenyl)-10H-phenothiazine-10-carboxamide	414.537	665.21338	0.0007	--	9823665.13586965	9525505.27112188	164272.560639712	53829.3652204701	410009.777269907	398276.855342434	4100936.30069499	3911904.58466577	706359.934301461	2741889.61485945	4207725.8609905	4487031.35511953	4194573.14438189	1799351.83027808	4529296.45066466	876504.271035456	3930248.16516759	5314909.51535794	1561036.78245647	3785386.93426596	472925.772210404	3993135.78424216	5230785.47480565	1744582.9494479	4345387.07532072	2048110.09194216	2670790.35923387	1547642.77491883	1436124.99170016	2406959.11728968	5490791.89543224	3732442.57940083	4626418.59356957	3140199.58424185	2811551.44092945	854098.250152379	8247940.35040056	9597040.02351878	5013903.74455905	6690125.9121161	3278100.58784837	4279420.58378376	4980379.69909097	3779557.25974103
M352T84_2_POS	N-3-Oxohexadec-11Z-enoyl-L-homoserine lactone	83.60615	352.25145	0.9821	--	17293395.6395149	18182448.3488354	8162733.92255436	7593776.89099668	7388715.33404104	7078734.32568794	12460449.1341762	13146196.1471484	10478996.6859489	14522511.7142897	13207996.5874758	31558601.1495582	15026418.2443863	16021307.8117656	25512073.4301628	17354113.8342658	9139181.34553001	6688410.98048159	10220188.9364635	11664583.7743547	17199360.8387512	11621305.9122647	14047087.5071472	6077981.81309911	25997013.78536	10803962.4666635	14911418.9545841	11214524.9878934	8475366.02240641	21424005.9067184	11031723.8296358	6659314.1566127	18470364.2895238	13653064.6626138	15583788.6775388	13860939.2408931	10223932.7170665	10404932.4321547	14283058.13644	19416222.5815065	6410606.35746109	10058879.2929305	8250730.88179492	5531549.56321538
M211T286_POS	N-Acetyl-L-glutamine	285.8135	211.06903	0.9848	HMDB0006029	4580668.5414511	4318751.86628453	2446747.14632969	1970254.06935498	1283753.62499814	1291560.06609196	5046656.66692033	5795460.5694677	4184153.71258608	3419986.73396604	2526459.47180083	6147271.18385721	3326127.12266744	1166168.47647062	790424.925339787	223013.905527171	3335273.24978124	2537591.0163932	974349.210282667	1108256.77094707	2372839.7911842	1476389.39456037	4344759.90616101	2859707.88019329	3577299.11304074	2289189.9975536	3501441.65854587	2889578.84930781	3700014.3524703	3867455.96659526	1012425.90736193	4615311.00881871	3689489.25531037	3985916.99525902	3634212.601387	1915658.33855154	2759712.9098363	5404719.46538851	10435821.6922945	1899239.13093869	4800040.61629766	5378563.37472737	4094381.75801326	5267192.15331055
M411T407_POS	Nisoldipine	406.545	411.16119	0.3647	HMDB0014545	6580512.54172044	6480086.78460639	513788.526151034	312080.794727801	1431991.53591726	1482022.13346709	3630248.11468389	3476551.99206337	1307539.93356183	1170660.99624063	360726.358746153	6308485.8331077	949177.688983602	3621854.12465636	1088642.59962127	696834.61003915	2586342.91386204	3768103.91707129	926290.244021426	1003123.50129408	636461.730547298	2967741.24802489	6509632.42101044	841332.692045694	4581619.0168027	1241069.80473312	929226.68026885	2310316.09385377	1191974.78207659	2986647.11182655	4244926.86204024	4192108.67428091	1991301.01659906	1959904.72349986	1806803.58396372	2258748.29635332	1577855.61769265	2586906.87719922	6435097.61646002	3273382.06797281	3037812.68559246	2332874.62735217	2551237.2031998	6005406.90031873
M332T194_POS	Nitidine cation	193.837	332.09653	0.1011	--	15891768.4781192	15082728.9946736	16476128.831197	13600526.0761149	14544455.0299505	13690109.2070233	11757525.8027803	11241811.8834471	9488830.29299052	11102447.1810269	12294774.5901504	12341884.9993315	9649232.29304874	9591136.21521097	12434560.5675592	10165838.0230978	12643610.6349848	13317862.9706756	13334633.5363923	11953889.6594752	18009166.5144478	13677105.2524437	12622646.4962454	10618630.720682	14349276.8954635	12912272.313369	12735521.0470314	9096355.95533568	11293741.57396	13286898.8912581	18202126.3199912	11788648.0550089	14690631.5690902	12742002.5280184	15136884.0202084	13646040.5015985	14915550.5638125	17377675.0687296	26138327.1802919	14387038.7668409	10674339.7156498	12820444.8770563	11403268.5422956	17898307.5348224
M395T259_POS	Norvaline, 5-phosphono-	259.164	395.09814	0.9566	--	3286480.81295412	3613030.58130385	2405672.14656125	2219697.11431838	2029921.57441262	2146720.69916708	165986.426456397	197498.963411166	125932.796018114	1510291.76802909	4183772.28031393	920200.805147494	55273.1100135753	523000.800997997	440871.108559759	1226496.1031236	597961.444981864	3613142.42329387	92351.7105343501	2202546.24665281	3228354.73894867	2864100.18931155	416390.436004991	985148.271227917	619822.60512322	521181.11256447	2219697.11431838	142911.552617545	1169961.18142892	2946907.61605681	224038.901621935	637339.820590744	47567.5770390291	246165.255265045	285878.496853756	43698.8499225191	2027547.95001798	3095581.68737831	6145975.57851671	3432541.02864988	4950709.74099245	6310047.81192306	7695495.81716772	10304478.3108779
M541T345_POS	Nutlin 3	345.142	541.11637	0.8832	HMDB0255820	98528658.1235946	101036192.471056	1763236.11635524	1559672.84057274	3314383.94092966	4682239.8888107	30915715.7439969	31358547.4580956	39391083.3188795	3519317.27831284	798594.098085185	48632655.2765606	3086402.78312303	21174517.9740941	5695944.00289792	90417.6384197959	7573111.84204664	49375812.4299934	469079.477177699	12536482.8088875	512722.623761581	4151823.41007488	46332334.9261411	4907323.50711344	15343588.8285129	42031698.5773018	1004103.62846185	2355200.23543926	17036274.8087244	5625223.74749097	17936939.381689	77754212.0125215	7844637.8815432	13137494.1588565	17916689.1383461	1729691.96140401	28055054.49248	37892394.5933622	130218334.809353	39295511.7983115	6300713.53540944	45589812.3332505	75024967.4813044	74417411.1625523
M361T144_POS	O-Methylsterigmatocystin	143.524	361.07416	0.9609	HMDB0030589	23379686.7432608	22968955.3347538	8832626.39745336	9586072.52533765	5534196.52223406	3870240.95392957	4831048.89369473	4138508.62430615	6467541.03537823	477026.098759094	4871914.1899085	6590506.30477182	2714076.8420174	4613854.68636598	8774001.17716382	896117.106271247	6285814.84322955	6687856.68363789	4028476.1863648	6856767.18426128	5782100.50835259	1193624.07413793	8757789.73155963	7901227.0845985	7510812.97758616	8818631.44872564	10425438.2278907	8236176.06407291	3530549.11280786	2344462.94333859	5315538.45904428	14206360.5570795	4834094.8055171	3612694.43037558	6107801.33544631	566424.008753838	17819741.7417372	17941332.0509131	16945634.1597319	10327797.5248752	947142.789135765	7779169.14427567	7351446.93290847	13531189.9992495
M863T421_POS	Oleaside E	420.5435	863.41095	0.8189	--	1922230.1207954	1880046.48138297	4667921.73031132	4868115.00716472	4051403.21841166	3146518.17159466	969481.377074719	1251412.04184602	1750724.96380079	1677207.14937643	2750501.12336179	2448766.11411692	3875709.08121656	1206272.29140578	2183464.73124561	550977.751433993	3485917.505301	1664120.85439998	2279403.44786668	3627641.72333926	3560116.74213935	1816845.82656825	2609970.99216652	3489397.57611537	2916863.49784482	2684495.51983409	3710822.7241664	1560313.68772441	2760913.01477694	2169152.95910486	2702721.04920097	1550522.01402183	4031732.97256712	3590829.06566976	1845401.82579786	2444809.20529749	3129175.25161069	1182196.60781716	2100184.04513608	2402382.73304322	2281169.14431309	3808495.78023164	1641462.77753439	1911588.49655987
M631T384_POS	Oxfendazole	384.022	631.14956	0.8041	HMDB0031812	5745139.58383606	5613983.60593671	2146930.07322942	2107084.91794655	3810358.65401663	2579724.62788418	2790867.45417557	3514084.9691297	2327802.74267657	463764.835141704	4387541.50138196	8674212.91515518	141919.522086609	533039.178027405	200379.048778844	3414283.71497283	1601134.69777416	6471723.53043479	1883290.09369488	2125922.04429144	2924802.80205248	169572.124737846	7584677.81498829	380990.453783851	5147447.1015291	5079820.71643988	88905.8674321993	465776.665199304	1224681.5504875	335340.184580886	3599347.49900534	9475024.02082082	2588570.48215709	2484033.70480817	3776433.62525799	3856355.75709792	2630947.84793505	2625559.4179743	7518632.31675718	3958530.92832897	2894715.12529765	5581772.66358614	3903754.41648064	3468992.39789755
M478T160_1_POS	Oxymorphone 3-.beta.-D-glucuronide	159.617	478.16766	0.085	--	2440384.21190685	2695923.97443993	3020306.95777174	2966020.60111937	2831539.19224825	2954483.31963881	230072.795630361	1843574.31840711	52794.1563788989	2319895.82494343	6159660.54384748	4168559.41629505	489340.25742023	2972708.27981702	82700.2346828813	2673636.9964276	3242382.14003785	987633.717347426	5511958.25545534	1873199.05280056	1384043.19602745	4305399.87720971	1699300.49132048	3628600.83569177	1974558.81273899	1447298.23859364	12335762.0070658	2363984.52432678	3132016.29283479	3307204.74800059	1006908.12938902	2800096.67109492	2131307.68769017	2700262.53332307	5682443.14054742	4945957.44803793	578388.601192257	1562130.17175175	458983.051866992	624628.201347742	1504631.00799688	1913631.54685935	333964.466582077	59985.9789967052
M1006T476_POS	Palmitoyl coa	476.045	1006.34682	0.0008	HMDB0001338	8650789.80374411	8925389.24961036	154872.243103223	267417.948306345	70514.0084526989	2468125.09100875	2105730.02603031	2383332.89892475	3879971.40819447	85344.373161194	230390.770184136	4582416.26977086	423357.288501708	2361752.02821496	1927589.38630123	2944692.86470978	403289.420241438	3162378.98355817	239150.785115008	1897017.0023633	99389.9974676127	287412.844745789	3468355.78402381	315114.038906486	3053225.16550486	2074382.77239051	136692.996721885	216195.538206697	715207.828591033	129828.705299898	1655535.86865844	5488307.39118833	1192632.29606071	988028.882225895	1826356.61791641	2299170.21627401	7325467.15427877	4434944.23384568	8536804.5261039	5584672.39277007	466608.376284012	3391142.25061901	5150381.99012481	6125779.54324254
M250T292_POS	Phaclofen	291.662	250.03548	0.9854	HMDB0256382	9334247.09184648	10855324.971402	1824991.27656891	1583489.35163721	1659036.39669186	1749932.38368834	13848206.9054567	12918492.5574743	782876.579795883	1822863.9934888	1053537.86851003	4745310.24549816	6348711.70415357	1712112.38875164	2435301.15981569	381121.53553604	4708339.98348118	5802525.27057956	1916959.88417508	5819384.11465008	3958432.6003995	2745783.17542301	3211375.28909277	11301454.5983564	1854146.40568469	928381.880530401	2672529.93165665	848938.782861606	3403098.70450561	1251557.53473596	3230448.38036761	14491768.2179205	1602070.89854206	645960.422608683	1043616.68502029	571767.423616583	4367105.26941149	8151893.60599359	3018308.80629421	6221995.52139469	7267000.84661346	2487304.19407036	5858419.78316191	345427.715284706
M293T288_1_POS	Phenyl glucuronide	287.72	293.06333	0.932	HMDB0060014	28724466.8925647	30954682.3680877	2446336.05109515	2438502.72620189	3876580.04875248	3865020.23803342	12776915.7202497	13451355.3656452	8259618.90155645	17041759.0077943	2293686.66792565	12130056.747713	8915201.36077738	4701188.86422016	3293823.42044609	830735.027895023	8968865.52884729	22059853.2932509	1849168.00190705	3824062.06160702	2629352.24675207	7229996.94716515	20729199.3202065	6758123.12609228	11524861.0391632	4537370.6786424	2467722.62748992	4246644.45083653	6003155.08908003	8616598.84716891	22932754.2136541	13923859.8814117	17457907.7931462	9699288.09737206	6441782.80657995	2645536.76194903	17263664.9980671	23857360.3753784	31497972.9928743	16276307.1641612	8131854.58446877	11871495.271763	8168734.28636233	12287055.7768202
M593T449_POS	Pheophorbide a	448.5895	593.28913	0.6015	HMDB0256449	10196996.2591257	11122888.2590901	3792343.46401878	4345044.6557104	4808373.99551347	4529147.01742162	8924916.4338303	9060052.89039348	7468006.56908897	7139804.15765503	3391845.82792546	12492492.9161407	8764323.19304195	13079523.0722673	5404603.61126881	2344559.76752075	7599487.13599172	6221696.69674929	5737026.04027927	11140598.2240576	4416401.7677822	6986321.98934478	16113984.7346588	5836289.27187432	16305458.9736985	10228821.9194464	4402859.19432213	8046768.42917873	7397124.96593708	7882038.74857383	15144740.7071352	11016955.9777264	9497966.2696262	6476909.97818926	9942087.25710742	2809793.12842751	9115354.27417098	13174892.888446	21626324.3721629	15400205.1444769	12318331.5697226	10237012.8873337	8481003.37347112	14322011.0042687
M540T335_POS	Piperacillin	335.426	540.1537	0	HMDB0014464	2981278.15360893	2599117.88861288	53344.491328707	66637.476251657	164409.277671344	241954.647312749	503119.041047855	324153.574851753	1442865.29711249	134527.333865097	47410.8664112365	1281921.4825903	38245.1068447615	316387.405582976	300886.835726052	203269.640317788	59466.7924575996	1291029.35243625	201500.584577242	208320.733614082	32129.0618158299	330303.805975506	1044768.89007766	47279.3754325194	292340.808616744	1003165.64145393	515383.593684161	1205931.54862841	191536.890816342	215542.835169253	303348.727981464	1990490.88612098	54763.7101967276	339934.088764805	279938.793027564	170858.679431908	1252365.24489087	1590786.58016901	3663231.38639864	1337714.4766386	163061.3129166	1045668.03627855	2559343.13275005	1841089.71468338
M851T486_POS	Podofilox	485.8725	851.26308	0	HMDB0246672	53142131.0506617	52283929.5096087	512550.050313143	612720.864335648	1006693.72166908	918759.417212408	25366466.7477624	25973220.7645773	29657324.3131017	10709756.4429252	894544.521088761	37872940.9590599	13097868.9415937	33243365.4058821	27296723.1961251	2653465.54912733	18637910.1988878	36051989.5349613	3401166.85892073	26659324.630904	1019666.82616023	8438587.75722628	39212912.1561892	5641471.70759843	35878658.4157111	24019570.1639432	688678.481069635	8071510.45791739	17918713.3439168	13003373.7358717	33413288.8912984	40180168.9193281	22920343.7833293	20460160.7026317	26618744.4092434	4234498.45301098	47664746.8301567	43273747.6878721	47373696.4000961	41318188.5922996	19587888.8094578	34370472.5614416	32506227.5105335	44191158.6297186
M397T23_POS	Pregnenolone sulfate	23.0996	397.20058	0.1733	HMDB0060382	10365568.0515126	9849072.83574596	10650526.153014	1558157.37056546	13111581.8118542	1423728.40443746	10894052.9211595	12607791.8510669	16854960.419146	10854235.0083954	11981765.465051	12678342.2783473	11009614.7042976	14535352.2257408	11173225.8462957	16065696.0751217	12823811.7060822	12477870.0319311	13715413.3619905	11917674.7905404	10650541.0838106	10501215.1866063	11675093.4011514	12028512.6667679	13212611.2082135	12191253.3714282	14498703.5868013	10469805.1210135	15030598.3345834	14014833.4928767	12888166.7547722	14061503.1959933	11306194.1159992	13087327.8504227	17905872.053559	16371956.0254333	20835676.6809626	16892471.5346084	15792076.1912036	15991151.5583907	12692050.4784361	13254748.2428968	12738272.2700582	11547441.5059336
M97T424_POS	Propanoic acid	424.402	97.0284	0	HMDB0000237	159889028.549104	158078115.573027	4472251.88154103	5032527.76496113	4463571.06427643	5163312.23052256	35608224.8349195	35420917.8424618	86593333.2483664	9153507.25796843	4353407.19156509	134455452.925038	14285923.3547219	95221120.6625817	32370230.6323292	14499825.8648523	35986938.9621428	74548085.2668631	6662187.25106872	36964525.7178087	7783186.30616069	10894098.2601384	78342972.591739	10247484.6626614	50975191.7872369	63099433.4437435	3877873.29114154	12452112.0408913	41899726.9843654	36611298.9616884	41206117.8982748	106345401.113365	29014108.0054093	31160547.6146704	48334401.9000774	16657850.6427967	75042647.1339409	67833680.9605829	271649337.504988	80244136.9588744	26899361.3880414	71463317.1015696	165296179.365634	172586675.647661
M365T331_POS	Pyridaben	330.784	365.13582	0.5635	HMDB0256960	4253724.1126154	5191095.19629331	4519425.56048079	4165733.73604118	2767680.85943918	2493130.53993186	2804161.39111304	2663199.03025777	7211064.8970759	3334534.72699881	4007974.75364262	5976790.12481646	938348.857279218	3468453.54220784	10901035.1242191	2493479.89157587	4381439.88113349	5409544.7792942	4311101.01012555	3260145.43192964	3629902.29447009	2062299.81748403	6421572.30929935	2520175.49470281	661460.142267632	10748933.583321	4631035.19070494	3400585.82032888	12517957.8333022	2858298.56587737	3760875.2533162	4784121.08115123	9157310.0984181	12242257.7358841	12019669.0662286	3810081.43237574	7498857.6989011	8032086.47068734	3855084.0891539	3963590.65477546	2545812.76784934	3822514.24022767	5761730.38907257	12741018.8580064
M169T497_POS	Pyridoxamine	496.568	169.09456	0.5678	HMDB0062696	2299030.36796606	2188142.80433968	3728720.78416078	5480693.08970357	4515781.29188617	3668003.83892748	5475355.91418049	4353246.35596616	5306559.43636866	6593969.02611127	7886934.50883933	3647415.50295474	4646864.99944406	8596730.68094778	2776472.86497578	3851790.39367621	2821235.80527913	2286272.58186451	4890876.03592868	4417188.86597497	4957668.06844009	4179154.21844748	4204514.17159705	6176263.33819862	1349474.39010932	3327673.52033249	6773238.07645993	6526358.62002169	4741669.87728747	4499472.42245095	6700666.02352584	964645.373741067	5118463.17804028	5768210.55169978	5193032.71280699	6278007.94173628	2079628.39406753	1360779.4209798	2644844.61191966	1913919.86556568	10053016.1822239	3004081.41197409	2527950.33141557	2062968.79274469
M612T413_POS	Pyrroxanthin 5,8-furanoxide	413.092	612.33398	0.1515	--	4716348.18763452	4524115.70623223	400569.911072944	539266.624474825	630498.377887223	517931.250314277	1084545.82766905	1078225.52331878	9668875.7969657	503640.407317273	1040548.3411155	12143324.4854335	1115243.58229166	1591092.13947367	2458249.62306413	1857233.36224653	356071.915452883	2137523.49411832	383105.672780681	5489372.36030359	448735.846596094	699410.924734453	6120627.415703	289051.416209938	8606263.00243459	5846924.66303116	313082.321323714	1678752.49633958	2175835.53734718	1285452.04728717	4121245.84496083	12459208.2826714	1859066.1696341	1179919.54381081	4895438.30262427	399395.822545687	6008412.69665476	4577959.60423359	44911817.8506726	7331315.47890041	3004425.21363318	5448741.3428284	7303876.94712254	22137108.6088965
M385T356_1_POS	S-adenosyl-l-homocysteine	355.646	385.1288	0.9482	HMDB0000939	21535832.72508	22468883.7656297	37778526.3993889	40015461.4788267	70145601.4936199	82600856.9774728	36688335.3884216	34849401.6081744	10181820.6266264	44300694.1916452	51754394.9989462	31521300.9847395	57313462.9423251	15103634.3891942	18155670.9034624	24194731.5275147	42841366.1432834	52294537.4656877	40867836.2908874	60482332.9060983	67463103.885508	64647647.8226065	41717418.1113785	38206818.5963573	32307773.7943349	31539517.1257325	44861352.085671	56131173.5361596	37364058.5070737	51017356.6732831	36690869.6150663	27123033.1346527	34314350.9368086	39397748.1921682	32680150.522584	38535796.396379	11063069.7472155	13258140.0350816	27928753.6907143	20422987.3007398	46608740.0415232	40586608.2360716	23289309.969097	24305130.5747213
M386T264_POS	Sarafloxacin	264.381	386.12412	0.9957	HMDB0039526	3636478.75571503	3896932.70609844	5737382.03640877	1742308.85722413	3595629.14980325	3549789.1837784	2428846.84865012	6306617.64144322	2473711.78255392	1768481.22243304	1938193.75866916	7575923.51110316	2181730.80102059	1590224.06519873	2141321.46318406	2825253.3631871	8323572.85260146	5703032.56822619	1839325.07431007	2746638.90435581	1745925.34505716	2435164.04784349	4315965.71699775	2255989.67877245	2595874.48050015	2278988.73012494	2367007.99331625	2074151.09814194	2426362.13666868	9452917.45191295	2187686.92510574	9347693.5474559	7903241.15351766	3203804.89664801	2965161.64207488	1519805.42603853	3549561.74361665	3469246.19897933	3275252.30753172	3283769.00721206	2205509.84870878	5018214.80476449	2550528.41347426	10555482.811233
M273T286_POS	Sempervirine	286.0955	273.13464	0.8822	--	2101279.26916344	2144277.66445393	188765.772262974	131133.591146058	296123.072570192	299130.513411415	7283644.82351035	7503002.02534544	13998658.8982838	1586360.53175862	5533206.92242356	4765373.44156455	591931.552825951	2587048.86966908	8347739.96205061	1193616.70109471	1223716.8114934	509383.146366127	2627078.17148216	2804559.64079592	713796.596417928	1327453.11313831	612546.602136512	391574.595895269	3294964.8515819	110307.888354361	147484.475284796	1846380.33235351	6622718.2413476	420728.770383798	4220595.16435443	994774.927670605	919216.43345208	1375763.59499311	204541.65156033	225069.62254072	16961758.6724421	4333325.1051061	2302916.49344433	16968646.804817	222660.626752543	507251.217992134	8420350.1299968	3951757.52624026
M448T350_POS	Ser-Trp-Arg	350.389	448.23418	0.9731	--	3795790.78947572	3085211.0318882	7849653.16598057	8264356.53866404	6496392.30883425	6873774.80021869	4385132.95420768	4616798.97442628	5410113.91351358	4617428.11976725	9487973.52979748	6811259.30119315	8523037.25405279	1328225.49911002	3391604.66038046	5660188.70895634	2812971.14386454	3043048.74459539	4613129.90305187	6870056.00448413	6545100.38218678	16675248.8851335	6242354.7652426	8088498.71644386	6601164.82417314	12271289.4976139	6981592.6738096	7359904.1115967	6736657.477667	5645293.53229025	5782139.03648908	6731313.44738675	5961106.86807639	11382717.8708685	10208717.4703563	7485547.10397376	3367495.61712046	1711624.28664469	5475646.64803995	6080396.86345334	6864629.68024832	8410306.23105077	5949770.81349014	5399283.45790269
M539T287_POS	Skyrin	286.969	539.10072	0.9081	--	10052780.0755117	10730030.6712729	172359.649710555	127967.924791047	3341781.56664537	63700.3449144915	2386553.06042346	2355213.25690068	2312826.25370587	3214447.25592612	3469685.04743779	3470280.9621452	354239.359015259	476295.445395348	2709474.82482246	3048842.05498536	835444.517571392	4274682.71553714	73908.1971843763	910956.512334272	2436127.33683139	319673.854329353	2740986.63152722	221775.449912446	1081439.41537017	1940253.10893543	2036923.71771363	140967.632348432	615229.692339442	242320.658512066	894572.393220434	5549755.45370985	972068.19911257	533058.908081559	1398220.31433132	3121619.08027623	7088900.71825653	6111647.8793586	10403989.7587184	4988825.52540023	3762484.3960734	3309903.94653075	7331473.82729155	5245394.98472212
M689T365_POS	Stachyose	364.64	689.2104	0.9693	HMDB0003553	2420382.45344103	3641127.51959818	2046646.25355795	2046646.25355795	1277477.29166073	455981.300040791	1258993.06828687	1111409.00069125	103713.461190519	550331.798782395	1179516.71421096	1648330.8109077	462254.566321388	416028.936143743	51180.3406669099	931817.03417644	964122.679487844	1102115.95732774	698793.101328502	336685.848158703	1522531.80866064	406106.772160269	1016580.03888707	391824.285407696	358423.103351043	197864.026900973	2046646.25355795	548944.830459497	642712.130876822	586204.244578213	697617.492895197	1529936.32057837	1003786.20025056	563820.566782156	295541.825671757	879645.564387651	1578849.78718689	982699.129311686	3608503.5662096	786141.432507535	1098532.46081888	448179.897498455	1179854.5542088	1931205.85553704
M192T14_POS	Succinimidyl-4-(N-maleimidomethyl)cyclohexane-1-carboxylate	13.8506	192.10172	0.991	--	3355743.59790131	3395462.71569098	3278757.73367261	3321905.52230793	3457599.52950472	3614526.88845722	5446658.65666859	3531412.42037457	3210656.19484872	2975567.86484681	3053798.18212827	3257546.96713628	3228842.09746635	3123344.39902004	3360441.45809051	3178217.48186488	3255767.50525832	3209106.73906467	3282440.93974375	3354883.52453664	3346682.60877835	79336.2471499366	3416837.86332572	3122338.28285562	3206855.6003858	3335970.0466242	3276156.59287512	2909601.79472207	3297860.66748573	3339867.10849378	3456000.25795095	3409903.81238836	3232307.00158506	3246982.67189313	3235139.22920932	3435958.22403145	54787.2687261405	3246672.34812507	3210300.54288981	3505614.86847958	3429636.6848011	3238369.15337205	3059944.60934794	3873154.43599845
M381T369_POS	Sucrose	369.214	381.07924	0.9516	HMDB0000258	99704157.1349036	103402296.111798	16487038.3832386	17611218.2448987	22331818.9084377	23221597.3789855	84368329.2140506	81143564.1196892	34198644.8943369	45441455.8297309	12726095.9512271	82704855.7403065	54132489.3376888	87521954.1905246	45582972.0221481	8227869.93624179	86220020.4413348	71175260.886096	41416824.2384415	66773821.4996975	21699516.7394239	43095081.1581216	84111184.6894394	49345661.2000668	81673273.2611123	124475046.043139	20295718.5869179	43621932.1805837	78054141.3028979	76293118.6152882	95546792.704196	87051662.7044017	97637649.1866715	71223366.60706	85119944.0822617	20390181.8116028	52411533.989453	105193420.231881	183027509.796742	61790812.9676223	76786314.8992296	70607659.2733935	49803005.6470006	184051143.087305
M482T274_POS	Sulfosuccinimidyl oleate	274.152	482.22203	0.963	--	4295622.7290669	3664043.26854715	5801700.6337377	5415855.45902046	8918497.72109794	8860809.52123713	3347895.21691462	3332361.3846644	2983514.71852789	3265872.28604346	4981254.13377332	3449677.78881639	3924843.4707306	4488387.09340248	4813164.04930977	3485668.88506765	4216319.15866736	3826080.05878738	5489738.03538485	8243147.44844698	7605698.16047818	7092361.92352722	2088807.95648985	7193641.02413901	1899458.55941702	2912164.14255638	6683297.31361733	4106463.77065103	4033702.56159686	3952468.78163071	2866514.05645992	2534949.04399487	3918962.50150927	5079226.85365859	1522043.62172953	5165864.55944614	1438277.10975721	1569441.0766295	1280908.72546196	867252.553235686	2605465.19552083	3866156.47739608	1135874.08997221	949705.115764792
M342T365_POS	Tepraloxydim	365.312	342.13942	0.0909	--	105773005.195019	105610676.548464	1925578.70127792	1371096.53042849	585331.73249284	819105.638072538	16243222.00521	16406432.9816536	42947717.9033042	4791054.3031754	766828.995878161	84581135.7446969	8664082.45784554	52307393.3962915	20626446.3888538	1202358.9604098	13763353.641422	51209934.1831851	1540931.99956995	29695043.7612663	1538320.1025701	4941938.73001584	48006416.1953339	5131545.40719571	49669196.7830602	35865479.4021488	4419108.13862562	9648667.36202873	20562126.5452683	13105626.8418322	26655152.3821943	60723196.2446588	16197090.1891013	18488691.4129041	33247946.4542949	2156707.02089839	55306713.4290553	46931126.7759525	138221488.967276	45980416.3209593	16851067.0866644	36131942.2099189	49976789.1808211	78989540.5256294
M163T425_POS	Theobromine	424.522	163.0601	0.3434	HMDB0002825	15494764.9493388	16010964.1786607	214598.039632571	7454178.40285579	6395410.21435666	236875.258818338	2807691.74009354	3194906.19328048	7705828.47129474	6913014.18459911	7558090.66291303	14038971.2744914	7502569.63475912	9687608.97655414	2877720.04599507	7959195.0285536	1574087.21547904	6498127.39205059	183669.00012395	3028469.33159046	6788654.08412504	5883393.50591519	8006421.13028265	809473.191879783	5295057.03390943	5957083.60433595	7368805.47057316	7343058.39266147	4039217.32659169	7443434.15373512	3656542.27763116	10576112.3082938	2391511.63395937	2631799.15736356	4879470.40129258	158209.211229251	6982463.89642654	7570493.8672889	29975905.9525338	8690310.52205525	2607828.74141865	6581165.70831004	14215261.9495779	19116228.6003902
M870T91_POS	Tilmicosin	90.76	869.58607	0.0261	HMDB0259095	8897204.6797458	8605645.41583571	11364676.363226	10935203.3070923	29478021.3802278	15132515.538855	2817334.83632903	1268821.58109906	787202.282276366	1838281.99291479	2058703.29644628	2514463.59604296	12365624.3533852	3279728.17429282	5803751.74776363	6769599.64873216	5531411.75181891	5264652.12157895	2536300.30177974	6405438.63158839	12130467.0029959	7971246.00474076	3621610.25310831	9268122.54528783	3023708.22139346	2788055.15998604	9078626.50295996	1744521.24365546	2920729.15102108	2795367.05244213	4360356.73307887	3197690.19375062	3279155.06467984	1095910.08424191	4064008.59468129	3277482.88436115	735050.566181083	1655423.67445792	2466636.97822749	1037151.915013	732854.713322378	1548938.55338644	1035214.0795791	869507.018795003
M449T284_POS	Veronicoside	284.2775	449.14406	0.0882	--	2333658.67996877	2187506.1248049	1005166.92505032	909216.452030612	1286015.06523529	1331030.29680944	1303566.75776226	1612392.86871447	1541506.38730874	1718927.19032463	890942.303578897	2636036.10122604	1564537.68802372	2028296.94301235	1560811.73182156	753074.034306331	1736746.28713726	1744448.70819458	1251075.10326418	1631480.63538496	1666358.46519938	1434501.37430441	2324888.18539361	1175670.34961209	2048410.11296155	1669011.82524284	2102945.26279388	1473968.72473865	1665841.88309118	1224136.3906535	3276896.62308352	2853553.83444549	1912627.20577825	1899143.67369478	2546768.64288156	638073.155522407	1741115.97229114	2690605.8758615	2382602.04376972	1962454.10573135	1650323.44087714	1669378.96556386	1377594.88937904	2912709.55305649
M523T258_POS	[(2r,3s,4s,5r,6r)-3,4,5-trihydroxy-6-[2-(3-hydroxy-5-oxooxolan-3-yl)propoxy]oxan-2-yl]methyl (e)-3-(3,4-dihydroxyphenyl)prop-2-enoate	258.485	523.1268	0.0273	--	7786059.54532646	15677306.9593306	62954.9644093898	86548.4763725998	350859.129835484	75718.5185914358	3446701.09495613	1868866.37282702	6777954.59911237	159150.319572839	4407507.41474135	4378706.13846776	411395.400020029	1895612.35519102	1725994.5990695	3254624.27249095	892198.888557532	4261585.79215316	83735.5900981244	2030876.16989128	81193.7802565392	557797.61353371	5615566.08408898	589909.176107436	2134063.23667008	4263738.42218534	81725.0062063909	94447.8209538293	1695758.25635507	300947.089301005	1181616.34822256	5902457.77184274	766305.196804261	1221699.25256953	2012838.90523205	48372.2272967597	8772107.8472027	4703075.89255022	16895663.9163078	4376011.69293315	686051.701775843	4119517.36112399	10159261.9282368	5950771.19883899
M747T421_POS	[(2r,3s,4s,5r,6s)-3,4-dihydroxy-6-[4-[3-(4-hydroxy-3-methoxyphenyl)-1,3,3a,4,6,6a-hexahydrofuro[3,4-c]furan-6-yl]-2-methoxyphenoxy]-5-[(2s,3r,4r,5r,6s)-3,4,5-trihydroxy-6-methyloxan-2-yl]oxyoxan-2-yl]methyl acetate	420.856	747.24294	0.0208	--	8168299.80187151	8666811.94726504	2069678.91979924	2166821.76465387	37246.2874549903	61354.6686011127	5218534.29793044	5388261.48235605	13113879.0910021	1105751.21058104	191565.790381136	5284916.37869562	1149318.96182496	4771362.41305622	2360572.41307504	68048.1082047226	1883309.87094755	7284994.69826418	117687.458214743	4228423.9200291	48149.131237201	308708.250750505	9183278.84970681	275033.3581333	6780715.97875919	9428653.16637479	132649.187734389	487597.754112367	3804108.01561063	327431.838673505	4885342.11546558	9360268.328392	3566311.73299523	3806053.64889713	4375563.72697101	268227.951894913	8316477.66924757	11781666.5906978	24261175.005917	9248436.01348128	4003358.50616056	6388417.91824062	13442692.1188077	3359081.23904817
M523T285_1_POS	[(Butylimino)dimethanediyl]bis(phosphonic acid)	284.504	523.12665	0.9857	--	38375658.3740508	42001198.4355489	293407.098265332	6859595.42133847	732511.790123395	556268.210470726	9826460.38815313	8634909.46572851	13490989.5632285	775626.223484941	11575196.8133587	12263308.2245672	3851379.49397318	1162635.01909169	13619278.8259217	304474.352810666	3887897.71781491	15883471.9571673	841925.134331516	4138591.25788162	489729.315897996	2073404.39841687	9840056.0886744	1294251.96775052	4966581.0893765	7580780.49587005	180824.933344612	12412234.4384739	4399043.3481901	1683775.87497299	3279722.27343119	17955117.1048555	3756464.28142644	5148886.12532414	4950008.86075134	77112.2539552747	30138594.9363614	20631529.427207	41927723.895202	20539757.5761059	665304.301546398	13238203.0075998	19300767.8055723	21272552.9418261
M137T179_POS	--	179.1295	137.04577	--	--	1346766224.86658	1240609276.51674	1473826461.15927	1407100599.70545	975903193.388881	1198787138.10532	1166645050.17394	44500073.6729634	1233524431.36336	1266767064.89143	943945623.425618	58041156.8478786	1772169605.2694	1476146116.00601	169753241.586954	75303254.7694909	1435187203.9109	975853411.376982	1797633019.93943	1717678527.27862	1415797528.83985	1298785896.62742	1167246258.21914	1218310366.45808	832609703.011806	45389095.7199592	1788567585.46176	1305643871.0232	1016123166.79147	1139401794.79343	1260197924.18539	961039831.501928	912235774.597939	1124139254.38654	98533527.053864	1081069811.70462	796747839.081067	1438532176.67046	850059903.006638	928324143.886337	44700980.4533556	1318365934.27898	653867049.150433	1422049937.68061
M834T103_POS	--	102.542	833.58696	--	--	2569262668.67128	2498944453.47504	4324534562.57405	2779742795.98585	3734959412.08328	3913576867.6477	1657410975.79223	2580785092.07186	2485346506.09682	1238946901.7598	1306966508.05974	3123536445.20796	2597400932.73808	2789716084.70665	2593501571.65536	937656562.463654	2887165112.47994	2151853545.99124	2186700685.92761	1778436985.36033	3169876275.81774	2783992741.83829	2190117609.69288	1903928010.99622	2882886068.00327	3149583165.70685	3281081955.2509	1369980873.48116	1305558620.93251	2635225012.91146	2607809895.17224	1798871723.54398	2672594320.3651	3028853891.56385	4777590038.13996	1539486038.32563	2920720485.47891	2111634750.81363	3478473212.51499	3264866636.98439	2571546122.89748	3322612518.40775	3658857879.13029	2982103023.45466
M243T422_POS	--	422.499	243.1452	--	--	262185762.44143	215790927.979269	126370606.11629	119491155.978753	1605763.10760895	1912989.61697468	1263583.74015007	1082805.99371775	495237515.598194	1375342.89584443	1181967.49573645	991729.363906075	1689902.8841735	1261951.62717009	1617157.55372453	1110032.4436315	807511.553885164	251618900.762424	1826275.40864962	1091486.08005446	775568.139223653	1520586.27640676	1177635.47263684	70081546.2573241	1405393.49494005	348408697.186969	168995607.704352	1977893.16166432	1221992.36149171	174929410.822936	1638866.31042427	338432342.239479	1482031.3866374	1490658.81114275	1467512.43121714	372205.288304562	1087824.13818968	559369627.098907	646332733.41485	1921767.82910893	1429984.86191566	1526354.49195591	1041713.77479361	98303074.2323094
M676T160_POS	--	159.635	675.54291	--	--	135574270.123945	137228662.015639	132514733.343924	132469117.565498	299376757.182644	288333365.83341	138092479.779965	138464362.669331	104395238.985457	180502636.108758	226157866.054366	80034912.1801918	135738645.938722	439028819.587503	177968218.92798	92023663.2260615	205588431.435658	234312456.808555	139862153.379881	168621020.217089	195113692.413967	267870067.603194	108323960.092149	255138494.896089	119429762.572998	107410650.697975	132017332.525788	105585423.240585	162708759.640683	147609978.589695	142024778.594973	151716195.202416	117475141.336369	143039257.626128	213598222.101721	157941853.548744	44123507.2966249	71518893.3951726	35894082.8131203	64536866.68347	86855256.2963142	109493970.048364	65244398.2287242	52010405.97404
M857T130_POS	--	130.435	856.54538	--	--	272386168.462828	277944487.538264	143059427.095389	135596901.294804	167730862.74942	162623870.183396	147861141.918231	178415485.418209	165091990.424413	192477962.319349	171582430.091139	243414525.949434	94545622.1251252	84903396.2984544	108585746.80262	10556408.9163056	180877765.275459	270512027.68563	38017872.5242757	162522039.686589	59284508.7382326	109558390.266758	172906107.661252	362395934.76179	251006266.758679	229066438.746935	62004945.4194499	202138673.833826	182577877.661106	268415186.724313	147358946.759988	145834182.329794	121836786.460982	91495435.2970906	236481211.573099	4783891.15566079	18164341.6608324	14031714.1809519	46804200.9645739	16237286.3817913	152108298.578537	206581304.14552	54657817.2556587	48477462.0713743
M85T424_POS	--	424.4295	85.02842	--	--	347316916.178629	334575228.646356	5838656.32257618	5306583.31682129	6513635.81632675	6627110.52115791	66917719.3204747	66475817.2289515	185438868.048188	16937190.1465526	6040351.43532932	294687070.794125	30109558.7890856	207933998.589809	59757558.5149591	7048432.03675818	36696497.5896878	150388064.84573	9458626.90863407	72919496.1009028	7413038.98623153	18041565.6038827	162596325.709055	16750828.6869856	103559232.05837	134351841.174853	8837355.20363048	29314378.0780897	81922085.3172503	25888059.551248	82690813.6789152	225400448.395009	49650978.6763798	56790976.1482361	97846333.8217246	9679500.98737614	166186688.971122	138965804.925945	608515231.701787	173474648.693989	52326281.3832795	145565884.397125	325977810.024203	372015025.099558
M803T113_POS	--	112.806	802.53659	--	--	509764760.42749	370982337.140799	427354735.925541	339873634.785019	252544367.734223	153455034.885593	219828266.00378	214403583.742129	469550056.205814	238954205.824264	407290497.822205	197699057.363436	736826171.985337	731142098.063075	453323318.577979	435925780.399403	241238111.642847	205157175.173768	554311487.339675	414265262.595087	389232754.290763	239520500.478491	268183887.178088	275943297.553787	435398606.778947	225920229.774276	473064277.441005	205621419.408552	507371181.609429	173358844.534124	252243024.577477	354229436.771934	293897322.189136	187368656.789489	209607879.69267	145742366.269865	176804513.760146	254176683.203752	463693121.901772	377606630.016822	637124899.562647	216221082.720552	529691316.753058	285097129.22469
M525T344_POS	--	344.486	525.14246	--	--	532886655.323536	506957211.242643	7948653.34948417	6450327.5830473	12755285.2276271	12707478.5921708	105256825.204073	107100269.609498	205504076.39536	14571741.0629965	5560819.4126243	250563189.288671	23748698.6916545	130179812.560332	98671462.9324647	7579425.14795955	41141891.2632424	236421379.138138	7682955.39962403	77694675.6972218	4687305.99254643	22803297.7030538	123934325.692169	26141358.1635934	51642710.8853268	167366349.415384	5637762.48167223	15186375.1018315	77276142.3924375	21940880.5826203	62140661.2853677	300829447.258165	43850724.9746212	56736202.4509747	47689380.4358754	9848690.40248291	223219845.047924	226874126.310909	358667272.648025	249370245.262208	26887231.4191246	188823820.420792	403580176.386099	337380157.570631
M799T135_POS	--	135.3535	798.56307	--	--	191951704.131296	188412556.488887	122647066.11404	121327700.337871	220029992.850203	222693130.059082	107834232.992804	117905538.315217	160492318.731627	129320955.442047	157955009.639864	120940921.105501	130096709.043853	137546194.108854	244582746.431012	92198465.2083769	150479155.202069	211608562.900297	106151809.878305	183500593.352176	139805448.381608	366356281.725372	97577275.6879488	288368836.599568	97801738.6477011	161555912.194855	100168604.400817	160181956.051156	120794765.842868	185477408.846433	181719387.813635	121869131.993846	188962685.720558	173971036.029518	203333801.084534	70454216.0070443	56010104.8914402	49777371.0313543	79496211.6337585	83144525.3805761	109408063.15655	156472770.732638	91717094.4581571	94934639.1087158
M261T52_1_POS	--	52.34575	261.12664	--	--	243809225.618227	220912014.780544	121080590.486554	103861628.273311	201511377.824883	183995421.776928	87207496.6210827	103431501.981335	33569330.9704087	1620879.28923084	690888.13878224	3330357.24092995	88523810.3912623	1107800.4456095	65895685.8700846	23285926.6593471	605971.269270426	79452982.8475142	13208208.8219749	41142509.6361242	171800284.355989	835682.392819626	30658453.2107852	1142623.42507574	32887104.5140529	1566370.16125595	137150086.749414	1784369.92043792	2813425.27050597	4572224.09863263	20171617.2601578	4681815.69932721	1203863.88564069	35969840.1456388	1780139.11406676	32751633.7937329	110435023.703088	143880663.356599	282774439.497585	80390487.3826522	2679690.46349335	551679.304578635	121518391.821656	133956951.130378
M415T57_POS	--	56.5391	415.21138	--	--	75684802.6333627	73424056.4971668	6605720.97978692	6900939.79470769	105815292.321196	8204920.1286968	119095677.360449	6862206.21274855	110009080.975035	191910335.919208	89752184.9251132	97869108.7734142	118173909.433661	125307888.161366	113948274.56325	124585371.94931	109522348.333169	101085019.20274	115694176.060912	7431222.80186522	89931315.6483096	95139795.2775581	83750413.5558877	108839487.404796	105103668.615166	110568386.461934	6071709.94564394	115718694.692946	123974017.791443	112785201.514183	94846967.6946511	118974958.182162	5075712.69611035	118660722.715308	179405748.915643	11744798.2651704	188270511.543829	233269450.001235	227398452.407693	125205803.408149	106426929.964826	108440977.760168	102441316.812848	101827168.250015
M510T173_POS	--	172.638	510.39042	--	--	41724616.9537796	43947199.4429556	47718960.903778	49770166.2728469	57428715.2674856	57093797.9086821	35680567.640791	36074113.3484117	33482009.1516979	36838700.2114169	44670182.439095	29813832.8523482	39707265.4402248	57609254.5475498	26961772.0726875	109623030.996206	47017311.8503791	28936477.9290577	57163796.2357916	145763476.04853	55642116.1460527	57396965.9455873	18648058.1853845	100802597.53154	73390197.0166187	36803901.914966	80162209.4172071	76147209.7633536	57287282.8333882	81213865.718538	49780167.6678983	37931132.7987662	44253356.4746048	65996193.8073041	55429567.6315053	92732681.6487885	26495748.808123	34605001.4609213	22347553.9511922	22942863.7334239	46221344.5903026	45047309.4751521	12187740.9538106	17220088.4478001
M135T23_POS	--	23.1045	135.08029	--	--	53701272.3396921	51532813.8143297	57551736.3606172	55478991.3784872	64779719.8414671	64349877.317632	54214174.1913314	52950827.0309959	55788930.153434	55548777.5464649	45789245.5057499	57591883.615056	64315267.2330893	56977767.6550242	52668268.0505261	55202927.3038895	59386123.6271787	68430564.6204167	59162874.4275249	57366386.7384486	57051155.8826775	67844858.2655519	47813566.5477908	46711968.4681366	59983124.2843519	49065273.6709007	60847733.3932732	53489467.7101642	61378319.0810392	56506221.3915407	49001106.1311007	59476239.2068588	42726263.2603865	58299157.3073676	64508846.2136563	64280593.2796752	76081078.833586	60059976.2245096	59617138.5182598	64469724.3247073	53671635.4741296	49736707.3124102	49628276.6775756	50303833.8178359
M363T276_POS	--	276.121	363.08971	--	--	358894905.966459	357146378.957035	5502648.26785009	4733657.98303393	7077983.14405474	10307573.195472	77385870.3418772	75954691.1148047	174805326.954848	27106093.4432061	4814303.59895652	146648958.825396	34176037.7261168	83457673.3038236	200358367.681417	19404326.5509025	59794144.9561664	99023750.6420264	10326171.1555164	86488504.4366934	8466157.9922496	23852894.8404738	159152274.878111	25509746.956331	91017217.4428747	112847078.311842	5054587.84813224	12397039.5624103	57906636.2862345	38390492.8625207	60418539.9751987	177279953.063107	72888672.9159535	65976318.1794173	108883722.877686	12824832.4890878	359529547.65603	266565846.338843	390482549.941179	194148350.028528	35698729.5174545	117764628.138106	194118164.809943	161829670.307716
M853T94_POS	--	93.8443	852.55207	--	--	482701650.066076	483487125.306914	898212756.654394	614253924.625115	362945273.2379	407633158.511422	162900955.772918	223816594.292724	260616045.776185	131991297.600203	287334384.338541	326702517.807153	956283165.752056	372709897.285068	362408913.121988	288848362.803296	614242485.665297	306128807.152141	734076710.970013	731277025.554553	674116331.511307	325907510.091563	315016878.930744	468009471.259068	449338229.096101	186349292.278743	977583462.179865	313593893.512641	410138534.516594	243037542.844346	405415258.576826	300982228.480682	412749127.373737	172467315.363189	301735677.808657	407683311.788131	93751501.017952	204078033.628959	336215072.014754	275323370.613323	287360952.043916	219298205.164605	126338015.375324	155085710.142433
M833T131_POS	--	131.437	832.54634	--	--	132251979.703975	135571230.843759	41369427.1707904	39416768.8974542	39394707.9590497	37923691.5555985	59694569.2212702	62556921.0343298	79168481.2762857	78678960.5743347	55176101.3314147	62568620.2078377	69634133.9800214	37381787.5902001	86051640.7513408	23450846.1661233	81273195.0978096	131995318.147721	56794767.5944978	93410679.5961815	40396846.4834179	47448711.5674564	55898104.682549	102818976.228729	52655203.4772253	85995797.628923	40652230.1393513	37235152.634693	48221740.4267302	97212135.4293015	89924205.2208571	71970725.4553518	104597663.613084	19744800.5112014	85371105.8060889	4609245.99585003	4690900.8524921	5000775.31829282	12016693.4988561	13940360.7611741	74952932.6396806	99693823.394149	22137555.3522366	21982859.5576748
M74T343_POS	--	342.624	74.00592	--	--	589265.599614211	59877671.6212524	2054051.04350415	2368367.71635854	139735730.286046	630961.457764566	1067317.31004369	1180665.43047383	2235322.86554082	1373490.4609709	1490223.90891797	555920.45082346	1986412.25927109	39127876.0278088	1397540.03260078	1975365.7123926	976930.669947381	603246.771919399	1787104.39579653	1699430.08047027	2412527.3647016	1006455.50126209	1240340.05515816	518598.523367209	1645134.11961102	1625025.46728066	1776306.28219214	1104332.15181595	2007617.77367146	1609501.96737858	1539275.13671305	1535964.95987672	1220590.42041339	1452967.49021085	1405638.99053604	1421441.89390444	1395839.71605159	1186769.7541716	664253.397448602	1448002.56435279	3177067.08484433	2104991.42730589	1181256.60659112	1357073.06676464
M296T360_POS	--	360.126	296.06589	--	--	50438258.9909754	50675109.5930036	206123917.149415	207696030.699854	168875359.510961	171364036.526132	178667762.548919	174540111.413311	97632306.6351998	159556519.208422	199316601.187002	41724220.0190178	158748752.529187	54262882.9262351	69615996.9486452	72172167.5332929	87282908.611729	58181415.2303855	108875218.089262	82018494.2143909	182669110.507181	118479402.68831	50623678.3853138	116500191.347773	97867861.5664189	68107342.9354676	246506712.365715	96409994.5313674	110508455.651917	104745292.111436	105001755.807044	70438518.0390674	175641134.882546	101928642.241284	61630382.1274883	101952379.721885	75154514.9079682	127880137.298478	37982441.4097191	76401978.8505605	111541036.052458	63899341.2534231	41823561.3747939	54419736.6999589
M365T385_POS	--	384.778	365.10543	--	--	324186556.562257	325601112.691879	38172854.1464515	40644398.8742926	67090965.1789092	71516056.0988416	142558983.572362	145738226.424533	50571770.1977879	110772964.7404	35299653.7512871	136130757.531986	225276833.139199	95125356.6557352	98187698.2177256	56849145.924329	268136017.656793	209603062.705508	123502125.543533	94170983.4162788	95672638.5785539	166458787.806289	215972370.250101	72626669.9437547	101096913.099854	53740393.7175709	73377947.1973438	57915928.5917471	83358351.3457648	83140639.4049745	208499920.420952	134629522.716857	177868405.925067	116582957.472257	72896456.5245799	53322895.5750448	234166410.362352	333873197.373593	212042487.630224	178034731.892687	166537028.335892	137198447.142604	88302468.0759297	134174576.03187
M147T376_POS	--	375.7675	147.07646	--	--	46792210.772033	47848552.3088016	48376988.0467031	46466687.6088744	32041390.196264	31072034.3667045	213081131.45447	213270179.093661	215977086.050935	174603988.583793	49979631.8373882	71175214.0508873	37973160.0339318	138953800.084292	81321848.5909504	29893590.5503897	46450594.766362	58327674.9247793	26856207.1222484	39113199.49288	51490736.7712018	36123943.1811232	76402154.1580597	36613509.5131178	48989922.0228769	36929547.8490699	54592048.1510169	154531844.677593	173462240.328883	258605814.577006	212241556.612913	55263859.4354147	212240475.10468	50618403.0451662	50024103.4559432	203687475.391985	127035882.969701	162727285.531384	68724321.722881	148967180.43174	271655292.920714	180912858.712268	273502617.134114	55083885.6503015
M146T374_POS	--	373.7065	146.11754	--	--	213569881.233974	226388319.974204	123067355.430744	122833170.001294	119813764.637962	116002728.16813	48899946.2051551	49839570.0506696	9072427.89187156	48935626.3436987	36024567.8686571	77977833.1177543	123108126.993505	583785.010395975	130415073.913608	511981.066401605	209663443.324186	224087538.510164	196176591.968853	139498395.645697	546580.557686966	122386992.530004	15438764.8168387	107594246.095521	25032584.675262	18238365.2625112	832380.877563199	42399663.6500379	44325537.5395635	30795373.9304899	28145413.153953	11472926.9578567	35150037.9319632	24965562.6531285	22949017.2266171	411299.608645325	26282956.1163562	69586995.2904091	50545440.2837776	20524665.7921916	30619192.576578	47580945.9808334	31155569.5987374	50672163.52281
M85T365_POS	--	365.279	85.02838	--	--	140574786.821281	143200722.426634	11786625.4309779	11673079.277148	11668720.1741677	11670625.4113971	65589058.4533269	62599940.7432266	81063125.9029001	19332851.1436829	15998316.9149784	112433535.188247	29985690.8471182	90106259.5989563	38005143.5778178	6523814.56755351	73230625.8276575	74082077.1795898	10638804.788348	53635690.3934521	11613687.7459257	18065499.3088064	92274299.8651707	18344821.0517164	82140053.7654834	66719318.1701511	12754665.4946323	25298587.8115466	46404466.6859378	55619979.4634607	64925047.3115523	102288895.071843	62019681.2918595	64359272.7092263	96833215.5388364	11410036.8387314	96192265.6138048	79082237.7879777	204554348.74322	84823645.2409173	44708316.7736929	70377715.5617693	83873460.5418725	135865060.340494
M325T425_POS	--	424.517	325.11293	--	--	149117474.376114	147439003.981146	1720382.01420095	1291451.16357783	2118030.06876711	2351543.47709687	34514832.0402099	35071164.8007593	78558262.5712618	6161764.60477103	1568703.09769236	127468234.577208	9455668.18269615	87965212.9149346	24886826.0037037	2510149.74524444	14316106.3996667	63233087.1673998	3214582.07549742	30968935.4970244	1251617.6505487	5757186.2199139	69786857.2733269	6105910.90846901	43007922.0255974	58453927.4277139	2033386.7081217	7907262.61253076	35628401.0857449	9711045.88949832	42460694.0109629	101039449.799124	19118865.0066669	23551804.1117364	41231761.7741787	3318427.81262238	71250636.3566837	58935835.321573	269767177.400287	73561335.5700356	20293923.3580643	71433650.0335131	143485637.774907	180922527.414876
M288T374_POS	--	373.812	288.22816	--	--	4970381.81435988	5161939.98768457	6795183.73725509	6832266.4749274	7051428.58185304	7269079.89427521	4032007.96073867	3839663.99808032	66278026.8081593	6562186.6407309	8337920.70736295	48730743.1458777	10008846.7343895	5656551.2076696	12312882.6106383	3126667.2107428	2739994.11024289	7005734.75590855	6642404.09685905	26627422.9753906	5218746.74237228	5380221.16486211	6009303.45120913	6340170.3093639	9138826.85280293	52153199.2565932	6760083.09151464	10464877.1859071	9061249.5325171	8911480.88818436	8526364.85136503	65499328.9589509	5078648.08017549	3850809.52123003	8645858.56679674	21639708.868273	37190330.0234618	5338147.96018064	64342447.9696722	52675942.9680251	8351258.04105178	7076015.33106534	50993146.920228	71075790.4387391
M797T135_POS	--	134.993	796.54728	--	--	122914722.487862	120781076.306659	86153629.4969483	84196199.8692946	85095142.5327974	85628079.4373161	60539058.6884689	61034138.8169672	82387189.4460733	83373732.492261	71967908.2130168	55563887.2540516	153473877.31989	65870551.7403726	154960456.679883	83354581.7885619	61012439.1685204	94823872.30445	80587402.8202805	185178518.067661	98657965.8242309	214103670.931646	41605865.719042	177661904.828223	55421018.0035655	77749131.1334195	85463291.1007922	78395681.1174969	68670202.0554624	80353524.6972955	102374791.969476	68078487.011042	114271306.391735	79041180.0038154	109575630.882944	21685824.8070027	23071954.6489474	19652607.7252046	37369476.9739899	31150458.3370906	52337721.1190546	55310716.4971704	38302292.5054999	32393249.2997392
M621T169_POS	--	168.5765	621.48736	--	--	18431324.9141972	18949114.3268498	20645690.0232887	19794710.9376451	11216350.2803092	10791458.5036	6258167.75029911	7442121.66174063	11143849.0578442	11127220.0096862	7763734.64499556	6353074.4623292	80937432.7445903	25294979.0371089	26062898.9704295	14448579.0306096	8031854.6161967	8258549.81504378	62445568.9387272	34860211.6452805	14384446.0089109	10628226.7829666	7649563.38408226	12555771.9709417	11506652.7399351	18697525.0096656	11876198.3941946	4340483.35241769	12663119.8684899	4275641.43491238	8671737.18754167	17825936.6919097	13738252.6115547	4397992.2237249	5177289.41263068	6675741.08648201	16513249.5149238	16041644.4388005	16894438.234422	21562131.939669	20225984.453499	9777979.87023014	26836824.715243	6359371.13427798
M108T64_POS	--	64.0207	108.05557	--	--	306110434.825584	335289553.177313	263507555.029192	237953967.57561	420077608.498316	327287804.09844	389595103.78719	402634188.943814	358762703.120434	264715448.618047	345084658.423073	317205012.689827	221940666.946113	249635280.850195	186300373.174141	148904784.910768	117978917.950442	222195677.431647	168480144.519524	249436208.241847	278383544.697164	253419019.31513	117715849.18096	195671135.157772	88726223.932583	359691711.41409	142059106.928929	307571257.214501	332263911.618904	366247857.934827	436926946.357258	457330824.25197	320241513.579106	344976432.318854	322676740.70615	435795333.220357	204690636.377332	339160309.1011	235637421.11078	402783583.492756	332301449.539338	285114121.317765	263479038.304036	299409919.763786
M589T382_POS	--	382.149	589.35557	--	--	25783264.817153	25136991.1629499	64760592.2990603	65403290.378317	61925932.6094531	62311746.1417615	18201604.1391634	18644611.2845462	30165655.41689	25206403.0913186	47941885.6219769	33551359.4385641	25749309.7619116	8307826.23237349	21824234.0934467	7830347.9659742	24609062.2129416	32764071.3849175	33171063.8752121	58269494.6651608	53698495.288044	35196798.4292718	19517057.2422135	82420714.5655018	28832320.995027	22813030.4015915	56540952.3007258	43034320.0091169	33583916.7814538	41434666.8984596	31055096.5329001	31179252.9637086	31751674.5501207	22365505.942214	28121116.4812907	26235369.949841	14487019.0238157	24691947.5588268	38075768.8428646	14718624.3513693	25085120.8982387	55567329.8704473	16925753.4933567	25624101.6324282
M566T163_POS	--	162.838	566.32204	--	--	41819370.1129532	40272097.8093974	24248271.7564748	22353492.0195623	33421016.0215605	33682023.6075356	52497113.1196142	53968857.5613469	35794290.3321988	29396849.3957343	22543679.5472095	47227572.9646768	20255310.0375941	16973651.9921813	16321452.0365153	7711551.29668971	36610635.0586003	47864093.1312891	19821196.4204317	20610705.7002159	37475372.5248312	25916255.2350703	59572709.766128	35094499.9933567	29954767.6111775	17068040.068828	24902057.091552	29546541.9430766	28297504.7775023	42970200.8942556	45939229.853356	38347050.8594594	33036467.5622036	34103794.1207415	27885654.1407288	16199928.8378748	26306384.2405221	31934524.8569601	61080270.248825	32422430.3269285	38197725.5194388	44900613.0001276	36641298.6164788	59052811.6557084
M487T425_POS	--	424.577	487.16568	--	--	96023803.9624047	98161445.859326	949263.758418658	945495.536993906	1186302.63009519	1514340.32077969	18196728.3766499	18502828.0459491	51243243.5988896	3489617.23974489	1063933.03587905	82220662.8708154	5573822.96934763	56667382.0535921	15784004.7540882	1430111.67062604	8777176.21219671	40783462.3546216	1823599.36967695	18879825.8721832	579740.104901746	3767263.94826547	44888234.9038318	3953919.15793469	26846762.9986673	38926686.5897161	874905.217045556	5117831.86897584	22438554.1746263	5848700.70662338	24742470.9891608	65864182.8280633	13298440.6930348	15330769.9366898	26347977.1213433	2012661.44684343	45810983.0851104	38742794.6176532	173581507.544684	53629331.6115085	12907153.9210748	41303761.8793322	95574609.8714615	107631581.282057
M85T471_POS	--	471.4035	85.02842	--	--	129935814.437597	101832278.838691	3879607.25345915	3660676.8929969	6219058.70634911	6457802.12575474	42857517.0988851	42453247.6861873	42768841.9171135	31173437.4987891	2324839.3343903	57708418.948911	37969967.5089394	69163787.7187854	41360644.0451615	9475107.82033221	39819494.4071577	53787857.0990738	18470661.5951393	41384591.2915495	6686410.04660527	34063855.4133677	69222711.4931382	15909959.1626672	57343695.6533763	60527493.3223298	4377540.68222892	23887710.9415123	28064356.4256866	27148001.221419	70360622.9880717	53534094.2159128	47432435.4429571	41658551.6907676	41503002.5783729	11591282.9897649	70752464.4151333	96179795.3994902	100945934.029521	66330936.726723	60827717.1854287	51431435.9606037	89722238.7046484	62026248.1204844
M130T263_POS	--	262.611	130.12266	--	--	1570609.83752794	1425030.83024606	2751062.59837954	2039985.85606949	2333772.83348321	3552955.7196168	1872777.66328663	2358235.5740158	2344284.78975239	1852902.606763	3375453.86453139	1632131.26287354	1521933.4167863	2096648.90827501	3187924.87543645	2630091.90438044	1893874.05681895	1638106.79313617	2547389.94083606	1360707.6585203	2563264.98438636	2420620.88419407	1359966.31943417	1876244.69089208	2170439.85117438	2494229.64700868	2386419.77590243	3021337.43612256	1558211.54097677	1594300.90986322	2093920.83150083	2183906.53415151	1502191.9740734	1815830.61503752	1369482.86247834	3623966.10338342	1521307.37665375	130620512.032152	471566.613811776	181104365.837728	238933474.656641	1392204.34255182	891685.514901018	201865831.505427
M846T486_POS	--	485.864	846.30771	--	--	47064545.4602557	47924948.9867929	10201164.0799739	143434.040022862	15265360.2583104	15889956.5811507	12842955.9275117	13190063.6508327	23235967.5444009	4977864.70680307	315781.141613826	32832296.7685402	5455623.50686872	29237343.8123905	13073429.8310832	963249.43276364	6963213.47352309	19974985.7695719	1693658.21055313	16648830.5090535	88317.2433732462	3438220.996178	28479803.529138	1887563.79546725	24342765.3427029	13348604.424878	10647171.5438991	3842873.87972906	8523670.57024244	5245417.12444899	21412762.8718606	29863697.0526326	10005008.2679591	10457802.6948423	16284464.8599484	1395867.98195144	33247771.9391917	33567120.5520476	44226875.2082074	32762839.5597692	13306261.5505637	20793314.7342761	18740141.4143272	39462839.8336526
M188T309_POS	--	309.293	188.12818	--	--	23717853.1085254	24136064.527129	15174496.3802759	14246898.6415283	17911801.573122	17706921.5271959	40715668.5503381	39868666.6405858	2183470.85963268	10112431.2229872	17207199.557249	22484237.799482	12157323.0163763	16411959.5286755	4978346.49030863	3315567.83746574	23139623.2749383	15204885.997043	7625904.55869839	2054223.2282145	14293738.8772052	24461221.8668321	64568235.8072792	12398991.1927243	5292748.77101542	11162335.0767975	14557648.9548048	9044328.50976644	8206926.01417289	5652755.40514594	8511108.45388129	19480069.536042	21435636.9471306	4927025.06290608	3083890.12582185	15831512.4646591	21338019.1517844	30907625.4588125	4985294.47517193	29662854.3984574	13340846.8146278	6083247.09865598	26428362.6242012	35431660.439731
M288T91_POS	--	90.8655	288.12287	--	--	32664296.4747995	30892051.5631479	23947283.3566996	31302304.8807839	15160802.5741856	25025112.2422673	36158861.3853901	42544941.4173066	43306698.4855379	33648031.9441799	16464446.9907871	38804582.2187547	35718862.9146106	26231041.3667328	28111136.1745305	34073516.1568559	25382437.7013588	32486452.4745504	37121422.7909072	30355797.1423898	29165347.9284128	35069863.8923873	29820245.5268896	26996988.5031614	40060105.0005167	31100543.386731	33145905.2623189	20593831.2984204	20845234.9024439	6179051.52205818	33409319.1728007	36004808.1269412	44443233.676676	34142731.0699942	32712850.0571379	28620987.9183286	40251143.1399203	53629260.8866822	31508473.544649	39064965.7254558	42921160.8027152	37947369.5628242	24423836.3880981	38637505.9760922
M387T39_POS	--	38.77045	387.22369	--	--	52181965.6539743	52335042.4276232	5798937.51176743	7081802.73863716	2116978.43823404	60914812.9532354	9395676.6998835	9547642.09287553	64991494.3077802	12865783.1196546	8146148.00017771	4279861.30395072	5518243.88381742	63760515.3835494	1275610.40470747	81856671.2963269	2120242.86505188	6712350.42917965	63189285.3097083	7386472.80966851	5721601.08508802	55734692.2096976	3301109.97500347	3275237.81666309	6159705.38165382	5192561.37103852	10481259.616873	12209187.2610844	9197697.13501149	7294609.12005905	9492487.25740362	4893751.74878621	7909189.89386054	5862661.23898245	3023330.41651153	17941904.1111213	1115949.55745774	70961263.2663866	4323473.44763107	5874169.65912379	11464209.7125663	5660211.74684747	60017404.914946	5326867.07227108
M557T134_POS	--	134.228	557.28692	--	--	4683952.72733556	3816412.70301452	23691289.9052792	21626216.3440667	8963279.30508202	9414639.8562599	3525393.16173703	3572079.22597577	5267139.14984441	1487523.20405114	4592733.94540494	6232367.4152091	31347108.0241648	2901488.43908067	4369539.00369239	7451834.99205909	20631272.2684604	23822463.1935911	39062074.2304249	36996281.9923851	19119412.5011619	11904783.1951261	11223428.3384179	9427523.86124443	11039683.3479456	8268384.77384555	43658406.3364461	5779142.24223549	5875265.86555118	1542756.96393904	3050444.62772296	1862319.46309395	7393666.47104506	3890433.16555152	5417079.79106578	3110793.80795305	677568.611214915	2485070.33029612	1160856.03587393	862500.107594452	10914505.5964531	3291537.90021055	4846218.46351104	1877083.45501559
M97T365_POS	--	364.96	97.02837	--	--	53474694.7908011	52857757.9852023	1071359.96420213	936986.667920913	1477276.19400152	1414397.97425998	11047085.3939822	11421028.9288173	28508524.4287433	5504101.85451829	662325.960208588	48546676.4550841	6615601.02860908	37469676.761868	14958303.5810273	1377610.19163136	9180589.94254298	27713295.2416296	1923318.81186663	19094505.0974722	1362736.8770106	3848429.72006389	30636167.8659478	3663538.04684627	27559650.3528782	23171454.1593824	1205262.20643408	5614950.45908807	12997728.496847	11328159.4789041	27631186.4803886	37510390.9812012	11045438.2828803	12399837.0297978	21426980.1341658	1774440.68043033	35880017.2897191	29243126.1172504	79516724.590622	29365781.648168	11519431.48848	21928649.092599	31329986.2945365	48532187.7951518
M92T107_1_POS	--	107.244	92.28565	--	--	123717355.815771	36822630.6367235	156020658.217365	157499208.816734	170085662.779839	106973886.203265	62231100.8702244	94947123.0329074	27503118.6647265	35168806.5517989	36429084.2497825	132300197.193703	116061933.283232	38057446.2903842	89124405.4833288	42518407.4731613	44246515.5020229	104770212.777281	92956226.5137908	91022904.5508219	117077289.15477	49409013.5460367	38510195.7067275	55057633.4426618	133745807.434427	123663845.784755	146027434.615096	37357168.2284469	88779414.7664489	106177955.719847	121600158.077967	131035961.567995	110520145.723508	104422659.64155	135904429.132524	90587268.5439611	114077125.183151	171926740.991903	200954697.511074	108403137.954541	213746666.328425	160795750.732621	180756629.273144	119030124.635978
M286T310_POS	--	309.885	286.17621	--	--	10221049.2822855	10161583.5894453	7646916.37576637	7624824.33780105	6248510.183663	6462547.180524	4787240.08935591	5123835.41273512	2065759.35161608	2446196.96037408	1531246.66257624	2267147.42477424	9010267.18280801	6801111.91915391	4419346.3030027	11720615.7347826	20472722.0774945	16377482.723782	5760269.32320395	4290465.04418821	14038288.970321	14393538.3378956	3156065.93288937	5282696.77522448	3861076.50839256	3065630.71019279	18141474.485022	3114351.17435282	6415845.84794702	2996951.45261269	2394709.02988827	2624873.61004672	3579126.28235973	2180122.57522451	1909744.6710617	7117941.32123107	25578026.0848036	25273842.1644703	14998253.3598084	18347985.5426192	47157973.2174968	12333859.776032	6952266.22452035	31210413.6111595
M180T126_POS	--	125.6875	180.08786	--	--	26703690.3190385	29685178.2592741	43664022.1466883	44087918.7146216	534876.210417907	576540.824346217	24686977.6279488	25594003.440714	21443053.0598369	40749910.1646272	30388311.8199062	29885163.6752713	38012206.8603936	42325867.7566664	11856646.620656	1181385.56164284	31337905.6661022	26664156.6273212	29888547.0147538	21106202.352112	37810951.4802926	20410969.7131939	1561955.02599782	19159434.6305516	32176149.8352347	16077377.1665604	78550740.70962	25001279.2020458	18830698.1209551	20323380.9675671	25283094.900482	2710994.31108743	20492111.6944774	19296804.0301678	2877964.53814094	18720298.4933737	1383729.62089531	1011403.28995554	20605884.9671587	2093853.80072736	38511865.0273388	16589957.9453397	8537261.94882695	17929740.9916168
M92T110_1_POS	--	109.9875	92.06163	--	--	72006678.2345564	171570779.464826	83285030.2718123	240193638.328808	149262486.280987	144153834.125024	34906111.6837756	26898095.4886858	90460388.3115909	23092745.7767707	26504143.5164862	31340549.88683	124523531.496209	66384184.2857488	91533591.7315315	68843291.0714683	23434548.7731952	7100886.92530076	142007178.879385	48432474.0714596	169388095.984884	63183909.0404394	30273529.9098356	23363552.5949672	92840486.1794114	34085360.3762093	236317303.257956	19984558.6275454	31928783.8420247	22435971.6220845	30607478.102023	37153061.7438259	37013871.5833735	19436420.9595356	34577519.0399305	14565674.1640632	57641907.4587109	94929171.6704907	100950290.246677	83893631.5986205	137702075.362463	41036548.4651787	98158184.4471603	22790757.7660037
M204T492_POS	--	491.887	204.15344	--	--	81400537.7563701	85550519.938866	140694203.850356	254762672.963889	214239941.550627	240262143.008323	131089789.102808	309547028.288514	280153092.216172	229191466.692058	125730747.691645	125211191.738262	216574884.649087	365276629.133098	77466362.199172	44652311.4224934	101052567.663995	194284605.299502	181472583.860071	129177555.486011	109862669.402471	149174998.150897	95063731.2161764	109884608.88354	318480732.787793	223520438.465109	103191944.246881	231853689.960296	256510765.004572	263160258.525258	283577984.810215	306355018.265538	258891483.02764	239597140.740701	264682960.372394	180301842.125303	67855463.0278894	15814625.0745821	56840484.3381912	130894454.628781	220729117.360394	283119813.28849	285200674.282971	96566437.9015037
M187T22_POS	--	22.4458	187.14803	--	--	25030263.2323128	27253114.5550536	15486249.4672962	16843182.4823823	46598550.4989512	56824389.9417141	4253944.03557707	5027001.74521014	4741547.48070473	6732318.40138733	8206774.07566842	7567421.44197884	49248344.7774561	8643161.27476676	5507842.81117342	20716027.9006825	20708976.1689474	16876632.7456699	13240737.6369885	17896426.3055547	46377522.1509577	20832290.5494031	8049851.29130974	8414663.77483752	4084736.613682	4412546.37272913	27862755.9588072	8312375.27350054	7094791.7508152	7856658.71123792	5118479.32112275	6909358.4836535	8012371.57050402	7100034.0819177	5334321.87649319	6395666.0939506	5402504.44052853	6577779.59170013	4395781.84029196	6464291.35012222	6623202.66734668	4810198.4443936	4109068.33421743	2072411.01147055
M152T207_POS	--	206.788	152.05668	--	--	10319323.5155395	5474086.41576143	13112605.0974806	12707880.5174658	64256489.9097169	66712735.6573052	9163793.05210645	9783156.55773736	2358237.35652093	15469379.6421946	30265067.0480978	15347052.6289027	11858680.8195279	14839022.5816184	6782392.3452113	16237101.2217371	130418.609229926	10121000.1837296	12427020.6505264	10831447.4388706	197715.041738665	13406465.5171346	9021110.51137098	19108126.5083138	19241347.2259161	13117078.4059415	18975355.1185707	17645244.8058929	9080290.96133376	16022931.5941068	8235178.14989819	10630955.0240309	9392663.68913445	14267856.9776412	16531301.1335511	20838008.8094961	5863924.26456106	5653546.96405906	8670559.8704656	4533033.11991528	11826469.0045838	9033827.46521441	16281994.0673629	3796517.85941947
M295T42_POS	--	41.9847	295.2266	--	--	3608385.48781854	3125595.09176858	56665713.5357485	54827614.7778346	3453138.52219051	2670953.09678417	7110486.63394118	7650465.92264045	22139096.949627	8601721.28031383	24762294.0584409	4556013.12228711	32517683.7301811	28042761.5998141	3205248.59160434	21443435.5593404	2828478.968072	2781608.03850203	6536165.16056939	4164935.33691012	5296313.41156673	3076391.70397335	44272520.0814983	3481530.96447518	3505208.80081323	3971863.33524926	51008052.931712	2228738.90073	9490091.40384128	2458834.87432759	3402571.80754961	47876369.1980423	6691845.21728472	5466764.95528106	6632560.35039553	8820562.18647982	12832013.5293358	3691145.22698741	2575860.10274349	3017156.89862424	2757161.87452815	4615813.15157263	23250171.3596142	14613277.6299481
M698T160_POS	--	159.627	697.52455	--	--	8231898.00027593	7157022.52172679	14232533.4945505	14608698.9916839	22618491.8442047	19807759.7983253	7241723.52742388	6769263.99488152	9191782.93051465	16416645.7757893	17459169.3427062	5244171.76508348	5511643.99316795	38436465.4771951	7890323.67235091	4688697.06216923	16602574.189823	11114796.6311018	15088243.5749482	10144471.8833614	20883808.2837726	22702869.0121285	7854729.40701759	14480389.3358533	8153706.9301523	13282779.6721971	9064361.18669792	5738701.63426161	12300193.4867638	9865952.35554185	9897471.61518211	10712552.5476337	5491891.42991364	10089694.3845952	19127086.9934817	21253461.7062896	4738015.57671929	4216899.71181301	2254403.78784717	7262121.81735098	7733884.22685243	7731692.9364905	5853978.49576727	4181606.45557059
M989T443_POS	--	442.748	989.42108	--	--	7584132.08763179	38139.8060894432	7203788.67911387	4978887.76512593	6421478.03733113	4369032.75658372	2068906.2419835	1796191.9655445	1702286.92208843	11282457.5423487	8084542.94420227	20042024.8283769	86519.3252874642	37403636.0923353	234472.063804941	148088.30396701	185305.499224601	1486695.10290786	59958.8203341231	1995599.14846537	5010631.24313709	10712060.9158054	7110235.95169365	13435924.8092151	13469401.0242242	24718879.4707124	4978887.76512593	8475765.13717403	14325768.0852699	17939877.1808545	23435518.7919996	12293407.5046132	7401325.65572673	7053763.21640883	18812807.8288525	10823542.5291374	56744.3738800339	4085826.51582132	242763.482353997	935342.264788542	9559218.34071634	16807778.2243675	2689921.7546517	2433829.77429196
M364T265_POS	--	265.057	364.09317	--	--	42569935.3355311	42330437.6852524	207810.995752324	390487.90021842	336481.542879091	1347027.89783121	7035416.01643677	6138284.446818	24712840.013614	2944121.00766082	475455.568147208	53934514.7939861	14301256.3465955	12628923.8848019	9094409.96451285	3397980.27638182	6875227.81213175	16546352.0273219	523986.367638377	19429761.9232837	320613.157206056	4405897.86071119	20977643.5676954	4494162.52352476	10750574.8123238	9401505.00083671	182810.633690253	5387312.59084993	4833077.93829265	3560901.28241005	8801204.62276578	23536377.2003161	6306052.6100282	5862446.19694948	9470802.58316936	2346785.04647576	127314102.497889	26075485.9640671	34082702.5504313	19854817.0742193	7759467.37891042	12076396.7702	10615337.4475057	19997690.9997486
M414T274_POS	--	274.126	413.99801	--	--	113695624.439741	112201255.397449	31354228.5833115	27305731.2158559	33899013.9926309	33099154.9278433	54825313.4452407	57794452.4581814	53708483.0476309	32965670.1002598	19688389.2435898	71575380.5605124	63364291.1047709	39524196.0750025	48824101.2776324	33773546.2942266	75134127.2926971	72539344.4105043	30200174.504688	48515853.5438002	34449479.8885258	52155664.6143352	80066828.6804436	35266388.2378697	63276290.5197676	41253052.9391059	40784912.1177651	51773434.8339135	43779959.3566847	48607114.9770329	71189579.0179287	62004122.057708	66622781.6252702	73323553.44217	54045895.3016097	19738546.47338	67846165.3348377	99182563.8333894	33636428.9562173	57562641.8451988	48531480.5318791	57420981.4718421	48493325.1323888	80540901.7326345
M990T443_1_POS	--	442.7505	989.92252	--	--	48613.43708497	5828129.65834159	6942925.76938502	4790945.78311592	48551.7988400336	3814745.92171714	1890315.63293022	2031568.26013767	1644282.56370728	11308000.8465706	7072778.43013717	18440818.9691279	216358.929708711	34462751.1143465	173855.823204477	49684.0125624721	132426.33367147	1460520.23469323	74088.644972733	2345361.49186748	4803588.54499964	10418015.3221017	6427375.48250185	13128238.8473233	12688808.6840786	23770021.2078047	4790945.78311592	8212492.81966027	13513700.1800426	17192159.4869113	21699117.6427673	11992316.7255583	7158689.00755905	6916390.07717723	17833722.675026	10052859.2440053	6927564.59298548	32476.3020495023	166279.674531372	1347064.435026	8721819.74219976	16386537.5209627	2904412.70321665	2159168.52132277
M148T269_POS	--	269.068	148.00386	--	--	59571220.063792	58997660.5842993	25649819.7306112	21359842.3924707	28947097.9696297	28131664.4880027	34256123.6637374	34848864.8635153	23701867.2327739	27356732.6831239	25393685.3192547	41378139.2102209	31945413.6695952	25363913.0771438	30903020.8843635	17376890.6947887	40323347.3887628	39328035.6201283	25888841.6509011	27792945.8156206	25297383.9026908	32137023.5440215	41366672.4318092	28522838.3624262	36897524.3567031	29815196.0800076	24981850.5219505	34875646.0069403	31341591.3065642	32663771.1767255	35879547.2226849	35091898.0016952	39813670.3050349	34466404.4008849	31469903.0254051	26910177.9810899	33644050.1662292	49738347.7734389	49499603.2030748	31506647.4058451	34743775.2237214	38118568.8026571	25119322.8065862	44349242.1154438
M109T425_POS	--	425.388	109.02839	--	--	57926532.9726557	57252032.2803193	1780228.61392402	1403409.21291921	1763793.81844032	2021979.60898281	12092769.06755	12373947.0472987	27530715.7643056	3251361.96047337	1166013.02051387	44310832.3876149	5938492.83703052	39565034.5537605	12714522.439454	2275678.60262206	11849456.3084669	25656565.9815008	9433866.82383395	12309118.7264464	2321447.35684017	7786396.21268973	31061078.303201	4153344.16263523	16502616.6637385	20103689.4325674	3665829.95035983	4651752.43467214	13617806.4474993	8522809.26130659	15447559.1024275	37230942.9538619	8339572.02249357	12778232.335747	16949583.1339285	9551998.65462911	26431183.5114466	35638554.9403667	91639950.080312	28843786.5005233	8744956.59129697	24505926.9704783	51814614.8052433	57355491.590004
M85T493_POS	--	493.4625	85.02838	--	--	16877126.9818825	15482258.7273804	600389.201082348	307249.538166938	589308.906661708	666423.878382916	3975329.91665276	4885669.73634438	28817466.6920007	5474829.07870738	197104.496779448	41354049.0010217	7039855.88279532	7721526.60637823	5615711.2951478	630806.304897994	3268216.20747375	8300174.36975437	925890.003980879	6500945.80097748	816867.597618374	5121854.14181761	9264665.08492772	3437687.0817072	7823453.60573697	6222418.19034965	260847.992177071	4382107.93155055	3441912.3755998	5775401.34934915	6283082.35181104	35549247.0242524	4197041.06149718	4263997.18367226	6456870.45398467	730776.758396745	39699016.9211472	10849101.1749821	64692116.480304	10362455.5823135	4912069.05188202	8505059.37311246	30577855.4475837	49951524.6424548
M759T126_2_POS	--	125.929	758.6522	--	--	3567859.86731655	15120893.0909059	267735.967964881	2166006.01377578	12535953.9117262	13081375.5739594	16897759.5142528	11114473.1872	34458795.7979155	26415478.8155081	19447686.0474007	17973389.466156	3555305.22082542	13320978.3759262	1617536.50565767	6843290.88497462	12058459.1389196	3368365.81662916	10937306.397055	8789309.66876582	6567451.95300898	13102000.7628728	5259225.68483574	2825188.31857199	4581864.06623964	15940883.8961251	2723961.20094672	11820693.9038003	31014987.7718395	8255323.23504171	11975195.9076058	16302653.1916079	5609189.58170353	13836850.9486484	4448206.92817241	7805637.38237747	48952497.1318226	28065591.1568724	28630845.3890492	34357023.588704	8840584.90973828	32832329.6233246	40549512.1419496	10200254.133519
M670T18_2_POS	--	18.4853	670.46756	--	--	5847557.45386959	6520008.93413408	9249097.78011363	8438311.30985127	8973289.41456727	9486084.53482292	7451935.6365773	7368780.96057762	9643212.080308	6090534.7307045	9309430.052513	5230239.45723564	8103264.73506156	12648726.9432337	9167420.49486582	6791167.93446452	9760896.42431363	9286964.12735854	7062656.87314752	8465530.68277577	7827674.84982497	10170355.1855686	9322610.91038475	11520445.3932353	9446719.43396512	10483499.0033953	8773093.86233705	8199885.42662675	7858358.75561064	8596606.84118907	8245635.44354357	6879680.91301375	7837177.30036791	6567722.89219805	11317329.6532106	10971244.1530937	11775580.1990967	13498830.1834888	12931549.1350655	10418943.6141501	6653719.07928376	8862348.31693128	8905257.04739731	6473751.26564611
M301T52_POS	--	52.3972	301.11905	--	--	60946090.5770552	63210003.2090427	28739156.5258649	33549158.9812278	45474092.2638553	46172387.5482307	13767537.9071507	15150264.7241845	8623355.93810974	1193559.66279277	8824605.58983185	1319931.8739703	33796808.2689543	6687931.06584657	32579046.1605613	13793238.6249725	6022554.10942809	21797441.9269085	13245658.29797	12289592.8404391	48562050.2663154	1999542.41319881	9097945.28308538	1658837.88718648	14296286.6433427	9328941.02398508	40639599.5784209	901617.618235646	8425808.71905154	706663.424959465	3389779.62198128	2425717.28617603	8722266.8118615	18194901.6080172	8455155.86832494	11633183.7575572	31869558.7793513	35223661.7621578	80412987.0159185	19932378.6609494	9995935.00850968	9571482.10490006	25686571.5049336	49574542.9061417
M243T484_1_POS	--	483.848	242.64192	--	--	23453583.4663943	24320497.4628577	30252400.3546624	30961921.3486326	35645538.3410399	35380901.3314455	37775947.6044596	37409276.0967662	21042020.4589151	26403235.3700804	33099366.3645125	34479905.9751388	30512041.5624725	28859186.3480483	23800774.2093079	19298771.437989	34346145.3747846	31580625.2521587	24811967.6219606	28769141.4923081	33770983.7751716	27630038.6612457	30844288.2667573	41568269.7034075	19758445.634244	30076381.7844008	31788815.9470769	39112385.959696	30314327.7853315	39254180.3795895	25478830.2405432	23432446.0262478	29592449.5239811	31777967.7957239	27165577.349965	27274004.430879	21967177.1532399	21673029.5795044	15524203.5812278	29665991.4076943	37418836.841013	31249512.1283392	32339037.776468	18379512.8646226
M687T399_POS	--	399.339	687.19571	--	--	54867598.3441332	55510195.8297719	286199.357839836	158885.645735573	553641.495893991	538075.708552025	9108238.01853427	9138459.58311488	13258253.1055523	1605371.65977751	192290.002204343	21257072.6564252	4133325.65624397	8158449.72162874	7087491.67093968	984996.918281312	4520704.15429794	17691720.9807784	1072226.71682832	4687749.1890251	544211.562227698	2418209.73952646	18701972.4344094	2102703.46418889	5000176.19229103	13465124.8877387	170344.635493817	776063.279797986	6065409.46241728	1623352.40230773	5733204.97771549	32559106.2150164	6797687.44883676	4309647.21437513	5208609.27299774	534591.367221918	20665901.6623018	14867788.1040244	63465897.77964	19416653.8506012	2856636.19435132	15847645.9049366	62265100.7861812	31056093.228715
M1009T424_POS	--	423.826	1009.3452	--	--	24990519.9900851	25630472.5663295	5453957.25286185	4683802.36283666	5867904.52315908	4477320.88001756	1131934.58626053	924977.529904747	9033860.333043	5417361.35089404	14616101.1607035	19984228.3485357	62873.0226855696	17932956.6995923	1106714.48417523	68820.4144641985	57963.5237438183	6456357.19688725	179060.585177537	920630.009378024	44865.087304102	69321.0263075545	6410160.67617099	5041916.85772135	2748286.46318128	5812820.34193444	4683802.36283666	5812712.60052663	2099521.28148695	7656122.55611527	860134.97955239	14060739.2724042	361501.069544972	745401.600016075	2481652.74715161	4247120.25817479	7520339.83319607	4722191.85137588	69750194.9497543	8418438.08353895	13652075.1498808	5952933.51608343	27108548.0357734	30914182.2742056
M783T123_1_POS	--	123.315	782.65576	--	--	6281407.84662366	5782994.05572375	14867051.0246308	18402599.731318	6729634.71127153	15436219.3959985	38642907.0923916	20051114.1262163	30122105.923811	25488496.87018	14175414.9248524	37186380.5130633	13071762.3959207	22010799.233301	2990711.34830209	11543924.6278343	22627762.7895696	4798197.85790299	19647362.3571586	12368373.7284201	5969857.76825879	23086871.4166631	16572278.1986952	18576192.5828643	9966480.46741872	22397098.4966113	9628493.94186151	18759616.6806276	26776253.6808806	28622147.1561786	21679667.4928991	22350479.361325	15098735.906511	19614116.1717868	11601673.9531298	9815415.79617525	50449000.3195456	10139651.1374172	37464381.8786663	15863244.4015664	15834265.9414146	36397955.9449524	35083809.1472006	29498072.8558139
M188T37_POS	--	37.3548	188.07119	--	--	39904288.9456206	37590928.9639236	13818370.3615134	14381147.8675046	29057155.3818308	26070821.4438385	21020529.2159772	22339887.9960353	13360440.101637	14932120.002809	20411843.5883964	32809181.6496982	53223826.6717713	23428063.6374874	11210023.4275062	9325191.02082051	17950686.2068883	41485344.5529818	11262868.316938	18805599.4538039	13109177.053949	7924855.33427599	18396614.8868453	18038809.903661	14999812.4363064	8933002.38979819	15714339.9707022	14497752.9549065	41621140.4395964	14937959.0006029	30205478.4823997	16446193.6841343	17586326.5822399	6774456.18807947	22815511.5948641	10238163.3919989	15080299.2705111	36558631.3776264	59695121.3073961	50378990.5300894	52975414.5441471	27126553.392289	24093784.1402952	36251741.1041088
M375T27_1_POS	--	26.69915	375.25045	--	--	11522582.5875477	12735039.6847987	6398548.81991037	6021368.67400232	8771407.17489993	8261041.87545558	12161022.0688673	12049076.0824415	14835036.6855735	11479033.83146	9479299.80529298	11374980.1775844	6079238.5829771	9844339.95199911	16134845.0179974	4747552.53113226	15952206.0800394	12801657.6557195	10065453.4984815	7341204.61226131	5101139.83161167	5139649.49891386	8280901.67671241	12936636.7825918	17483084.836327	14303443.8895848	12791939.3839317	4182110.11304575	14960286.6795675	10431777.0540094	11326684.1682181	9382617.85715081	18363606.7013483	14040029.4650181	11933588.5088893	7697987.21078095	10736646.8248279	12400416.757939	62009232.4410977	11483311.9548947	22601465.5416064	14150813.197053	11704138.8782618	20395039.2145709
M145T365_POS	--	365.247	145.04951	--	--	35926947.9401011	32706502.4162348	951557.241396689	820103.597104696	1051036.82541759	1142286.9513632	6295136.97744592	6780698.40652845	16682330.6751416	3649563.21209888	413639.161175611	28932695.3890522	3622591.66812879	20078649.0650133	8087095.37049355	476715.735080431	5699010.17356075	15795602.5830316	1046594.35852985	11144410.566412	741847.081564981	2174685.38879608	19260403.9604141	3300266.68754171	18029223.2869767	12897458.3004158	1022434.15770602	3531371.8042192	6820315.44661676	4766561.18869471	10352178.5064273	20931675.3363449	6024110.18285087	7086620.35485816	11857076.7530746	1037504.65164398	21297694.6620067	20014745.7322844	47792540.9533603	19477211.2738066	6525931.40388694	13281247.4225293	16796408.4635942	28424595.8042765
M151T132_POS	--	131.7835	151.06136	--	--	17823624.0978313	16946308.5689855	23079795.4855272	21391607.968323	51598581.8546046	51497480.7547874	15749698.2855487	16155202.8165818	11531399.4772104	12443661.0333732	12761871.6228749	11956524.0450691	30178481.482889	8481936.16619173	8096430.53927492	24057186.8612018	16136046.3937553	12613888.7611595	24296581.5883293	16457850.0741559	27905659.7232056	20102132.4254805	44144856.0860267	8211803.41144232	12247070.5150303	3664415.77190111	38330387.2035344	14963588.5359763	15972278.1431807	19496202.0543591	18236530.9986639	28017590.5604795	12287351.4863162	9434105.25441744	32810733.4478926	17982552.0020609	13574828.6231577	34316228.4416075	12673189.7806936	16220453.7510251	17984789.5953537	17742769.0272867	3684367.51934233	17205293.7247566
M505T425_1_POS	--	424.9565	505.17621	--	--	49963415.8277112	48845398.1694945	926257.082204421	790209.917700181	1409019.61667165	1519591.63428634	9790336.42346022	9855100.82189381	21422885.8138284	2320383.40491008	795529.631905466	37108023.2765832	3341655.18685372	28061820.9341293	8034668.24043943	3393303.6084893	5014888.11160221	19634477.42239	851057.47781942	9422351.82602583	246964.033206662	2801489.79152695	24820802.3352208	3137856.01785188	13467558.3895952	17908457.5961022	640333.101153827	3444276.97258549	10868687.1790725	3459947.73623764	10927516.4876687	30987508.2731597	7384905.79915961	8071052.13661522	12937121.6345204	913623.275033718	23273324.3946949	20515285.7712757	82440383.8949146	23422931.8475093	7451215.90883868	19526985.9997903	43116436.6000627	47056425.4761017
M97T471_POS	--	471.4165	97.0284	--	--	61649449.4623328	48872145.4846683	3002263.47915139	1683607.13840776	3441644.42693095	3001852.88103188	19825997.6927465	20293382.7673637	20034536.2527008	13958507.8611485	1184444.70286383	27237970.3327201	17422093.016082	22823341.2330949	17402875.5504541	4623758.41102884	18488891.6152765	25096260.0003065	8856120.90803977	19444562.094261	3313879.47923404	15946285.2122037	32669114.5006035	8033696.87076098	28946428.1464946	29138460.193737	2349005.86710845	11355925.1784249	14343870.6715708	13223237.5119789	32339487.129483	25063214.3095996	22505107.1124183	17506091.3858795	20644068.7247568	5961093.46963227	33811616.2559022	39094795.2468553	67800798.7156018	30863881.4058476	30109339.9272603	24395427.968076	39463983.8966433	29578169.8198166
M259T177_POS	--	176.969	259.10366	--	--	384722.127744125	159551.209064586	661550.292148456	920781.660201307	235552.809393604	417991.240443171	299443.210809486	263455.107074799	4159657.95382915	2961484.32232195	1799782.34462575	9794336.54491929	374439.960972167	553084.077267844	321215.618822221	423863.290340695	153938.944511375	861131.483988156	616712.655199306	321050.347410186	42506.0023223738	2024981.56517363	1318189.95521161	2635711.24731652	36830690.9277265	28506644.2029912	307850.958180948	1145873.52713279	1950268.20134062	549525.870743904	1517170.98863375	7042138.65495093	4568168.19296059	276731.807286004	1609349.27459744	191814.357543614	4198015.45964924	6821002.65220548	10464260.1784969	15153994.9219581	942460.271062542	758397.38801235	9849313.34969184	4427665.90914809
M359T273_POS	--	273.1415	359.13341	--	--	9586408.98473089	8676471.81615047	29072751.5744048	28801772.5526035	33045096.3014468	35455604.9010522	13312481.5440006	13399928.0728727	899803.738553472	20464823.7821217	38960503.0930869	20164580.3163097	33546009.7881706	19622309.9240847	18293362.0796339	20257882.7624625	12154758.6172155	12931371.4428416	28471350.3555296	34404074.6295405	27000358.6130379	20903736.0485182	16704864.3656265	32065577.4114767	21182083.949148	23120682.6879797	31530154.4490141	20896283.9323586	35838278.7882447	18192526.8394752	20570858.3267495	20784202.9469591	18159571.4955376	28827025.3274131	23135374.5542943	9840436.75166145	8168766.47834729	6421974.040585	17173652.6676626	14570321.1223519	25779949.1029107	11026525.4694992	14895820.7991463	23902730.1527222
M1008T494_POS	--	494.351	1008.36071	--	--	17034676.8371339	16818255.1773294	128586.002068597	3337655.14026146	246872.338206367	402818.379160842	5297860.1246957	5004337.45774899	12450703.5350617	2092573.09594677	7785105.37840232	14214625.229526	2440330.14510321	8873780.56091178	4967954.09075739	514070.792353961	2495987.54717626	8290795.95566948	863105.444706536	6296860.63849383	239264.924630023	1648166.5232751	10357696.3304562	562395.35944401	9205006.44087498	6493173.20788749	270544.984171159	1390756.63537962	3875728.91867458	1781117.65337485	6777688.84251895	12042690.0627278	3811493.49057114	3846001.23559048	6417240.66962715	612230.644133261	13802114.9365566	11974352.0157978	21980186.7315955	13852640.9017486	4833586.75419057	8356664.10957421	10195217.0515214	17779397.0545822
M847T148_POS	--	148.478	846.56314	--	--	8105755.85780492	8669037.39028669	9286785.29669174	10255406.3536183	6997334.97499741	7258172.33177822	12749461.3846244	11646915.0910458	8156423.49607093	11751055.6990082	11978026.2957579	11593553.5306257	13968666.731965	5507373.40861149	8807380.45800549	30181692.6920492	9611718.65952964	15039164.9698924	11556952.374695	15973298.2423874	17101223.6882202	22246045.6064953	12938928.6316127	14938021.7410119	9665789.20120944	13107227.3957383	14139942.3021841	10742641.4797902	9804410.46074998	12257528.9896221	11561661.0528232	14180754.3022312	13540311.8618169	6645145.51729465	12596180.4319618	2971558.54254136	1129510.21676229	2470903.68450435	5294593.94174866	2714197.13679336	12407750.3302612	7739302.73164943	6192861.35713289	3360221.68364787
M116T492_POS	--	492.119	116.07057	--	--	44360936.9549998	126774190.212526	89940531.2293655	141483671.260195	168724808.667355	193349093.961302	144995891.379884	142497233.872853	146803906.711682	148686175.023459	129281917.113325	156168827.732861	171126985.9648	199225615.963203	123704073.024231	130214578.284923	41416791.3885638	124265394.361053	104907433.120322	55081618.8907217	86787529.2845413	49930685.7858058	147206582.437672	131402937.540479	185305021.146214	125020916.147513	153585182.152676	162734202.665527	152831618.481391	147571386.307965	180704318.434855	132966616.189018	136838059.987596	189839124.799224	155336935.913001	104425037.254402	132614033.015493	181104707.997584	61625813.1832681	46072214.7129866	182489073.79702	133077091.00974	158744620.865702	160726091.953363
M567T162_POS	--	162.4085	567.3256	--	--	12838696.8644541	13823646.3813668	7983762.65585539	6714842.44318469	12121014.2023573	11727270.7333232	16273004.2279858	18449540.9360935	11429120.2097634	9484898.45430842	7203715.85944795	15221962.8009755	6337054.71212399	5513901.47110724	5561684.58948657	2161199.35658329	13570484.2522472	15588097.9446162	6237768.10640586	7158744.03639934	8655138.62975984	7910534.44001698	29278299.0933124	7570855.3886402	10172986.998646	5266240.42513783	8188981.96136784	10214378.7339582	10164503.5333334	12282344.8007408	14780498.9526601	12979508.7593392	10566567.9912966	11757636.7834984	9701615.29444482	5125810.62951926	8769603.04937477	9686639.69753259	21807400.6000125	10840741.5818581	12821848.0600968	14058168.3529351	12071319.5142223	22794720.351657
M362T361_1_POS	--	360.75	362.08376	--	--	1088260.53522682	885138.907804422	25261726.227378	24920444.6615058	20950565.8814341	19426692.659384	18805983.3886812	18183432.0438811	6270905.14090672	24858700.3291944	37440783.3293544	1023362.77120392	25354755.9478723	3134025.13793514	14024446.9326921	24801078.2599982	10856655.3535077	3424193.70234857	16565174.9279461	7763712.03223418	19150132.6158508	15590289.5726898	2947569.47610832	14169253.8710577	6869327.30646313	7513779.22158036	25063927.2979527	13082460.025094	13168430.1210794	14073835.4388813	7983858.48041913	2390469.54706426	19174886.1088561	11347398.4903488	6191616.29746281	11788129.1498916	4882677.27680607	6037287.32958763	6080392.85918113	4896940.90461385	13586023.3403678	4937665.66023009	3012681.3190128	1364069.80910083
M124T92_POS	--	92.148	124.08684	--	--	119000688.925726	108418527.411707	71851898.9709184	101599251.764916	111958130.798648	114938882.244388	123392481.210227	118576828.156263	179449230.311302	134176800.153878	84034346.9548159	175252100.672828	51671149.7663492	71731554.5920677	163757986.952152	103499313.457444	89428459.0998338	96376645.542396	110803263.504688	76803678.374822	111472928.960554	73361192.3567704	231651671.486111	80928357.3436122	102056584.466487	76811389.9898356	113733401.709209	77832677.5943005	92069387.1860686	73139608.391203	111165069.478645	65596095.4237164	231526513.564498	109381328.112918	169921564.405199	115809802.094221	79622321.0765809	109899435.49206	115351857.743013	185315835.785028	75540910.434485	168814553.836078	210175792.239444	226391330.789582
M648T166_POS	--	166.167	647.5023	--	--	18034910.775358	17677194.7947272	18022508.3007422	17865604.6150791	17809489.2110159	17761896.9217457	5071793.09918416	8807907.32643243	15676956.9728565	13645261.8828849	15718955.2892502	7160419.60663927	33959851.2623699	28241144.9333717	29739626.0742084	18938683.8914898	12702967.847889	12150934.5197531	24177735.2607202	33542904.4053633	18064565.4637386	17210862.8553442	9727922.70692255	19752279.9476307	15119035.771334	24023956.7169316	14388663.6143484	9304395.41749465	15189988.5709921	9248981.45598215	14696867.2819311	17057642.7227412	17047508.2682146	9580934.24480223	13611659.2417246	13741406.5202536	16903602.8546669	15183534.3231183	19230945.6102393	18576069.9115306	16041403.3355733	12230346.4375842	32425063.6118511	10689053.7891084
M630T445_POS	--	444.621	630.08447	--	--	9354470.40030508	9430881.12929701	15204408.3982567	14533369.3628904	19149992.7581339	13397222.7816083	19295758.141009	13326331.6624104	10642154.8120741	23753382.1010923	7517689.4450244	8364126.20275826	17340042.3046759	8770761.01911161	14445720.6466759	12424908.7818375	11871707.6149512	13813812.8554579	10988299.0320359	20725194.8401211	17740798.1035187	12304323.8594231	9621097.56276789	16289862.3959831	14397454.2886254	10788773.0382867	14644363.3586526	15821294.1531662	12861369.1466753	14791754.7676786	16562311.0702813	11055048.375871	15505238.6671877	17516785.0447042	11688137.2003296	5877838.71763771	6903214.0304219	9720987.71638724	6771046.53345334	9345422.80526897	20262687.6351706	8779716.90586226	2335219.12970406	5628531.4364833
M990T443_2_POS	--	442.753	990.42274	--	--	5954951.06143537	4599219.83808873	7311904.7574356	6708892.28635782	5584386.57647211	62963.5280692976	1105014.81433096	1432606.92198049	993638.806354144	7533900.96246096	4992258.42328096	13500225.8923019	4631945.9086802	24862502.888608	73576.4755291864	4821423.92363506	106055.310559544	1010225.3045768	5584956.24358043	1625781.69105125	5048918.1233956	7325323.7805233	4640954.80296757	9120942.17066895	8653785.29953172	16125444.0657482	6708892.28635782	5817574.10563844	9692521.37980496	12004881.6478171	15441435.5297547	8644431.3994068	4817739.00464438	4582451.22958338	12039015.987849	6878696.81623195	4669211.38897542	2638689.30238992	4625820.67621957	820890.386510556	6033502.65373909	11868543.5969888	2111665.2797854	1556199.6676033
M92T107_2_POS	--	107.019	92.39713	--	--	63766742.1287954	43456716.9971924	81496770.0425452	82239685.4138938	86754497.0273964	86129050.2783457	32016469.2522463	29783044.5919038	47492138.1763803	20855611.2412001	20937553.940785	69105756.0487727	42021842.1516042	47557758.550768	29229924.4929676	50297945.9621869	44619516.6496819	53864471.436094	53115153.8966459	46463692.8739263	59757780.1876544	20950050.642154	32764399.5464596	27828868.6042873	67949385.3597298	63197043.7274748	51728349.0789128	20298770.0769337	22239884.0113561	55802640.9309142	62941109.0593491	43533191.9854947	56087795.15771	53351072.4182073	70188288.964921	46277511.3834067	55949906.4744812	90467955.6967778	105002537.733814	53367271.6371023	112589435.549371	85381067.3509913	93886488.6801636	61606389.004435
M75T160_1_POS	--	159.63	75.06049	--	--	5713403.278827	5778955.69996611	6045113.30070165	5968430.65808128	14295409.4881092	13612565.0963154	5302775.9636785	5802287.93462139	4414540.85739132	8467611.62455691	10601681.068097	3124149.6933589	6204453.9997587	21597643.3771045	8722124.39049878	3990282.47347854	9483292.53231082	10782034.2883231	6592195.40993911	7903086.88478234	9220472.09347702	12505277.1838551	4199521.03023005	11725751.3770904	5348460.70930353	4619775.45656806	5626505.09036226	4747256.6221709	7104127.11857827	6437262.96709725	6031380.15653825	6912079.7067954	5373491.19839628	6138891.57122783	10182061.1104174	6845807.64305129	1619779.47094245	2909548.17518694	1299194.66685303	2611493.01290726	3808086.89236886	4508137.99412036	2529093.14718648	1871338.2880987
M127T365_POS	--	364.923	127.03892	--	--	28842278.7770975	29024995.0154659	769336.115268096	310694.156791217	307650.861675999	498562.463641134	5143503.59608059	10717100.5532967	15059875.7683734	2326174.87175075	470578.273579548	23424492.4056553	3524675.06154474	27125064.1958394	7843116.75661261	790424.935469144	5322266.81041425	15242848.8249003	694414.456663807	9946960.88246712	343202.692502185	3505241.82944581	16023200.6609681	1870696.02393517	14311586.6909736	12211240.9133588	266368.923971236	2919646.06432007	6415400.43853002	4370659.73994486	9221523.01782992	21058762.5995038	5371920.62480793	6730031.3212809	10218106.8975735	918577.292683673	19151769.2806647	16061180.1147754	42178262.6922353	15781248.3278059	5022272.58687055	12781573.0371047	17126708.7547104	26743363.2768605
M292T194_POS	--	194.066	292.0738	--	--	81547258.2176296	50605452.9761902	72595582.2023832	71607886.8041545	44487906.9607429	46451117.8324671	89684702.6177659	42813971.6337555	45215454.7372342	43828910.5673652	48283945.6601567	99069324.5507599	44735745.7611174	50209640.9196027	52484993.344262	40654854.343959	49753244.0309031	42613317.1169335	64848686.1099482	58681047.0768802	77480656.9506217	73612596.6124173	45178148.1294657	44701487.2807307	45951507.2600137	45362441.326404	39701544.1959515	39105874.3066449	40478108.5214765	49287423.4859985	46386971.7020487	96679845.1587608	43897518.3702543	46108577.8825361	45972410.0657117	39970422.0245797	57992047.705323	72083359.6451901	42012579.8407646	47432045.0221846	94437974.416631	48519145.4726104	81452175.4598788	58504339.1529116
M160T364_1_POS	--	364.016	160.06045	--	--	2329996.58475439	2444773.92899506	2190704.9882745	1933966.21857999	2286950.39986087	2480758.93240591	2049437.83980175	2149545.29360367	8042495.44042421	2282684.54348286	4879400.88858418	2587565.03892319	4532986.02491889	9619805.70383495	1783720.02436922	1750054.67524507	5984823.43514403	4251966.79013186	7950264.89295446	4416038.8120959	2701276.88741173	3929771.66762487	10757255.065361	2512505.40520914	2210447.35130767	1045142.90914182	3218014.29000207	9040850.55825776	2435007.65305406	5108114.55057676	2728648.65416629	3071583.72849407	2242448.86467754	1715014.46673679	1348802.05046867	1641872.96232481	10160652.5324365	20305284.0668981	1093031.82778702	774933.749118928	15746171.5692868	980691.638643699	934711.374455879	10961368.4495408
M512T184_POS	--	183.695	512.37104	--	--	10292036.4422898	9860315.48397058	5026993.70646165	5125220.29113245	15323536.8159908	14774473.8587026	9286003.81373249	9362014.40499669	15716572.8860161	8056363.24999334	9207034.34987139	7273956.12519147	3511160.81231787	9379289.63010298	3986961.48689795	9177544.41993532	9595489.90558565	10909866.9902481	3383418.35144257	2807060.91770078	6495652.30945128	2525897.17367296	3320415.82203059	17247013.5292853	13262075.8513255	4256130.07144382	12613838.2726355	16943522.0233411	12549790.9069525	10342422.0997116	11415469.9479181	4835932.37128622	5649169.25644839	13882331.3774485	6832714.2779939	7804149.55393151	1908096.56371666	3930580.24560163	3719216.95331412	1831475.2371798	8817272.49933507	4152806.04296017	1011267.78721091	2919722.60901857
M1026T424_POS	--	423.8235	1026.37157	--	--	21948577.9026499	21508996.8575188	317160.932146568	388360.229119769	553680.611362466	479405.569489862	607195.575134642	733034.967441997	6861507.95987586	67330.2099174949	10023993.3331098	15093170.6909614	105560.967688578	8355017.74356747	726272.129386331	3440232.7564403	95445.3629628948	4937608.0703931	111898.575367216	965904.385250483	106321.895946757	202574.912551347	5119629.74295422	69046.4616614991	2070379.21352955	4345096.26898874	154808.248476192	68648.5220430611	1643137.78383139	74788.7761993316	776801.86032277	10409171.3962468	354899.075072446	351739.577127118	1987267.78450638	678319.151517785	6428840.66720838	4009718.02295908	53632345.3802831	6756305.31808435	10560483.4079786	4945248.41326284	20323612.0808647	23933534.886743
M263T278_POS	--	278.102	262.55143	--	--	23333717.8009177	20432368.9982307	165330.12239064	177803.450960141	652290.799015757	675173.438200042	7746409.29210991	8416866.6032867	527865.607775348	3552985.93930758	6382672.8439531	7804351.14602982	6685504.59649307	2189303.84651816	5981169.92047147	136908.946152476	7522296.21982877	9437921.47010211	346116.780884278	2474842.7580215	555618.304207924	7463885.42344735	13683340.8109264	1240355.17230878	7113500.5647395	654247.529308291	613542.767820918	688515.098082768	1240512.33486919	3040484.15857578	9254409.11546667	7279280.7036869	9718366.94159121	4206915.28987047	4474349.56853701	6075162.19349881	18145076.082701	17542696.1078526	11719742.737514	19110802.1712018	2776747.31616882	4956070.24051606	1130670.04641846	12755882.2399644
M456T371_POS	--	371.097	456.29275	--	--	30861924.9196806	38373556.2356345	50155239.2784833	46717025.637765	70144555.0805298	70096786.8090125	71970600.250739	46971445.7060659	25052662.2193713	64121445.8051135	36096299.8153861	31084472.9259482	40773686.0046034	29729983.179214	38615475.5342212	38981415.6841097	52593243.7282865	36985994.089408	38986633.5266104	62266706.7793743	56239853.5927234	52460031.4366618	32289153.8535767	79857093.4031644	39239796.3314123	45098596.8833312	70521797.4889443	85426474.6178481	45781995.3193294	77769545.0795598	49397836.1613626	59767055.960529	50225413.6873641	58873825.0711632	73321052.919694	36448666.3960569	22772381.6407602	18953318.0545943	23780347.8593253	33056257.5743929	60304653.9120221	51986102.3533219	48609583.8423119	35292000.9592112
M614T449_POS	--	448.604	614.28771	--	--	6850732.70468514	6540271.49298423	507367.854225585	628835.195384427	645057.000629858	552497.300977548	2312874.34954884	2262558.50719134	4464984.59802617	724086.916602261	631439.93425672	9742579.03190375	290726.734327735	968905.852977633	691470.887900662	438907.947554626	379992.451699948	3804464.72007058	500209.921869125	2007034.93359655	618384.676412092	523227.216208595	7636901.77190164	367334.206646918	5878532.33263345	2225782.68911513	477857.393134191	1036096.13464225	1963712.44257616	1604633.80451645	5734202.22526924	9113919.26077608	1050944.71365261	2059801.77704442	3271485.70667752	453438.851916428	3163728.1590762	1935441.65338974	27457685.9469099	4721245.41306577	2386604.06960226	4096201.97908412	8917229.37564084	12976209.5703031
M593T161_POS	--	160.9455	593.33961	--	--	7926594.57753075	7159995.7788128	4743635.79599737	4039824.78825721	5860273.112173	6688167.23039544	20099787.6074608	17251598.0197358	13147361.7667321	13216379.8068813	10908095.4702611	14395392.3245919	7091546.13716466	4616740.60064778	3674597.60989312	1812195.81654633	6813836.36963655	8036452.85696167	2437308.20615649	4552591.32493753	1875887.33598843	4295276.4258826	11299004.2795468	4422338.25856362	8841924.74147904	6177289.7442296	4038550.37761394	8570477.3445814	10453732.6158588	13099974.322071	12598623.7539186	13967723.3228887	8897350.5586818	11011671.5427029	9775410.8955292	3162830.40027708	11009618.5828092	5067132.8668316	20345331.9380618	16306589.2168516	11932792.5473472	18798653.0243141	14809253.4200843	22516192.6852501
M118T376_POS	--	376.115	118.08623	--	--	142273633.431412	132529867.411669	49898318.5029466	89997457.4971389	75729603.1806831	57799035.5055176	103245956.655009	157228430.117393	74236832.93025	61073179.2484978	43079647.6938348	60938184.4897237	109912360.341138	44226852.5087035	88266494.7112284	70466295.298731	209437511.930777	170299392.35883	51806526.0102545	36715243.0346637	81547429.0391888	65439201.207971	118789008.859784	83500058.6503214	44722783.7814038	118054449.691015	88071399.1529993	50311344.627892	42994502.3619808	77014350.5672116	47023465.7970336	82864285.6881081	146171923.649682	57554749.6576745	106923030.410764	70249190.886634	155971957.185517	72527040.1633025	117775593.667752	106518193.173885	58140970.1951543	89814159.3933263	114500575.10481	104270317.287372
M158T141_POS	--	140.838	158.04367	--	--	6064011.0279972	5864711.22773889	2712639.59528342	2308533.1450774	16023852.25312	15886381.0029006	2181408.74371263	1914140.92218673	20628132.2496476	852801.902814797	21635249.7205531	544939.798460529	548835.16746448	1931690.17048367	1148663.44765887	394950.652236859	21169315.2633957	22933248.622621	22666396.3020316	1249815.68155085	2444630.67993991	1665523.73785112	18269431.8677875	3660120.3717941	1101027.33176288	955954.799595162	2769556.49877354	7073385.46451987	930623.795703382	5145841.44445153	19671022.7228328	18941918.3345705	1974620.39933088	603104.711944206	20948467.0768753	772738.147528838	187455.564791522	21248930.8157027	5587052.48898562	22033147.0408608	6874598.50698932	1131402.762456	20983362.2921289	1773775.83911114
M102T53_POS	--	52.9037	102.03715	--	--	31191254.7051168	30188305.6657754	15087508.0607916	14800248.132651	24696482.9803646	25356484.6144502	14530720.1357307	15554714.7058819	3815157.89610054	474041.3122217	612278.311275062	2799279.57134177	13343268.2464037	367294.087821206	9028050.36035688	370353.321706818	848905.369210356	12397014.3739819	1963953.53673264	5851221.97537785	24485599.348782	1046529.06483557	8992481.87686801	349533.017074695	4578895.95364398	1778845.97698313	19220633.469683	2913022.13973114	616476.787092845	5412366.50964067	3038491.38898237	3104149.15784454	2792889.65965438	7718251.24863022	2797947.9029718	4647353.42188454	13856579.0343066	18784264.8557052	38256833.7876758	12730633.1261812	5521641.11557523	1553461.91117974	19063233.2029378	18716359.5718324
M667T19_POS	--	18.5173	667.49148	--	--	7305879.88214546	6531130.5756845	2808619.8813271	2780734.65750853	4628789.53977653	3978076.86567838	5053303.58351637	6119505.89873948	4860734.58165766	9553467.24823042	3799937.11770854	3805267.1716651	3731182.87196656	4832433.63077648	11895340.4863968	3206482.10917933	2815800.96145247	5940213.74547252	2861104.24492772	4518620.68097021	4254979.90494803	4959856.5232486	2881901.36960471	6301527.6432125	3611026.49480493	5307504.45249114	3611896.2071776	2565905.49622765	9642514.73877374	3429558.23015573	5545323.50736358	3524001.90261564	8454020.40883825	2419544.3564421	4581371.50587749	4639306.59617362	6259745.16406209	1352681.68246237	2800189.22749288	3233132.50017672	2048232.73511688	4525252.94650839	5261229.182733	2253297.75918639
M81T425_POS	--	425.0375	81.03351	--	--	29365342.2626369	29588197.1675815	1946893.14551656	1023485.61212528	2274568.45564259	2184477.4206444	8626132.78486299	6167193.98074049	14808598.0291334	2355846.38034207	1870194.47281806	24178410.0497639	2914346.98559097	18741295.3011153	6432171.72420861	1709337.231162	7589699.46684776	13776576.2703001	3212627.36709052	6702316.19283864	2357863.03389968	2364000.10266188	15879551.4726618	2243125.47403093	9424788.56516601	10624279.7021321	1612474.04865695	2788555.81433389	9872145.12727062	4700200.57019463	7832896.13643201	18682051.6714898	4683515.31953944	6401301.02248648	9158663.05846811	2644078.94502019	13946552.0667675	13916439.0034798	51112180.6416148	14915224.4078423	8270392.46380065	12938874.3027701	27045927.3213506	31006337.1203722
M527T346_POS	--	345.625	527.14481	--	--	18723657.1972807	17612634.5903816	7464691.45694931	7807010.75388546	432970.668284196	663197.649072904	7996088.64694624	7184655.03995722	7207466.72181155	5871501.94277364	9109868.08144569	7980804.82065139	20676732.1773425	5106885.65799464	12949175.3748343	21052071.1454348	7235858.4465007	13960629.0330255	18724261.6812623	14968966.8018928	9216579.4715144	4826720.24057885	9910067.46008025	5988647.51026195	9233100.96269138	9132268.87179064	10301140.6651997	3870778.31547094	8410721.5787426	1629468.31745678	6538261.72253545	14557198.7217858	19194199.0591586	9435354.46490168	10825011.4154709	9730128.12055652	30143184.1179554	24311117.857336	33391183.3381707	17115139.7436863	5469003.57722591	11051263.737338	17501866.8577445	18398081.9265307
M305T424_POS	--	423.917	305.16558	--	--	7001043.13057563	8232767.38675285	2156658.24631019	2231605.91278784	15020442.6890116	14504295.1907354	2260465.77781006	2266502.43770838	9026729.6504318	5768027.62823741	5904571.7729001	4660180.72751405	5319002.32842273	4003291.51493247	6845498.13676754	12364496.8845727	5805770.25560142	5091630.2770603	8436246.67101855	4575986.24110296	6623811.88421883	13101244.3835303	6480824.25092274	2320165.76625194	10866324.8080913	8547781.84105483	4988899.57799276	5194075.71372979	6913459.89478337	5557448.3480055	5396783.37402276	6984593.10495866	3796995.2516783	4729479.77253316	9914169.22172617	2150582.36198119	11062220.453938	2147281.12573233	7542298.73462751	7853966.55873348	7177189.65625459	6525375.71345133	17292276.7871149	14987124.1015784
M285T424_POS	--	424.319	285.12078	--	--	7941386.95428082	7445915.81509099	9277985.31776205	2991960.06337742	2955390.87719929	2811619.1037689	7761197.7506049	7751523.30990199	5613213.33043792	9163259.82950913	4362932.14398562	7059110.90918753	2416124.17393581	5830994.07604839	4644807.80644285	2839152.82159189	3741659.33025205	4662310.65680019	2806896.69876119	5372369.67665024	2629712.66190836	3656215.74822982	20568649.6658686	1920402.43777835	11876668.8834263	16921115.954414	3664370.63281819	3660547.78106882	4914538.00232105	12183046.1402375	11732071.4379153	9883267.84849277	11535707.2482922	7381200.89542424	11769331.0301507	1886366.17792254	8520421.69903843	13703530.7614631	32787378.4181517	9949827.8008499	6446303.48066757	12043201.0723232	23793912.5109358	14577595.0134932
M670T19_POS	--	18.5173	669.50783	--	--	6001627.83478973	6160780.97090497	1870612.32703413	2151480.33198611	3156475.48505642	3068105.59806024	7174182.59308955	7183842.52713002	8317065.96179346	9166839.28449022	6414033.05459007	1497417.99498225	2037366.41649206	7014150.48745718	10163603.5932016	1883668.98186267	1402794.47745591	2743750.96330091	1128955.89533317	1581383.67589145	1285544.1876477	6612038.52261264	1373234.8790513	5626229.89037084	2947191.67691489	7753844.2402732	1771856.28165785	765811.94748475	5211619.7204072	2125476.69983952	4512626.8340967	4510574.15406385	11754112.5977746	4838647.76202342	1881737.04773268	2146592.13615094	3077530.82045382	3098062.65166347	9131248.42922353	13810732.9929748	1844878.36069318	4008168.64626457	13928720.5755265	4857967.10332336
M471T410_POS	--	410.162	471.182	--	--	14887593.2974229	14260255.6093011	248615.120637557	123255.90812635	252964.023379973	390400.84415444	2307114.57974994	2452022.37719744	2549823.50845432	99107.6038677617	89089.6144560317	9313186.9243672	340695.910419572	2639584.79258374	582217.365465816	276166.630638854	2157182.55098181	6394583.34489332	147611.382929512	987560.656701049	91517.5979402972	434311.519922424	5914402.55089828	256130.434572687	1783105.81539697	1701064.84307845	544985.816706626	354499.215745261	692612.801628852	542146.750773809	1504581.51109739	5659615.87478047	1607927.81634741	1019521.99614924	1418612.69573392	174110.549511588	2078721.95039144	5493132.57543685	11571403.1333025	2033169.45914464	1155754.89734342	1701779.31897924	3513428.7671439	5943023.79730431
M505T419_POS	--	419.174	505.23643	--	--	1941128.00075863	37810235.8627238	2151272.21647447	1600543.86370502	3789803.84221915	3085891.99441473	3242997.41753658	5393097.51021225	1745514.13972232	2829274.83845564	1799871.72890921	2084025.90573755	1867247.03822731	3479723.73499427	6970006.79214061	1330760.50003927	1595240.07311903	15849554.5242366	2865029.7185793	6226684.48571413	2135829.50862652	2180099.22315553	259728.249079206	2694410.99804316	2368857.55712894	2916101.09212927	2244426.82498729	2387471.40276032	2276721.01655537	4580708.99220212	2267892.50214686	2336826.00295995	2527052.50783573	2922391.39702725	2765966.23261048	433690.909814735	18432217.4851771	2043395.99290203	1899898.52802384	18699253.8286969	6167047.23517225	2337322.5082904	2915614.79530214	41395245.64087
M324T365_POS	--	365.2815	324.1288	--	--	20009946.8163136	17977848.9390161	827790.022630598	840466.208839608	679435.756945918	838266.974537885	3203088.98068582	3354594.99201045	10341668.3845882	768149.068243663	272493.309470272	16615008.0191458	1083445.60367073	11597330.1529072	5517490.64977267	432057.509046633	3059885.48494105	9573925.02287808	445412.756063373	6464710.93085024	911057.295085203	616021.377470425	10230356.2373211	952833.80801324	8968925.57605236	9969300.70859225	849378.485461823	1215713.96168083	4136607.76186008	2338775.77103055	5674844.36945438	13710011.8350456	2935343.90659597	3643560.59619664	7364250.55748852	370382.928535148	11535594.7308541	11019508.5169794	30764876.3261538	10181529.2181666	3230312.92734986	8249344.82675725	11134030.9447799	16741410.4067248
M179T257_POS	--	257.212	179.0048	--	--	13820002.9644502	13448927.6243846	10402449.555369	10599293.954999	15326381.2607099	15264253.8616141	5234095.7655573	5651450.20561464	6381077.04334055	6336128.32216539	4551071.92886431	7182938.78105786	14993160.6128808	5099826.86124883	7111353.67027178	8226651.26614609	16306171.9746766	16435682.7130764	10382101.41634	18084468.1756946	14113262.5697136	18433873.9399681	4945469.13745663	12516837.7968818	5887050.45770559	8829027.71783017	13722514.7124227	7319487.9089538	8265000.75199768	7381288.426324	11041190.3570756	5228360.9287306	7407129.96675392	7844016.83186842	8838700.03879927	8790522.24282685	1049720.55133375	670832.738026019	536686.737272139	350481.890708189	2206893.78273806	1371183.39265554	561841.627365978	1379684.30464441
M550T165_POS	--	164.8485	550.28873	--	--	1420973.84240989	2328264.11710697	620196.491543838	460492.334455698	824798.879745537	5708253.54045574	2690231.34262805	2179759.9903856	1567777.57005544	2213903.0152886	660587.774107084	1948382.72155661	1840611.81238714	809420.493500213	2289141.59945067	3190515.11661057	690190.130237571	2782565.46658389	1160308.5251207	2624443.5491528	3530026.66647589	516003.561150198	1754971.94733996	1277278.26485994	1141264.75998133	2447742.21126828	3564430.99505746	1721183.19519357	800623.936026759	4626081.68428982	2231758.2616131	2355989.60924825	1349557.66503634	1338258.56497758	916801.494932151	1593944.41565498	2084477.47345763	2506435.08512492	4816239.68634	2542159.94846274	1236528.7525186	1954934.51650494	1905073.18315787	2928161.07805615
M110T567_POS	--	566.961	110.07125	--	--	154411957.362009	159442347.414464	125317436.292887	134048722.99714	164578478.452676	149153716.764414	164704843.860196	115110138.970465	87174985.6496932	122877305.331594	169315543.665426	180696394.672875	91644217.3480878	140616414.370507	77042074.6968099	136972551.629568	124840838.952446	153319300.509319	131986684.09742	124863254.731051	118677325.606411	81917834.323841	173624952.610755	140493213.572875	153492698.266127	201323416.436866	41304578.7710153	105765254.882704	177681303.407518	176627722.050612	170987975.396608	152490482.068901	185754065.68141	168719400.213289	172141523.343213	149692679.332619	145947113.187435	127874820.838095	149442988.395162	47814327.7723294	155435541.418048	170441265.036875	127783125.26166	178021114.9964
M296T64_POS	--	63.92295	296.29473	--	--	23897468.2531276	22849431.5463471	11214997.2768646	12374196.7707168	9941450.08544862	12102704.3877635	25732496.4808883	35739726.3758124	9323618.8615771	13231469.8922376	50658183.8641911	15273751.9817149	22234315.6636877	17861246.3606148	18704631.1831618	17314981.2107946	10591177.3312493	14388295.6908086	18131487.2967031	22034409.2542754	9051039.42931485	13230170.4412503	16463981.7826731	16405128.6554723	15608021.9568788	11931742.94262	13271881.4630818	12519199.8084198	23988122.4196656	17969930.2490661	25642792.1988586	14820634.1926869	25792473.2456082	24261743.0903431	9750026.72433848	25460517.7335325	18517717.246943	23919611.2943207	40014803.3662933	24625947.1377136	12609524.55362	19567082.1259108	27654061.9697667	16907634.9404379
M131T23_POS	--	23.0954	131.08543	--	--	13802938.0901772	21537480.6241128	15766699.8468978	12515734.5276257	19633688.9148969	21877967.5131289	7868065.80597172	17425764.1838088	13325889.033564	16742167.6153617	4465781.6595602	5671689.19402535	27410926.4928025	9152633.29815681	10160163.3284786	10260254.2903303	17392973.7703088	17588930.520847	11279559.1330337	17254187.1534228	21124673.3327266	12226408.6516404	12579330.9661468	14803029.1019881	9253038.5845567	12899609.2872445	16662465.7733005	13950611.1551304	13472322.2738937	8539767.3060702	9653568.55441718	9587026.1020456	18956831.9218197	12219248.5444739	10170117.7264031	12342563.9604815	10746953.4450103	8156045.29257994	12430861.1570464	11229615.494444	11830068.9973811	11943656.3204883	11803143.3984731	11599993.3408904
M109T365_POS	--	365.223	109.02836	--	--	18380374.7242345	18596467.5972949	186887.879959576	45139.1575556784	224639.418968297	120750.301679491	3856467.05651962	3375800.06983134	9618050.66068061	890091.481265661	43964.1107600006	14520030.7420568	2818007.63664118	11736679.3982469	4754487.74573392	902549.178355052	2766408.72627748	9122280.18659297	1033062.01551218	6283522.63829755	588434.799920904	1128894.46428277	10873566.7758286	1224298.11051988	9970976.78255348	8413314.75004561	902379.919373376	1624790.82535362	4296838.40696619	2367339.124439	9732932.36707514	11946251.7190208	3333937.73075518	3643438.74468472	6663376.92087127	567197.272609484	12195330.9154128	10384564.6940229	28205499.6358848	10251281.8515091	3590578.01402185	7850187.62355353	10462860.4960634	16212610.7238888
M270T278_POS	--	277.5455	270.01004	--	--	38606970.0255229	34296548.0417881	2529825.35403001	6109196.07830523	4286767.9113598	17861501.3405999	12781145.1991691	13474648.7049488	7271551.18298206	6734057.97063658	6552885.20641399	13585080.9695324	14366040.0127077	3691325.74570103	19057911.516613	5435193.81664165	21129583.2793378	19342589.6103769	3801053.51059743	7975523.13420502	4676008.53291359	11676199.6478701	23575718.0550665	4873604.62057087	9833585.13609538	4249273.56000905	4822285.10176867	5895998.87904618	4487815.6395061	5584894.58335006	10841904.3022271	17666672.0361873	12247825.3370257	8681656.6099507	7497259.11559157	7991622.26299703	17611668.5515255	20855520.1446313	26764045.0799355	13658234.7210272	8472612.32447417	11304163.6315877	6781611.63255078	23315969.109161
M95T130_1_POS	--	130.4365	95.17226	--	--	13649796.9178238	13797522.1748367	6532012.85653708	6059442.47288933	8380793.2042581	7988771.31313509	5692127.65484682	6477294.95452208	6828528.65790846	7790864.91092743	7524011.0783259	12109631.7329206	3504688.70414215	3153548.39632047	4544238.75141628	122592.714015505	7668902.6996105	12813398.8965191	959218.360967433	6430532.26325323	3127639.19762798	4243089.90346583	7788772.71534596	18944060.1749474	12187480.9658413	10452296.1419417	2988827.38990821	8769371.59961482	8262155.09914965	12920290.3848235	6245808.2513636	6017560.51287885	4997156.92848348	3703650.50987232	12922941.1086035	501638.746251092	393609.866032738	950540.81696118	1441386.80474611	433763.387490006	7222876.86491176	8642088.70171893	2020127.11150826	1964012.76170899
M149T452_POS	--	452.466	149.02336	--	--	57285180.9733054	39368843.3263419	18929880.9815787	28757980.146135	29293535.5658783	30897678.4090629	29937048.5667761	30996363.4817117	28165189.8291856	29070696.7225503	57782151.2602345	21882547.215732	49248162.6271859	33943167.1974634	556064.887426386	44229072.1608259	40560290.9920491	80497119.2893079	66454975.7612597	23623015.3476427	111868846.886679	25561400.5191992	25654712.2925112	29908760.2106547	38674049.6770819	43760967.8324101	30140354.1697074	18937542.9692474	45637550.6825384	25651113.3565193	29888721.7928403	29707366.0124759	886067.75483082	38539024.306971	28419223.8861054	24122331.0435346	3992785.53850261	40176255.2338942	50104342.9470103	29657363.9632756	49016633.8074607	45162589.1202157	62616189.6609854	47678065.344004
M158T470_POS	--	470.169	158.12879	--	--	29654012.7689192	37566865.9937718	33517199.7895779	32452510.8416548	30208425.785311	31051769.2230646	42307385.9483378	42853897.6383773	35858810.0698131	30732543.8160005	29804650.2750611	50114802.770919	35632902.9973906	24451974.5687536	22345010.0363132	11688219.2690725	34051721.5616988	37002009.8278372	24899483.2307212	34531357.6865525	31465790.8422999	22029912.6289269	47477838.5471502	28369209.8143106	54994384.0988789	31143343.8221221	28089727.4876766	32040226.0247179	33127404.3068765	36601928.8280442	58906762.2946956	43860203.469139	39112481.6821996	34920266.4867451	20793345.2027728	21026483.5903034	31433525.4510236	41730480.7523174	43144207.3436411	31200648.8732127	52530066.811515	44229798.3934291	46222690.1964321	34591790.0255112
M424T411_POS	--	410.651	424.22932	--	--	1031595.35297836	912320.676648744	2203473.48637263	4003731.20262401	611672.820864431	748636.043923656	4429598.90962676	4061345.21999991	2115011.48957967	2474084.59609324	1602591.62253941	9798425.89599365	896155.358769811	1540711.63552013	943781.497079557	5122449.02310634	2377991.36940319	4260949.71619631	1164389.03403535	3357084.66997998	3794203.18796377	1003477.5727736	12628079.7673837	2834762.49932985	8283516.29443281	3160898.27239361	2337683.05241882	4457776.05222802	1623518.72070121	4689282.3945776	253177.114224616	1528878.52285376	1361104.1436853	1798897.69973308	1461744.02644035	7151319.17504998	2546037.24081449	3841774.33794789	1189486.61438143	601235.599332686	8395223.82737634	1986314.30372905	5905227.48818385	5904334.55273316
M126T221_POS	--	221.384	126.06617	--	--	4389658.22778864	4570793.09223804	10059054.8767117	2682685.90332372	28771227.3283341	29008168.5809703	2882443.71401546	3349336.63773513	4689626.71232099	3978269.19745171	3927338.83034812	4824407.66331504	7944663.03437059	7463986.10548355	8962197.0077829	8782771.72687117	3231426.11469935	4381139.58379097	4900214.81278709	2800178.78837199	5404468.77217489	3829842.80342634	12316993.1888361	1660815.52052703	8836397.2250998	8411117.82851925	7258610.67354387	7516063.02547343	3646232.36053225	3951221.283022	7312326.92021371	17078261.4044406	2923430.78417332	2146026.94410561	9668879.51424522	3325878.6535766	9037391.36132934	14467701.9718765	3123809.19710818	7904495.62755271	7717429.91336472	3063845.94484005	11954780.0557394	3410207.37441539
M180T278_POS	--	277.991	180.08667	--	--	25194774.9861132	20878562.8498646	1751573.31742821	1086703.83265769	2382588.33362785	2026486.41947756	5972459.21225506	6328016.61911406	2240781.99158411	3264210.07962677	1260408.30831215	10801395.4572266	6312913.98132884	9054924.80432944	3622752.45009788	388337.180349757	12384802.7293747	10679496.9372287	2593722.89686675	9408068.3947015	3337200.34810569	5768902.06283882	12944714.7059933	4448811.77580471	8095492.16639788	2711589.63048466	2857582.1884015	3936306.09509659	3429671.92239834	3106916.74357588	7907761.48745811	13222659.9540555	6850867.11676522	4019170.82138041	6602957.19364049	679646.043353688	9024603.24329702	15659585.1747263	11484693.4667042	9950864.23100484	5849330.2936341	6681406.82298941	6884927.43899391	10350164.8627366
M72T337_POS	--	336.549	72.08082	--	--	22895562.7796695	16698444.5921335	43424460.3527903	40633040.7086109	27974626.7492574	17746493.0321038	15055880.4332113	51914673.212065	68597595.1508722	49742165.8622931	41205965.6677998	29527154.209856	21264546.1662053	21447717.4693129	32446952.3837378	60083984.5524286	22948162.5564406	28559830.1455876	25618607.2512483	53181703.6748403	89495033.0270045	17803364.2906172	32036707.0649735	14092694.2090499	16473430.6437876	36736753.5703174	19158479.711244	18437923.147075	30998370.9473633	29883025.3484078	45700700.4723873	39016292.4453189	17953677.4532789	29439136.8650595	37205792.4662421	23379975.555717	23742276.7591298	107277237.094963	32229480.2836661	54530756.8117836	31346668.9699628	67230946.2855341	77913790.6234134	36384238.7914265
M929T128_POS	--	127.865	928.63327	--	--	16355955.6725607	19834771.2845936	13054324.9556202	15553850.4141182	28789728.5133677	27982275.6158082	18107737.2921643	18934451.2944679	1995443.75557744	13772408.8437149	4150234.03367644	18141512.3994315	2873038.00605211	13475557.0665314	11073042.0836068	1568722.78073814	21087986.9173466	24502402.6788701	1652044.56919644	2622994.65583095	3807052.27784479	23942001.7630658	14271439.4042224	15314688.9414844	17753273.7615062	16489668.1144329	8332995.14840041	17097165.3861699	10285949.031771	15075061.3273168	14203755.0980452	13771182.9486255	10141354.7659288	25669072.6834686	26692966.4708074	4600168.96603105	2452165.89322538	4240797.88169642	6809499.25870953	7965130.00495759	9312434.11758445	9308003.71867547	9476238.05432233	5896952.37122509
M85T386_POS	--	385.6705	85.02842	--	--	36511797.3735517	32927228.6203876	6438290.0892836	5407647.47767719	6158859.63715521	6507669.89843892	14173133.7276678	15169650.0178493	9537534.04799457	10247796.7696008	6795738.12934535	22736311.1562014	13367624.0728012	17021297.0412293	10783543.09362	5155756.0392065	16817381.8694373	16646278.4628268	9388456.67252745	9980663.2895465	7956822.94039758	11525178.3770656	20546601.4041126	6694032.81101943	13805369.7084268	9235448.43687326	9072632.53849747	8025213.67337672	9346068.32850609	10173703.4259907	17968359.059742	20192652.1692062	14484652.2541968	12439281.8237211	11089149.6225089	6165576.25136052	19041705.7375803	25721110.4371211	34585300.1016509	16476130.2879472	14823871.3448766	13841902.1112293	12223670.7569312	18052151.7717809
M221T278_POS	--	278.1	220.55745	--	--	13560214.4990333	13244725.4229653	571202.986696646	340800.166420247	1343486.80690384	1050146.83772115	5113733.78498708	5973157.97644754	1276008.72222965	3484881.61540351	250271.293793865	5500740.28045205	4243952.58846451	2836415.63446443	5143805.81149598	728890.407241198	4950188.89619291	6095142.34322567	892871.722341428	2325835.58264452	1344315.19951789	5237817.95592173	8999352.66971351	1628218.08101754	4593859.20866708	1383538.13397899	1128896.17171357	1260202.1194863	2099988.40331349	3025483.72282502	6491046.99928632	5536631.80393576	6527263.17535972	3563610.03226601	4058942.16101464	391197.659742409	19683342.8406245	9622492.47239052	9494384.33046678	18895669.8263566	2615618.13984814	3544743.4589547	1633588.37826595	9007464.66360963
M315T409_POS	--	408.849	315.20274	--	--	8787653.1141781	8850598.4606456	14941397.7224064	15721295.0203373	12909976.8912902	14790678.3152502	8972356.23035127	9876633.02692511	12407708.4497769	19973537.0066325	18744759.1202223	16726738.7332464	18654751.1250647	35364584.6471999	15596106.9026659	19911917.3773761	7828201.2368865	7030364.33665497	21884474.4445387	19725061.4351229	12781404.9166683	22862989.36416	11823167.0223304	11880838.3848558	18987393.2753514	21600381.754458	9453251.9514053	17478755.8282267	17458196.007932	10845809.716825	18003576.1320761	15400288.8925365	19026890.6514217	12388287.1630734	27578463.6957922	10977284.4910834	15660103.0465493	8020983.43021162	14147141.9404608	15587020.2290922	15986225.0472537	11480814.9133661	7921792.16944377	10752101.0740784
M280T77_POS	--	77.0656	280.26346	--	--	28872690.3007853	40982267.0583631	11819777.7682202	12150022.8623232	10706732.1137245	18734056.3951639	20781101.0320432	20431474.9326559	13047236.3770041	11445184.5649172	10797107.7471271	1417783.94306517	18393213.158122	23278534.6358742	19283895.6202043	40154151.918636	24458290.8690209	21951259.4591967	10932404.8804581	12150552.5571019	30975422.2394808	29215256.5281543	10895897.5390626	11696089.9216518	10936192.7262875	15187162.355308	42215625.2690187	11732478.8924383	12735133.6693428	14544747.5785135	25902269.1498279	10480664.7590798	26216157.3144992	24632354.2408127	12849863.9409742	52063817.3587825	37531243.1708953	47710774.1538183	50314277.272593	45071681.0632584	15428203.5291211	34308042.4886742	40840835.8518099	39220563.4092682
M527T564_1_POS	--	563.6915	526.80844	--	--	30042698.9485171	24909662.5505124	25425160.6406811	24443857.5911872	12713435.7033554	12363925.2366684	17657841.1529119	19350840.7804756	4490774.32706298	9369705.7567786	16196537.480927	11795625.0117971	16451614.5218315	1670568.90051131	6727955.01582459	7620199.51192584	10066546.6976783	33900164.3056051	7918098.55168317	16776578.4100937	18638569.0131403	2792695.16394633	20165267.2676599	20017545.3773052	19619519.3258483	8734224.58441515	21015608.7686281	10548504.2304537	16486770.914257	11105052.0789171	21013353.3909968	38457544.9579479	19870411.3815939	14949521.4410676	11680740.7341055	4716899.98483809	12811319.6353731	20969763.6754493	59585302.6465182	4816821.76510032	13709097.1578314	23486230.6623254	9801657.40584102	17592073.7847222
M342T425_POS	--	424.983	342.13956	--	--	24941499.0394147	23968260.9022747	125555.11723041	54745.4037409636	123066.337392075	104641.593590933	4082284.90697	4882569.79169778	10991617.1068584	1020773.16231611	160061.340377549	21316400.3300977	1415757.11478838	13893147.1691374	4279464.33970527	275606.846092291	2623756.0111387	9998268.23308172	339415.747522751	4986657.9397518	140632.296891991	1048720.43685236	11637718.9440205	647696.784176301	7748725.61260497	7966911.025124	245029.132390693	1323855.11901299	4875533.50392194	1703001.84285569	5615827.28726239	16807138.3813857	3466271.81429265	3802204.32538342	6605188.81299179	285798.605524857	12464995.7294151	11948759.3071403	39480474.7335094	10720739.3077695	3095908.78052605	10108050.3003025	21969342.2639545	26676825.7953219
M203T470_1_POS	--	469.527	203.1384	--	--	23859597.6091074	23993981.6480074	21146361.5284187	18006688.7835697	10455841.3490798	4042398.45679731	30322678.8384227	28317611.2785133	17204041.9551064	13463614.8568562	2129687.35132615	48673182.2987966	22206320.2884295	10022946.0614432	10110277.0739804	3682386.96687877	18117481.1646711	23670026.7730833	7534525.91597027	17060128.1893481	23797672.9972763	7447752.35522874	42946458.5967662	8825833.68566414	20958679.8862791	17284393.1872298	10251352.3957038	19526445.0129689	21329213.162512	24752292.8963403	27254860.6063352	30298575.3300556	29437651.9883242	13116459.2023179	23644136.4409209	15279576.8994184	32650873.0059868	16536421.3053412	22835347.4056935	29743832.0767597	30453861.4847015	24701862.616034	30265016.5458262	29140573.9211659
M97T493_POS	--	493.248	97.02837	--	--	8544141.80687257	7575601.11589787	1203102.12594784	1156301.16283436	1225114.72699295	1314338.89202894	5786369.58571557	5432040.52744454	13928581.5375632	3002748.94972044	969529.217695249	19783280.7201436	3539067.79464624	9902708.55813878	2672279.3318393	1684597.16891226	4251425.09188744	3116296.79978097	1661300.76693139	2916262.03167965	1574397.53058713	2940541.45837705	4208130.22697231	2189367.52284219	3936172.5431355	6663779.88584824	1023759.72022416	2795551.73169323	4463804.27926498	2209984.44886998	3252869.97182999	16533778.8115635	2349896.74285283	5077609.68209799	2777295.49609975	1818400.40444219	5636293.10749095	5422757.93189886	29297667.0052327	16649163.7101023	6938160.0222635	11243611.5219201	4870239.15094445	24189945.7721863
M198T403_POS	--	402.686	198.08903	--	--	22671354.8225898	21515229.7233556	18683606.855321	19114628.54638	21278659.0557805	21123280.3619573	16323860.4015564	16418900.792561	2346865.14132069	9309701.29085253	14673021.1726462	25907328.2364974	12643189.5768362	5759101.72747544	8429024.6544707	3100092.584616	31112478.7503933	35685199.049257	6326479.54059076	14068638.832663	14429186.3599607	19056762.8015291	17324654.7901586	20684401.7108971	11023381.9892036	11800591.3901362	21577216.3371512	12768782.429919	13805934.933418	14996745.017328	12364231.8315828	20266766.803696	13775671.9772456	12740127.8792013	10689518.7138231	4552424.18712953	9574665.31407975	14775130.5248287	38064476.8260938	14848237.8176659	31688011.2341412	20610510.7527082	23500986.421702	16639342.3649974
M640T393_1_POS	--	392.845	639.85652	--	--	2117757.15029542	1635387.77072419	6732755.68880664	7107186.40504249	7464338.19610486	6826500.90221033	3531305.17349667	4200888.60988848	7116594.48724953	5882581.54135721	7059460.59536186	11614819.5972727	8850799.68119879	5921672.47681997	7323146.03803841	4973142.4670455	1248734.05779122	4150208.25299113	6403077.33574979	11216534.6058581	3382921.07681329	4883811.24668609	10486680.6358596	5517512.31402947	9168818.26309403	14249431.7422299	3741588.68304428	8761747.36034672	10359602.5061818	6333994.04348958	10602693.2586509	18362822.1211937	4727968.12367317	8968464.54816518	8060997.26917566	12746290.3571764	13698044.1070937	6435073.60711022	18452640.6045742	21445105.9161336	13577338.9513063	11288633.5243431	16572685.818309	14026681.5032301
M488T425_POS	--	424.527	488.16916	--	--	20978242.3660335	20225945.1855	376859.37113333	532632.336146403	849330.403779165	1059509.91395427	3746551.21518776	3622056.20365593	10742588.416455	812188.033761892	555257.179240543	17636034.281853	838401.636117026	12025010.0761266	3123536.85491803	1727076.66211094	1691228.01913399	8415784.85220419	814535.897664232	3653514.52389917	543271.877815893	1450942.73968887	9463106.95472353	1042782.54464877	5740781.45415572	7950702.46628099	284434.488695213	1704997.21374949	4547145.94062622	880592.677536363	4063484.3788104	13887881.13817	2722116.94380191	2830378.94675462	5268716.85427491	1735749.44705625	9124150.27041741	8234575.61222344	36690704.0808942	9842982.72525464	2515547.06589625	9150615.99308337	20023357.158536	21743962.1893197
M393T512_1_POS	--	512.176	392.5511	--	--	11055090.5451054	11817455.3403743	14338836.2218304	13446406.8268137	18294652.4254733	19171101.5979065	13140169.2741043	12655275.6268061	8788744.41683439	17983498.6511395	12652873.0718412	14605643.8756863	31991986.8085549	7260829.79554561	13819958.5455764	4596839.43670204	9869858.59890994	10236044.0174223	9306085.6077839	20964851.6418103	11314217.5094514	15212982.4807148	13480710.9470218	17674737.9052542	10089408.4457551	28708571.5491204	17173823.9783012	25212266.8718108	17941885.989081	19643389.2919969	15040193.4488727	15899431.2019452	20464848.8734711	25099253.850479	27618502.0338048	6001315.8432674	8256253.53382207	8284508.29105571	8320777.19042401	12220897.5379415	16527375.8834974	12190029.2866885	13960367.2589906	17365326.3357323
M521T362_POS	--	362.096	521.28311	--	--	7901181.11378653	8146795.90009502	33481407.8605456	32295044.1083916	41753233.8885381	41713509.3193551	4578060.47704697	5459240.47660768	6909900.6930457	13647981.1172577	18303851.7907394	11633474.3049053	21941870.7913583	11498841.8996993	16669359.8047627	9081054.52638749	30736105.6994899	25824744.8065909	29827337.8608379	26180252.1808506	40080569.3650248	35491160.8693584	14233489.6094262	33790999.3392665	9219683.11148309	7354773.09159482	31331087.9127192	14201994.6427609	20047798.1123227	17005583.7535921	14717509.5396671	12470867.8411029	8284935.98021268	12776141.8957373	12684386.6874455	24969783.7388722	4659065.50131231	6758289.92354475	2116708.15932692	9281511.91088465	16360412.841896	18658154.7123102	9850737.94781401	7584521.93840905
M127T471_POS	--	471.41	127.03896	--	--	28257728.3507855	20536942.7375291	762996.914528162	776934.236801389	1323049.75950293	1415987.28502198	9131254.22470698	9265823.52492618	19355664.5230881	6326401.97061621	478494.438212162	11341127.6217004	8082614.74360718	14903944.9442517	9159447.10588617	2407517.01463224	8744145.49220243	12028758.8239249	4865611.67241118	9348134.64865424	1471365.26748014	7175406.26296031	15646509.5375152	3787704.03816028	12029082.5977381	5117464.19415941	1027632.44360134	4745380.48364258	5779447.83663735	6067831.99801673	14656925.812557	12574114.7498211	10675197.9794805	8081519.63565427	10840163.4156114	2877183.92449548	19683978.0697986	23026097.6134867	23441430.0506327	14355416.6560042	12887686.1524966	10621934.4780318	17941423.7792181	41446884.2877656
M854T395_3_POS	--	394.819	854.07702	--	--	4984004.07308408	4352696.31862022	2349551.15342297	2261683.51813971	3387413.00160494	3384779.2089706	3262752.75986684	3172538.40457205	2242833.81538003	2158375.3085718	2116622.32304422	4880346.81515915	5038086.63166559	4637728.60928854	7141828.22477922	2635018.02729517	808824.572856962	1062489.4904113	3958482.86020118	6455702.47927344	1201121.32168621	4191576.44865349	7887416.24194545	1824008.99633382	4425800.12136761	3166922.79022471	926500.920598312	1878329.79717371	2922885.45467464	1948709.36090021	5150495.73547423	4547006.0048002	2545497.7579381	1264518.99026412	4349335.37648395	431017.478707744	12673230.6157958	7963786.78080596	11009586.0135439	16379089.6501299	7208858.25663178	2662031.3658083	12990799.773169	20140272.5266641
M243T335_POS	--	335.35	243.0911	--	--	3858528.32824274	4007361.46471146	3309831.00620356	3152898.72626451	4392829.81572493	4411300.04063855	1337614.08120586	1387037.26351909	5531494.72496636	5205868.9121866	8193977.25715968	4654115.09192725	899845.552597144	1208688.56438221	464422.383716554	1180272.2940127	685029.629110428	433959.490679887	2171897.21224912	2548563.90946533	4387806.11324912	838198.682159426	6442372.25821414	2465354.63904059	1834748.64893997	588205.465078476	1526614.08829184	3852653.55372092	2995501.579416	5574119.67321755	7767103.40666294	4596610.28796542	3354158.41886035	3438012.9258433	2750630.23673996	1127587.53316104	4890405.86231061	16949960.2559854	12953427.983105	20733983.0826002	6783595.21181681	2983255.17570018	7302264.07010583	7176597.04855312
M243T141_POS	--	140.854	243.09756	--	--	4400309.43404076	4805817.63208469	7562900.71349175	7061124.44156835	6901581.97356637	6772513.66450741	7764468.06795426	7926995.65131843	19086901.5829515	3738510.87569816	6874955.84452327	18031320.0335027	9835032.29111702	3746420.29349578	1245548.86699469	3653196.1269568	7440639.94673966	3460257.91791589	9191766.65093217	4308101.79979755	4103425.39327334	3446965.24093627	10279588.0152355	4849956.28399314	10975049.7232982	10142403.568193	11943818.2767786	15227653.7906867	13137143.7453357	14699673.3644146	9855375.43329776	3909727.34472107	6995513.54037724	19111167.4984821	14201610.4697952	11079509.7957818	1554352.792599	1332794.26849183	4264448.75480135	932913.031868726	4277528.07378979	16586450.2346286	1905977.19290503	2956172.63845215
M145T471_POS	--	471.421	145.04955	--	--	27167801.098645	19977532.3599654	684724.750035248	553976.622319155	1035911.16416952	1103376.22361105	8637624.82112407	8453376.39640593	7691078.37555773	6028075.02360748	315710.725736699	11719570.2383073	7866603.61608413	9838603.17557736	8197846.12461329	1369745.1763442	7407690.26962826	10959624.5897932	3516693.71918712	8079128.30955883	1066989.95959233	6369254.20913534	13670517.0061161	3092278.04857783	11470788.8574663	4346093.48593943	685402.043435067	4332370.76855891	5526843.30218313	5595898.01901176	13646990.0768104	10312226.684181	10001600.4933705	7905517.11325275	8188073.16215852	2254174.9076398	13934827.352535	16652515.554181	27793301.4737717	13194921.3224441	12565893.8949933	9722316.31332716	16698347.3636773	12545198.5429055
M348T368_POS	--	367.964	348.09004	--	--	4606166.41998804	4504974.13698518	4572366.4941559	4875258.76601557	7594896.961879	8099400.34132463	10061247.9317612	9896637.15613691	8464041.75643383	6028117.24140597	13560397.8591894	4766065.55212541	11955995.4596138	4001183.48291458	4333157.54919587	4834356.54999289	10640272.6769193	8545236.86406097	10283249.7468933	11028522.9693481	5232953.5080098	24447297.3049536	8291948.25653123	4719498.98451152	3617616.66611127	8956446.70260732	10213815.9544265	12918492.1630128	9698012.60729066	7690898.09311848	14019063.3754749	3419826.69472319	8860408.84169036	7160054.39794007	7053822.70860033	6993737.5817754	2963182.26262742	9631056.86533083	3015094.01182845	2623010.21228147	5603690.50053422	5450522.71055452	3909754.33135291	3199097.43482673
M594T161_POS	--	160.877	594.3501	--	--	4420688.55116905	3947690.59547091	5319320.96453901	4655250.08631741	1391002.40087219	3560517.23982906	8564234.8445798	8239736.76938555	8386364.79761818	5043982.15528921	4949322.95450395	4443180.275402	2410471.42463635	1277623.46831182	2760911.55586449	2270247.87414196	5455392.83697553	3354307.01072489	2007589.81955492	3321422.26072867	4341300.10180215	1611405.26164681	4499169.58757094	3042625.86395649	4898394.91595743	4051838.20053474	3437979.02221188	5089073.42224599	3308684.17822499	3100655.1126733	6199131.31280972	5676432.42227492	3632357.6565052	3592076.30732478	5477073.47761969	2586178.26190289	4830470.75391382	2667549.91162523	9016605.24320398	7938435.64619016	1720935.45563834	7780877.84955076	6080822.53673571	11070443.9086481
M361T512_1_POS	--	512.426	360.70338	--	--	12666837.3224786	13043336.0877853	2418285.30512559	2399302.96956874	3069128.45841177	3130672.98474652	7467968.57124887	7017715.25732485	4776383.25604935	5247995.28398489	2334116.56521177	15051657.0089888	7686785.75351806	20612517.6548999	5975387.3655046	3234153.31490055	7260259.08107397	6172453.921108	5940454.15444076	6340034.31059396	2558564.86527319	8876240.82733365	16683977.2548366	4469997.71922501	15105903.7257255	7457068.09137789	4504621.65989268	7058796.87757831	6854244.76206779	6981967.50806236	15224816.8653376	8572298.20345327	9747808.31445972	6767813.45318003	10933339.7860781	2078961.25062451	10041880.6193984	12977796.7259259	17578184.7912743	13362058.4941365	13672521.5687531	9376859.35298228	8124629.96665102	17368365.2366423
M113T158_POS	--	158.388	113.05375	--	--	3331898.13529776	3014146.26310913	5993110.17230456	6100707.30443034	6831251.75164038	6354539.31195919	1259779.71706387	1239696.73545002	2340626.59258712	9699263.77143357	6666495.59176779	12099660.9719206	2791782.31914303	3838586.3023457	1222764.42713877	6955305.92796414	7150071.00527797	4200531.72873243	8016198.88066291	4472132.13907698	3638918.30889217	6760850.18203438	12275805.7339002	6080241.24355278	3209014.82008843	2195509.2024161	12907947.9755897	4665240.67680633	6187526.99574228	14742723.521827	3750890.32256299	5329718.29089172	13801270.3815937	9652600.82486437	12085433.7768058	16877294.4415819	1199572.76754267	2483591.97865926	5383681.25326965	1173646.29074306	4652218.03002023	3420658.70341908	540902.081986042	1621409.61483531
M844T435_2_POS	--	435.416	844.43248	--	--	4427617.98170534	4646780.87740926	6391081.27466337	6709539.96535786	6128859.76021295	5972711.54511462	4963845.66470396	4530331.30839778	1536364.59176624	4891739.61653663	7724745.17880787	3442018.46285695	12713873.9018822	3076582.10769189	8499005.6036114	8131147.06495362	4973310.97820543	5323445.18921336	6909353.98255159	10597284.5238309	6650619.64658332	6403331.23594216	5804834.27925152	5572326.81438259	6246676.21622932	2770693.78358024	8937830.89442496	6688250.14122389	6427725.36429556	4858256.78450317	5518975.31689847	3290478.14646162	6879244.95204542	3295519.68676711	4731745.11901796	1135803.55325441	4471966.54417835	3000260.15367751	4991953.9321075	4228693.59601999	6768351.46723669	5363061.86198729	1842793.97766492	3609374.81821118
M991T494_POS	--	494.149	991.33413	--	--	8946205.18618421	8927173.35759428	3076832.50601115	3121787.72656137	3846738.13722546	3265845.21773445	2302601.10496271	2649051.91539852	6334841.19401853	639835.02774297	4482592.35793909	7870133.300962	463304.972136358	4229837.96901991	2280121.36485722	122977.519937384	1125935.99946592	4585047.95158398	3209636.87785703	3033286.18032482	3698843.34044573	514429.302056965	5231038.33515991	238528.869385223	4382643.13751704	3788259.81662338	3121787.72656137	140804.789697117	1891219.65086158	353724.778537712	2712648.91614552	7010974.43170841	1277866.13068568	1960226.10367964	3316629.98353039	3912372.27077125	7196851.2208702	6081796.43632497	12888598.6486324	7085916.27532616	2245535.75827957	4449487.77250011	5614303.03531539	10268567.6597794
M849T456_POS	--	455.692	849.24737	--	--	28269763.1791308	29091711.9433613	107880.787371302	8014696.374509	11611304.828962	10198473.0810282	7153997.87596144	6779897.73655339	9142398.25273526	181387.434364036	10076049.5296769	13206182.203606	1520527.50848474	4566777.07556867	9027827.75863199	12248283.916986	4129450.08886729	14090532.1260403	10207399.6101468	5970431.50140416	10380072.8523406	432002.509394447	14056500.5573656	672134.795978697	11328172.9110174	7237518.03617985	8014696.374509	660166.049730917	3877305.42520985	2194697.12260415	8749334.95496214	18242366.6467477	5988694.69923483	5671091.24877129	7362148.93015343	12607046.9629678	25827296.058815	18822434.6094129	20632071.3573997	19625212.8384088	2309470.32552105	12845307.2094352	10273977.2681435	17905241.2977706
M97T21_1_POS	--	21.4796	97.06471	--	--	12972755.2324241	13026704.9546733	10822045.886223	9328718.92600388	13004460.8315412	14305413.7794802	7581480.91565717	11475863.2699522	8743474.67690873	10123391.3889759	4451186.15465701	9206195.58498009	13414886.1433767	6357581.80856313	9236452.80178601	11308138.3497726	13762585.7312585	13405415.0128244	11083858.4431226	12017899.2141898	12542267.7296734	13983955.3056058	9530760.9368367	13426848.1523006	12666320.4921048	5986036.41019448	12198864.4242541	8903266.92586476	10475068.1965528	9917050.58104513	10135229.6208172	11983539.6250177	6999049.71901286	10144785.4730685	9467422.76383484	6434773.93876668	8981178.63848303	8283474.91749731	5392662.85241694	8930856.1371803	11362450.6380446	9371716.50707209	7960632.94412427	6480389.85355294
M774T451_POS	--	450.595	774.38959	--	--	610299.012124921	777839.367397551	217726.268919907	243313.636984032	288531.772405106	774084.289945116	465878.919747973	253116.291494178	2301478.47681547	621186.378882311	1024052.11918659	2811148.57959773	844710.890789002	2014371.36673687	744649.237232191	1000010.78108911	321610.662338413	454781.038147992	1301193.46693877	1528790.05189316	161771.813141571	258419.767575321	2890308.39773227	582408.872379287	910709.006104231	713930.012500852	199715.111896352	833746.470536044	653280.487782198	597173.757782152	151971.698207466	2324847.38401619	1491962.23236707	454432.238457368	815876.844035014	307942.485783812	228523.622693074	659481.234542217	14173635.7900505	1566945.98363418	1171925.21375667	1071812.60643895	5080552.18710474	6476432.25089153
M803T133_2_POS	--	133.064	802.59374	--	--	177932.069060725	786547.899327351	716378.283236493	455440.594205264	542826.322498303	225172.797872018	4649574.36118803	4606373.55608234	1435315.74817191	1759688.16051714	3511140.36893241	4422662.64643429	1086908.78186867	621074.629840409	146280.656721076	4528649.51981172	709167.363807936	1828268.79052719	724200.921705047	180934.319187396	882782.784867786	1642991.5738424	1637134.95536925	1208756.87891106	3240703.6281681	1393187.70979031	984038.824131518	6669971.14697231	2441157.02387246	2889063.83520311	3405188.55199924	3264300.1444306	2986421.69574715	3152259.79712483	4627925.37330058	5393620.61999717	10414732.9979337	21348619.5030426	10364801.263028	10115171.4341005	17680478.2983248	8790041.07320978	9375452.92531764	3988888.14066672
M190T369_POS	--	368.593	190.10738	--	--	5724555.75185403	5462540.45672299	4387971.50938454	4942181.30256695	8357578.12787625	8257905.06415159	7071959.10139675	6565383.64784468	1818023.15169476	9448693.78339592	5521035.26543983	8402582.89213793	10054644.1672926	5588557.23665637	5366208.97142109	2501290.41720546	5608544.5960791	9989962.59921494	3543885.80219867	11021685.6876896	6719214.74426982	5076932.68387466	5520939.15200489	4339740.4839629	5142602.23927571	3406965.19240734	5896842.12474525	9604950.08029022	7582651.0890785	7062388.25510084	8418271.20628393	8142558.01931422	9949791.03588824	8419694.98433713	4554627.76997708	4123513.50880068	2651625.13517645	3596204.40679317	4003639.04116664	2556340.93896604	7023472.29201703	7118437.33261014	3463328.64775524	2902633.38373375
M174T310_POS	--	310.2205	174.11263	--	--	19824879.5902658	863083.338980601	877665.979386784	1082103.09921768	2411729.24578648	1490085.18115688	141079.260929535	19960508.4285865	1150015.207859	826074.088017971	1697974.32299482	763875.61660237	23314411.1503227	1208220.20448679	1979889.95190409	1430339.07619548	853937.941384526	952629.589785261	1193511.85418932	1607852.45459358	698878.047596227	1393494.26984362	1060192.2611036	924422.747670571	1781065.91313198	15888620.9033902	857994.066137349	1068315.20992923	689876.047409416	16523718.6986859	1439972.1984331	32505337.4338482	747064.597310376	881923.453145748	476076.832956336	2562519.58188677	970715.243026684	1490042.42586866	571350.536126144	1819621.18043516	517732.52472902	15369529.2404896	947968.808539575	16494400.3020312
M99T425_POS	--	424.847	99.04402	--	--	19364402.9300135	19703504.2989767	7485439.38710368	6430319.34984735	613207.529011835	10360453.4494069	4008122.23715058	4123716.51513135	9095610.91516112	10616194.7581687	9071535.44797247	14887209.0153023	9907226.26592361	11149569.095518	3718442.65938631	5359639.21988612	3086178.01710541	8717686.64535409	10713225.6394837	3956915.75378581	7003616.32308659	1266637.34310471	9700620.63114505	1267300.87610436	5572469.79715854	7951858.40696875	10228746.3364283	1437318.37801303	4931341.00173223	14317466.1348163	5496230.5203325	11848140.1749883	3028634.49745539	4557193.82639223	5892885.07027526	9026346.77686916	8898404.43806084	8208063.44084275	32450954.0297441	11762195.2289873	3551741.37587591	8014570.84319634	18646271.1511688	19239829.0500098
M854T395_2_POS	--	394.81	853.87613	--	--	3779113.4436627	3698231.0545758	1507332.37782001	1513251.1874296	3142131.56941919	2348391.51303742	2766532.19282085	2535793.05367102	1622105.24838218	1843840.42198616	2212084.61972661	3148033.361062	3696817.66934148	3960487.89843778	5788893.00625119	1971458.53139635	589381.840523913	676711.44726532	3515126.42165235	4660796.89950303	1046020.85523112	2865256.32473884	6088497.14170621	991245.573135419	3673163.75513763	2603667.00368352	747809.919286203	1159255.57586727	2395552.11065343	1365760.24021341	4168699.735338	3599658.22054101	2019137.88489163	1056208.29788018	3212143.33813397	432166.260314433	10000137.0961316	5883076.68310381	8595536.37845563	13233028.2121748	5722864.58421649	2106369.201999	11076900.4932026	15919861.4919817
M252T425_POS	--	424.9655	252.05362	--	--	376883.999559435	145519.268114735	1168034.45325938	1068853.34479468	938099.503753454	954379.18795644	2209768.51504433	2358627.31985656	4193256.16681997	1579539.8701375	14179931.7623432	3002046.34451141	1167228.05040501	286230.227446055	684170.409091421	542270.188102174	3105011.34034015	3181315.96493624	598739.905787936	712594.968288205	1256760.53899604	1614895.55852661	2187800.75817367	1275066.25930714	3013344.27960741	1118161.24443905	3048701.99416853	4004329.81062262	3218334.12745488	3398012.02153858	5236213.00974558	1625351.49197868	1827948.55786521	1846831.46785933	2776401.69925206	5248826.94355837	595953.007504616	622623.003054272	127452.601512555	682920.260964765	2633002.41490543	4514952.50902936	493113.634340148	1343668.12168806
M568T433_1_POS	--	433.438	567.78625	--	--	4411022.47435667	4403890.58262199	5627956.6959496	6201931.30296611	10182154.6754087	9825043.4443837	1193210.64405013	1161880.5830687	1496772.11151783	1277641.06339213	707559.955521485	1502576.34497884	1721765.62381597	397848.420441761	854907.161722648	425858.041611159	2011433.77588503	898398.785220613	364754.46027665	1126558.54506088	8572512.84274494	6040684.26705114	755199.550533678	7956918.34582794	1295312.94083136	9388810.56787166	5702176.22969319	5102279.3038371	3192996.15473382	7021108.6182428	5986011.10288601	8222834.87920026	8922781.54279465	11781849.1060766	12567168.20838	2398412.23790416	401707.53178736	281434.58061059	557284.198127817	711935.510776828	1627724.37720859	3557307.09850165	1566897.54094278	2384159.46816132
M150T60_POS	--	59.5345	150.07701	--	--	31759559.5390775	12984180.981784	18667119.6356152	19576185.070814	16721612.0030922	29924898.5779199	17191081.1297309	9071034.41749782	6823739.25380736	6637044.67568529	9154239.10105385	24903094.2279029	17257500.8710112	6589442.7673658	9375640.07714676	10184031.1404351	10492530.5459532	19299710.5105061	10772823.0387111	10684912.9707738	13787049.0976646	12148560.1065511	11889534.9243299	305559.416798251	14419159.9261534	8945520.61135888	27842696.2021425	14047101.6590423	11260465.573119	8820898.19286324	10094463.2171698	10303599.4664537	9983653.97570615	9188275.33253853	9530186.24408722	6657162.09335841	12366851.0299766	18879312.7567617	11998766.1979473	14739227.438426	19943111.8876913	15015018.0726711	18251235.0521773	21141448.4896334
M649T472_POS	--	471.512	649.21848	--	--	22139883.4657722	15573116.3972908	64304.9179036979	327392.486245192	629547.358708491	589453.406065249	6047747.47537847	6464061.95935679	3983397.68515949	4558438.48159163	48048.4507329028	7478314.64891658	5282914.25986506	5475642.63565033	5276534.33723501	887273.104976335	5667042.64804716	9076037.20811228	2242391.91147305	5425114.99336396	649684.636265635	4235187.59281465	10799854.3086691	2220524.72753504	8560403.06033521	4469592.80831919	383679.950282598	3049364.56623319	3700739.51877179	3631972.83120894	9903881.36838836	12063538.6452076	7231108.34970326	4830471.05257885	5230399.89092295	1213112.92014699	11296296.8299329	13471709.7131178	24730722.8464852	9820600.16111754	7942874.47458312	7633630.78464696	14707306.1103809	8180842.98317852
M492T162_POS	--	162.321	492.36774	--	--	1598039.58488649	2230642.30012255	1409462.90468328	1462730.73307103	923798.972568288	674281.551255746	9225878.06274119	9719583.41230954	650854.82869663	6730731.95557983	1423281.00115728	2486077.91861377	2855250.76034732	1978100.76200871	1142634.91972676	648107.771844938	2472481.32627906	7227634.35856018	294112.752975311	2252862.65910606	441998.506348891	2230442.13006035	4877336.35232801	1112011.46431278	2489037.07511568	2856988.31657009	725679.42962741	4658761.41547731	2864281.80887097	8210589.25860868	4689422.88796544	3617462.42244044	9492025.48185365	3147946.27008482	2092776.11346252	398657.001818599	51189.9745403623	165486.511096499	3194726.89091648	702004.772313893	1124561.78105072	2799361.37272172	3434201.51084579	1305134.56987105
M89T114_POS	--	114.182	89.17099	--	--	11702487.3000909	34827548.016605	18749628.4527849	14727477.2494638	10321128.7190233	11336876.8760646	6160928.7917819	5386114.94956763	45012103.803952	9946194.37624283	3342360.64112305	10792926.3090837	34083472.7397109	9001451.36657632	41988564.2937153	26321129.4402666	9191204.28396421	8390273.87989248	23502049.6741709	37909272.0493145	19529140.3577847	9138589.86516766	6114920.96323821	10808828.9655127	36347368.2306703	16349850.8186389	20911920.1605095	9579225.97038932	3542168.54521415	3450623.88992088	12738998.2373683	21546555.1089076	23789549.6675655	7442650.56257026	9407336.27905052	8993644.24889614	6199135.91903413	11790056.2585895	16780902.5434586	32372549.3433349	11483345.7727506	8934405.60011022	40356037.654394	11994119.4798017
M315T491_POS	--	491.106	315.19005	--	--	5861828.64763867	6134602.49916931	6407018.22266836	6061727.93381257	8285971.35656269	9015481.14960693	7539458.75739169	7760639.01560395	1257662.84914572	4747133.11738538	5054703.95220837	3224015.18340688	10896569.0856951	9944465.26352855	7969876.98163527	8044137.17327576	7177722.71505563	2168785.4515532	16575152.8969851	8157392.41994273	6597260.02284299	9760951.08026037	3955830.42531058	5805480.83859075	7601552.20021864	9138826.82813865	9197710.45855688	8573560.13677358	5633954.30100681	5199059.34343551	6986970.30638579	3646631.98400392	5470046.90390073	5401031.87117614	4443433.93364042	5564979.33416932	4478327.18886162	3600833.70730782	2966632.85650692	5905593.08081497	3965237.46856094	4923279.78521873	3568719.89785751	2521802.92629375
M127T278_POS	--	278.058	127.03888	--	--	6436366.87137497	7477306.95285093	1625572.89476969	1585624.20680891	3072600.51415498	3651449.26764445	1753974.20578533	1274106.51804238	2373990.80416372	1920627.82708375	3169233.85004286	3059365.80104354	1663934.62704456	1803160.44447595	870997.156481332	679024.381618437	8403468.62127736	15697307.0070122	3349969.28999833	5043287.79172925	2565667.37106468	3605051.82163035	2858175.53830852	2025488.35098964	3146832.33531125	3179047.56089252	3094576.49402963	1325478.33404689	1971685.94478514	1111107.22349959	4109531.79225846	1457268.49710915	2164976.76333276	807635.665388707	4804538.05650381	4499912.34317377	3446642.92369507	4531185.50533564	2962886.21036091	2796248.71585985	2067357.5847162	1543306.70794339	2495423.02050524	2999138.45392831
M358T380_POS	--	380.2535	358.13739	--	--	6936816.43091469	6791892.8602557	1431773.39596203	1565636.1087085	757427.765993897	827144.024266835	1583452.96907896	2070687.15663881	569245.10511579	447541.287767027	112883.349138454	1271574.25432106	9595528.63830135	1662898.26199758	4616429.8208084	1558986.24806161	2688083.00803523	3001464.70871875	2679010.12881699	3008895.56952601	1475476.57937414	1210570.44680284	942074.864618453	2465751.3517944	2678168.30466005	64212.7448681076	1629544.94724503	99560.7752263283	1926661.26811558	158750.658523606	539386.091688178	1544189.57206339	449579.080793417	992623.578748212	168690.313029048	139234.207506107	2243552.82803197	5159163.25981541	4810332.39695195	4207846.62488194	2440756.06711288	1153931.80743917	5869313.70348701	106744.708962095
M505T365_1_POS	--	365.341	505.25521	--	--	3030438.64499527	3315074.84491932	13583984.6491298	13010776.083377	13731809.9316783	14283861.460493	15377269.3220002	15437412.1163775	5336151.22821692	10938157.4096123	13395215.1731026	6579285.47446558	15031724.6640302	3236264.59308818	6523788.84973344	6516730.60044371	7977981.67628913	10247807.0475673	8438352.77573184	11146095.3055628	14365252.63233	10196961.2014337	9665561.05032349	17741530.1317713	6082933.1053626	12233745.4772738	11795489.4987787	14491190.2752467	10975366.9522468	9993528.9345107	12084686.4284409	8212225.86262445	10729093.6177161	16468282.3984937	9658209.2116581	11295584.7622163	3122468.44294753	2464508.71783904	5540890.98558519	5190908.01179935	7899526.95991746	8500285.22452782	5495315.35484509	5406666.06763101
M608T160_POS	--	160.426	608.31136	--	--	1683137.81096243	2055105.56299116	1505430.85669199	1704794.01769118	1056077.34999452	2508454.23674558	5755770.18332185	4516250.28816126	4164364.46124476	4429106.27866976	3205143.1793438	4708959.45574751	1974161.27992399	1684725.84101542	1573273.66377434	32222.2802165549	1757284.55653704	1544708.78632728	1442390.48847898	2293122.27819573	1493223.18294856	1361979.13642777	3945548.66958378	1715914.1520851	2920301.47925343	2512565.41547478	1020932.2291789	1940909.05995521	1494940.02534534	4447728.02054273	4901005.87890338	5216285.40069543	3705594.87897144	1940644.20523805	4305146.52134545	783290.759154064	3763645.17343177	2799620.40212024	5503707.04050399	5844595.63259603	3523054.99502393	7268672.15601082	6614920.99056508	9173095.80909382
M347T411_POS	--	410.835	347.16727	--	--	1677847.66342397	1603082.52868889	2691551.34575076	2635316.53232856	7458232.08583811	7275580.94778065	3184317.94766808	3358760.53786801	1525641.61034047	3069206.85709448	1998921.43089201	3289063.75692263	1079501.98472434	12421923.0460357	4488675.82058422	7983733.31056731	3659674.04582643	1781502.35152652	8950907.68605811	1868471.31359834	2068935.52991526	6328682.79176438	2067991.3680154	2397486.23639595	1738800.54702555	1777551.5590078	2474965.58582032	3372747.4816463	2384685.12929643	4651770.09275076	3716579.65251918	1771441.11641322	2096401.11068473	2999712.15598009	1540389.72259076	2607529.38614772	2714300.76766342	2873471.50501404	2598384.03467267	4407374.93624676	2143637.30822652	4127942.38521648	3211144.64954066	1221273.38733811
M174T568_POS	--	567.608	174.08737	--	--	57093662.0155771	56899394.686797	68605595.8968166	85066005.6719988	46438319.8963224	66484104.0174151	65665155.6346609	68099541.4566457	90613490.6354911	75948424.4278208	226813.69875726	84267509.7059166	46582918.6372649	110798361.007917	103045474.008005	257222454.102676	39467245.4336624	66188548.086025	31297012.584456	54679924.1731749	61813809.3428803	53305184.5871866	83578961.124425	57531565.3929373	95859816.5482317	46737315.8354939	62898704.3146537	103535870.497775	103520236.513418	88365446.0959782	27544399.4509421	75415384.6934342	94660660.6409106	90085621.3145921	24630521.2965398	132538990.455676	30477895.0228834	65662274.8151066	67059453.5441098	76876661.4194496	139265539.522993	82070279.9286832	61877920.9192788	80934217.3605455
M332T512_POS	--	512.011	332.19273	--	--	8248459.535381	7540873.69977762	1908503.34420669	1803589.72257255	2411414.76134074	1776715.44894838	8471545.38249158	8294673.38940308	3747156.61179855	5116738.77954139	2731783.2681282	14545021.7176176	5773503.85386149	10896149.2699962	4236321.61010795	1669192.53958067	4889590.75068935	4913015.76039196	3311429.38940544	5182182.45624617	1183166.03386099	5323421.57294124	16459045.4727066	3076923.12943037	14177060.5174434	5743154.7289846	2238022.22989542	7417675.22930871	5423733.19741669	6117126.27718989	14290139.5813609	8692852.82624967	8138060.38422027	6516080.17808331	9713602.4831395	2511060.16352501	7728837.00209454	9273369.95180308	18696410.4162704	11825017.9737174	11870541.505903	7164745.52670663	7000337.31069253	16104984.5877035
M182T382_POS	--	382.176	182.05765	--	--	3514022.88815964	3587081.00333254	2282075.58513919	2211495.02924536	3464736.42768103	3171368.63886476	3524801.26498603	3481899.13647363	535523.433256511	3419995.93454103	2462522.67677454	4436467.23981046	3216853.19480551	2033523.43812311	3365822.74661341	507472.565360223	3189854.55505655	5346144.38087223	2307771.1962992	8050473.60746981	3348677.53059422	1611586.24667326	1938887.59753697	1960530.43503866	3917929.40825668	3790667.08026516	2460625.03910376	4574838.39606435	4779708.30215457	3560519.15713729	3753690.39453905	1428552.45347054	2074303.8196084	4401604.56620568	4283644.4924041	1563250.37596744	1593871.00535339	1668491.32710063	3553859.66079136	1192469.07328767	11388236.3732023	1301884.99195533	806635.022913266	1198918.26232668
M343T150_POS	--	149.576	343.29541	--	--	14921737.3156377	13325617.0245623	6119001.55075073	8939239.33208866	9861001.25446291	10482922.5216827	11303230.1789546	9749650.55241448	7006442.50492315	5828334.48202898	6090773.66546664	8275193.16005782	5850879.29272917	5611236.46432262	6793107.87697753	6929882.60952949	6124140.09423164	6291633.30876688	6706085.8856451	7946836.24865258	7087570.48442377	8881508.85138411	7870870.69979637	7203796.62088041	8219836.44849356	5968596.51031568	11540954.6737663	10152868.3100473	9238119.36000711	7421163.39645371	5036566.52349903	6430125.63168956	7158091.88068568	6225545.01581416	6442973.6282671	9310161.30088329	7411281.90687299	6570232.67954424	6245860.07731901	6659475.89935158	4426978.86640466	6189285.09196012	6245689.80957498	4473760.34993217
M109T471_POS	--	471.42	109.02837	--	--	20444712.1432704	20552609.6816232	418757.84187971	304915.252515732	806486.587344478	880904.281140667	6415035.57444373	6305211.52761901	6210179.56850702	4149229.78944572	84093.402788577	8412683.66765649	5984976.88996192	6835691.85861938	5539081.03588184	1421673.73906749	6192119.95116022	7845481.00973407	2934252.13252977	6159302.66429602	902049.108130352	4765040.80447503	11915950.0702431	2543023.46505464	7746121.11258164	7982103.95618133	548773.623031321	3653747.99775975	4305578.36965001	3831354.99193366	10722876.0250756	8345917.2287985	7337387.44652008	5159992.34022475	6262099.1366766	2060436.5982453	11042615.1731842	12848757.5526099	16514283.6709424	9344251.92878641	9243748.57773132	7514210.93361532	11594043.5392381	9375022.74540621
M707T296_POS	--	296.222	706.69495	--	--	22177263.3285498	21793513.1182836	21805340.4048788	20699721.2647776	24407487.2918531	23298838.0024727	24369808.1582256	23805109.8894538	20727177.3223434	20529960.6498815	22388587.6644142	21012901.3405601	21263147.9001941	17580848.4719286	12182794.6356528	5123832.30330005	20601839.8344116	21252085.4617542	18261586.5848169	20447107.1341997	23035787.5325052	20545307.5662977	19979023.9690112	21185966.445819	21509134.8342823	22658106.6109951	22638721.3702281	20378126.9237192	22747788.1478019	20760864.4264218	21901657.6234558	23582197.3123193	23677135.3275658	21446106.084632	22155894.0895697	20412793.438483	13602933.7610971	21974974.7280722	20129389.0000742	20272934.3685549	13136650.017813	22300078.8015198	20918455.5809763	22615721.1252828
M196T407_POS	--	406.634	196.07336	--	--	18971511.8933973	18940137.3090135	9709965.06241474	9116687.26585098	13704261.4720464	13153986.3473151	13777444.0489265	13701297.66739	799225.413438567	4687687.539244	3742927.1097274	12417882.0003771	5991566.81657944	2448137.5369268	5585767.60870023	1334334.88749078	22764011.6310609	25362972.7483475	2868671.71685295	4464170.30156637	11030475.9665103	13125707.9239765	11659178.524293	10188361.5942118	5592916.21449559	4855162.13472087	17205808.3524989	7647301.41650869	6957707.57604682	10195739.5472382	7784731.78117225	10449786.3929071	11413914.9575332	7997512.21278038	7339600.99115338	2660355.85338664	6587075.84727642	7871425.35752521	13103787.8876747	6067697.50548869	23670539.9865403	8604664.64101353	8810919.9229189	14032805.1193055
M194T224_POS	--	224.111	194.10376	--	--	726149.660842017	741577.344022289	613475.007856486	626464.823910546	13915417.8158405	13549125.7135356	654225.176989258	577572.735329166	693741.210439657	576371.866622073	726189.146866089	929005.160910045	511695.53606305	559886.84643221	531420.581958149	10156693.8268868	595956.638416656	654641.557113099	269580.661701092	156303.2545581	677324.303641319	78661.0463471103	6028105.23760032	582941.55130719	772133.208890246	590148.34299071	630132.581971544	651021.083565927	666668.901330401	635502.87867547	902422.675929403	3586852.18482443	791577.114293952	572691.473033373	6257039.28226677	636408.786782744	6069569.51147844	9107244.15060443	774500.297318309	6220006.32744014	725402.387836453	620009.747410299	667238.487227642	709639.270881688
M113T209_POS	--	209.067	113.1073	--	--	3033930.9735755	2905709.6845169	6136741.89156215	6051200.70237624	5172861.4071807	5259602.78168332	3812012.99606126	4607911.16661437	4755060.20882632	2110060.27179834	3075964.51345775	3296679.91427823	7474180.53024301	1941015.53517583	4999915.33406277	4253593.91564959	2808407.47354765	2831892.84708039	7830553.97099335	5476519.15085214	6905582.87483315	8016591.58822978	5629935.71600227	6148492.01137178	3601012.97920724	5599920.18559094	9431849.71403509	7031500.23473849	5432132.53164022	5804252.94551351	3133027.32788834	2535223.13438939	5091593.70944165	7926171.36380025	7648457.83709726	6239756.62700222	2014563.78957315	2099622.32809119	2179902.92062346	1742197.08274	3033202.84512143	4082926.30670525	2634512.75476705	5869018.34526416
M660T460_POS	--	460.2815	660.31953	--	--	1580555.69216509	1388033.4060624	513723.563653066	682331.932647896	1209898.45109571	1012792.5236281	1384008.20739967	1561818.60424263	934140.98851938	2105247.5408395	1469135.65094989	581901.785415276	912376.95120254	7568319.19577234	1838607.36508684	2247131.13294451	1308644.60811711	387799.333429133	6538564.06192351	1324120.8779904	503957.075840883	2656896.35681079	965418.900654432	800752.684118347	2012851.85961974	2835660.93758938	692584.15601239	1311180.92355251	1024274.93197737	932679.205847124	1495407.06335875	753344.148491744	1761859.96144731	763322.573606148	1205752.92017819	1523113.98872227	1349259.30290197	933962.18495773	480639.057617155	2083163.18245013	958068.464191158	1306965.90499495	973399.810339826	629985.876489023
M418T515_1_POS	--	515.208	417.72487	--	--	6211818.46967122	6037828.95947434	1263978.87455019	1347642.91329966	2109700.34414416	1864282.2521931	6229890.63663901	6849883.70251562	3893536.98949959	4485225.14296862	1088153.04307612	9390253.09411613	4786922.91429039	8792852.17897979	3307804.66181976	1006555.46446087	2505741.71237072	4335361.11502381	2848068.17172515	4013804.25345041	1312907.54640742	3741209.48374738	12123766.154573	2485638.10387187	11572186.8788549	7637690.17910593	1839365.22933481	6058382.74962571	4490802.1866863	5084633.39719103	11780858.3371524	7799808.12338519	7597178.73627058	5979046.70553986	7908438.78095586	918050.713731221	7944577.54324297	7253154.0324985	20339476.9307836	13520877.5207892	11334581.9405111	7951915.00608139	6936592.19702702	14462770.1512388
M487T471_POS	--	471.4605	487.16576	--	--	20313932.8178204	20852114.5013673	307787.966624704	251916.837706618	1030640.00441029	996040.092915294	5783285.07420163	5686576.64711849	4528661.60599962	4355158.47155275	43940.7472953645	3453513.91178771	5179343.98108978	7390841.43455392	5139748.40293697	1061302.03401668	5323868.15134621	8084656.57608241	2424614.4289198	5812222.33659393	824571.962748081	4199757.90895994	10561385.3342776	2118762.28261225	7433523.65807663	3351622.94541117	495565.85463487	2819885.01204717	3633285.11254892	3755263.3546287	9823941.87203109	11350153.8472484	6941925.0999541	5149706.52922801	5436402.57128932	1430306.24936205	10954986.9280558	13191246.060849	22384070.495208	9382162.46458689	8221883.10183105	6642783.27132932	13304011.6890488	19918807.3642017
M75T160_2_POS	--	159.635	75.17199	--	--	1961386.42570411	1960339.35264579	2009728.41287642	2137964.12365583	4592266.29054298	4810896.7064584	1635263.66527266	2068827.05086124	1415252.44005853	2866053.39037977	3627473.85303922	907988.480130898	2122229.72850925	8000048.99289102	2908945.46062876	1232549.41350751	3099322.67352573	3786055.16577058	2094871.16349256	2589456.8923376	2974256.78391695	4502889.38335647	1487261.40102705	4346346.59403502	1756830.50626593	1584655.78467872	2037787.62883057	1268748.08554685	2354270.0310747	2363900.63089243	2004653.08484642	2127896.42666457	1820031.56283151	2009366.37736439	3307584.73910966	2616414.50783424	586042.594640282	936320.637682823	328463.79329901	1025407.52612475	1097870.25127977	1217767.4352341	898204.446016649	649545.672745048
M283T258_POS	--	258.018	283.12356	--	--	10080792.53371	10596065.9618983	1886675.10244527	2132002.17031395	13798848.256492	14366132.2346557	6021047.7519031	5900713.05617554	5144926.27430125	261429.655707781	2000246.12180439	1429449.76405485	3252637.8915888	2766356.89280379	6758388.42182383	13185069.1025687	4447473.14154068	7975069.97929808	1324065.11837026	3254157.47509136	3126057.60568025	8009111.70931952	11314890.1498911	4098257.55483188	4227916.78207884	2615818.18028977	4026654.57622031	1329062.40639881	4053748.03617267	1330228.10032058	4425822.64612065	12744400.0853733	2628844.7843691	2728994.51588008	6100834.0446251	1633626.71464514	6956831.74929237	13496216.5729016	6745760.58093208	12650063.5256506	10053011.6916901	2869271.4504057	2001210.90435031	705124.581797224
M531T318_POS	--	318.425	531.27721	--	--	1394010.36049836	1308096.02721193	1264714.81944489	1110274.97552331	2254781.7470942	2339370.26623513	303160.877055129	420931.422093162	1609691.92082402	1641156.69300834	1315347.29529111	1445503.26307249	658731.557290406	6774863.52759148	1557103.56039291	3843027.624378	635577.153650442	565686.522717625	4181220.98357258	1571581.43126865	1099816.57970479	8345611.68537552	597233.266077691	924600.360892081	2083630.81932194	1436549.15598356	1227960.53385649	2175150.89808431	1773422.9948819	1485676.44571022	564205.170608677	461922.801931136	407141.169673814	2040107.58576986	2014098.78811702	1116465.67543367	861409.878005667	108875.98439091	436350.873510063	738037.418098798	1218706.71829822	1134297.56895799	658535.347667275	560066.568855202
M321T286_POS	--	286.381	321.05832	--	--	11006130.9411735	10717113.9600408	1514933.18121445	1345623.02897949	1814191.34728286	1606960.13706581	1514870.37952597	1874425.95823302	2655982.14294232	1170930.63824488	1114566.10413574	4384719.47031844	1358049.22038652	939130.947280319	3622487.83882516	1072885.18614353	1508357.74008769	4267597.02566416	665944.101159675	1527325.81216913	1969829.77783734	1576114.11757836	3370646.27352822	1891504.46870051	1486440.86569746	1255587.50419587	1724989.62389424	994521.278333728	1344313.16343702	1432623.25219226	1514355.91957702	5364075.01250175	1609221.09802387	966784.061639877	907279.540093765	1167831.62165993	10228691.3805045	8299877.07145136	8602890.51596051	5659907.14549868	914776.363988232	3252069.59099844	2597777.60027717	4593807.313594
M406T460_2_POS	--	459.637	406.14561	--	--	1347371.02338502	1451883.93127395	2047475.24330007	2415814.20221805	3181870.36350129	3876002.0834468	4464927.88210707	4310672.12372526	759841.671061267	1599251.92546691	1112467.45274114	3350835.65966594	536755.708858511	5433910.93262446	1285183.48726334	1338973.44285666	3070387.54146199	5353647.74178369	1469463.10870478	710752.094821008	2605382.97156045	1380515.83272706	2502221.33724123	4331904.25152036	5715199.22385876	5668390.51205705	2815436.04322344	2071685.41747535	2466784.07283673	3400829.38747736	2176672.60706478	2355592.86364524	2143858.3739429	5058241.30208017	4283738.26615232	4601123.73357838	543668.059734985	2087646.10557569	825917.269111165	790831.502831259	1893130.67984326	2075411.9433381	1806528.89072418	477057.032542558
M640T393_2_POS	--	392.862	640.35796	--	--	956966.38322523	1016913.04936326	4601252.56201517	4165104.19724763	4367097.30376749	4761773.89776228	2422132.16774399	2289273.80654769	4431823.09704904	3912871.66160797	4196133.09411998	8009457.22330963	5975428.86817253	4391299.29681447	4960557.94111118	3615611.56910288	755889.525345298	2749592.33530673	3973603.1488841	7280808.94577579	1782847.20335111	3310674.57448819	8099203.63437792	3176992.30398326	5739618.9199217	9327149.90848144	2413915.96102731	5348175.71391856	5894224.30991496	4439970.64466202	6965339.24580854	12115307.7668254	2962357.95872615	5571972.01552068	4743161.30975849	7046868.45510059	9845510.26087909	3814166.74706742	11723841.3886724	14138442.9457307	9020879.53406775	7675153.05454585	10941774.3341762	9390179.96565169
M490T369_POS	--	369.223	490.1764	--	--	9393306.33512247	9551446.08992778	1996068.92414332	162076.643854144	467366.246156497	874383.929818017	2020234.32716853	2921324.98659645	2404253.3964451	1427777.34674315	294909.941189651	6769276.08724502	774618.107370456	3176453.13201136	454677.527029503	716627.175989881	1935613.11685542	3941640.8163588	959635.972318333	1078019.02009468	331882.870044913	1102354.28454822	8471053.77298203	997465.659250395	3724275.3398588	2031552.98426426	1971308.08504555	1239090.80497429	1611848.00170223	1285440.31163113	4515573.40850407	6467883.62382391	2013322.66645593	1947891.0512783	3238389.68529609	240755.712210993	2912987.60146806	4536992.86744151	9193238.26577164	4049483.4266575	3023052.97627218	3036918.88932953	3025087.12806111	7358724.42724139
M81T365_POS	--	365.253	81.03347	--	--	9774412.17638552	11792981.9005158	1291049.3803109	1277325.1231942	1428462.21833511	1513817.36806629	2470486.02912548	2269992.1271023	5987013.98410978	1455189.43725584	1669746.25904577	7586168.72245101	2136294.28737463	7078761.32605317	2479451.23403003	1075805.87789903	2219882.21681315	4987031.11420671	1071793.38036846	4322646.82529435	1090372.11397995	1187613.20008929	5945584.87259691	1587887.19308045	4928338.6318161	4310617.92696389	993620.31120203	5057022.01888869	3806278.17159475	1939938.24419447	3408530.83967461	6303158.370184	2260731.29402812	2203413.10827311	4006137.81459045	1748029.72100973	6601908.4107345	5748913.55507126	14864521.1619713	5430790.51408636	2676123.48708784	4843192.16111387	5989995.52083102	9528357.85707649
M279T253_1_POS	--	253.338	279.03878	--	--	20306460.0144326	18376040.7696387	8336422.21463891	7326107.24432699	8318335.02222775	6725268.96177773	8204033.13283886	9386475.67962284	6051037.5261073	9600642.51045449	5227662.03848819	13716592.9714022	14648120.1782421	7215064.36154876	11296585.1826516	3305304.01957803	14269613.7356064	14658368.7357883	8288153.58198739	13183393.8720867	7914960.78979477	9622732.28020897	20426267.701021	8757345.71839265	23356378.4849851	13571234.7412888	10088458.8182803	9758903.86711325	10227630.3597543	10845554.5615595	5939761.0156195	10826763.6916828	12766603.8259246	12919197.707777	14787684.5496968	3320123.24805509	10390269.1174045	11585971.9055988	10636306.2495672	9549452.73667359	7075406.01375701	9653588.18844002	21485324.206936	16865950.5276314
M428T466_POS	--	466.246	428.03666	--	--	2553060.15866477	1899365.84418888	14943186.9295659	13969297.9538183	7302331.16495009	9074552.71677386	13756540.8297807	13034769.1216283	17654509.4573846	24159913.0513005	37326608.8578519	7537539.18950269	10041046.3175848	7040335.73395068	17422314.6471121	13182403.7373883	24533706.6168345	8852953.56492948	9262603.62852008	18979573.1520403	27188139.9345091	30421719.7995233	12078398.0048412	29694463.3412573	15321116.1523152	15627675.8610815	25588851.7903358	29630033.2266161	22446570.9622445	13178570.8581927	15773678.4657063	14617813.0443111	17020612.832275	24981797.0366802	23442407.8745139	21234660.4877384	13583603.158498	17089722.7850361	4735212.47878517	5951309.43043121	29592614.7735094	18367492.8108488	3488585.40098825	11040969.0453408
M132T489_POS	--	489.2285	132.07671	--	--	13874529.3924707	7218427.77995896	10190255.2525499	9362569.68643696	8654880.76986448	6428544.03188917	11174456.2039666	17915591.2545405	11704483.4083303	6452271.93282023	5094914.69288141	6510230.99321199	2661526.5127983	5329709.68263728	2489377.64645715	1658528.68657682	5715159.08994444	10755824.3767653	4539782.83173576	2166499.71987026	6545965.9540287	5494778.25751864	9484593.07569525	18695801.1243491	4277279.61533143	8170692.58069915	8619111.97404741	6111915.72920786	5629159.22801976	9676398.9646557	682608.015078849	3780687.95560069	7467315.80003719	4259496.72733658	14153485.3924882	7662771.56154091	4715623.73777308	6242539.02369952	3614720.25591783	3265578.78407042	8348992.4216303	9207133.13694785	2748790.97673562	4068779.24311307
M318T368_1_POS	--	367.997	318.12957	--	--	8318448.81490373	8309049.78167347	2030169.43444164	931334.092981883	1190210.15309563	1523359.92369035	2483565.30659935	3049191.41008128	3564679.7149557	4254994.74955162	5146423.34942644	9482803.2257978	4031516.14739011	7395701.93960055	2239630.49738822	1318911.67846658	2910729.69299706	5539376.61693597	1391557.0138529	5073230.49444039	1587897.97520833	2316495.89167923	9818255.80895051	2048866.69108203	6875888.95038338	3992285.84264007	707369.165413078	4362149.94640232	3707888.38734534	4096499.83189384	8611028.56288342	7306370.60227531	5102575.74532646	5402456.08174188	6208606.84229221	2168329.29293705	5575789.02221105	7611310.42491311	9863331.63519296	6688412.33493546	6924935.8928739	7620074.64570611	4587955.89984408	7377478.09378217
M333T404_POS	--	403.896	333.14051	--	--	3735278.82796099	2267711.63957324	1488815.86409415	1885634.03742978	1380390.28984749	1742309.07443917	1695397.59420912	1479432.9748087	5899385.66758324	3275197.68873683	937799.455595273	1447142.07365118	3561565.1729673	4342912.21994885	1595169.51802132	2172752.33439832	1654837.00860142	3093945.83628108	2352977.32549785	3132883.06558284	1832870.53616222	1057234.51767241	960332.035994066	1615416.30915976	3848685.11141412	2700198.95633191	1901084.2877687	3014189.89261162	2277135.52173784	2270827.27186506	1392978.80527766	1445001.16111611	1074389.5538557	1275093.34208534	2369570.52670898	2435541.57680909	2138261.70077393	4588585.49285785	4588533.09460537	2678968.15149565	2941552.59060571	3261679.96932784	7078295.24516692	3770399.7215747
M594T430_POS	--	429.668	594.27321	--	--	4419195.60961534	4452622.68059689	2524396.71281279	2502198.60596147	2507555.44929734	2675620.51800365	4096311.13859548	3860162.31971574	2013565.34391762	2859788.5169797	1493262.29839833	4395440.17648195	5647651.67424134	764539.75589467	1974612.37424982	355813.493010971	5724482.48770587	5113773.42162417	2942136.23770302	4481887.02127553	3379816.65118409	3315182.05557487	7825218.03184297	2643717.05991056	7039039.41725756	2249388.19713554	3474080.79558181	1861783.86148797	3260413.83069185	2827787.85810027	5072131.43260756	5934758.95655964	4561950.94221061	2773876.76742404	5407310.03856384	422545.072857141	3318614.5207199	6736140.16685851	7604393.5545046	5637039.82079411	6730547.68525273	5390117.73878945	2622166.95830149	7697795.65556491
M248T11_1_POS	--	10.7817	248.13927	--	--	297567.151677216	194975.828769736	337491.917970291	176308.856926215	306320.902761789	309054.34139677	328904.050665372	434597.837790662	230170.831377377	310142.983913901	422788.485754134	201027.672023528	283718.112499109	143062.938406541	212820.595384775	481526.58299061	206066.373085672	475008.573095452	136834.768911187	271270.192684511	129461.941602834	214888.899726606	241799.777994426	154272.691547181	182962.132465653	253912.121396173	489886.087423428	203345.068077803	280581.234750581	146344.016717473	73881.948888176	161691.504973062	355748.812983011	289107.627033389	170454.240686191	185641.873052544	249896.429044607	326259.706550811	403014.400629141	633449.632883752	153828.023410304	205150.075352832	432500.999514827	184690.325011767
M189T562_POS	--	562.071	189.13461	--	--	11989348.7420421	13201491.0046308	36385876.3001264	6219675.97500087	36235564.6107971	1817786.86417451	7009202.8075382	3693165.77202963	28316814.7530881	3685704.07186796	2160691.14699579	4322617.10717592	32501377.7239875	8381250.5080731	2298336.80549697	1762727.24723332	24652762.4486102	28766370.8003294	26242819.2225773	4284825.51474147	36870219.8823147	37009296.0018379	11416414.5556802	31656367.4364735	31296157.8530782	2473705.3841422	33134861.514293	5593593.81599103	9523183.66992265	3270392.64368164	10490694.1272112	15326955.2146296	7009696.55704243	36945904.9200554	1603279.773466	28246850.8322934	6169250.28611773	12242740.1282253	37164708.959354	23578900.840601	13146836.0785037	44288689.4041464	31725674.6227109	28776733.084141
M260T367_POS	--	367.346	260.02705	--	--	825420.238316967	543322.708011798	6953452.12053511	7456648.01492163	4840897.908161	5368143.22369083	6407688.14197825	6382385.88089949	2649987.19810003	8297146.51569054	9139613.62466522	295157.306597788	9707156.9883695	1594973.24126796	7406518.70791205	10238009.6188859	4353023.30487784	932645.270760895	6977796.09652217	2679340.57012993	8318275.91648273	4284072.41337157	681271.381618784	5555496.79576165	2803320.66756636	1693484.16328492	11153505.7102733	4207459.680057	4436703.86046028	4577429.70185464	3359329.8573277	417647.742004388	6827692.91184238	2585578.77136071	1340111.62640586	4358994.40158021	3433244.85608157	3827209.99590808	2171881.67922832	2888568.76674766	5326536.37016062	1760516.00900811	929238.056698206	670618.020214716
M393T512_2_POS	--	511.769	392.88539	--	--	6476792.25502162	6908519.32672213	7407161.06734215	8451327.355492	11484162.4887014	12592837.4231403	7533403.89500501	6971646.91603934	1780140.35898488	10319871.0819573	7764219.14499767	8209808.01451788	19831096.6297698	4264771.96530431	6963599.02067296	2290301.3066221	5433505.67915082	5427728.42660003	5124823.72858343	12890630.1825177	6107788.26378429	9255396.69791283	8098804.67018242	10091923.4255891	6049873.98523742	18750898.9267467	9643867.42508135	16780448.2518444	11797012.6341149	11733058.6834774	9776940.14430353	9211470.73513854	12254615.3825559	16200049.9241778	16574896.9594442	4125115.69090655	4410696.78663347	5327457.94713904	6215026.18333951	6635054.16694506	9498169.15910164	7354489.33272147	9442728.42034372	10040360.864919
M854T395_5_POS	--	394.872	854.47873	--	--	2018879.32353257	2507314.7521495	1127363.04561718	1090514.1233157	2026247.88930015	2099111.18457068	1452283.62184969	1849085.95278484	1171760.76181129	834341.496272442	735258.385977656	2592920.0924538	2929530.02971843	3399259.27972848	4055509.30131295	1795113.93182034	134862.346947209	468054.327642965	2283789.32243313	3344249.80166543	657991.379432496	2036153.4016945	4558734.41235684	813131.163613032	2561249.65611889	1557925.42767626	648821.765419084	1042976.29164547	1857371.22893685	1141857.64380903	2660265.16455421	2833556.9651783	1264156.25066257	850780.363368485	2025530.34855288	444391.903545219	7388935.09215502	4621650.96204369	5827073.84121013	8775238.95392476	3794302.55558218	1666675.14648472	7507753.84310621	11058779.4043636
M365T258_POS	--	257.9385	365.09444	--	--	24123082.2758794	14446296.4301234	438066.84863034	139650.306239188	108225.696081178	254732.391888213	4389630.68992774	2849936.23249269	5993804.88969974	230672.052006779	322010.511044858	9115957.06806005	989914.236854661	3336454.76319377	9906579.25966333	476197.27474864	2230823.28276281	7245654.90748131	99503.5062117577	4205721.27390287	279971.68242124	1067438.68652764	10056822.6369142	1323996.78340747	8273758.75327192	5884897.29914616	291174.155345557	387616.347507316	2297005.47021266	1945440.51391126	2774613.26390817	9396190.61875023	2328644.23989708	2550946.84163138	4803194.44729409	293752.626636029	31136577.0902042	16307019.9593888	10623303.7515238	8637675.3452116	2041060.85904475	4614373.04682361	4446938.141218	8059713.81300186
M352T72_2_POS	--	71.9038	352.25147	--	--	11419809.0115425	11287463.5524306	7289438.25361301	7160715.32563122	5586661.65758165	5891949.61346759	7647396.00688584	7728027.13560877	7567090.11414514	9394520.98297353	13742821.4962107	19714821.8218179	11780130.3123772	11430193.2559085	16185470.3645587	13395317.8433928	5668520.9538436	4180508.82352244	8021519.54363224	7426158.37165879	13931712.3490327	7918269.17976534	8658534.66527401	4031736.60214076	17430622.5733233	8991273.58299266	13848961.0931139	8037216.17167458	10018623.096896	12283439.0763928	8645739.16117161	3617643.7656878	11624016.1514095	10197705.3052612	11048071.5494784	9741542.21874975	4730349.18650452	7047241.41811555	7748643.78764375	11240670.3545209	5763307.00019312	5968432.72157753	5495470.18410843	3423027.51759019
M433T421_1_POS	--	420.623	432.71094	--	--	6484655.57279878	6392940.74909664	17349267.8445021	16213567.8637575	15948831.3160967	16154141.7019744	8558028.21405853	8407013.70474644	5183524.99588859	5507124.16807579	10108529.5034823	8138454.73020524	11618334.8576303	2856695.63215045	8636681.86838023	1598782.84842163	16083550.6249471	10036628.5269776	9766469.94449534	12627048.9340444	17829809.3981939	10692063.0380876	8440872.87798989	14116114.4805384	7469351.48937457	7735537.08174716	16921409.4840678	7116277.10152348	9644106.90910993	10088035.1101805	7998995.95088464	5553058.67799641	15561310.7139637	12380020.1821017	6797882.62119018	7900808.08980362	7167436.39336066	6335453.12089718	4815328.90117987	4589474.47098874	10105396.7723015	13646807.872921	4088044.72150714	5698575.74191309
M527T564_2_POS	--	563.669	527.31005	--	--	15460206.72231	14431532.3021701	13304443.7810301	11037645.8509022	6311507.04344301	6403438.65019518	9300158.03732227	11360971.1898062	2884387.59135176	4495027.3508751	7816791.95430735	8787815.08827092	9644759.39112361	247445.374211057	2789910.05439165	2894531.70229163	6548597.80458846	18699327.7348294	4165054.61129829	11108203.408251	10088133.0158952	1587980.49186243	11193831.9116107	10454799.6615272	10663816.3881701	3912793.32864268	12601513.8585834	4690815.71331306	8497484.55458098	5381637.91280299	13479262.6370117	22347639.3436515	11047476.9666402	7864089.64752853	6254457.97046485	2053482.27790157	6346230.21075633	10939540.5807629	39892310.2558265	2620848.83509305	9437399.00488547	14114733.6050804	8761225.78058563	9739968.42762191
M159T212_POS	--	212.289	159.13212	--	--	9688817.45522736	24010957.9421025	27751722.6626658	61118000.4773635	18083088.6638777	33654017.7016087	55039792.3162723	43887322.4977733	17886297.6793646	35481602.7282769	49226372.0988709	15698663.6460191	66616699.4828811	11282670.9295266	32551593.0675475	7594562.27933881	20801995.8470726	38508143.7908425	68837446.180248	60053704.6166038	30186784.9572441	38637698.4542762	21924569.3481797	49551810.9179993	4777625.12758723	15817068.5275536	61555722.9072582	61517612.8136374	47227378.4516541	46334098.3238841	42356778.7426538	40611599.5979927	43555423.8761539	43274061.5594533	30616143.0406892	35158676.5621639	24650853.0024327	29483753.7792156	16309850.0412649	12469483.7515335	23036597.9436921	81108075.6713286	47964952.5965011	18521048.6613318
M520T400_POS	--	400.408	520.18731	--	--	14964892.6553313	16078387.1063359	81588.8048006851	2750163.73001431	214721.798959577	240889.150209666	3443718.49041708	3599052.08022029	8193499.82780218	617334.142342715	259103.75826765	9910622.07621012	1060968.70996425	4357844.41125283	2543546.0718987	1158935.59974212	1359463.96462187	7148204.36695855	521234.659223877	2603112.04646163	191098.868142507	650451.235161402	8882271.1653142	158439.755229747	3317942.26918716	6184900.35298638	108319.83803443	275557.91364807	4899394.31369696	741084.236213254	2170826.72631475	10551034.9162531	1686630.77232256	1670140.14415583	2482530.6782682	163326.812869905	7857055.35859594	6786451.87778176	22483422.3976686	10268449.6825865	1150694.72153817	14997252.8931952	13460666.2303456	12586965.5630603
M328T356_POS	--	356.25	328.18642	--	--	3442243.58756499	4180741.7337422	9542412.2443355	11590687.4226867	9860234.54809131	13634631.3048361	8321586.96714284	7610677.26939677	728187.001201608	1889017.6384326	18506269.7191076	3824123.96955923	5067828.20562234	645223.884927229	289193.187621913	3238607.89897196	25595231.0845858	16713147.7881721	8105271.83366581	11309770.7696121	14807157.7140219	6813672.209238	4414273.48234208	5425204.66961937	6215541.59827354	1567889.90222155	40308742.589405	7610202.28786937	12942271.5829996	19549354.5606268	8126746.87476862	3742037.52138251	5372126.91886059	13260404.9998872	3911387.1549346	8085016.07915974	2225228.00048301	177189.568816043	1572758.99621616	1793680.54670732	19674516.8770392	4244741.98418865	3386254.78933906	1106133.13204479
M122T714_1_POS	--	713.541	122.08115	--	--	3400992.0694424	13782211.6545113	11411780.8626926	7943304.09203261	5323918.17042397	5056198.95758509	3998747.44215343	5635706.07332387	20185084.907437	9189108.90405466	6897007.27489938	9416104.37192291	28676147.0854958	4315002.76274986	4958908.13232137	6386665.37323177	27057372.7797066	29409525.6259478	30362852.7443524	7545933.16438111	6267780.28901569	19291909.3455346	17539568.561112	31508771.0149054	2864585.67262578	28755812.202324	28015944.3962663	17694625.5836692	10045654.2525525	8500411.66298983	29487543.2564446	12789225.8790276	6223446.43199195	28274745.6711536	6791651.65377619	2954114.11830545	9150340.50213982	29645967.3726187	10372125.4605192	29556582.0864348	7851648.28607227	14061103.2301745	7530748.80233857	29667613.5124738
M232T84_POS	--	83.75845	232.08294	--	--	7022081.9300843	6581765.13206286	1748386.99199456	2254454.82551359	5213381.29204804	4785370.85371952	8022909.95721249	8353031.51898692	1527225.88239366	6770917.02156844	3302348.80324721	10136638.9462429	5458069.54345821	2131865.40196311	1638915.3585948	3565368.04630065	3986625.28920824	5655764.39435926	3638643.43817478	6027717.1951078	3521148.10657846	7796646.66561379	8058636.01616345	7821149.65060829	6572188.71307522	3730992.47948857	4966894.87477332	5853254.61205407	3847125.69519256	1922864.67511205	5670935.50874361	6443837.57232498	5608659.62213468	4902629.0014628	7119597.5484549	1815725.65259327	2918773.74647479	6047900.15200512	4793550.59623464	5631792.48792861	7245111.61291521	5125154.84141116	4425545.74226122	4105933.75511473
M174T145_2_POS	--	144.732	174.18523	--	--	5444449.88756668	6548467.43309845	7704901.92867412	7163102.60548471	6318591.31512058	6323093.57169637	8483223.61252881	8031362.21252434	6333048.65467052	5649213.11931383	5343235.87026982	6986631.48438186	6193112.55733595	5664222.6139943	6321753.55498854	5984122.6610192	6792684.9915106	7533757.80014022	6298626.83069959	7023871.82496752	6398699.43003749	6729086.26457953	6986391.77460335	7265115.61705048	4545783.08762661	4763902.01716513	7523903.07135854	6918582.40117446	8753953.35613153	6617606.31729178	6420616.18832641	5624738.00567074	6630742.29179597	4630473.1384398	6042480.23350242	5493083.40386199	4904429.485265	6252614.88243961	5342469.67027819	8119399.44969705	7061713.90464328	6610424.1567626	6924939.06448637	4352979.7257636
M163T364_POS	--	364.043	163.06005	--	--	16316815.2465945	10098448.7236119	3585358.47438057	3009596.02452492	2839518.41104775	2891483.5823695	2287331.89316258	3148397.3416419	8012465.1757695	5801128.82147075	4126613.49822002	6477722.17788771	3269580.46987397	5205919.3114094	2216488.16980939	3533660.39988458	944720.545273373	3535552.96275132	3298639.30612869	3085995.91830552	3043866.03114045	2663209.4657225	4880730.78089263	3747674.5137788	4032242.06871211	4131296.96868684	3534791.8517159	783740.639197592	4112148.53575027	1346691.99383823	3537277.33606667	5917771.303665	4353219.18712559	2341452.38748104	3240833.2470895	228306.205362865	5874234.52106705	4698086.63273153	12558373.3920275	8765435.24047871	2262290.63832858	4138231.6673539	4583367.61865053	8464072.11778704
M356T145_POS	--	145.387	356.11873	--	--	5962269.56771408	6586891.11138698	1953146.0816131	1897905.49650735	3110108.20463014	2660996.63914347	964577.243479692	1190106.385617	1846619.63575682	83344.8734683462	2775085.11077796	1977347.9018701	1332347.09422562	1516287.15088706	3831758.28541011	200169.818716843	1262940.31822148	1887017.33906755	170816.934227621	2620469.34119853	2183452.15257117	388003.20366565	2983669.12590652	1663790.60486013	2943653.01820541	5315658.33108805	1897905.49650735	104341.305429483	873561.268474392	266304.495757621	3309005.57323388	9562469.99025337	3364842.04155638	617542.513371207	2162855.24460034	57304.9813976678	8454187.88024259	4868364.51618325	4491652.78363933	3965325.97230934	544671.003229562	2532677.39765137	4606079.71206102	4471941.93181585
M243T484_2_POS	--	483.836	243.14379	--	--	5741657.84141489	5893952.15010929	7477390.59137033	7555240.58973612	8509809.85660215	8093214.60394283	8832897.32547348	9216701.60816507	4343355.55464782	6593384.87474251	7498565.91063367	8377510.7473855	7592992.45209075	6089686.43867091	5667478.88346409	4150037.36931586	8351604.97332654	7140596.57486259	5569782.32285474	6835005.40431697	7845770.51892697	7173867.37375414	7074376.41180846	9561610.81863368	4554575.04982953	7115799.09588544	7785156.45433571	8859169.20600861	7808386.75817918	9235980.55573577	6195256.78243122	5277853.80725512	6702400.04254396	7306685.21694247	6349267.90105883	6406054.30747826	4769016.68102766	5283093.02018502	4223181.85201928	6795929.77276922	8751360.32564741	8284416.95320952	8243619.52390191	4235086.79666943
M333T370_POS	--	369.837	333.06042	--	--	2405993.24645813	2595568.68705696	7972592.12573946	7696372.18439765	5840692.83534575	5608900.13231912	5032145.143961	5278074.5564132	4302661.33183988	4918722.15016634	7868835.47535512	4600188.24782825	3615524.17159533	2583309.57900274	2092297.77847229	2921281.40840749	4808544.30527639	3360003.11255365	5179971.1090254	3639666.96158283	6901957.91386956	4761536.68879494	5172777.28906975	5939773.52016228	4305048.67465055	4811558.2254257	7793068.84521987	5115530.61665264	5963964.61825847	6168881.66645846	5241425.46226822	5041393.87774868	6707449.48422777	6368588.19935101	5339009.03120746	6429334.26404837	2830118.30318541	2919317.78633085	2094254.78248342	3202621.53499238	6293465.06053498	4539084.73321427	5957876.80075235	4557802.85272702
M94T132_3_POS	--	131.7685	94.06301	--	--	7816520.23438496	8642867.6550219	6617638.57892082	6777676.45593637	4686603.54250717	4847916.91781629	12704128.0601487	13097091.634412	7441063.35482986	9788319.1864443	9577058.84307552	13061473.2310736	11531766.1896721	4925945.81891185	6077677.01251903	11116425.2542037	8958433.81896155	8844360.20372994	8996128.28100537	15379134.3189898	9652638.23179162	13199251.3671784	13444068.0508049	13244576.4729422	7715715.81218916	10433787.3641664	9757451.26569213	11262911.9218653	8154062.42867683	11807974.3285714	11900568.778304	10159502.2690234	11780779.2651131	6605738.38661262	12745521.5949406	1870625.17174757	1205121.22725589	2449437.97630956	6985415.56908665	2372385.29651117	10020590.1579791	6121220.558922	6756957.33194745	4144462.54426083
M186T370_POS	--	370.4595	186.0873	--	--	949535.9038645	986620.700152289	2614462.01935797	2139798.60203248	1470722.7531393	1768329.72648122	5201210.9225295	5074239.52663179	3434711.50544949	3751122.33990252	3867376.04618654	2652393.01184209	1361590.91276028	2597519.01977317	1339833.21705402	566783.681128591	5026159.3302194	6204419.81502467	2123405.93518583	2845225.97891348	3004104.27444586	3228300.48486711	3410655.19293385	4415173.70865432	4147671.85974103	3319839.80988066	2319697.31908307	3403754.57359159	5082894.1527426	3852645.82294923	4906236.39001475	2561599.56064372	2546338.07512038	7857705.20087771	4384508.55507431	7337232.54424472	865801.299392043	1236033.97691572	2857242.6897764	1014867.93476743	4058774.5237637	3645499.43577149	1958745.80766273	4302002.51836617
M298T79_1_POS	--	79.32955	298.27399	--	--	6367830.9005698	4361512.80354672	8552286.38734416	5793663.20365479	5126600.29586468	5202906.38059205	8019956.22590514	7138453.85621781	2587911.65981245	3991091.11711186	4139459.53457329	4980794.79483527	6632813.47817545	6450610.78024133	3501483.67076413	4105531.65401982	2565456.48893754	3605972.47316366	7791889.33909087	1607275.72096353	4990436.34229993	5458154.88890518	6612465.48965397	4155516.5697267	5967501.07551435	4285789.63133988	8690217.39993216	8137751.30267	8390862.67070461	3985771.17387049	4860030.17516304	5084024.99554104	11401926.4220618	4090025.55079816	3083091.74985641	7986342.65418103	7529906.39621751	20334648.0573571	11112322.0711777	13322746.0847845	8323505.55780967	5653479.48386263	18608105.2838608	7162069.03114937
M1031T423_POS	--	422.523	1031.32718	--	--	13648504.5223862	17444698.4729061	107391.488661801	47011.0963742383	88216.593711874	243776.802598278	2778334.28671071	3041671.68014579	9259462.53643844	7719941.99830487	7421670.49782766	13378411.1385154	495401.472874449	10362031.9469337	5709495.31637663	6878563.92293217	2093225.18733459	10652489.0195511	83862.4699884277	5128316.35731743	4455924.8911674	56899.0879345532	9459650.57754557	455475.519179948	6603609.00526954	9983735.22709071	3491470.42979967	64781.3010010539	5696187.09418156	371775.914380871	3629257.63399986	11436565.9567902	2897202.67254493	3019740.54582506	6679715.61954354	6378837.93617052	12572644.7161097	8875448.98214675	18921550.1830382	10737668.6838252	1388266.34463059	10332577.977059	14780040.3057871	16651332.6696428
M305T342_1_POS	--	342.347	305.08644	--	--	11682404.2135308	10906851.0732966	2173850.45521333	2151873.6047417	1971953.72565248	1880569.83919843	2894186.35342798	2785829.38477685	5090467.29911649	813178.513291488	2611764.04570741	6381030.88710109	1407030.85976132	2881452.98282102	2768661.89918273	1471398.72469967	1888529.52688424	6069232.24986032	514734.476715285	1617550.58774382	849565.716359118	1519542.92386393	4526872.68068058	1641016.57558963	1665403.53229452	3764307.51637626	2311401.1559559	585494.3012207	1697775.02121166	939797.08569418	1574775.37605186	7146003.28094764	1544206.47777004	1372097.98207035	1869687.74953814	374287.867031168	5769697.99416753	5716314.71892792	13975419.5335171	5792227.37164563	796666.264855811	4471255.90363144	8318125.91649839	8089889.72327595
M397T343_POS	--	342.6095	397.2557	--	--	11173967.7862348	11340520.6000512	13992568.1511132	13397909.8212686	10804332.8674424	11288583.2613903	11962681.741728	10230139.2635229	8254892.44740572	8572394.52408943	10496182.8767786	6668243.28954952	8001730.98420196	4448451.05656305	5064368.49009466	4063022.17261824	7889518.77946981	9386970.61514417	7625657.63362309	12702145.5769615	12685953.0988288	9177076.49519117	11310249.279663	9628928.46953447	8709916.8811747	15555398.0886001	10580411.9302155	8195365.17433335	9976284.11562512	9478037.33349124	10203837.3336782	9813391.19056845	12208681.7478234	9408327.23596961	11127722.8158338	10766376.1620878	4448797.54930903	8641432.41587441	7971503.24633333	8595482.01257696	10137078.3993068	9134525.30319093	11710746.0786492	9320503.27603685
M584T217_POS	--	216.969	584.43797	--	--	571565.796208	556399.712836654	700874.901538893	718168.59306231	68934.96057474	197956.057369807	2652200.49251262	3118734.25400387	1593907.43691547	3238093.96001088	1312465.57468973	2015001.21992036	1368203.01726818	1246939.52651716	594113.448146036	736370.846709244	324127.215638093	456734.0194679	982231.863427117	769708.758880591	177717.765634623	750930.903108069	2475296.54765642	576475.775563491	5008705.17108773	1023567.92155407	284563.257051865	1794564.00759754	1982006.69463128	885666.868532391	3053032.99225576	3414088.16807146	1358561.92739963	376201.498235392	1976946.71395398	38896.2925671781	2912109.80615602	2123514.54570543	5104751.28455955	3220700.68570552	1589537.0647371	579121.363170949	3962047.61203167	2353654.52202523
M97T278_POS	--	278.003	97.02837	--	--	17518135.504076	9899809.8473922	1340257.45418957	487358.781854785	1157932.66279575	645690.239458573	3061175.76971174	2572136.18534742	1068195.57927342	1301280.89692164	404861.520887606	8711014.94062543	2723283.7962766	4138720.40294704	1358321.99424239	448129.440629403	4536499.14000377	4195916.91684393	965312.295093205	1809150.65151967	1336043.95547938	2759723.35346663	10020985.7387562	1493350.18369647	4053689.60833989	1156673.3914689	1316410.87862317	1231400.12170509	2010903.50142055	3364156.43269107	3693767.95946887	3038557.49227206	2732659.32984694	2787546.91687421	2322616.04817084	904989.574477389	4766764.51762917	7303197.12229864	6082109.78190821	4007872.2886536	2760581.35062049	3931084.91498946	1161543.6069565	4135833.32738702
M365T514_POS	--	514.191	365.20918	--	--	1938806.64390781	2653222.65104831	1927911.21384851	2998345.17326844	1999253.78610341	2213861.83624802	3211798.93289157	4056064.54801408	2618958.76369188	3826682.90038595	3886226.40190403	3056118.14403009	3680869.86916373	8144870.83716467	4294907.05160063	15139985.7001669	2206204.74530598	2118563.76916846	4540737.00427609	5252876.44600333	3083792.25385782	4266574.26382907	4308591.8893772	2393089.6049083	5936722.68294389	5451808.7974655	2547938.06768809	4344608.50459516	8054144.59598511	3547225.57183886	4718420.54434635	3032006.43630363	2945897.33846125	3821597.73867305	4184699.57106064	3622940.61915907	1784495.02161483	1268301.86795638	3781394.41044181	3664332.35903132	4085427.86568131	4003253.75200802	5424347.43257531	435428.454898112
M432T131_POS	--	131.188	432.41969	--	--	4646504.02679928	5086350.87131627	3005243.5749123	2843239.50101351	6082517.8541982	6731887.79886728	1728364.98323664	2327330.87761464	1281105.44141805	1996795.76903848	405087.645169585	962029.236947666	6611496.69984901	4185206.84888414	1190305.86652742	3016888.52667549	6075522.95081913	7943109.51582587	3966716.84483378	4282539.91713285	4274270.99685536	5645196.02704569	1138395.16549972	3379268.55457898	1325208.61919551	2782958.41420116	3554650.81588192	2084597.99840856	2150078.09932692	1722388.41501907	1787742.96778294	988308.884689055	2378125.80835873	1257059.87854036	1013997.76197686	534836.199921494	1896981.06559452	2539087.611516	6657150.72641911	3071938.19343999	7546110.73327848	4918519.53315762	4140615.38009258	6704404.34000777
M432T134_POS	--	133.703	432.38323	--	--	1705670.08739383	2342593.49157534	2447171.54614128	2394392.21681015	4334030.75637621	4493723.69312953	1650236.02825318	2023037.58428287	2318509.67530766	1665034.01212576	716783.748517653	1819178.81487024	1126360.25911591	3631018.16193121	1152169.42112118	1576140.21030919	4240578.06691159	1165392.06502882	2621501.25793848	2250732.09201262	3315539.03092474	3500917.14322164	860424.575033283	2085203.28077797	1593362.65423154	491657.125778618	1350827.14247625	1659272.83551084	1285795.19613233	1636690.31926687	1744980.92098677	850816.053439316	1975797.13818535	937986.786584815	757725.836465035	369790.353823831	2016522.14610818	2265207.57891297	4440213.99180381	1675906.33742964	4961754.29387449	4018754.70478674	3065717.10821278	5445410.01946496
M89T135_3_POS	--	135.051	88.72955	--	--	7817083.85115904	7122752.00179877	5085508.18001811	4155851.88850074	9019045.28540267	9126633.27672754	3699968.35850277	3861175.69613254	5992113.28330847	5071440.89051761	6536024.70917734	3604543.44061854	4323674.68509693	5776822.99462641	7474137.20406524	3762467.75132968	5675401.36849631	8674863.31625909	3459606.80162537	7059797.79984013	4982231.67863669	15106283.7394877	3385622.45134606	10900261.2369102	3403385.61998409	6881829.54805442	3119837.67306778	5768404.93329903	3963443.29426144	7587922.94089885	7564136.57382254	4731939.72000129	7736681.97874532	6651525.45506504	7972778.16255818	2339107.43510159	1614854.46504699	1288154.95581927	2833324.24704322	3087673.23645887	3130342.33222095	5786787.34499941	3304167.55215256	3441802.65917397
M81T146_POS	--	146.037	80.94784	--	--	2337117.697653	3941602.85055821	4536174.98751427	3939249.61910403	4517810.63557496	4291869.54202444	3142396.24860546	3051639.72993088	2702283.33669625	1313553.14970495	5686066.5118934	2701080.19792522	2623028.51255947	2652996.70077082	3416049.7668658	5222790.03415054	8769286.72331958	4323958.19698566	3887296.66079334	2149845.28088626	3963307.05361255	2611220.50782607	2830268.90407489	1738364.24376643	7328615.20757793	3039532.11676312	3280206.92066992	3422737.19142548	4189181.61921783	3499252.14503733	3168204.82853437	3457792.68323422	4043334.98235349	4610002.43691914	3403838.18279572	5448083.16860883	5795060.75357612	3989228.4148946	3868550.25060878	4827571.3517217	1495964.61724123	3306137.27522527	5225115.56604035	4336301.68593741
M145T486_POS	--	485.53	145.04957	--	--	7866057.48755554	7949896.8687342	1138117.60403437	1014727.60712826	1536117.37247868	1274505.5371423	2306869.34745913	2500175.68916913	2401571.625726	1899716.26982123	607514.459905081	8409607.02235687	1447160.94346561	4186970.29654936	2269426.92841222	1056538.14813495	1847696.63657434	3710728.31986207	1071493.08346157	2671258.78014481	1040187.8291572	1019106.09214801	4775284.62361605	1533839.17546314	4206267.17342312	1630297.38746231	928036.200247193	1001202.67558473	1446305.05687049	1947388.19149899	3205837.63645368	4760400.85189397	2091972.44084309	2373395.64668063	2118701.54063213	640438.782379717	8038679.23541725	5737087.66571539	14425824.310169	5112969.39053314	2348636.48232342	3446819.76402795	3656637.62772916	10388020.6220937
M136T378_POS	--	378.3865	136.06174	--	--	10240986.1070624	8956405.04102708	12825724.9641576	12893399.2456304	9525049.37830805	35942531.2858709	11255321.0824743	10873644.4344525	9749951.3836325	8742992.46770952	11709549.5681853	6507336.32714327	12406798.2579042	5544015.34491412	13353758.586173	15212970.9693373	11790799.8155827	21749292.640675	8942581.7406126	8718937.52271904	15383164.8377564	10102162.9753381	10294516.9497355	10620858.8963055	6667451.11868089	4862593.36735834	18925934.0276733	12743371.8339113	7932764.86422375	8896216.71550594	8301836.73298968	13070465.1664602	10077047.0067556	8700476.7344609	9917290.38589989	7920500.41502711	7224499.45742341	11398662.8669166	6186440.42775454	6632522.0497232	8671988.12624137	7617810.29482127	4032371.18063709	8445461.58159634
M342T471_POS	--	470.865	342.13954	--	--	10582788.6041113	11138816.069657	47305.0872338996	1888348.93346504	138419.79598984	123935.628953436	1928760.65867779	2010887.33250835	3314893.00309368	1241450.10355673	4509041.25449999	5039188.43732849	1490971.9162189	6477791.7735841	1928130.29729696	360336.207075459	1975678.7756352	3339382.21795797	730027.317567632	2166681.94477751	144553.625752179	1574971.55350341	5382495.80172766	596685.046979077	3196897.20128769	2118279.19147353	41456.6412607502	808286.124373275	1473900.41594066	1124135.27714784	3445118.09005875	6557140.25062226	2525455.41969205	1713615.19647986	2415126.02305461	404099.348671496	5260501.30625819	5079118.72723457	14073175.5235109	3367657.50145584	2901540.5292734	3920256.91516696	9026621.25329284	8464404.20741475
M359T285_POS	--	285.216	359.12415	--	--	11188255.8152402	10024921.9501854	5492412.89792246	6131242.09082273	7031541.02182598	7249675.38523084	4596966.65442483	4610275.63775171	7265763.107962	6717564.09791697	6061300.36125591	7225453.72800018	8729386.33982005	4840461.35515008	9870472.46014325	6533352.19468601	9680278.74457766	7308428.34082933	6779592.89241031	6453329.5944215	6683211.80173446	7618042.86835926	6688229.89689497	7215256.88442172	7944735.01590604	5135839.71924948	5783121.36589861	4850758.64491042	6614763.13471557	6092425.42892322	7061500.91863467	7659640.24828439	7454979.74562318	8304266.66540638	7746119.14853371	5593751.4305643	12517644.717645	11060816.8496525	9774506.4084694	9758321.74978933	5959619.93606469	7579043.42155696	7180106.35492634	9950942.44766623
M1011T476_POS	--	476.191	1011.30201	--	--	7825410.61246601	8312711.76693803	1883111.62282551	1765159.04677294	2547652.01045371	67549.7193792674	2676941.52954886	2759004.2420208	3345929.3251985	454609.830159623	89510.3298408644	4493118.68854507	939491.014404949	2357987.84660618	2421021.30386919	140864.072092661	741460.847618953	3106697.06671761	403439.787792681	1531663.34880677	102536.505781694	495158.094693322	3401888.66835545	2765171.71135807	2743849.84924832	2159544.97669645	166822.715994955	2742474.5814499	925722.272526911	426430.094799266	2671300.52773796	5182459.24061983	1086094.35615289	1091437.44121391	1681062.43136322	90772.6545767611	8004997.25575958	4505890.97209447	7087143.7205139	5392862.75371197	428992.907759929	3682925.60723609	4738046.29045851	5495395.91699335
M346T69_POS	--	69.3044	346.33152	--	--	15030256.3606614	10829598.6416329	13939533.4227403	18989619.7365538	14177498.5046283	12910534.7957919	14646112.7395691	16018446.8931075	20247350.3232953	11501862.1618221	15691067.5997559	16861753.8864287	16178281.7507	14856669.0191331	12982218.1292942	12539117.1904645	17148567.7381497	17964262.550755	10543359.8406222	15168999.3981657	12579134.3134552	14620001.5386734	13349997.1717009	10760920.9931419	14216530.3657422	14058740.5364114	15008716.3255812	15250598.2489224	23178578.7260596	18231661.1310373	16478477.7147129	19355495.5638656	19043242.8690706	16491089.8443944	11213907.9553027	17329708.7118893	15550043.7230253	12405481.2533677	10818321.799738	13818877.9261037	20789837.5687822	16492581.0770482	13453272.3806057	14624816.3700442
M413T149_POS	--	148.968	412.79323	--	--	3515924.62761148	2179948.70965495	5687515.32654146	5682717.63890285	6079265.80055439	3460387.12671879	132970.67590848	1648595.84746253	1679307.65745074	2288204.13454703	1818314.31885034	1277623.11238881	2006052.33774063	1108548.02898422	2741624.84120613	2104665.16867318	4440417.25793141	8276934.35268948	3754583.09027823	4564689.61159858	4006084.20538093	11038507.1323014	976235.061997107	4922508.50268331	2165210.11851745	1714208.51969878	3219107.20367045	1644513.56775823	2409743.63872259	1680480.10799017	3015619.67730199	1550938.82844976	3793216.5022167	2390795.14449535	3941575.9753714	3588633.23492483	838384.520318985	2691162.20774226	2097975.67219737	2441571.03986464	5660869.84420323	1085303.94294618	1126496.54362323	208986.528969404
M646T436_1_POS	--	436.1065	646.1957	--	--	12220051.7286218	12715810.1219666	73642.0237399632	29491.8199691757	257165.510014977	195704.417971019	4468155.11669929	4343012.93162148	5486141.54013898	967988.434272528	4836433.39183631	6872253.29382759	2116290.09648348	9871275.19029981	1416698.36065842	115728.890290417	2977348.42040168	7742704.20303471	678175.203237103	3545474.51648416	56041.392945216	2018797.10719747	7476477.84560741	585290.358193195	3897347.91946283	2221155.11331323	132164.780794048	668742.87437278	1935007.86533714	702541.800153059	7313215.27959785	6259719.64711996	2337853.24744012	1548212.45494298	1651871.38176249	952763.602178633	2898657.49679213	16115282.2763192	12413950.170287	4184405.82880097	3210865.95805621	4235643.48274976	4571645.25166671	5678216.98828481
M383T339_POS	--	338.641	383.05615	--	--	3319324.19200788	3642093.77952735	300331.753193275	226012.202775125	145707.020393062	248597.220179031	2792412.69205935	2699366.83402553	617389.803493626	1715106.00921426	302583.570048406	1961949.42412912	2118995.00624527	1626019.17900157	1144650.73380748	350725.118828308	1906610.90660752	2479890.65811794	1143557.75697266	2749282.31885634	247294.316345614	1070556.98999711	3453871.90267863	887345.603607763	2565962.16558815	1348900.4837455	302170.269880843	1721911.91337631	1486216.58372411	1266971.9749374	5509722.07134602	3172128.52375165	3370595.32729525	1961839.46994646	1392534.81438685	634432.764308651	1802482.51429673	4635297.6199856	2476921.49869677	1827762.58714277	3582134.67311993	1721753.20872975	940548.889665852	1127144.77624983
M754T412_1_POS	--	411.985	753.87951	--	--	2023016.22682032	1826826.32232411	1059461.21493177	1016758.15040159	5361062.58701251	4816251.07803483	2334720.7635392	2431637.69000326	599898.40300378	1406321.62494448	1705040.07257119	4539323.71808584	552719.334008254	887665.672938573	907583.932276108	149572.458182816	110439.892953893	1094171.27334946	868338.252507054	1350703.68094215	192707.843867026	1165704.0547967	3022740.13425173	1979095.05514309	830181.420893542	2759184.1319034	1873775.60966691	2440529.88463118	2138477.2736049	2026204.34821951	2321052.30852673	2118004.4876941	2535775.76153313	3165812.77224765	1401795.40907024	4036724.71745004	438708.942501874	2035022.515582	355168.308811419	818771.842946923	1668832.68242009	1538529.30684918	1173137.98874645	506039.013591426
M386T356_1_POS	--	356.2295	386.13281	--	--	3103948.09872489	2577706.12406593	5071643.38084714	5319738.52677226	9785435.26987158	10272975.974238	4827663.06794397	4484447.27774818	1195753.59991739	6212463.71174031	6289894.04854365	4597059.68507015	8104279.28894831	2803046.09447112	564033.117348475	11574583.529556	5195676.06297849	7664266.14688858	5674914.63258906	9109527.53625109	9614006.0647481	9891300.14521511	5851673.76256057	5606475.37966515	3740972.98763267	3765600.34384048	6336757.47977875	7893417.17735925	5783345.69450964	7287271.00247335	4641951.5699265	3483837.03057798	4253038.79861738	5654262.04243474	4459911.38421982	5375084.76818227	1354138.43690841	2687204.36222262	3635581.4099834	2483889.91660853	6516478.89243727	5512378.23185908	3208226.60418443	3275928.64790579
M685T365_POS	--	365.2805	685.23869	--	--	5358793.66966432	4607109.85480288	1102096.32112754	1161400.60398879	1392217.01910057	61923.021930548	173151.509055626	74519.4047370043	1597318.2089562	1135490.93136831	1549079.8783085	3608631.92059323	645320.916030728	2209210.30627613	662995.138774784	66256.4487316953	566967.874932022	2051912.88672092	73126.0986901123	648332.774897477	1228568.79219089	253858.554553941	2120429.78023546	289495.21886328	1407484.27608292	1015385.87915312	1161400.60398879	1242373.83456052	226663.515835921	1389853.12021939	639475.235466467	3476614.84520413	404003.513210487	144769.873264308	914135.99973792	1287975.83233503	2920110.31954703	2065668.20420244	8370416.72534464	1810064.50052217	85761.7552700104	1390585.14074095	2145928.85519807	3749567.57062493
M348T429_POS	--	428.924	348.14021	--	--	976514.642775012	2584423.24277367	1482954.13923905	1442576.33006794	1031308.62836339	3459741.71999	1435604.19183451	5422605.8235851	1141619.25048837	2015682.57666758	934582.649471285	1593806.22133855	499277.480694849	11629636.0061383	621119.084435596	1797476.14791555	1756606.83408679	3005465.50066302	3049848.4560508	1011936.60884217	929954.895282958	1057689.67731762	1110173.27985228	1758728.72502304	2741550.3637103	2116687.03780639	5729307.65202577	2253594.18047225	1818374.92107643	1868077.2220603	1081367.5389161	838598.619355661	349416.551050043	1640236.95516912	2308291.73665324	3296019.87091526	653858.396967506	1153720.99466206	2172499.1631886	1665196.77386544	1590585.37793614	3337572.8972455	1981174.04658087	1412060.08900392
M739T409_POS	--	408.524	739.38633	--	--	1505083.7581692	1971017.42452027	1440824.7676694	1309663.68140176	1155242.8670878	1288568.04600459	6698872.97691477	5843144.54934798	5039380.45506352	4348381.15319985	2575405.82204331	4364138.35865598	2009785.31162969	796847.031561761	1391704.38352044	191033.445904304	241769.518528077	3517743.14553918	363511.830886199	2405081.18631739	763963.568441329	360498.269108536	6949916.76219124	1932239.49521757	5951017.51232606	941259.595221406	254203.66181004	3720804.32713605	4800327.04854852	2245671.4103881	4976060.40963423	6702483.14539446	2791031.79595029	1908769.91362741	2432321.63977498	398918.796752837	2350725.59210314	3550192.20380251	10151442.2881204	5649047.02786608	9723056.38239671	5315292.72774778	5563819.9393914	6525909.25273225
M173T278_POS	--	278.073	172.51977	--	--	7657084.44158426	7701302.74110245	92490.5995688317	92179.9589597031	167903.163104092	255323.582187141	2485581.26244171	1829174.32024832	77234.4235022474	1418017.06110234	2231696.78619356	2509729.72461283	2018859.71375099	872621.689092831	1830862.82211375	62622.560351226	2629552.19088587	2417037.6187318	265079.174167594	674081.421977246	273350.337375532	2014639.17933905	4059801.20968591	472257.464598062	2539239.73827303	491044.48950936	105684.19233842	318527.773076245	757749.673654549	1067667.17366236	3590212.74991241	2416546.79923401	3402217.7320276	1499272.78972775	1594101.20980599	2110219.94296964	6288085.40126949	5570407.43801832	4086626.77833739	5566691.28186075	1421536.04015493	1588907.53915994	762549.497905266	3870051.24043295
M291T277_1_POS	--	277.389	290.58013	--	--	7981882.4836439	7534325.05570433	148013.824593291	86373.1842364067	206361.046930145	488525.313576675	1488359.92333989	2104090.92615618	596114.781531727	1842115.49772238	173665.061492126	2968865.64315734	1824562.25678238	1372459.74915307	3063292.11673535	467315.1628594	2036316.56962249	2383211.77364644	429820.085625471	1252087.96592567	247893.508900887	2203462.23305558	3244112.51053898	795872.180851843	2912355.7061293	969743.821170768	298637.259361131	841194.181718308	973763.625737906	1605870.44259536	3131769.8272211	2606603.71569419	3214377.79913239	1742731.14276681	1880579.70714373	177658.82892254	10413109.8853491	5008954.93897689	5699471.11545345	10026771.2795663	1519737.41386042	2220489.99314479	1201382.58193475	5242706.74221722
M628T409_1_POS	--	408.617	627.77884	--	--	1777810.66383784	1894042.10784569	4663050.50316518	5005670.11715864	4950566.13907589	4229864.78403093	2622570.85824293	2968732.23809299	2350550.63909161	2530868.39017717	3931968.13872428	2447554.73042728	5089587.13505775	310200.165999867	1243917.23276631	1864733.5144826	3398708.34665783	3432382.45497333	1298964.06948582	4877503.02460484	5232617.87842565	1592731.75869184	3546354.58839208	4779851.3904136	2210818.39551634	2952008.46684921	5021439.16302134	2784944.92448825	3033177.84356257	2845096.06130008	3236032.4111624	3493819.00254678	3106997.90686481	3162794.42965781	2868716.13339149	1606302.8324616	1276908.48847069	1877647.46257509	2595520.84267161	1638372.92998269	3170042.24568002	4061021.90760418	2180343.11121418	2252514.52646044
M418T134_POS	--	133.655	418.40415	--	--	3110383.64248649	3463981.36326423	1825782.38125749	2335037.1353013	4729359.71486914	4766938.12569049	605268.369013293	571510.621834286	705866.441713487	1120877.90066337	589362.848409734	786519.195438054	4422053.18931598	2413835.28500616	1107039.69701941	2083988.54622931	2530815.25820238	5663275.12534431	2913416.43451155	3841253.16526944	3454589.73793139	3309367.40162659	491068.170031918	2615327.36208792	143900.382913354	155574.858990193	3500280.49636667	1183273.39220099	1928395.53316524	1258852.14946276	1417335.93590958	2532724.27397314	3010605.9351667	1245188.79871692	1042680.81320987	143388.671825811	1297554.43747243	1739960.71019841	6743725.89339823	2531687.24693954	6684676.65699825	2753683.49956262	3714901.87420636	4941743.63518784
M221T277_POS	--	276.7165	221.06285	--	--	4071701.54668393	10577595.4023544	982077.687923276	2614705.85632173	8174128.99753033	1006970.46253424	1533395.22277277	2164674.54510379	1598097.56911362	2334294.32661099	703215.614389143	1530012.65606143	4333311.10292771	2065506.96386876	2839326.83187445	991185.633348828	2217736.28177238	2156601.65996665	1145158.20806567	1729302.68868236	1057328.9500259	6799301.44839772	2825570.00210099	2020994.75905432	2313110.40986098	1710982.10522981	1052444.53732066	640259.881043321	1595098.721735	1867072.18395899	2843722.73470721	2860329.41115205	3438101.32231208	3292133.90193542	2705780.22047097	729147.276532292	6106605.02156511	3307211.42576021	4225514.44842178	6006264.33176893	2019223.13948983	2324982.94072736	1960574.46140921	4063164.71585305
M359T355_POS	--	354.926	359.26529	--	--	2414666.84905941	2920144.68201151	3081125.18855831	3300214.99117295	4837132.06528277	4888954.7873769	5951887.00338852	6131340.11500181	3368764.94381125	11514770.4668304	6184823.36465665	3413281.63712897	4258216.12754747	1271684.97987869	3077654.38033785	2763273.72649533	1478268.87063118	1361523.59582747	1925644.53861539	3117969.54456338	3110406.50369791	4481212.75420833	4021472.77763248	5426013.20583947	3261560.35450813	9907818.86007254	2979389.86042916	5628270.55637703	6617425.43099335	5818927.64474659	2802934.86698223	4398322.88580041	5747914.11394775	9250450.63555783	9146388.53138656	12416691.6144383	2029972.53094209	510362.738293433	3286334.17224058	3509953.88429155	2023157.23684322	4250178.35917077	2419636.67644512	3821271.2213388
M121T345_POS	--	344.523	121.02843	--	--	4441651.75170811	3425052.92106315	1337915.29951851	1181418.96914509	8704719.07641688	8969625.58322833	1802528.54603289	1774558.49286562	1099545.13562608	2330205.57397966	2586304.89248804	1886208.37191257	3748337.94909928	1627915.26228252	2508193.39057338	1433192.28494315	3848942.43430593	4631788.72883947	1794772.02957349	2437570.71933931	1758789.57465861	3612712.19823737	1088460.52864181	7664549.20635664	1307623.05193386	1482680.50444108	1963677.71271371	2079429.7883663	1447587.06389768	1540811.4383913	963633.136325066	922625.705488471	3714475.13607885	2140399.2967143	1372529.60016047	1172996.33159003	929364.058260139	1107920.16346793	1661613.92900076	854233.014615066	3041994.29518446	1685812.66846492	1231447.94130903	1721995.07496958
M446T518_POS	--	517.875	446.2353	--	--	8907478.7574292	9340501.08236215	1692974.13393188	1686783.98317337	2031076.58889016	2037564.38046138	5538487.40454067	6054274.67219011	1825891.1831376	4287568.43023883	1615832.63859004	6987056.79943483	4686042.18812295	14853832.8461844	3705636.87241204	4820858.09034996	4000456.7430091	3712364.91653304	3664414.59253375	3879230.1067576	1943813.36055131	9531109.86884443	8780740.52312692	2241739.16920539	12218972.415059	6821927.54856969	3699555.66208172	3634068.01400764	3526901.28585894	3320468.08591957	9182354.27503312	5883259.55651708	4815715.79259289	5148613.14983231	5551585.17465047	3233923.84570007	5069389.87486029	10785987.5313816	14780035.4329148	10347755.2050201	7895188.09949496	6335472.29828604	4129819.26469609	9961658.65535316
M951T135_POS	--	135.289	950.60498	--	--	3774432.86121834	4010023.65096377	2916440.57937352	3905440.28711291	2706627.04427007	2527198.58919361	3862681.58307981	4060630.40834227	687581.316472966	747946.95705011	2020270.78142146	5716241.49813092	635859.398201881	613649.366784835	1035572.16312266	255777.82991197	1626254.82052045	2416775.56955725	988124.43668876	884129.703817858	1333318.32530124	2782316.54129882	6382894.42993179	397671.144510197	5043603.39928044	5232987.96019727	979111.059039622	719525.879636972	2906343.29182112	7176594.81331097	4378812.07300708	4815443.75412018	6999782.97269133	3497754.47789466	5237932.02931622	470279.716454571	5214718.47622549	4272764.79284534	6497180.70641532	8074496.19591101	4101858.5782612	7781162.31960607	6321835.05080286	8379226.45774027
M162T580_POS	--	579.9	162.07609	--	--	43106239.7301011	42863904.871412	25450893.389117	17790130.0306424	13021545.3373188	12038921.3911211	13594405.2614255	16895178.6800428	16122163.6833765	18672114.4826665	17141380.0899587	39253880.4307686	26458470.1862012	27530970.9103602	20035768.4915613	17571153.9304953	26262741.6703896	24287737.3261639	24699162.3186313	30957344.3083696	19246325.1649123	29063197.2278983	218454.833884345	10032762.8040652	31676030.9195194	21092117.3791468	14563184.5930401	20609968.7108975	9740901.65908473	17751294.6464441	21211036.2600202	9836543.146752	21254533.8486162	6324176.57550203	26494026.5215074	14300043.6063857	80968.9787351064	26370801.413495	42964354.1468409	23093123.4819936	6472094.91869815	26545366.3791651	40625546.5324427	30639414.350824
M201T277_POS	--	277.454	200.54818	--	--	5886602.12110635	5896698.74189152	257178.981762372	457498.640868494	635846.468896064	678937.032904079	2240895.51543622	2131127.54329289	1140586.09813785	2182992.15262103	716988.551868186	3688150.3003032	2120799.89592549	2133854.32143197	3040432.36163216	1195396.46413592	1839795.51595385	1408726.16163781	797075.990339914	1624771.74475876	414127.573379296	2757074.82038592	4136082.41317425	1090665.93952264	3407742.43916983	1063970.28562742	660287.145730746	877268.230831657	1569856.18452613	2201143.86098454	3519790.66410486	2932077.70353833	3219230.87418779	2442504.97799797	2143570.38109902	452990.007405273	10189295.4086489	4738009.1892212	6074351.00470048	8795732.97364853	1979696.01403617	2458823.66242291	1913086.50009462	5277165.84336827
M266T255_POS	--	255.287	266.08139	--	--	3035211.53803058	2768317.76510116	2355125.48763059	2241860.90343672	1426891.49604645	1509692.86623855	1692003.90628205	2093086.02772079	4344705.23445079	3209434.17582807	7362778.04291012	4716227.37226856	3521391.38718914	3174558.16592839	4995165.61586739	5332805.27043683	6058376.10565689	4034336.51311687	6595085.74715082	4396432.45113512	2382059.48779773	2655997.27489531	6021992.98418789	2819812.77841386	5983844.49863657	6405579.93428435	3844883.62785142	3939204.54424142	3516586.46844018	1012770.01526812	2540358.25526504	3458929.74488395	4189414.98902159	6636133.38781731	3652652.52953112	1982488.10542228	4886028.64087147	3136574.89079249	3034339.98724692	2404493.50970948	6966887.52376377	3445726.18501154	4209872.50460278	6379270.48130351
M733T286_POS	--	286.2535	733.3853	--	--	2393221.07703055	2588898.20932902	1184569.75516532	970922.961722553	2914429.20305385	2903046.08378406	195685.381332111	377301.292706802	230686.886740291	1702820.65370796	1069281.08862439	1845004.34196385	2321686.3685679	3454592.07773116	5388987.14829044	7054093.88559838	1390978.7699818	671980.597495943	7492192.12973282	4208412.38684077	963559.830533383	4665266.55945342	527071.125523409	2851874.48366773	1016858.01652261	1828147.52603522	1722402.36506946	2510507.52608371	1840460.24108904	947444.282062644	1000435.04332498	589140.423217705	1839385.31349945	3578071.61106152	1306733.6033889	2087322.14352843	1489473.23376818	2023978.08775809	201525.345242029	918511.079929385	1201305.44918085	1725457.73362772	247749.767383799	71675.2634139291
M568T433_2_POS	--	433.4825	568.28813	--	--	2570661.84419819	2395945.13824692	3558986.90072171	3464666.85878484	5554958.23748676	5371660.28989537	500717.836856733	675919.214843899	893019.853075426	1436482.53971842	347851.363623621	872866.668820041	947277.553696296	1256340.13333514	589098.756294681	574519.797781151	1358142.15050071	431269.169856246	535612.830222756	618634.801068651	5352573.84171792	3225573.92878542	1200174.0863399	4286327.21145734	581105.945501303	5131758.5783694	3156669.3240443	3188256.57008466	1907379.09267909	4392291.51879174	3587592.69751847	4512359.26487375	5450164.82296509	6717479.71374283	6823831.00264404	1470257.37564423	881817.184381007	195625.051414286	248832.728786365	798662.306755351	887550.281474959	2088300.25396245	1137240.33857595	1264412.03161575
M378T231_POS	--	231.383	378.10108	--	--	4603383.36938692	4649564.0058877	489704.374942775	854341.873061249	530990.084995287	1213215.51998334	1081537.58793602	1502296.10595837	2653164.72138852	986558.675415658	1132154.66956424	2900870.79821724	1095678.41153908	1408184.23884659	1189412.75189726	1395129.34130823	6603040.90888912	2883295.7316478	1033270.34865052	1563735.94549799	397906.118235523	1865470.4348212	2456241.46672207	337599.513420973	2374539.28631707	2066795.94590858	1722209.82874072	1576361.51879584	786335.040004723	1386287.52199288	1835282.30847681	2421409.17324569	626135.872056	2047311.17709618	1996149.47997364	1688563.81069424	4845210.45671524	2034897.57902103	3751277.71841802	1762926.64595281	2218133.5924688	1812870.82615529	2475419.56866516	3170578.78103699
M530T391_POS	--	391.258	530.30523	--	--	4996647.05268134	3906154.97319978	9811470.37675	10393818.8706419	12240452.9618263	11816975.4646876	7377288.13383335	5907843.73337197	2819744.93444526	12359965.5947767	5093090.42896553	4675163.86404961	9479679.06394131	3591461.57958676	8608103.05691463	2965115.27873675	6476635.79536361	11191637.2504533	6720728.64654561	8338625.45888296	13087620.9321415	7615151.94305574	6226456.6751186	12787537.6946945	6131389.05036528	4983147.89104574	8863080.98063509	7287456.99868377	7169919.30805159	6451059.85178555	6927229.27009194	5335624.34094496	10313952.8564171	9135588.89202783	6366504.38766073	10246877.9087592	3936525.51146645	1955377.65847485	9620564.79386294	7257737.58454565	6625570.48360989	6787826.86004215	3080377.91046599	7217410.51101656
M415T357_POS	--	356.8955	415.18196	--	--	1014380.48059877	853083.012394531	469154.060880563	446628.735839323	2164491.36938969	456090.757860036	1120880.46735994	1058297.4435579	2097324.26166187	3091473.309261	1766130.36495296	1529298.70525268	837097.510044544	4164563.15996238	1545767.48917474	558710.101735515	473202.649800667	542065.457452432	1473158.06539245	786183.025467538	586063.721092846	2402953.1540017	2241404.2806566	771309.635998333	2960228.72525847	3380884.20602573	407721.477692451	2929905.93512876	1728757.74709972	2727583.38256036	2062870.65689141	4167250.91320586	430965.4555321	5084838.56449383	2231143.538542	4396739.81605282	883484.739216057	672200.508137056	733510.677783562	2549063.12047478	1470156.8278595	696558.336144951	1257971.30010012	692063.15877961
M460T349_2_POS	--	349.126	460.28835	--	--	3635742.95382012	1874477.87946429	2196711.30450279	2269128.08053428	2664564.22760193	2810152.25575522	6703967.49401709	4493290.96006164	3937566.17051764	6142073.74893213	2570449.13427307	6885446.63255429	2089733.96657975	5711042.78382004	5491641.20325288	7621980.13277897	3790076.36901537	1916723.86251204	6051541.41648588	6860570.36474597	2572298.15814502	3651444.13733858	6305095.31656311	4825497.9501942	2240063.56787245	3504319.25922097	1997910.19960075	8000585.50680532	15790416.3692889	18617087.5118493	19488711.5978986	6055150.05369877	3481629.91804964	4504847.47844307	14817509.7360783	14665818.8328966	5334141.79662854	603820.13965437	2208232.55516785	8071968.02667876	3206977.81961298	3952435.44650608	5002571.77291358	3791726.07548411
M901T168_POS	--	168.098	900.55809	--	--	1005355.78047892	1616893.78479294	1347297.88981739	1987007.9385121	1521304.06969216	1309423.30600967	3029813.58623872	495928.126455193	5006205.91276652	1980667.54010145	4378668.16245492	1678952.20811929	3832658.45021354	2531030.90281171	3346611.64978327	2463209.04593579	1140735.14695507	1854023.23517036	3927054.87353698	1770819.10147723	800806.095984716	978692.027901161	2706984.4685731	1655627.08290918	1611410.02900369	5987797.50883992	468993.811540422	1851405.65850254	3519682.6242818	1616996.33330505	1844807.33504627	3733437.06760292	2341068.5887893	845261.808245676	2503643.19917216	2127734.53661377	4505260.77407794	2580811.47246032	3718641.0782388	4538953.56008494	6139641.57092557	4504367.77806229	5468362.25924803	1374261.93344224
M177T339_2_POS	--	338.657	177.03946	--	--	2901494.43925398	2888328.79787652	1365599.99106656	1660044.98818378	1555464.54365903	1591451.10467349	2142166.83072249	2341478.37974493	509807.689107013	1223954.41543036	755978.094784656	1430731.91516893	967528.643527832	1629200.94088877	471432.174333362	563571.861999018	1332772.49865339	1947677.09894208	307412.637885886	1646224.16866014	1731232.13431976	778497.843918063	2714716.20992925	1306648.21888624	1327361.72393011	1059391.7749647	2000017.42058959	1159987.47828851	989049.192198349	1098094.55068711	4678363.97395557	2870695.4518433	2003123.07071938	1412049.72896911	1056040.98301633	512481.162004026	1123126.57376791	2971202.70676126	2558674.58191289	1166491.62082008	2040411.78120805	1435984.47819732	654660.147681964	897894.724722675
M528T370_POS	--	369.808	528.12335	--	--	7161998.06552055	6934160.23947676	195635.849156686	89308.9386128931	799489.820773549	733787.808944171	4094900.44513723	3979281.09472344	3678145.05210771	2242673.30079758	192434.851170877	6998617.10901081	2344318.19044418	3878559.27509885	2738747.11528845	187763.768224806	5736246.78036183	6350040.63527591	811925.632564001	3663005.67537232	415845.594716763	2480902.68726589	7764765.33800754	2096458.54116902	5175437.85690515	4618792.56669235	142736.308702732	1687945.83403814	3916645.11664704	3756563.79228849	5610025.67731658	6478461.27201608	4760191.2734247	4380847.09926735	4825177.63420289	1043318.34340895	6085532.35753043	5191063.41091162	6236928.19854908	5751761.64061133	3443878.282357	5481977.19230268	5253308.29670871	6631409.10591444
M651T393_POS	--	393.379	650.8471	--	--	492191.24444777	552731.991253089	1049575.10416392	888201.073996495	757578.858033492	1300678.76426345	424462.350658236	591840.423605903	792520.343407054	1563530.97848774	923751.09432527	1628940.67787509	1675752.87224749	4864371.65717362	2023086.59092192	982910.077652795	617799.031792116	815344.235345052	1678282.74270505	1760285.14291001	498617.286588532	1070242.86151733	1366683.73873603	778284.775432756	973512.745969936	1952865.08114876	620291.224904235	1355632.2517514	1511425.17857719	697590.18782865	1227905.38761385	3026013.51164312	814572.620630993	1598287.83611483	1302627.67837763	1493739.65680242	2807834.82276869	1046511.68759878	3250496.03070413	3471335.45997187	1903032.34747838	1489394.4552856	2507317.85313758	1893389.94569564
M415T484_1_POS	--	483.977	414.73987	--	--	8606302.4734597	13011785.0934218	8805544.4646065	8476561.55567904	5897824.56284209	6367024.48375766	8358602.46033088	8151645.4315627	5069019.66350469	8018726.60523904	8288710.27609827	4715679.19629923	7765396.18728315	2612057.11009728	7778688.88425048	7710855.94131063	4734705.028128	4742586.60445149	7216195.85004948	7361304.30404422	13007010.8960113	7690206.22239375	4481704.25685492	10110066.1612673	5907991.98816129	12391937.4261114	6359785.81467333	10884271.1844844	8670983.62555491	12519940.0442102	9027517.67012841	10642004.563383	14709679.1329211	8336289.28840289	12262429.0146049	2449159.83074233	3952428.03110845	4717738.39861911	3066217.71042633	6869599.80310583	5641423.76420119	7051957.22281372	10079674.4322365	6473649.43763064
M527T443_POS	--	442.739	527.25584	--	--	3846651.38677918	3479292.62921928	191123.161312585	276330.906066182	457089.674250072	418882.886502299	963171.230161388	837794.548452487	4475363.52462828	234087.334061678	92228.7391494969	5420488.40800801	722949.587232992	2274375.89656543	829484.330071193	808585.506913653	862080.746164752	2450263.09118815	714854.250280079	2348108.92834604	363139.051539966	447909.932676073	3391483.86572516	202647.16761927	2742451.40865884	3097925.73678571	121034.485312419	363388.127332144	1040849.0568273	463870.963559704	1410019.40169788	4393249.0651232	983069.265502021	604249.183134374	2523355.31955738	792965.670626061	1999847.65288193	4696539.80873616	8177382.4814859	2700018.81156974	1299926.18567198	2278862.01953323	3409737.72415603	3777522.74834128
M320T360_POS	--	360.13	319.59063	--	--	2952545.43042715	3222293.90185415	1975364.64155611	1956708.90773497	3011874.03115057	3670486.04829024	2582093.94925302	2425211.12732388	5871705.22638276	680040.463720079	3269186.12092263	3530894.08122776	330419.782737291	5512397.320482	2397832.6625101	3214024.7737217	1963732.23777299	3307313.97609251	2685836.56056603	3449483.94188653	2914510.79486114	215968.521018173	3017825.67877793	423698.451843013	5225706.52635721	4448455.96450282	1956708.90773497	324902.806139856	2104515.44420738	1463373.58343639	4029288.75682727	3929357.31015539	2418813.16597864	2324976.06557179	3427494.71483202	94231.3290571336	6176653.00652325	5940735.07087354	2499418.46065896	5472526.54805802	1760227.96752591	3987656.4157196	4022576.15794487	4561000.92886036
M666T471_POS	--	471.361	666.24511	--	--	11146578.1220524	11799920.3200147	64953.0516779823	114653.651971398	423900.613837934	349418.852880986	3840160.93902294	3461901.1441752	2599402.03339782	2060111.84613889	62158.5329971182	3818302.70461592	3224836.47221962	5710771.38054849	2303444.15823611	580412.656662593	3267467.18669267	4244345.06868114	1010262.86989676	3002163.63563937	322339.575772385	2561075.89647215	5729323.61932301	1388209.25113836	4292385.62744171	2562635.56708609	2562503.14202535	1602496.72436402	2305723.02241228	1706342.69765927	5748867.30986186	3269146.78476689	4269494.5261748	2381977.05957824	3069853.84053091	654363.813431627	5294748.52093654	7320288.04574351	12539942.3498657	5742303.37863511	5016984.2382912	3647646.34491376	7646738.9647211	4682865.3290229
M102T227_POS	--	227.361	102.09132	--	--	6807182.6232278	7403993.68779238	15340515.1286682	16199163.9272688	15039419.4103392	15798143.4244835	14180262.6900663	7616328.14108914	16330073.4412398	13152039.3949386	13688830.5845729	50632889.4096111	9705817.34432872	19980044.4243965	8950664.03024594	10679445.2333894	8695139.19808535	7460550.74838975	15329628.4514916	17019399.7861187	12665144.0742771	10527115.0292989	14873400.9149224	17119609.2026961	11982401.5771756	11382130.9948503	11026942.163165	19362272.9610993	9648992.24914634	11186367.949768	11718700.5791947	20830397.7664625	16351801.994896	11236276.1552196	11484659.9025739	15783259.4064241	9470854.44566155	10670653.5067958	7282089.43986404	14200742.6503378	10631070.3836678	11448552.0541452	11850881.8172148	8194994.27653976
M140T278_POS	--	278.373	139.53097	--	--	5137239.25877934	5165842.727151	462000.502881194	562875.277961715	854287.289164419	725111.700459994	2546253.46077783	3394600.17750792	726668.546948272	2158681.32456906	171239.18391052	2915120.8037505	2547561.65903636	1429250.93110761	2869682.82840463	683097.336791228	2985776.86592153	3108559.43341031	709078.255050737	1383230.06029055	868967.140234195	2251947.29177444	3806781.48969692	1028564.45952172	3018447.23526065	837394.578449811	660046.777885986	505484.146819099	1122333.37929234	2239537.41021659	3329396.79720344	3118799.11080636	3271498.09346364	1979970.2894161	1814022.94346329	357849.72491317	8222075.31094581	4350383.77225817	3759453.09970775	6629710.70659963	1601628.96341531	2031243.73520112	1298776.17696552	4661279.68285649
M541T318_1_POS	--	317.814	541.29817	--	--	1945747.18090839	2198992.45503252	2442688.49750113	2691231.3459547	3594715.37647365	3684925.79570965	768903.81540842	993225.404769152	1212895.73967469	1612986.81306394	2091438.70894184	1872158.41297394	2435631.32523561	4225415.40178	3504217.99089589	2174748.92408598	962172.154762243	1128516.54894803	3423315.47993699	6413157.8018635	1855885.3235409	2852046.4839758	1340968.72084868	1711009.31602203	1400889.7003638	1514074.26152712	2598343.24078401	2131289.05047196	2271579.69173396	1248552.9433903	977350.966681997	1367427.36722409	815216.483403838	2106204.9635949	2369748.05267292	2204401.47854752	1961754.62322471	991551.601089287	775032.596564769	2005223.81106824	1848866.76869507	1839336.79272569	660399.341880115	1005691.0426767
M854T395_1_POS	--	394.823	853.67584	--	--	1376584.87746381	1376417.80792795	633577.203446522	787905.39706204	1189735.69336598	1245262.68583344	685941.946946983	1227369.15848055	331055.317766948	483328.10901065	713176.749441889	1240071.68416103	1537183.16805761	1474552.45717126	2894462.8045417	729678.669862325	1810887.55588562	259030.461784289	1747697.39051078	1875586.6840713	352602.082554866	2023500.76741196	2912298.75861321	556981.812055639	1814169.23772501	712067.57964521	200061.788744949	573014.538467293	1091012.02146214	483399.394035163	1542843.39708268	1140519.53318043	510380.828306295	210241.374233685	1698161.44393402	164508.514000614	4690202.91218661	2502605.14033608	3829934.39647852	5446545.42109662	2355930.16574487	681904.145668918	4785489.67794315	7014023.32130796
M730T462_POS	--	462.3305	730.23763	--	--	477730.270655991	615092.168120162	6831058.68766564	6954713.88342848	3672736.442004	4099812.13983082	1673311.30973144	1528631.28792264	3045303.26549265	1419122.37029509	3135241.73867864	1071904.28584318	2775511.5454029	507407.417848652	800889.405738781	998724.641785631	1196786.84420881	786228.892821552	2069436.03669881	567393.682263096	4723203.37130595	1656015.31993327	1347242.51949466	3437894.85305313	1587415.17807942	1530448.46139507	4599307.68083158	1890896.45547919	2592998.01873022	1235853.42526387	1246119.85135013	1724818.87810034	1410095.33643421	1274420.39467419	1228166.96366755	2409588.36383069	207200.253446556	1042674.25228186	343813.135615119	606836.739260286	1754852.58721253	2068804.55239581	883856.288137497	63707.7832096354
M476T421_POS	--	420.57	476.24657	--	--	2977177.57053854	2898877.5336802	891361.554156818	1443600.43442047	5207214.27160025	5771294.69319947	2455038.65541569	1620331.78416812	1522061.84343826	2723353.24113907	1316711.1817029	3821879.45706178	861399.150759879	2261763.05753207	2158058.03523094	2145326.161224	2253069.98194864	4700338.33063084	2390305.56700143	1323658.45388508	1221675.87374848	6442563.65689691	1766982.84607056	1926918.36518597	3376247.84379309	1356675.96814994	1027314.87686696	3642485.82483852	1278270.44143245	5121218.8637435	2629494.9801112	1265174.49650247	991679.107284089	3021671.74138002	1059074.47817419	3353164.99476734	2608632.49722008	996992.890126506	1764177.70070051	2824705.96660533	1689153.0890064	2661781.1077535	2535778.6835218	2073939.61289292
M81T471_POS	--	471.4035	81.03351	--	--	12348758.5096164	10845463.0944497	828780.228925367	373803.753478338	758775.637729362	668342.893061079	4101276.17895496	4262076.6848764	4241293.06821101	3188175.98726397	488375.829106642	5385732.74157238	3769581.98956424	10347558.7393075	3707054.96428911	1262555.62918954	4427173.49176538	6884994.02191991	1914949.71918909	3828388.57648194	878775.690619163	3492712.91934649	8191716.22604695	1805659.76520399	5085462.4351408	3377527.67291572	581874.933750174	2623649.7311678	3389863.21622851	2742167.05529606	7005717.83650494	5759673.27617236	4661114.22117763	3644701.52718656	4318682.53055671	1158342.35525196	7189189.50568773	10424823.4059423	11015001.5947626	6666684.93176365	5963382.56879809	4530664.10068858	8153621.90440753	5627651.34147479
M281T189_POS	--	189.478	281.09199	--	--	5974678.72259236	144806.723073261	2263121.41226863	3046417.91737877	3800501.0278147	1170351.37829031	3402212.91063117	3368919.98966458	1726162.39563147	4888617.48129823	4118859.31876079	1610946.25936999	3106568.56270483	1873217.32154841	4115377.75166935	4685378.32811424	3789648.29058446	1845379.45082394	3919416.28284203	4318685.81455245	2895794.05427546	3094516.49224986	1231916.18333766	3790504.69662512	2706328.18576834	3327146.68110816	2005438.79861151	1662049.23726126	3330365.92532164	498550.403149219	5220750.06645888	1384028.96067445	4195452.2187548	2940925.67346307	3159147.62906953	2349821.0927765	3444147.46415298	1462046.40525678	1863673.21900131	3149704.45940261	2456888.99374253	2586632.34384782	2126962.28225777	2330101.6221238
M93T132_1_POS	--	132.337	92.95351	--	--	1482663.67749616	1464336.64174987	1028497.64095309	1195463.7364636	2704253.89440865	2560019.73698729	891699.579757605	2096621.62114279	2894672.34865256	1543536.97741935	1379156.80634109	1974006.34551662	335202.47528302	1397563.52380614	770713.948628424	311786.019047962	1293465.8113515	2381052.06678428	278081.920995615	315754.637738945	673120.710505166	1341666.18284256	787421.094678654	1357542.21491106	1599501.3008538	3549206.91955098	1005053.15893961	914163.019478943	1970687.36219541	2534211.62155419	1965479.94561013	1410063.13125491	2475978.63397856	1744081.30405638	2666879.29937603	495372.722186987	2269406.16172973	1507926.21554627	3968778.60863317	3242385.22603326	4734448.24915489	6094565.09473401	4877959.73505124	2997777.45279826
M263T279_1_POS	--	279.002	263.06094	--	--	3570678.81734638	4630454.23568558	2890481.28365135	2788651.19842896	6467683.29494818	2838923.12162787	3432328.87725443	4396473.02883416	2844917.87420184	4453607.4516228	1691911.78879488	3424860.52017058	5238247.99800746	3545491.06283705	5129800.25709932	3983599.58647948	3585526.08225375	5016675.23055228	3391914.49563572	2957224.62345258	2033642.18726143	3725410.16122125	3750386.19431361	2679408.85954715	4889769.57660897	3987868.51086078	3085430.96195533	2475250.2755888	2285056.34654979	3442500.2728343	1444030.247419	2624884.46841205	5369783.47820381	2690127.87809483	3051547.17308811	2980163.61955429	6831017.35760249	6206020.46272073	2402163.93639177	7249968.17852138	4086404.61883533	3798638.25785875	11367389.1919507	7371149.03260525
M448T359_POS	--	359.186	448.16563	--	--	6380573.73129994	6180065.66987181	6060747.6106155	6365074.40668148	8357728.82096219	8278174.40065276	645020.005912449	1022163.26839062	5119512.9729866	5984057.21779588	4833375.61651371	8775703.9272348	5217010.54059885	3705023.17585063	1334344.27532987	8180497.89415207	685029.736094681	3443045.58514213	8790741.83078698	2473302.03295138	7079354.21727956	8490076.24501159	8139376.12914736	7824876.95885552	6377125.63923603	5274954.57166694	5793009.79613843	412704.752843064	5815545.03806573	1371506.26347169	4595219.01401114	5381124.64372097	1180258.79215805	2245676.01309513	3724797.9335734	5296012.05984847	5955404.87960188	3670341.20028072	10241225.4869166	4470271.4166913	655614.595493064	3577457.92884916	4295270.18905201	8593456.67990022
M602T162_POS	--	162.239	602.39215	--	--	1447266.79628511	1384932.58570606	971888.457334775	600903.445220487	1550665.56231921	1467715.96986065	2013822.62806166	1880214.49397682	2116560.2030731	1130489.80689117	699911.362186878	1843756.62607151	287468.986389497	867669.837444062	89489.5708211145	1411088.50322074	1478732.03384236	2222967.28324342	505638.996290952	945220.293266833	1026441.14954168	687280.72093268	3174766.50767848	627516.151070105	1226727.9149379	451378.585253895	984223.707757228	750065.331980378	1187787.10678456	1794920.80297607	1121841.20769115	1646440.36368357	1400075.59281977	1145631.23672295	1104709.09038432	841734.446919116	1295970.51629197	1495644.7866015	2954526.28185905	1065286.84761696	1583808.02383132	2967709.25581762	776127.510759022	2473749.34399399
M769T439_1_POS	--	439.296	768.86786	--	--	1096322.18547997	1247315.96291547	538663.603771865	474612.409932628	872515.170920414	864819.734580829	294435.676621149	292166.258373547	544793.606770969	578071.120134503	349552.852763515	1842457.73895712	200267.074861779	229087.284281975	265052.408677527	1170557.27168457	195050.446063917	494398.35369766	3948072.07522293	1061584.67894225	243903.894168582	858299.827734608	941807.987402076	634425.195049774	555661.31522142	1228938.65800772	440397.264345606	1191558.21722365	651208.0358113	893009.097558697	695051.754634386	482708.006004814	665025.0665183	1201944.19669102	471803.919433507	1304303.06297459	218161.562482446	251949.973647454	511122.216640414	407815.097257113	788791.818814848	792153.688481296	508997.657032015	525065.727650709
M506T424_1_POS	--	424.437	506.17923	--	--	9463363.37128127	8804961.7895578	400796.274488293	436361.798053444	567230.065274887	561331.987953434	1900394.09120798	1837780.44070903	4414823.31191931	631046.755163301	423987.439196886	7416642.70101804	528483.087629794	4925446.1495292	1347115.26056073	1578325.96443114	926511.671564952	3693224.93655162	734701.468908661	1654970.30950593	382927.841868263	700169.910525574	4487354.66811197	608475.496353337	2845474.54709523	3286842.6435945	192238.951185733	394291.205974433	1927636.23449172	680826.539586621	1965933.7606432	5779415.81766276	1297223.08861762	1486956.88255303	2147152.72117139	1598931.32891468	3896110.54442236	3665497.31029845	14571978.5033925	4463444.71620444	1350058.03903943	3786789.97265499	8189777.15261519	9527094.98184549
M96T32_POS	--	31.5129	96.05554	--	--	11264619.812843	13253603.4937849	11422885.6042109	10757710.6980268	9756752.69475086	12857348.4369907	10956299.3032875	8327094.40208203	11695146.6041144	9349264.87123864	9804053.66714034	11542853.833558	11187575.9565224	10240482.0118755	12081030.2711226	12470982.1027741	9985037.36135207	10369663.340146	11283449.4449844	11987862.2040549	13791185.2040623	11446748.5772295	12954905.3453652	8812553.423574	18104785.2086147	13193074.6191522	13102171.6031936	8327123.64198853	8576578.99861058	11718321.8704043	11221720.6346441	12527049.7443803	9824739.31875473	11085770.7454934	11442989.9711326	12114215.3627362	13469590.9289042	13715837.4103823	8999501.84114047	13039814.5285425	9786155.28428376	11626726.6417409	12251035.7975345	12096741.4288444
M495T284_POS	--	284.448	495.13205	--	--	6012882.32800252	6040829.36268476	270209.662087458	407251.564492563	482059.522581401	144314.82084157	765049.16540658	489154.227155962	796867.180137104	2044558.18246283	72786.479891994	1904972.4047456	499217.031991646	231566.461985372	1468520.60857442	215946.604041471	153458.953969443	1645159.55514804	85923.3312497632	657648.144988829	135788.283546212	97687.8969602115	1527691.61750681	481973.610250854	872032.38476517	1232523.80558946	588151.876068554	104016.795113161	198742.985671537	90249.2572533242	139574.045050282	3448685.3346857	764374.350405048	444886.979665974	498967.106908581	199436.603511674	5969979.66101516	3893972.52694686	7350461.80031121	2982373.75000171	2129970.49859182	1503004.35566326	2972625.55723346	3736881.98462014
M476T375_1_POS	--	375.0115	476.16097	--	--	1461904.92946455	1637734.12375512	427102.815049944	507893.462963726	841259.720911197	822404.021561982	606937.228325352	967139.504603682	1736050.38416437	601437.68303864	602026.822572873	2972535.91304711	1252158.52040334	3040844.36290328	487042.734404318	636995.068741088	550014.362365456	1614013.95774248	669785.348221501	923378.352763245	268512.799657304	947508.696129737	408102.584986378	666590.916223049	499434.133178008	685473.154253332	339221.166864713	1466814.93093531	682128.574442356	562704.462296789	1345012.84784977	996842.587811464	387954.498053659	1177465.45150831	1655283.01908437	2285256.99165633	1688407.80505184	2204264.20287267	4148852.19377068	3403007.00123444	1901405.6695715	894143.770964871	1162320.04763031	2670312.08229558
M360T145_1_POS	--	145.365	360.02693	--	--	3518264.48216623	2891812.727199	3153846.77381051	3532248.26007907	3312078.57590985	3214260.29941752	3468934.5659928	3229742.86440577	3308039.35119331	2867799.41352573	4127346.7402996	3709620.83840589	4028342.97125831	3448175.6064977	4424079.9469497	5073495.93177297	3165188.53949703	2640911.41643004	4542121.85248318	3169325.18180233	3258401.75309365	3076570.54579532	3735556.93640876	2253348.9312618	4233042.98125034	3763451.9331846	2987277.5968145	2073627.93339759	3502834.69813572	3048690.0596047	3592010.97700867	3773646.19647862	4381101.8398511	3689151.84535283	4137614.23896662	3634777.588954	4249965.24219977	3880404.2079462	3437336.4528194	4061157.77956706	3770803.11443842	4347895.87813898	3515968.76375693	4360896.56696534
M176T251_POS	--	251.432	176.13932	--	--	5100953.3412423	709729.880105022	10750637.6502095	10551732.8533488	11698269.1099374	11013293.7487705	8571950.91795195	9143875.1170291	11042030.7490973	8413400.61609771	6850004.65433682	7625425.68638835	13141628.5198512	2938125.39272535	11913411.3063704	8137195.2535357	6985456.1998923	7599712.96305791	9044990.50208838	12068337.49708	7434520.87690614	8918195.75517027	6075104.34751261	8159644.7877219	6662416.69028912	7312362.02663195	5755524.08540065	10136098.6634831	6859107.84964949	7569620.29866038	9846333.91713717	6571487.25476983	9943662.39184003	10845291.9710131	9991598.40727021	10530916.2298853	10259483.4308194	3101150.64108376	6773507.3157384	8015535.51026492	6175845.66156841	12063546.3677963	11047719.622728	7687335.44302755
M738T454_POS	--	453.77	738.35093	--	--	1076702.54464139	1136179.30765161	131575.640636918	147101.387343202	444396.310606695	307150.54995769	498326.581663255	661794.555025591	2364157.12951695	237540.905471344	576013.54136595	5248215.43425795	238013.081724456	1152764.20346805	326020.039808293	181851.320894054	173016.449301191	889004.987566464	698220.211085856	1750333.13505437	118774.098289606	672892.340040284	3425989.92180501	573979.527654469	2502617.32173823	1515698.0954887	260146.934066126	1031057.12867451	612660.600645378	585673.026989368	1141480.98752135	3300922.77589319	872043.714143726	1290315.5744975	1342900.11846886	609349.410757309	1071123.30677676	552971.689365729	6489231.82349415	1666827.35781577	659585.86280029	1209456.73269848	4016478.26342785	4786402.82348264
M566T357_POS	--	356.941	566.06599	--	--	580902.520276187	635211.197574744	946435.67939623	1078882.46942586	615928.774823769	763759.554568957	1000291.99802352	1174898.46256481	861015.323926393	965199.357978142	1145390.28394492	749183.020237397	1176934.33872127	237561.073443352	526448.656895306	332672.774352284	1736206.3402676	1265985.90541431	972844.452402384	1013606.11429901	677020.716136575	539283.842363335	1254869.69774704	748183.512198103	1270494.6927459	1027680.78803709	873441.193591113	1203640.1400044	2094004.95000473	1304122.3711033	1148381.0322296	1066713.02436837	1673142.04838024	1207832.40713324	1202140.13913141	468056.914131703	316785.34841799	547804.897132044	407513.500082871	913079.640598413	3785129.51897305	1587281.10053332	1296628.32405091	769128.405069323
M567T299_POS	--	298.65	566.70784	--	--	10121177.8756779	6414541.43862448	9404953.91579354	7052308.27953592	7693015.7930429	7051114.73452401	6733413.88803661	6998468.60409296	6196247.17650257	6050590.30236799	6788452.40114561	5984977.37537103	6638873.45480202	5208225.96842038	9421918.21892929	5794232.54000019	6764802.68496228	6450297.51961917	7187967.37777847	8887627.83021261	10047111.8487961	6359845.96598621	6371333.70442697	6966576.25078377	6723001.94034259	7462928.69276868	6252964.19278866	7922985.13741902	9630078.59539059	6243383.24118641	5732144.70514035	6484973.89632187	7087253.37807235	6910322.10609931	6030234.02524107	6605495.37030209	9666663.01023939	7200458.59759614	5755751.88245116	9578116.84236197	5851258.51937679	6501569.25201066	6164507.14866063	6443044.04733873
M215T277_POS	--	277.305	215.10263	--	--	5881422.38548868	2957517.54136262	1670397.08674954	2321578.4089741	1035486.41876543	1066186.05697939	1190358.46285642	1460502.83751066	1392479.60416368	2339232.34884634	2265315.16772671	7773343.64909211	669121.996225725	1900278.77296452	2456038.91429585	3319144.51746593	1552176.82047346	1778037.54891707	2741143.6582853	2579095.53191216	2002204.93092551	1457591.98514527	891763.115572358	1671911.31793011	5606852.48756102	3502087.57244283	2512075.63283119	2390855.94849912	1164456.56492321	2944178.25444643	4240813.07537354	1790843.61626415	2698708.52458315	4270662.51221733	2390311.75116291	2701179.00865754	1903022.29063145	1582861.43153938	3308583.23691697	3190364.63233695	2916700.658145	1690023.72655913	2976124.33951524	3434442.03989237
M855T395_1_POS	--	395.003	854.67861	--	--	1427596.94567869	1345580.27303689	621458.030791326	785110.590611252	1106240.34448215	762719.868092204	819598.227950336	1236715.68527735	365720.709956985	415606.712824854	830688.423147864	1031126.83136138	1526707.02615043	897617.400966659	2644198.47495735	825717.504211909	111873.278516029	44085.876500057	1267498.79218181	1408676.30659317	274139.720091568	1139571.30372039	2300364.19927695	409859.49538584	1297708.98707339	657612.830986732	188857.464438034	370716.955524176	1190595.79879566	546152.417516185	1546404.95452746	1588729.24920738	525175.442671524	290203.381224485	1443330.58492788	66242.925793205	3596252.1859706	2471494.87998035	3880655.62024715	5179913.71033691	1934850.02153637	634968.148333607	3875062.70390418	5493406.09090413
M528T257_POS	--	257.2235	528.10581	--	--	5644516.59398584	5521615.2998335	1810732.83966643	54788.0803416004	3229282.41933964	34069.4711113676	2135253.72538034	2130607.10071712	4440498.22881068	234859.591157512	3053130.98893029	4589758.24287967	1222530.86286281	3447662.81337749	3423409.61018867	120843.669000131	1482591.91579355	3898407.5698841	130763.730385227	3912586.56191445	2264482.14758494	464738.791007898	4371047.40236474	755177.213227835	3950122.5108096	4670995.69277847	1877497.64675714	127873.356117319	1990309.65104181	866102.672798675	3053374.04471216	6076369.24978992	1827050.46742346	1792785.33687757	3117494.31761694	350574.143818802	5957066.82822174	6817366.27237339	6693653.69019172	4898499.68281467	1353825.35736625	4195722.78605567	3724794.21234282	3721405.19390769
M337T145_POS	--	145.3695	337.01119	--	--	3292015.35406538	3314281.9810347	2736454.41472533	2529931.53354924	2638338.81441277	2665772.30473628	2915586.32903476	2844217.1956693	3259016.95116043	2708718.38259864	3665582.35607904	3125534.77690311	3394418.25045995	3489356.71662292	3590657.39439797	4669229.97731379	2472106.76540121	2820789.11181412	4014055.18332025	2993687.54356565	2547510.64601575	3089838.50575056	2772224.87884836	2548312.9146193	4272935.7315178	4122250.2299248	2735972.28890959	2040485.09471783	3528379.96448164	3411119.09286598	3606086.22446755	3664085.55408586	4411406.0566589	3500790.92930859	3892243.51872901	3317432.82312424	3977113.94978563	3150453.15633553	3457504.53186729	3284552.78261645	2807890.23318491	3737717.71821701	3623932.8646012	3945969.76041521
M650T458_POS	--	458.3445	650.31011	--	--	2344838.13940173	2220937.91555667	796887.467535455	448012.813900449	581322.786168424	740563.835918435	2506865.26808266	2382177.79421419	1825322.89818891	2659688.18290638	357231.985180822	2884493.30471752	2270443.90394249	5200626.08113896	926806.232988125	1915534.67285508	1585761.94331157	844841.552680196	1656578.23185192	1210679.91257678	395861.336793885	1750392.90507547	4601044.80650378	967717.95875316	4813020.21753717	3127921.04564695	694238.47493522	1644946.06933703	1592954.61695163	2078230.42723296	3650215.7502065	3653564.33414816	2651758.33240338	1689295.05432537	2935485.09677215	402022.000572576	2490266.36764889	3888418.92828797	6233582.85168001	4799190.09418716	3483986.75302194	2810940.45701911	3556365.39015972	4030838.91576362
M740T409_1_POS	--	408.8265	739.88672	--	--	1067792.32795494	791158.098739785	1395854.9426467	535343.212460473	514417.980645411	433367.953938654	4254832.5977629	3551563.45543664	3663372.14021695	2684628.9747604	1572286.79222155	2840722.40504709	1021753.10134755	654713.178913992	982739.304202232	164338.931917495	527042.81747981	2027462.16723718	169823.975458074	1345622.85284747	458531.226265726	366950.476724817	4259785.02560606	316048.155118078	3046520.2116734	919633.215592369	622844.307378925	3359078.32646302	2983012.02037413	1707568.24777119	2554051.43279108	5138302.72551603	1278505.03607588	1380731.73219073	1406338.88422065	53325.8245667898	2047129.68542165	3489269.93948069	7168614.95224653	4514970.23725933	6821249.74083891	3432312.70096139	4391826.94660167	5560830.14467964
M162T469_POS	--	469.456	162.07605	--	--	8856011.5316097	17479944.0985494	8972512.10713476	5680495.31453524	3610033.85184424	4155182.2569691	5679625.49036137	5910016.92539911	5959956.26415639	8811665.9358482	5203428.75057781	14126969.6213324	8521479.58408075	10308819.4900164	10690646.2829388	5619623.11471091	10401269.9858245	10277475.4524508	7839535.89397386	9114073.07082492	5453319.53783629	8827629.55651118	10107103.4763104	6112625.66971659	10552084.4714989	7342230.16062813	5043931.97559704	7808258.34860082	5043560.47141126	5791190.69691359	8464550.31993693	9045508.55779807	7198606.58049579	7914310.59363274	13069080.0721929	4523702.36295337	10888147.9550346	9584485.4548578	18646697.4661044	8450642.38661537	10089202.5014189	9447205.57618157	12162325.1751546	12937988.5800384
M725T160_POS	--	159.608	725.41905	--	--	1269842.20325627	246196.635270254	587257.310912682	1428747.81259822	996026.757962055	870149.884121133	2325849.92057543	2217491.6757676	2800384.79972944	3438042.36403919	4323183.30277122	1881885.05965129	1507907.52526482	103032.283663647	1443624.52782857	1628864.74627787	803786.546140914	1721025.14536486	2051597.49334137	978992.702546332	224785.330352355	1472563.91460824	785110.789130897	1208813.75194496	3260979.60441422	960073.629322208	1197804.22591494	2599654.83646921	2670729.43261821	3049750.41068983	3829703.13666219	664624.393680941	2176222.72202673	2272128.3646448	1804411.62550574	1895837.61815542	551482.053303178	283510.534159169	1758796.79858669	1789766.7300659	4340472.02950738	1471621.32059585	1122020.84755848	2386581.21896922
M523T562_POS	--	562.369	523.26774	--	--	26905273.6001822	16804576.0951834	25135678.1613391	27998488.0246348	8182253.8928119	5737535.92627638	15789786.8144959	16088711.6378326	24824665.0522642	9674507.88924423	19865663.5674986	20637030.0595646	26456796.074818	32235995.1628007	22352939.9130645	34611863.8077113	16471712.7191812	23381102.7893094	19903458.0694145	13574638.6389794	12910926.5119896	14728269.1715085	20688931.0825141	16818454.2164796	18779003.1806774	24112529.0556288	9076548.83190024	16574218.8328652	17758910.6324464	34308073.9273728	29571579.7746643	30963984.5823337	19921431.1620938	14190478.9909545	23564201.0153801	13032531.6922523	22043976.9262634	14432563.376837	17771904.5141151	13301512.202769	36670144.0809179	13056750.7533644	16268984.30678	25582211.7883816
M232T73_POS	--	73.1789	232.06767	--	--	6673291.36504522	6845933.08697258	7514123.47151341	6895009.18898112	5176669.52635056	6189156.16012132	6157409.39666271	16916655.5649656	12619979.4980945	4649219.4714537	11174021.7643948	9409429.03936413	17006269.9128253	6316586.01202762	9117832.0231859	7161366.40363573	5959532.5101146	14282187.0587087	16239439.1190369	16871002.9199956	6504895.4536726	6221463.50708616	15738341.6672237	11020424.1957177	7039124.12451373	15038785.6739227	8395592.15967454	12659359.9556967	5694870.54619583	6931551.18966848	7850404.65757597	17223301.3321495	7920026.33052803	6841703.95871604	7371765.88780656	7223103.69835628	8147826.75650206	10569595.7365207	6491804.729842	5656437.42918552	7915479.12325972	8070631.88919604	14555350.4620598	6780581.28145421
M711T286_POS	--	286.462	711.40367	--	--	1061239.43269667	1072756.36161165	1062314.69648174	979070.576328458	2556004.79019603	2540550.10095806	204230.259438974	156329.616719596	196309.622282079	1144866.76317868	862480.686674529	900362.566241486	1207532.80019772	2153291.80121789	3370919.12799374	5877870.9251409	356054.355416563	287583.060414175	4600165.71671212	2650523.905122	842321.100741485	3028904.91975929	275848.082566087	1894843.53708009	770821.830747769	1234143.04610581	1257979.88320148	1663539.90899607	1377505.50280465	515255.438749849	527763.618254438	413957.024803086	1012237.14363279	2019434.89906576	808726.77146737	1905391.94457792	759409.652217034	1103891.73440969	89639.0023762511	501653.446929879	272478.306917898	784786.650119668	90154.525618281	86345.8026538265
M361T512_2_POS	--	512.418	361.20494	--	--	4612066.28592523	4488185.66673174	465878.315001003	896201.07553484	792336.871873515	818036.145102376	3275772.45930167	2420880.23841312	1469983.35580845	1755684.5951031	274566.62180256	5111150.94025131	2519917.48836737	6085316.00889248	2295780.90577214	645532.744651666	2057942.23037806	1435219.56537388	1689464.6815572	1452671.49848894	707443.38788661	3068546.40916787	5723323.43024927	1499808.2108565	4912098.76028723	2621164.76456159	985100.26219938	1714244.44597209	1752622.52227345	1986877.51859281	5357022.24186182	3611878.35226218	3177636.42047131	2317030.77934556	3499245.81837604	850598.551238575	3169771.90896616	4818083.22757508	6403335.30159009	4689547.99008186	4621001.54952339	2769634.93231875	2225135.74031352	6450124.40168858
M291T340_POS	--	339.947	291.1663	--	--	1236272.51909508	1560635.72493394	1615693.10362465	1611210.55067456	241755.75901227	187213.669114001	2403897.57123441	2829950.13193554	262265.511702079	1044324.94639087	2618036.97581904	859132.072486905	1567543.87150177	765675.688670774	1647268.77803815	864866.783196662	1184966.41883709	2580111.3238587	398950.709088899	1726347.32581396	1798425.81820281	622105.122119439	2772851.1106234	317590.025373898	2178763.49290324	953395.455695297	1400507.58481569	1881188.71081448	3722557.86395006	2518805.14447648	2246442.13531531	4731926.55159209	1523583.14082822	2696093.26053047	1689570.81104874	553539.54463892	2506404.59876122	5210662.60725604	3600464.05260074	2863346.53320208	4466987.39236121	3617456.19504068	3671055.37733706	2622816.9564663
M657T394_POS	--	394.309	657.32212	--	--	1438525.06588134	1242794.4923071	1943191.15699171	2236309.89880754	3354456.65550193	3631988.05857838	453830.990512066	449550.155293658	1151733.97353051	2658980.44938107	2181305.38518908	1985832.74973781	2606585.66339626	3777616.84094082	3089386.84528783	590855.018487596	1008163.97083811	1290890.51549624	3976878.95417378	3856651.42622345	1509865.25130164	3795511.64588182	1148041.47122336	2967606.55795152	1515275.33102667	1747888.51829429	1999168.55288773	2636208.5727498	1969250.7124606	1212269.41563026	1110437.82796174	918586.782337171	1435635.44909726	2206926.03781965	1255061.38785952	2749221.69722155	1469494.47111453	560518.379508871	2333745.30931523	2236251.10406976	2659211.77293933	1552603.19932427	1337237.15427417	1212463.12771716
M520T375_POS	--	375.101	520.12484	--	--	2273182.14515734	2090340.79414615	175582.98372903	130903.181525211	696843.365549414	710410.679884768	1667802.87254904	1393776.54963702	1510586.37440431	1112136.157187	61938.3147975938	3077003.88430106	2121981.78492167	1147468.50172738	1510724.06633784	243676.537563029	1971962.56000094	2511102.56090109	682581.006222282	1864985.59816922	1211810.74263537	1216272.58656702	2952226.66380306	850303.123339148	2388455.91253811	1583272.78366038	682263.262774655	832658.686311826	1429717.17364153	921229.496872043	1972130.28957961	2524601.5360672	2370431.29261381	2041228.42572817	2309124.68134622	1004904.51157845	4571385.70948644	4904296.41849624	3476508.36569168	3710033.25578172	2391946.40400226	2595650.18471991	1862740.25081136	3267654.96588975
M967T267_POS	--	266.898	967.48711	--	--	204394.234449039	123933.915561931	98208.5697062047	139110.166119453	94388.7870642084	538802.567235158	240310.950214476	165259.167511223	728956.818301935	158513.644008296	62399.3074024005	490138.301396775	357588.818902298	561761.513582087	558657.567014991	457293.334254381	209035.245906949	338787.859243745	40763.8947795255	198606.237663212	168075.236107479	110552.81251092	601858.928816514	334650.017977853	437635.373355451	310590.676235223	148474.87340988	357678.838911453	694747.53333247	290145.719367221	622381.659108631	571202.678091797	397932.141967915	543255.631239483	413667.662231774	432037.952827686	407585.243705286	1280682.24855633	1418099.51323601	903566.694992091	1634785.1014703	743204.561640873	739648.590466675	1112153.74268444
M151T278_POS	--	278.098	151.03895	--	--	5110026.41990391	4278088.57402056	350148.321728379	284603.377883415	729289.874787914	440566.878958892	1896449.43070776	2208294.27877925	623916.124796703	2109901.17304917	149806.105360026	1941537.57584956	1744361.82559678	1080737.98105903	2643787.13035758	675455.761657138	2708942.40552769	2854151.76068211	567536.045473975	1265560.97152598	460596.843909745	2535141.09595182	3229694.3350873	1209258.8314823	2324004.94660003	1039634.64418482	524275.713743137	1146613.55432513	1422921.95236962	1398423.89954399	2190105.95042877	2743487.9242556	2546833.13667948	2069219.99485357	1986995.5070736	168335.150770143	6644463.3400551	4044685.85458265	3528970.16813208	5324398.77929971	950810.351439704	2167144.15567657	1055706.84374255	3602184.52891423
M282T281_POS	--	280.618	282.11858	--	--	4608020.78836339	4137708.62907785	1337504.33645659	1479142.09414386	2339212.89357951	10905454.5420832	1459754.52490754	1592350.46039867	308869.56989653	1721117.91013111	958049.370084044	543945.33992724	1377862.38652228	712549.755434766	1755732.80714769	2416041.90492495	2033988.54139714	921269.752497294	690084.032820598	1480505.2679656	2030471.58230957	1662225.62652948	1856881.29457459	1489827.42766398	1882673.83911912	702886.584758432	2387822.96079391	2920725.50237533	1193210.01315786	1743545.00944269	2285472.03422453	2646077.50848018	842644.256250457	1099342.78300927	2007856.31819052	996401.154154274	950966.780708074	9110890.46071989	3076320.4671852	5935195.04194664	1204960.38584621	1050444.89320634	1352368.5309626	3320847.23676848
M418T515_2_POS	--	515.053	418.22681	--	--	2498341.42312738	1859590.22481129	503469.857671293	614229.108092711	297737.543911042	1203202.11784437	2945973.74537656	2837611.18401602	1657226.96610291	1912157.25335447	764594.553662396	4018253.23045548	2033949.27761981	3630435.81591214	1647936.85378716	1015474.81217601	1215553.91499439	2177057.02673568	1111815.82829439	2329479.90450299	786249.570341024	1776549.62893971	5236196.46028132	1353179.64994665	5495111.94054887	2826073.54688026	774381.039130528	2309389.61236484	2110662.49006044	2959031.98505066	5340081.62791944	3432336.08398225	3499223.89764306	3089798.56839288	3229880.56789792	1234336.25084698	3339626.24459111	3809602.31067707	7956468.41625976	5940241.89397843	4404307.67484261	4286271.26842881	3233065.12035139	6947368.11195275
M522T426_2_POS	--	426.425	522.27467	--	--	2861088.96741336	2507526.5623373	635092.408566645	657772.704793545	327403.596431847	523677.795013735	381771.721728412	218505.322667639	2096949.37796141	1802055.45508001	253297.308338016	2889447.43825072	1433107.14565824	5306554.64163642	1574016.48166905	968901.714058279	814844.512816067	468799.869457002	1424347.32327214	1159061.31673222	282389.10742693	2159090.89393525	2253256.44346513	509397.495560887	2546397.42478806	1476090.03302925	392439.026441016	1521964.75916149	881251.244331513	787907.398281597	800874.662897635	1845909.45566323	507401.581516172	814841.158508185	1431326.31381554	2663495.25009836	1397050.14332946	824350.515941746	2220458.44057206	1515329.33092565	1510997.19318956	838713.859225724	2090415.02488006	3071527.3296023
M350T273_1_POS	--	273.471	350.12099	--	--	1411221.93557995	1470732.85347953	632563.871314619	636756.688635197	756709.702027548	321383.332007787	583948.274299389	521153.027502107	1937423.27342979	912295.188668949	1253833.26367073	2225284.26181258	1553356.1049854	3449250.27267656	692300.406084734	372358.451657401	272270.591622479	2546159.62828169	537081.133898646	1601363.0516434	335701.350945514	1005976.614772	2476636.85767523	644170.453885442	1683280.10409235	1217153.8422361	713446.150517698	885568.20065989	842080.089151584	1003603.46780036	957952.748963577	1667125.11866122	775408.573465283	1091527.79008757	1912854.05191193	1612292.47566463	382119.120102617	1478110.14646647	1539047.65207171	2067581.10867971	2322825.82017826	1076437.62874551	1258469.4033979	2563316.6305734
M174T426_POS	--	426.383	174.0397	--	--	783714.237289711	803901.394820412	1663026.7170183	1377878.1212222	1700318.3608822	1761648.63890619	2109053.66304359	2091473.92066169	1494218.7080396	1987716.8979383	3627277.78463407	2262984.87920777	1368344.81306457	52625.8341329581	394594.396175099	671077.043719436	2473997.15547267	2016015.82355806	901442.740892426	879288.923296599	1323722.48810206	1742868.92785228	2419243.55138678	1312329.8325139	2224919.0944808	1566554.06844549	3835962.60488414	3126910.98211029	2969026.51345033	1374666.79566541	2984815.36299038	1498698.36454526	1788171.771961	1767417.95137201	2082563.75059799	2188785.13851355	372367.493239014	1069367.38367172	628516.208561058	739027.38381052	3254016.05299628	5209829.08587317	345382.593716212	1265806.88603062
M157T525_POS	--	525.002	157.10841	--	--	12667901.8782552	5121277.33309438	5498378.50559879	3005702.8018553	13801936.9850363	13181193.0601292	11502744.0511741	1383383.67112672	6085405.03915837	13776452.0885882	8243599.49598379	4499828.49842117	3352824.38738132	4685857.23201979	4734951.06041982	9324986.92423679	3692124.01409362	4923316.92411652	6455827.98616949	3540317.915468	7096309.79499829	4596718.5791716	14536981.1835718	4481600.72483163	13726732.4446495	14356684.5749907	4065892.83902838	6372209.49852849	5801207.22854668	14841761.9294788	3944564.39941086	4250216.95358621	17545990.9903182	2717148.16614055	3782850.57870733	13783344.498428	4916083.77844322	4885065.8476012	7991425.25070853	6666683.53005013	4556698.95792432	9162841.66787001	16723117.3095279	4247612.974516
M524T278_POS	--	278.0545	524.09548	--	--	7243972.37472687	7392718.55476432	639956.141924393	759684.73597967	1094744.22794509	1287599.17543422	3581268.6993707	3941508.61839214	714400.222313114	2882561.76477944	170764.922619912	2874126.0809992	3996109.82529947	1553073.40472794	3695673.8817291	368888.933861298	3881922.47114066	3418160.30715821	634368.837769037	1877093.03941362	960447.117059804	3075181.54223254	4754498.49905884	1503187.64258964	3270369.15986337	1279503.98530288	756045.811520696	669812.611176133	1541506.47738267	2250727.16155385	3513399.81186131	3563309.5908962	5273427.6796625	2773193.4279082	2669768.20229547	322885.394136416	7885008.12288102	6417981.83035765	4586903.80705352	7011803.13567086	2178403.51164068	2663747.72389834	1332238.89139743	4323323.32970232
M336T177_POS	--	177.126	336.07058	--	--	327687.370595435	300631.01394353	2761518.36606281	2546099.26224075	3526657.91442791	3474527.55750527	98743.0489232231	307808.117393254	393815.624583655	274096.813262054	879527.144172789	1387278.97256362	2467785.75102785	1444713.64191122	1168572.45511327	1974331.31839744	1726572.51674397	1845097.76648341	2840943.63796922	566187.69438104	1950278.48758248	1601382.14287028	4088107.26429357	341027.92151416	2192840.87174939	822183.411569911	1446072.23387772	206518.422507119	635999.001740779	1139766.18338454	191351.422738896	2756375.02790638	1502117.21239827	2059858.65335765	2155228.68153458	469985.073013839	1555857.07274958	1301467.18641302	995315.929615023	1840688.12216792	1915337.75901753	1109796.79116757	605228.650041279	809162.551924551
M310T414_POS	--	414.438	310.11341	--	--	3481027.63651528	3371070.46173558	340786.821213338	336367.136053943	245588.500535587	298481.527123644	824755.409967145	1088500.39090008	502811.076261385	405281.976025785	249834.566434458	1904211.83330412	470344.271173147	1048877.00513118	297387.98918567	313968.426010232	1442807.65641769	2256559.33790452	287593.003310331	407728.509506251	443531.799176062	715538.116219303	2944092.83311535	464125.355693299	1080891.99128401	585280.690351085	682933.085293102	645383.153765261	536095.957445951	570065.994456728	1597393.5442591	1713500.4056258	1359919.63586826	825875.372537057	1104323.53155814	313199.308912211	1056078.87878957	2718460.81188053	1595248.65180508	876434.393156249	2013163.65110401	1334427.84176038	436394.301476042	1997898.28719689
M392T378_POS	--	377.8625	392.03435	--	--	1098779.48408595	1137094.93312214	5054105.83365502	5133407.57540254	2118272.23678598	2567764.51992145	1609360.94032967	1640046.20117546	952002.86463864	2436696.04375696	5453071.2382422	898397.160786751	3980496.72460125	507498.124552081	6468117.92183445	8679462.40610555	3043629.00770838	1897314.86741226	3687043.15450771	2963574.74649899	4332132.45766229	2496862.5765288	882086.80179629	3400369.26440633	1772327.43215527	1268951.95361704	6957521.75579025	2318363.35907001	2530700.93504322	1869756.72377242	1622017.67379307	1685847.73548762	3903338.4624911	1762225.04892407	1760369.5913342	3050879.01236421	1661345.8218923	2321587.58474304	518974.346389246	1358838.07057411	2185531.66576217	1659867.80161947	361836.57467051	614727.94480264
M744T467_POS	--	466.893	744.08292	--	--	683437.032497121	595147.230346622	1481486.51372325	1564868.25007639	2159192.02164689	2596151.77643427	4107467.08598625	4287819.08147202	1851371.74724114	2148568.53211155	1825206.30609437	2736419.08459449	1621783.18094397	185052.11129855	1026820.94296685	367604.07019391	1920218.30487784	2432846.05417118	906666.394369028	1004020.15827732	1954321.51844805	1220807.04728283	2540333.11219731	1480943.29794021	1335534.52804622	647810.466949141	1779827.81738907	2896775.29238418	2360890.89789407	5123959.39375832	3081503.5487394	1497535.02362252	2596950.01727992	3418065.36123096	1788481.40769875	2062059.78666197	1175566.28664566	1097094.26494705	633887.808117004	1084935.39831152	4794261.67660656	2768340.95909261	357691.819926274	1599590.03337603
M342T393_POS	--	393.089	342.14053	--	--	2633750.21884255	2602724.31801428	1543592.73438501	1784641.58221913	3314368.16947594	2388755.93313318	3532000.04572972	3012657.30772948	2958905.24958036	2209224.00452306	1246849.93319837	2576684.60935372	1422165.3563954	3644156.73260897	1244697.71134271	2403381.79463166	4772841.1640758	3134565.17332798	1435739.58463669	1640941.33710656	1550980.45801677	2570672.16817985	3244502.5514024	1972893.00105998	2453250.0623715	2664736.23013347	2490891.28033573	2620788.83894769	1803986.19466905	2447611.13232002	274923.677550944	2366458.58833958	1470503.31642995	1796222.24017373	2519997.04389641	1265296.12447771	1777912.03595351	1775910.30644328	11138192.327443	2004407.548726	1939868.09046266	2320343.56343143	3699243.27709742	3061254.54975675
M504T471_POS	--	471.453	504.1923	--	--	1472600.01171153	4034288.91813787	1003946.92706431	1105830.52129177	45752.1283241484	112276.043350789	1551223.28034438	1810164.84186206	849276.716309387	938014.885022199	167638.817653903	2376164.19043909	1418984.29838472	1610506.39974238	1241547.05332715	898079.526340905	1451060.60388837	2129478.81063039	525601.543205251	1331626.17368054	172972.953496764	1266639.83425679	2585640.79581807	502031.950337562	1918536.75138551	663593.154033957	117684.662605605	944930.948465209	652704.725267126	841845.809462636	2868181.85088224	2323811.74701185	1873649.38961266	1202957.60795506	1443016.11675938	207207.040607957	3272783.6869337	3470806.89379041	8000787.27707291	2767800.68250585	2300298.62206246	2397763.85833393	5591584.02726866	2548407.80701515
M426T385_POS	--	384.625	426.15954	--	--	1187790.83601102	1174187.45146792	1281716.17644729	1659228.47510069	1264844.5623368	1688680.28966799	1360283.81825379	1414262.25474442	2286082.84549871	1697776.69601458	1909239.09349331	940514.139434414	882721.775307775	5292170.5632204	962643.334195322	2628699.59192267	772196.212993341	1043777.14626613	967828.459192085	2311020.72818967	1432834.54199582	1098060.55128706	1126297.45835727	1713452.58141045	3581572.2749539	2338718.22839637	1621044.82568725	1400653.81496522	1350320.18841829	1144497.06447947	1324836.9385509	1062830.94093205	1039997.30833443	1473179.7906673	1938218.04762505	1571214.75591576	707644.507621363	482161.604147108	841429.023195816	705364.296615565	947033.479388554	1510758.77907579	1308885.19696774	522871.404804254
M443T370_1_POS	--	369.807	443.08246	--	--	1440272.43972251	1408723.62415501	618773.379130329	511824.173930108	671860.44674247	707227.959311776	1599035.29258827	1417797.85235471	1250343.66660188	959121.794396536	217405.809605983	2308423.09403085	873989.124084234	1146634.71298474	572431.227340296	114767.400026186	2032732.80610663	2005382.94311113	646110.150904212	985012.843333134	908925.293362583	1311748.54881653	3878185.45390472	1361791.59869331	1580597.71115689	1910996.31822789	385481.418822827	908833.57430683	1060837.83651789	1646242.76824936	2401179.48351416	2161241.84759823	2255096.91988782	1852434.34532905	1801874.99214817	340849.402526017	1643595.71136872	2316261.70342833	1475876.81992782	2446998.96366699	1390945.3650094	2224561.96808821	1964101.36078005	2398698.47817216
M707T465_POS	--	464.939	707.33146	--	--	1804361.62062392	1619379.0848306	233652.045095811	438374.141347519	475186.211630063	534444.076741985	986652.883046654	1227951.22815821	1150442.02749666	1166692.34853245	584150.288198748	2399700.23862871	1047578.21997375	1506842.29259816	783220.870081807	1203096.34551641	1275105.70851839	386489.70640403	624838.951087888	743007.808634956	280090.039618613	1219917.18082321	2946120.13602832	325530.982655419	2823905.6061907	1479743.50723443	660136.150386093	523433.877420516	1435248.97537814	1333397.65581915	2294199.70233441	2229581.18140216	1353067.53365388	1598306.1032282	1736335.60927862	389609.900817131	1035933.81866288	2504302.47427083	2019104.98194291	2370384.10348806	1614112.46043127	1497139.34025756	921477.01646176	1960741.37201833
M412T401_POS	--	401.1925	412.11331	--	--	2797280.01051876	1880148.88814959	483862.735574746	450527.524572036	543691.669457338	629574.790116622	1306976.9043419	1528430.44809594	485337.717305674	322814.614333158	581286.999614139	210147.262385118	991109.033343085	1883857.97715232	1507387.45590244	987408.900089707	609615.846100726	1876831.23583216	1047770.34886663	1110224.12232157	688846.656264026	808894.652571368	657264.055222272	267638.343180339	1874712.27536898	727042.424133233	1888002.77846765	316927.064456295	556943.777531149	424037.122363257	2302031.09621567	1116116.45703647	847647.588802162	778543.115357797	536733.756592898	903072.2059034	788415.268828879	2258657.09394384	1644785.75750329	1099528.5425575	838297.786475023	404281.141793864	1343487.18005712	385664.252034884
M87T288_POS	--	287.697	87.04402	--	--	2147308.78571175	2486934.39281326	942862.541658027	950742.347682892	340599.778978902	587520.201629848	1971751.46384323	2178726.77137647	433293.850448182	822050.149696336	908786.172315884	2066772.41499259	2719435.82146845	2183982.49498919	1893770.51193698	620908.360119772	2054548.13519605	1598866.97742037	1639090.68785594	2612523.98034313	757721.122109507	1445915.92552623	1163986.13552582	3024529.82368413	1515472.91861858	788409.392203785	891904.908638352	739998.838058667	1772962.66030538	810487.783795903	1443933.3844068	4006152.35968773	992880.341362049	465643.143633942	1082620.21204599	202626.758266544	2352280.76887976	1462573.44750451	1382380.46902806	1346143.98348228	3909262.0463294	1456699.03630705	2689162.86976835	539315.660840139
M220T367_POS	--	367.373	220.11798	--	--	6959777.78970563	5640385.97154654	2677905.7971747	2348282.16695177	4359574.97776069	6844612.15054347	3201292.39093405	3137602.03368927	272615.080892961	1838157.82401206	1618481.7042273	3199952.36127874	5518040.96820461	1052966.86453337	1067567.80517933	1775213.89976879	4500272.17532233	12455314.3452369	1364023.97586172	6557346.86758524	3474749.15638461	3229154.95014674	2774429.34607692	3858041.02360468	2682791.63008912	1333354.95597961	2790572.80856162	3348180.93964042	2877153.12049237	5987914.13339647	1659690.32774065	804302.727714751	1864756.27872283	1790299.34031078	887386.668335467	3931698.28280374	649372.553320717	698070.946705875	1020846.22669701	993569.375810486	4477088.38043226	4306551.6115469	674275.017592099	1260808.16701058
M249T241_POS	--	241.243	249.04034	--	--	967184.135577078	1087172.18061202	696241.112217201	637315.266432594	670676.821829021	737151.748366419	77393.4290073823	125240.29531258	1197623.07933203	267394.36277385	1802847.99738507	184473.772496387	147169.327257073	79920.4271682454	416662.305412666	47732.9377214	881565.715650349	1155791.75629461	561172.256115441	926948.512986743	797328.204606235	502422.935041201	235083.78039575	1436156.19394277	119047.598540708	107317.132867502	1047745.31093018	897734.694697268	477266.801273611	1072749.98027314	532050.523493804	151772.595133083	184573.994930575	154120.504988586	58116.244318506	51920.2168917209	1345773.32179811	1392120.89884085	1800157.41360353	1443963.0472	3943296.58650129	2793869.40895783	2233132.45934657	2227028.27725222
M705T471_POS	--	471.46	705.18499	--	--	9149793.45120308	9085371.83665711	360688.605111676	411230.785940417	861799.180908083	843954.035052905	4919133.37599979	4397263.85976998	4020731.2507063	3655659.17993679	4605572.16800189	7978850.27157028	3660489.35615391	4016194.97422878	3066437.7646997	837075.833211576	4759258.04707561	5569942.51362628	2007046.5574432	3634938.1181331	813009.289126492	3596136.38494211	6895654.6321111	2083902.23138624	4292892.99041775	3479474.27800086	650943.582171871	2428594.59534873	3075673.65276392	3258067.96856316	6078091.09823706	5689806.88685159	5532742.24037421	3544956.61574014	3529363.53683376	1442659.73506916	4636691.1257018	5780475.2474163	5894212.50141425	5164018.59345646	5593955.21302241	5452777.29201269	2398243.46194456	8050528.72787401
M631T432_POS	--	431.573	631.06853	--	--	949217.356935138	956829.216396586	1015385.23440111	1085787.47125888	1399932.32574505	1584854.63247303	2107674.73677971	1923887.37197425	956552.33786531	2319238.0945121	558712.875687713	1272262.98221897	1400474.51335166	880529.156831029	1390702.86722873	1442911.54400337	914390.155729873	2001610.93471869	806776.653396097	1843072.21650137	1298954.70000535	918062.682817738	1220848.76839083	3634999.03714918	1391482.24709863	2235981.50898433	850652.560648686	2711898.00090941	2193603.03864287	1821816.84858676	1858897.63144677	1668470.89778186	2028797.20309692	1253508.36504428	1983344.3172457	1039751.61786551	522923.066948308	940274.953428471	1152886.13991022	1294137.53762522	3187308.65051349	1721166.18578692	769705.775235145	1010941.59676225
M401T394_POS	--	394.3675	401.06091	--	--	1607708.53724013	1365582.08142355	1346955.08565025	1367932.75287883	769958.002700147	778702.203853272	1188697.91931204	1167793.2580998	370822.606809475	264493.555505733	333281.461978227	652596.702714505	278530.157750945	340328.491574245	81812.5177592788	961928.901135121	1168272.41844052	714731.747370619	1369202.92780939	466207.136359545	1025062.7207855	1049563.59859802	457738.452590389	1317097.44046019	838700.471186095	255461.598278875	2821803.2249568	2341321.07667546	1360432.19317686	2039483.65604734	1369367.2866774	439677.083784144	1147108.60106331	2033506.27996656	522204.722872754	2385548.76419732	38748.6023516108	522871.09505304	431379.350033612	182833.101019035	830399.571566542	1030385.7930162	200664.480367234	162143.742837127
M332T257_POS	--	257.206	332.09529	--	--	13107835.8369444	8101401.89714668	123208.298020495	92698.2370971562	338059.032349474	334956.71657782	1689263.71140279	1729459.96771219	4401000.72835547	169749.190923347	250398.224883138	5356376.49380861	386861.475868859	1548373.66141492	2106065.21902074	189718.993127297	1540036.79107027	4600967.13829298	310325.721628152	2401039.63950947	200246.219373781	766524.026193853	6757825.29960502	736095.569770183	3085002.59909059	4083003.17040633	151624.86644222	1359210.20723424	2193266.90524533	1190955.86149716	1391038.60699405	7974770.0826108	1341741.22028714	2795313.63982208	4504580.67662706	171528.843292438	11568507.5722402	8879897.04529938	10639943.8773018	6715468.85805049	1340001.51380329	2722616.90461825	3838539.48291592	6889992.8136487
M94T132_4_POS	--	131.777	94.17436	--	--	4041690.65207104	4310845.31628202	4391960.90719155	4060531.43683249	2078482.00330985	1765804.90129452	5420636.22117054	4908027.21620981	3594419.07060396	5083719.34539609	4515756.98558687	6233524.65915281	5767505.60408276	1526754.07953188	2710334.33367509	4647540.42176892	3360704.18135534	5822942.70967065	4016635.99871603	6395563.47451589	6842654.61521681	7858518.98568606	5709348.05197384	8073677.69119419	4031273.88264227	4836095.70707224	4866477.1020314	4950300.10173793	2614033.22322538	5764647.12491017	5100490.90133655	4991823.04406107	4580197.69571034	2756383.6405307	5411705.37578604	3896984.71763179	3274153.35996506	146988.650800806	2766321.7732689	946986.760651134	3475648.73444936	4276575.54492121	1492436.76978903	1739048.75271201
M165T612_POS	--	612.458	165.11348	--	--	41480009.797187	41512508.3360536	47192947.352223	46559473.8530554	43706109.5009547	40882417.5552157	46548757.232106	50783996.1816228	43020446.4820848	43703147.8077027	40586280.5406169	42702608.6271192	42731878.1087305	45393405.255012	44540151.2102671	45749172.9876998	44276887.1396864	42864957.4421056	42334215.8114577	45945017.3559063	47307813.2188761	44723475.04702	45682577.7619685	49310937.4315064	45082318.0530638	41198385.5427874	45073429.5638574	45300537.2394078	44005372.3655722	44371734.9245092	44564897.8877379	46079495.4359076	43751313.2306836	44215321.765237	42876520.273647	47709094.7779038	44214827.0401128	45923569.9064732	44226999.370723	47600210.7851214	43531724.151799	45171548.0831713	42816565.0207425	42266333.5515072
M393T284_POS	--	283.562	393.10564	--	--	2792340.65551863	3040090.58561798	561104.575005002	810938.798020595	1207402.53343737	1540045.79636592	255535.384320216	413279.889105482	782469.747118125	806552.182753513	815080.78654492	354226.328846181	1219274.25674908	521364.429630438	1234786.29897747	1501764.16140755	3374108.47641705	5876859.19458974	619638.402199422	1698110.25653083	1143573.52338653	5099960.78048859	1341560.23220641	2331409.30322655	447126.205777598	1142390.86060757	701464.391832963	381004.841105554	583781.462763099	1126397.87299831	967069.334610623	835997.001151509	459009.152487434	911736.21637394	1180163.65710172	1063898.03351633	1431673.73883376	1472674.7515576	1629255.71186748	1704236.5060925	418683.181416694	1263714.2280227	1310517.86949249	953267.142554667
M143T288_POS	--	287.717	143.0815	--	--	2531379.35016819	2937983.96343116	1065828.25547491	1061508.55948925	656549.937493526	579681.121725774	2026016.830645	1958565.6243942	496119.388263713	840888.53173163	984296.818707377	2312991.40040566	3268896.33467687	2168092.86555515	2352342.63462175	858355.726642161	2658772.57173803	1939887.02909458	1859556.73045439	3276152.54207363	1141779.6195612	1568777.8790298	1333414.902111	2595596.98641	1824519.80479525	1114287.25568639	1112094.21835743	795585.91863361	2209067.5289793	632264.933442557	1375920.15474993	3892222.41952326	1465831.38952591	686151.207906131	1548828.03348915	685459.217900792	2429097.74604406	1629186.36471695	1561998.04764249	1867290.2684026	3469031.32886554	1753499.78582758	2657083.0039016	698028.980932667
M333T257_POS	--	256.625	333.0792	--	--	8548884.46313179	8501043.79055829	836628.643103394	686389.026788389	449345.659980275	283965.16074381	1827677.83137821	1545993.73783679	4592946.2104833	1365017.09965481	531368.992691087	5554407.78942413	1750679.81448866	1892902.9888472	2356497.86257839	149683.219321031	1483880.11172064	4541761.81944511	558409.630148617	2863253.03921076	608883.842828323	669445.894997247	5445752.67959693	389897.782681752	3466903.86527391	3540659.48449938	701891.898181375	679712.460129625	1516023.05161016	1129750.23819369	1712228.44570259	5730119.68906999	1168017.98454936	1371435.11413977	3078933.31650105	171743.90148185	6223790.09769556	6216632.19486757	7457145.97355388	4544988.1485715	814631.38310403	2343085.66696856	3525173.13836346	5270493.95110146
M465T412_POS	--	412.0395	465.20132	--	--	1027318.20654183	1229747.30273107	604082.572194046	757304.117517181	2308772.86338383	2568149.47743426	1677175.12215454	1543314.41135376	1030900.70884258	865658.292976953	405652.64410496	1276858.97960562	484650.025476893	329598.926122579	376487.85773245	294620.162747044	711908.517679398	816413.873287061	758494.74574658	791077.808008844	702766.004294103	1514304.99959367	654087.543429942	1276365.79898951	450552.573501879	1063724.51233375	650940.859572676	1200876.60522689	1240646.59625516	2331234.12814301	1020127.34586931	1760461.35781314	1772086.0558694	2836418.66469099	809061.747341119	2078144.36990771	477374.033723645	1367252.76192978	646701.996117974	975925.913445853	1536596.62101969	2074296.60346975	1287695.54630845	1125646.92980798
M633T75_POS	--	75.11765	633.36039	--	--	324651.682854794	199983.609828272	6368958.62119675	4147268.52185688	2214334.75991943	1987654.77889063	1497221.55938185	1796065.97744006	7737702.16277214	8858095.14749705	6292256.37348241	7448422.1857657	4229901.08981779	2444540.62959208	2351838.73733693	364158.902887498	4140135.79361161	1712673.39357506	2165947.12311881	7161913.22457689	1544562.380958	476878.359787893	3752988.60110164	3112717.32291938	7216646.51711484	4815249.36182905	4390771.48584613	10292595.0647118	8236042.38156855	8318623.1405678	7057783.59515572	4151184.94032169	2426956.00933378	5534793.36598117	7915099.18901491	9666908.46406633	1139840.06960177	3524419.01664687	1613299.27312512	2465873.57920314	7653454.91889479	6481480.44937945	3119824.18746112	2046229.33841266
M843T363_POS	--	362.7455	843.46734	--	--	496851.275178773	727893.473012958	2067615.69687817	2493212.89908027	2732569.47711897	2841720.67496466	2130671.35454184	1493517.88816344	981453.027608266	1870945.29121095	2495974.88027904	1735182.67173847	3062291.94896829	1333387.98473436	654582.989573097	406618.488895796	971001.868229652	1896319.41782329	672435.935880381	1045863.15519086	1682789.73375201	1621139.77225161	2235948.76949428	3509201.48145012	1789735.59413054	1384034.92988898	1631213.59195795	2821845.30094935	3032051.33043227	1540949.54557473	2505110.8969497	1496321.73211011	1046522.64250093	2171607.96963698	1489261.55029251	1812719.82337646	448098.525556483	360116.164042149	1215950.37500373	669589.754086459	3094834.72269848	1523237.77835657	1102379.40152955	1074771.69244481
M270T258_POS	--	257.768	270.00843	--	--	4855541.54953153	4610023.0128696	15427598.7700043	8159475.2439961	7394981.46097816	7520293.86736989	6757209.15551252	6224017.61717365	5957768.43006863	7192450.96616516	8396831.05614538	5749001.43574004	8323313.1391507	5552958.60119688	7230944.81262828	8148281.78046089	6566091.64268923	5531076.9633259	8306744.4399461	7116269.1630606	7856565.48616951	6803814.30775119	5574945.05541115	8178136.29027142	6586051.2517166	9733325.20392829	8427229.41798281	5846189.77058861	8288735.02728118	6917422.02970244	7325960.71534412	6366726.36704868	7858723.09548345	7005268.69021383	6568361.01079375	7299451.38040066	6356710.89421735	6628445.08517501	5652530.98556696	6166798.45881212	7496815.28095821	7224642.26097236	6038458.27206516	4977989.33897437
M805T203_POS	--	202.527	805.48054	--	--	189984.794148752	207485.565060033	1476715.01536118	1542582.70044896	925433.4912518	835373.713963738	37147.5683992591	130513.982637526	1099806.27672252	911047.98508474	674896.547279575	756707.423725475	233581.202595751	739698.373665148	240882.206847075	114930.793954543	34741.127156376	73948.0238414872	787707.108564597	523332.460615721	1147266.51828164	162685.171397427	1183259.94476181	614721.081331484	681737.111261564	1315425.19388413	298546.75021682	974673.716165526	543278.243882244	920263.022056236	1460003.49044343	890620.009504621	828679.10832232	1056731.01250041	1158204.37163332	249758.259968612	1942653.36598045	1707870.55655593	2379344.25483679	2602617.44354549	1184684.49623565	343019.221243776	1984358.28759131	849754.187034696
M580T276_POS	--	276.1565	580.15481	--	--	2379198.83010268	2499158.36912545	563201.493482991	494565.664009558	697092.898417379	616192.113200881	826481.475318186	555553.50515738	1361953.57674625	1629190.15443149	1220328.90792719	2106568.50126464	1097601.96103761	1449683.83502201	2204592.05891811	1864625.54192607	181673.224259551	874573.473190841	496601.398624793	1117065.20437364	531669.011499731	747940.711774957	1531734.29452965	1150679.37450311	1861013.71443955	1085339.16363109	575382.496357317	696689.591578877	1306659.29839772	1636649.91050436	1552601.48059554	1534420.39448392	1416474.94370962	1831619.42819928	1149601.89891823	585282.273497321	3032684.23783281	2084380.25765987	3340297.54094767	2963645.98317294	1733052.68600122	1281487.06611362	1809998.37944498	2844567.11660054
M648T270_POS	--	269.62	648.05924	--	--	5296797.89178359	6214874.66178864	1383126.46224539	3411284.8964395	2602611.90080208	2492887.59503136	3352991.34210043	3160702.86879485	1136853.97390293	2454513.00816044	765454.280233941	3472463.66643235	3598534.36423735	1210247.44666972	3738710.04387911	1962538.62020249	3736390.2262396	2896825.82831625	2922555.00168455	2663952.8775837	2616427.28589018	2120802.21948185	4499118.08639217	1737744.10964339	3269220.2725778	2780436.60106323	2023845.86482523	1163476.63305037	2466299.45391727	3555189.73061068	4163687.320558	3585202.66706724	4496802.45453518	3239572.57724024	2694954.90499886	922086.397874338	3213445.64687049	4073434.68494484	5535114.4738527	3515526.72728487	3197764.8397801	3168170.61473026	2573609.9729855	5516601.05750135
M163T471_POS	--	471.461	163.06018	--	--	3890539.75441259	4155364.67058979	4091534.43972905	4293581.92387059	3444468.26233804	3449736.69384941	1659595.16537882	1453396.64825681	3958719.02692285	1203830.91803799	4033161.67032922	3923682.38300782	1276858.17963435	4422846.53891673	1224796.16119864	204776.186874354	1331588.66742784	1930698.27056773	461880.781138905	1195472.87202035	3480859.09050556	1296435.28350279	2964052.01571581	512487.912993662	2032559.21387986	4093670.22916311	4039124.51436591	639849.846845424	4184019.44273536	814991.082533672	2640418.85251526	4419107.33387168	1779355.48570539	1135630.84035321	1281234.53906874	483076.730145724	2496529.9726348	3545282.85452632	5674445.08646672	2542161.06752878	2260074.74456643	1836665.93364425	3378538.18182479	4088642.71123283
M89T136_POS	--	135.5145	88.84102	--	--	2540336.9220522	2550931.75792375	1562495.47429832	1435639.20092217	3900435.82264304	3832524.05488817	1034026.16952828	1203388.65347902	2316816.63953146	1649902.53021294	1870644.6982224	1156940.29306341	1157729.35310703	2305684.19070409	2635193.62907327	953899.654884361	1316271.24591831	3260073.65845288	1241244.05261237	2634952.04031917	1507581.11961081	6328452.48285553	959576.990605595	4055326.36090742	1175411.11712146	2295129.12341745	1068668.82788773	2402168.09324708	1406431.337245	2785356.58688787	3445586.25690849	1552463.83448451	2885118.16933281	2511912.4329774	3360233.62700322	603732.147365154	373474.879985349	390523.350253665	582172.104528933	730657.13129231	681049.705668674	1626762.60759524	690487.448279254	982460.608603869
M430T55_POS	--	54.8946	430.40418	--	--	2971953.81657627	2807345.66072372	2360345.58935102	1837336.82019199	7009431.82914578	5641523.87639569	115529.552151461	196926.220156424	123721.365189561	1080958.90401906	1505023.94251002	172617.724463472	4880998.82829318	4605933.81355362	599655.437220602	2207382.6458895	3736732.25655271	6400700.63046446	3192328.78036329	3060585.35373513	2998315.2208072	5236029.20738062	63055.3112048906	2165215.84357816	72747.9915249044	64422.4312344019	3621956.84733826	147152.451902432	1104973.49430461	1016520.47273637	928445.768749729	2060890.89298775	2804581.90856859	137304.34883774	159462.884800236	2951472.65966674	880731.280510861	1442614.19737715	5063337.30166095	2734421.05002657	5678051.11654553	2351933.03653974	2237469.3237152	2403901.00011095
M445T177_POS	--	176.543	445.26896	--	--	368153.193309582	1074455.98127673	1598937.28418734	1523989.4403582	1160352.30938713	1358946.35731531	967803.89866466	1368774.3424435	928874.539192826	2221002.50798831	1523038.35412208	1488319.44825602	618557.821929497	2157742.61470643	478000.866280647	1968414.72626658	1110846.92001977	647282.456722688	1439827.66100184	2086800.24608806	1693583.04022867	1379936.71120364	716954.149378285	775078.061298814	1739798.16774648	1225155.00717942	1710916.87150385	1808821.18092951	1255442.40082097	2766466.34263133	1266263.16349376	1423652.29529403	1742511.32559811	1710495.72455678	1454553.24385198	2454533.18242554	902069.15876326	1627614.42034154	1344454.40898534	1422068.49373232	2117304.75709064	1318789.2216079	1248461.36924279	974308.583110858
M115T424_POS	--	423.7325	115.03895	--	--	5970189.27108271	8652416.6010532	873520.120456093	796685.90314451	524776.20598243	1112272.5427392	677759.268325586	1984658.81039135	3200600.86819744	1560113.51869319	925075.058622374	6384639.26817969	1219699.66672743	4243891.90191945	3757039.49594011	550120.43610543	1653910.89917113	3013601.83881299	1403407.33082779	1930150.79442166	693460.071385505	1866048.56254355	5128908.74390044	1470650.52017793	5000514.009811	3802078.87183212	715071.811888247	2949218.68407899	3407848.29635929	1907581.32576759	2882433.73782355	3928273.98225269	2265820.83409743	1891295.76467226	1422133.16994506	525944.028546172	4308900.65809509	3135456.6470038	8583832.55256222	3533416.86597434	1456242.75958814	4314268.64275312	7130277.48833958	8053204.98073921
M128T425_POS	--	424.965	128.0423	--	--	5693654.30742666	4704485.05283779	259109.831404783	236995.072261468	176204.782040491	200243.360834007	757967.216257502	693144.025527242	2454291.67296129	319569.91301945	587830.169294445	3814696.43383041	171616.300486541	2887948.76075228	558103.696611736	50356.1034254943	378721.821581815	1982752.60585697	125686.815623314	503806.462308038	156928.601419646	297567.384285887	2373532.37054564	225611.48507735	1503575.21304903	1458895.08539822	585763.428066481	402503.121277163	904991.585307498	263033.236360868	617883.710562976	3255776.83834633	631129.228606359	349111.833530166	1431563.72026097	323692.759922107	2192557.79733737	1988595.10051572	8470734.00924538	2231232.72066896	526201.898766717	1891730.69451521	4387638.7530745	4869917.53877977
M211T149_POS	--	149.304	210.96962	--	--	4080811.78604493	3367279.98382781	2733249.64063815	1225708.97747986	3159681.09073882	1377944.13095723	2625810.74221224	3146062.4596051	2048295.38389677	2811459.1797252	1791519.50904337	3395660.09135829	2420789.77043623	2114535.18544097	3694605.89090302	3197046.41137898	1853481.30729985	1883451.92791376	2821249.7271393	1354677.9885163	2051604.57047252	3142107.45200297	2861603.88317823	2238655.75945861	2648596.60492542	1867874.21461874	2093035.76946396	2106548.99676032	3054983.66306807	3196628.83647509	3310384.47447848	2687564.65193951	3456502.06685333	2444282.13441211	3641790.94059812	2878654.30456014	2634508.38447932	3808280.8991557	2774480.0690761	2685707.0268881	1742012.25193015	2333860.22044261	1831687.28287877	3270601.94960414
M95T339_POS	--	338.6625	95.01277	--	--	1324600.02970628	1301625.8098479	41363.5221519321	32506.4796120868	692810.008765139	691292.742304307	1027965.58638821	978297.475066623	211717.066754411	690464.579150159	1079611.17957569	863171.646117113	477433.524394005	706705.645065045	317373.425471008	632870.048983276	837476.549548461	792589.872876801	274269.793826016	813441.130885202	137501.416021308	489639.381741831	1649121.31040061	574486.215420367	690347.253633249	607173.738872977	112151.267595011	484218.142776932	629354.270769211	554636.690595326	2457510.30653597	1433508.88739035	839609.597874614	732777.585671035	523233.63876208	238674.05743114	540241.643409738	1358436.81759478	1218887.97531758	630243.223638087	1055797.77822967	774360.630517868	274889.766315539	472381.412462419
M768T396_POS	--	396.067	768.39618	--	--	3339150.35840613	3541024.35076757	2833560.26262885	3055049.52052225	1160551.41269052	1190999.90500446	2220700.34241981	2401930.78997972	358923.102941891	2869754.45597993	4289094.59137534	2808157.82775034	1876327.86296438	3258730.20259968	2260555.85074288	1365296.21735878	1374641.66556168	1584430.12959602	3129786.63925826	1498079.55653306	1540327.9125446	3160129.90949126	3841809.39806345	1447597.11984688	1255558.8771195	7682379.95495517	3442928.66347828	5217992.86724163	2372700.18404394	2572440.88437974	3962480.11084086	5369429.67280752	4053934.467936	2459529.06785941	6551968.63856636	2454044.28949413	1743693.70374413	476063.993158528	2368682.10581168	3620535.85732359	3521423.17675631	3614287.84922796	1911739.4996858	1928035.46471749
M854T295_POS	--	295.497	853.65949	--	--	4348408.18819485	4124551.82494601	3588337.35339783	3769453.6547216	4406307.66943211	4632861.66583756	4329369.66890843	4001419.64660026	3778109.26334721	3295790.3619261	3961458.38107638	3029514.48745153	3451757.56254852	2637134.55551729	1265755.84017108	56116.8935731973	3950350.43387625	3474635.7042326	2751813.80426057	2760387.78962572	4058146.47316031	3682278.51060038	3847622.98088473	2789422.03345243	3524119.25335507	4061602.47934989	3673103.0209722	3330235.81088184	3714139.40585901	3130283.23272373	3229000.13934715	3678500.96006868	4866792.5481202	3742898.7361161	4115929.36417206	3366652.18127509	1458892.86036271	3404502.31300571	3219596.35757532	3339859.61639705	3613677.05964207	3606450.13268071	3709963.26212178	3631829.13606492
M439T263_POS	--	262.6095	439.07569	--	--	7420428.25034508	7250184.47194461	103356.786705777	91684.1382212887	180478.912164104	105185.734953079	1818202.28377227	2122266.56452405	2114484.31729922	318550.833462331	261208.772240844	3724803.34322788	716238.20938215	1568538.7894183	5318178.60594062	61477.9632020039	1771756.90944427	4724351.30764232	134336.721230895	2391369.32759697	204736.552130929	672455.335059393	2567645.87180613	516096.142834123	1949454.6147765	4103352.83560186	255151.549772479	96936.2474980809	989279.459758656	649091.059011891	2660420.12508742	4411969.60862771	1812943.54181278	1575393.93710783	2004909.26683979	117659.254482496	7719486.52050424	9228927.74242736	5011913.30443498	4125373.97558906	447345.119736487	2824269.69340798	2330007.78914127	2398556.09773975
M305T415_POS	--	414.6355	305.08685	--	--	8717015.23577262	8557291.44680541	761468.917346924	640465.858775112	948133.83354073	700291.643855819	3458956.14239385	3476703.7791805	1292598.4525211	2394973.02713247	953886.518607146	2936928.70001683	3903969.6966935	1850977.33125844	3841598.7167653	775623.00990582	3957524.72841401	5068179.57632336	1344648.30794118	3228054.80556258	289998.617771577	3589815.4233591	4613427.49910885	1886498.04180983	4101247.52945579	1391710.63889589	1223303.808526	1414012.51144148	1607025.0032789	2214037.08499123	5394763.12977386	3619830.59994498	4693404.453347	2482472.33466266	2473288.81095128	989536.144653797	7155608.62582794	8875360.69568704	2889649.89511934	5341393.77635987	3026509.24966034	4758138.23385248	7085878.13933843	3656565.97754099
M152T309_POS	--	309.303	152.10702	--	--	1282560.35750679	1297737.05239632	803902.332109435	734615.820385614	786175.469156847	837779.297887114	2040490.54207296	1994204.79943942	921272.753769658	680493.252641023	872699.12358762	1302390.12765651	478302.704065486	625387.210752452	886554.828804545	845872.566229698	1324170.37059729	667161.547972172	472599.252489283	1036316.25507624	684395.043752181	1318643.52247063	3526996.58829487	497332.087652745	1040316.40439463	671636.071249913	666456.606731659	458653.45280414	992896.54260424	948415.377859655	436299.607626674	1091094.01234703	1153372.4213509	299885.897510097	835168.523544332	789644.048507995	1317099.77485312	1767207.47845345	1097466.49309514	1807453.83827469	556516.917520908	327846.389094136	1573621.07006435	742413.636139984
M406T361_POS	--	360.813	406.13199	--	--	5280822.85878289	14469685.1008907	2159994.16575008	2679626.20874813	2960764.74027144	2529790.74317263	5809074.72179426	3272554.39257874	6577373.12876665	1733744.79045499	453484.827431096	11962955.3654836	2538405.30707707	3023686.75868211	9426600.74758616	1094161.53460539	5136884.74051703	7578237.22213016	1020011.01680391	3090485.41094111	1296125.78066655	2590810.22214047	12365390.0130407	3663132.0173182	7486915.35517468	8660848.39988478	3501235.53469642	2538161.59734385	2622940.55925719	4056092.46563651	2997762.01310534	10249324.0405792	6347738.74518857	5449833.45793387	13505897.6575313	2167442.47920244	9992352.32441968	12325144.0151779	18995950.1901052	8926057.19800403	3890846.81378074	6888721.43623464	4842587.41658665	7825797.8691073
M232T145_1_POS	--	145.368	232.06766	--	--	1488108.82747891	747699.945650501	808335.747448859	722400.628468466	1002533.66286598	1068755.12821188	2265217.7877444	1794138.20744685	1954675.3883115	807853.794909165	1758223.53662482	1110641.5582555	1419371.36274617	5713598.98777021	2355136.92720391	2525948.0956452	999587.603682343	1630878.29491249	1848663.83454704	2135084.65311233	990834.699532159	1610987.63593915	1500179.81038889	734349.637933992	1575986.35032598	1410897.97154969	1529210.26692321	2181574.02991518	989589.960064686	1230610.73664789	1582828.45264417	1754600.10428384	1263060.53929981	1418242.24023305	1746440.61338948	1718260.68461205	2468165.78945671	1691011.65906129	2901051.13338547	1638244.56904733	1590747.27928731	1197396.88223431	2770370.20511157	1108722.74250465
M519T359_POS	--	359.477	519.27068	--	--	500632.007374069	926060.538024982	5797216.39705703	5419561.40121725	4473301.80245414	5399615.96300161	1840555.48684798	1233461.96945492	1136613.23062283	2798417.8761345	3822370.42383359	1038253.43970094	4358998.2287405	3197321.61324156	2330425.75476131	2968065.95629197	2345875.06570507	1529477.03156252	2806065.5126526	5023821.03323361	5924022.63109638	5088722.25752191	1517846.61315391	7239565.67157486	591874.892563293	5298326.56778343	4608397.89852691	5329586.98900192	3760970.64824527	4610621.18020324	1835555.93087937	1608720.5110591	2542871.19069776	5485600.03077241	5506035.60977125	2963297.65178094	232993.88703331	140784.127848213	203334.50511809	669730.990999947	2132862.57843645	2941371.07795568	1230039.69929629	823542.996478868
M157T279_POS	--	279.495	157.0971	--	--	2235705.57397645	1668723.04964845	1678184.55097937	2331160.90397391	3098554.22556568	2602584.86266757	2873683.6943978	3658268.8168762	3082244.46420236	3695850.33638999	2042123.71188631	1839870.36416327	1677122.36326671	3040624.71356253	1550443.08838772	1450378.93898674	1444206.52329972	1229672.60904096	1985518.60130596	4517520.57501269	1728563.02914337	1320170.87460849	1403612.33308578	2438307.42130282	1772497.53572712	1754181.41040003	3106920.07489059	1681427.77325482	3994694.07623286	2326134.41836477	1515623.05211846	2719346.18124475	2875745.84813284	5157114.52599977	4732129.30439855	2029115.13260459	979615.381765153	1546661.42272335	3175006.42766623	3699642.00806629	3265805.51564251	2851919.80020106	4451001.44150667	1696499.81705511
M493T423_POS	--	422.503	493.10767	--	--	696662.905626174	877967.549495642	2546884.65290664	3143801.30319935	2625179.22155605	2417180.7173314	2736592.7364515	2163378.66364975	826081.220722449	3781742.70251615	3831367.37631516	1072934.08303149	3420999.28303002	994531.867579986	2027798.71340061	1877047.2273042	3180543.48450583	1309184.02721984	2858653.95924623	2443070.94393941	3978061.26575738	2815190.47750887	1778226.94822931	2332089.47134841	1916877.54233177	1002376.04195615	4384567.74233532	1971108.32470764	2121194.17477104	2211876.64126615	2408512.37352172	765958.6317392	3352841.16832582	2483466.03776404	2165223.56650851	2383188.05350623	808007.231030289	2681747.84756006	172732.66653077	1267307.94728661	3654374.29127972	1511338.20939761	164742.482916395	420720.125172039
M77T471_1_POS	--	471.438	76.57918	--	--	6974814.27080195	8289283.35898585	362588.684345061	377010.124151042	763845.395907679	736478.791596351	3872723.44692003	3681885.05225274	3053235.55593692	2653275.76100017	150682.072156024	4047453.31028413	3644050.94888511	4723132.93501549	3693240.55831716	1107855.33376033	3945437.27806504	4967812.13514979	2001645.34995652	3015343.43386203	824539.266064023	2845750.09828806	4867568.9529348	1954815.64752146	4002990.31900427	2189632.26575845	387149.099280815	2170797.10936836	2374712.35936913	2585790.57291052	4557176.79523236	4196028.11443972	4482807.76723539	2947633.61031216	2705660.25444803	1262575.14991137	5770841.52741535	5365305.09974414	4845942.63393183	4680677.15288407	3419632.36608024	4966467.69315723	3095835.89312524	6580049.28330221
M737T389_POS	--	388.927	737.34655	--	--	562384.971065829	1062205.16349962	1033309.30211947	1540396.92610946	926052.051915266	516227.423305811	950660.445848682	736020.596465108	2308564.32264956	905691.4159248	774477.732276047	2848498.92130778	549034.054193073	2395736.62690987	315617.724771472	777770.993620849	992011.940903069	875255.718368065	1106462.39031518	2328017.5585449	303190.963608547	496391.135918671	1603734.67968933	539388.222932077	843993.780628096	937593.63227777	955749.721447377	399205.872821625	1016713.83331133	513653.968378403	814706.971159439	1264181.79259699	998985.368394726	535183.850366487	1081094.37945996	1226081.2051774	501268.107933014	793664.269594884	1606049.54396817	232219.298712472	2688021.86795535	972136.433488521	710812.615756407	1065451.49968088
M263T376_POS	--	375.744	263.16017	--	--	744219.27693657	675246.849238359	1040694.92312947	690695.120732582	893868.105418848	1066762.03605081	1708140.02111193	1399758.56437372	933929.034618306	768330.86897084	1839747.51451095	596667.459814317	590843.14004366	128779.169404165	203064.174427536	251033.436945199	1564621.88940868	1022765.36923351	541031.251924438	219452.930495942	1021577.92622228	51881.919734207	448116.853644773	401996.344268837	932421.288279248	984408.824615777	2192339.17355715	714245.578634	807223.109115049	1611542.13561799	1027765.46459471	513405.422762631	478479.559540729	707141.345700437	461548.88589936	1034688.07693504	712657.060266298	2798201.5644418	2205511.52808676	2023165.15544066	1640227.37933813	1100921.21565386	1363423.34547704	1883060.86775807
M333T512_POS	--	511.741	332.69417	--	--	2570445.00039167	2373701.18434643	714042.558443415	586606.946930269	550454.638209988	836199.375691179	2281675.25283895	2062204.86141815	702787.337848437	1698539.45351768	235196.981586755	4950363.28923336	929775.117052431	4773873.06826883	1285426.26237865	912938.487559255	1731365.8395179	1534849.70661337	1132402.88519888	1520632.37826412	283318.127988976	1594097.05164125	5643743.75259119	920044.452963805	3473075.2343399	1859246.85977148	731710.575729238	1501319.36423594	1625667.47157053	1306681.34773676	4803167.17943715	2829699.0674433	2120684.48347789	1321887.25721719	3044907.79011032	637183.247508183	2553579.00942974	3202620.70157377	6190241.57867682	3280890.62740467	3730571.11506233	2435221.29242936	1940675.91947142	5777290.31374225
M270T257_1_POS	--	256.637	270.05908	--	--	4166010.99818602	4036933.04169245	7606193.4833034	7515299.24436863	3726055.25656331	6426185.41400879	6701530.47039543	6134126.63687661	5288932.98894392	5819261.77629983	4160938.45019992	8330352.74375873	5421176.01738157	4703731.90679299	6599242.26740639	9418190.47188913	7488549.18346906	5073866.58478828	6530127.4320457	7250548.18765785	3276853.51815744	6155489.4588253	4106266.31322351	4174077.31333818	5093114.28981131	6682244.87769103	6962423.44648583	5558511.69417393	7110680.59075415	6394160.44866566	6731354.69562652	6870001.04001667	6172935.06684585	6815797.24712006	8869321.1595745	6944918.7959993	6575388.91335457	3442130.98530389	5817832.35051534	4236146.71009127	6742198.43873655	6213346.26071856	6159521.69815219	4720045.90879403
[truncated: 1,189 more rows]
[truncated: 28 more columns]
