# Supplementary material for: Mechanistic investigation into the differences in growth performance and resistance to spring viremia of carp virus in common carp
Source: Front Immunol. 2026 Jan 30;17:1721974. doi: 10.3389/fimmu.2026.1721974 (PMC12900753; doi:10.3389/fimmu.2026.1721974)
Supplement: Supplementary file 9 [file Table6.xls]

Compound_ID	MS2_name	rtmin	mz	score	HMDB	cq-1w-1	cq-1w-2	cq-1w-3	cq-1w-4	cq-1w-5	cq-1w-6	cd-1-1	cd-1-2	cd-1-3	cd-1-4	cd-1-5	cd-1-6	cq-1-1	cq-1-2	cq-1-3	cq-1-4	cq-1-5	cq-1-6	cq-100-1	cq-100-2	cq-100-3	cq-100-4	cq-100-5	cq-100-6	cd-100-1	cd-100-2	cd-100-3	cd-100-4	cd-100-5	cd-100-6	cd-1w-1	cd-1w-2	cd-1w-3	cd-1w-4	cd-1w-5	cd-1w-6	yb-1-1	yb-1-2	yb-1-3	yb-1-4	yb-1-5	yb-1-6	yb-100-1	yb-100-2
M621T482_2_POS	1,3,11,16,20,26-Hexahydroxy-22-oxo-23,25-cyclocholest-5-en-27-yl hexopyranoside	482.1005	621.32682	0.6512	--	1444359.97165357	1321146.70106343	1610689.15791061	1988845.43796417	791138.132417595	1024114.02254831	1277056.85983125	1028183.17778712	2193418.00704966	4016158.17563188	2347335.55866742	3103865.32020582	1522814.85268381	1042912.9774767	864435.721634819	1151714.91939066	1068809.20910018	519620.285448882	1027774.18292853	1048161.69982812	972328.045219448	1288621.82515116	4875708.35278314	1218762.07163926	898100.927256253	2087857.25506017	1831761.63624243	3296604.37000113	1200765.4813989	1796823.99531994	6290872.09515265	1870408.74433166	1901264.23757511	1074456.45562164	3478430.69692186	3247138.4487229	909576.630318842	1915083.51504251	1609084.97293635	1375172.59228975	2516737.03058961	2203250.79580757	1009547.59547954	1695679.5651802
M254T87_2_POS	1-Dodecyl-2-pyrrolidinone	86.8349	254.24778	0.9872	--	174488762.084272	172628902.987067	126504973.927254	76702482.4016218	231443238.517415	228315844.627667	284786054.209773	456298840.929471	152141885.23536	161633730.281285	163163394.619018	78094079.4506423	368342606.566095	738388846.456603	503894354.451002	122543498.990717	79142840.2182876	265394871.526674	84292154.5512947	247197261.762628	116132559.732458	281127390.154209	142377376.232062	139614034.679507	205297459.602145	138747327.29649	104311053.087522	95043792.1625703	123125705.252945	116091520.878361	352219487.615226	257305563.212105	275561472.21764	218370494.890695	156771770.293552	112589369.073451	110691140.184826	172309271.970861	92774860.5108917	100285286.401242	136299240.794095	75608566.4665293	131324399.690379	47912071.8832817
M211T20_POS	10-hydroxydecanoate	20.0655	211.13282	0.6869	HMDB0244272	16038970.1179108	9137810.69411011	14233992.0427198	15345224.3275029	11489557.3730449	14186495.3694624	98759.2276009529	8376028.47482142	1875233.78117563	9206006.59288871	3800043.4888907	2555536.0902287	30424235.2991961	10780085.4965621	6255641.04091333	9164109.80990963	22031306.8031308	38719576.8761353	17686948.9148036	19929149.1625113	22689317.2396594	30265706.646157	11689645.3350541	9766035.7131901	7302311.8936204	1538731.85437371	16883665.3641748	7478572.59815193	7349045.84107235	3049742.02158523	18113678.1420956	4696439.55516769	6966887.70435195	3699891.93406843	3591274.55055862	2799647.85970963	1880749.01336743	68049.054403323	4152630.27929141	2039771.19005202	13514735.6340295	4053184.2101931	4887203.31674204	4622174.79190269
M354T278_2_POS	1H-Indole-1-pentanoic acid, 3-(1-naphthalenylcarbonyl)-	278.349	354.14812	0.4428	--	372474171.501448	358147913.165559	258736739.105986	258247687.796821	426208481.311857	433569900.76361	158630223.844611	159233561.0465	12412330.9313022	297589427.386288	49694596.5915804	124393120.345099	231934640.316731	309112034.113933	127535430.531621	84115229.7894081	976870257.192848	1780623374.65738	420209372.153639	627719831.203947	341531098.905104	1415265724.06593	360898799.714506	324366943.729394	265405958.09783	27282601.2326949	391624336.894448	242308267.450358	297555613.210829	97988142.4568316	501994234.56208	119566322.391187	168650859.081307	150658306.217788	79948069.137831	74545497.0502755	7693102.19087074	24994906.7038559	45117160.6223908	39727090.7492632	295380368.374682	135428983.55597	40192070.7804081	14564166.7255067
M111T90_POS	2-Methoxypyrazine	89.9697	111.0552	0.9993	HMDB0033156	436774531.456583	1162284867.95615	298101171.186583	364369531.332308	468517601.011025	353092406.773373	502739209.201597	489493385.886954	477606613.903633	586032115.40022	348964122.616853	1350158638.21955	921124962.304442	396456241.24688	253532755.480457	317481151.713769	199290908.261503	320286526.678563	255466650.284481	346447014.323323	309361303.118941	423621814.712027	542253781.950054	394053554.514703	557738897.893768	1058204580.44027	277029665.990734	578977186.704232	427584043.202606	796561219.519123	1826413542.37394	798683548.773172	552241430.440337	478584238.026586	550032070.258535	609017917.459166	363333170.453021	366526155.811773	1288377042.23331	600957234.168048	511067356.12169	653441567.317341	661595668.971439	518290818.633011
M278T158_POS	2-[(1-Methyl-1H-tetraazol-5-yl)sulfanyl]-N-(2-phenylethyl)acetamide	157.662	278.107	0.7234	--	4986892.12313021	9315656.31070129	20209605.9368336	7667513.54684054	12429640.4710673	11602703.3925836	5270170.82413854	5094046.34354613	5802452.94183638	25266828.4745451	9567163.09449399	41495433.5797553	931164.463050318	4579493.21669792	1210494.01887581	1390663.68949861	10083112.3642084	42001298.5866972	4065865.4119217	9031285.21344252	17862291.2260061	13321757.5202207	14356672.6858376	19133384.2307454	10054076.8455196	10430958.4681498	4829521.18504504	7645018.63987468	23263005.8601685	10105638.7812165	62070417.0562009	10805509.7763531	55751784.7629917	12693673.9229295	9843040.8354902	7354182.6415242	1733188.41755075	12175252.7502696	17163609.1554914	4749855.90244427	14959653.7842421	12166659.102002	5771914.02632828	19595662.5276401
M498T239_POS	2-[(4S,5S,5aS,9aS)-4-Methoxy-6,6,9a-trimethyl-5-[(2E,4E,6E)-octa-2,4,6-trienoyl]oxy-1-oxo-4,5,5a,7,8,9-hexahydro-3H-benzo[e]isoindol-2-yl]pentanedioic acid	238.616	498.242	0.9707	--	6355569.61778557	6770307.10927785	8393812.63581026	10362567.2135198	13500129.1724989	13723809.0137936	1201562.98991392	1399454.9852512	507023.769940268	5068837.67866602	888873.044104066	797137.246951568	4133553.91544412	8316360.92292277	2520661.44423861	2725569.3045605	20483337.2442649	40700094.46865	12606532.2551763	17101281.8025259	8419260.06189048	42785680.9436788	5743716.35760528	6017955.58703317	2786191.66973237	441445.14257268	10706501.7361323	3912183.06861418	3774322.60771936	1063310.67621627	4085319.84107133	821846.75856911	1267237.77629759	1775478.92128779	496044.001776291	1556702.29979002	25266.006756503	100698.814507948	451313.952932453	311336.337487726	2570260.51202959	1125092.12497225	132694.456791837	749306.141744704
M601T11_POS	2-[(Cyclohexylcarbamoyl)amino]acetic acid	10.7268	601.35549	0.1196	--	439629.068374069	303573.402351378	327240.140987023	390261.852332938	668594.980777425	382384.787476919	412930.627297614	335275.432797415	391277.86265737	391671.620689063	370165.018724364	334580.274365419	663494.828961663	367386.427633576	401484.250881187	279953.483881069	370802.446963054	621736.746713883	376296.380095069	400828.530259064	340839.440665254	285053.455969973	590864.335503022	370191.741782145	392295.205899415	638601.96540268	305641.694540187	408599.959431899	435789.569236569	345968.96537307	644073.966445894	415979.737768644	390191.98700946	409206.47106088	269554.526026685	385721.621960254	392896.666957973	345091.033015208	373431.628255256	330101.503997255	482020.267635492	383717.202972623	294065.891721972	420965.576716575
M500T210_POS	2-[5,7-Dihydroxy-3-oxo-6-[(2E,6E)-3,7,11-trimethyldodeca-2,6,10-trienyl]-1H-isoindol-2-yl]pentanedioic acid	210.279	500.25781	0.2155	--	21405642.6284252	20388422.9777734	25920643.3742076	26723404.144637	31678569.4279158	32655348.7917009	8022778.68033648	9286543.00498052	304035.001545641	17266696.5899567	5288886.55782162	7609287.76327841	15000640.6271437	16371447.2663489	10093116.6603395	11751332.6947338	102691538.150185	114854862.426897	42240146.0994791	46640025.3643505	26108335.6215345	100124235.407706	18071124.2097616	19203369.6986555	13562142.5612784	2513903.87422361	30879059.5066321	16869039.3624291	19798482.3907063	8105242.71921776	13817063.7115233	3907684.15992297	5464570.2346769	11299818.5548405	6260372.16703966	6868903.21963716	159025.405656028	553867.346459154	931337.246650042	777736.888616993	10948811.2796641	9281196.16430598	1038451.1450028	504376.539585994
M197T20_POS	3-(7-Methyloctyl)-3,6-dihydro-1H-furo[3,4-c]furan-4-one	20.3117	197.11712	0.0667	--	9706620.3023624	10094066.4747319	9918806.05769649	10382725.4564763	14325661.391792	14744740.6332264	6702358.23795245	6238438.83917265	1283954.78178219	7964925.55894506	4473115.47192631	3363590.61820749	36947772.7572829	8436183.67086093	5506432.91516106	66339.4479063863	17570369.9077381	40929796.2875728	17176047.8400915	17234847.535606	13386911.1412346	31610508.0708105	10997612.5812852	8199358.68028938	5850178.69267251	1212055.21345832	15004893.083996	6108708.06412547	7597332.31875863	2264547.87071791	18893826.1477577	5409118.83302413	6573470.86262845	4004244.06767264	78682.4015542676	1514088.31947035	1514054.25314126	3244387.37116166	4000125.13879194	2677633.08030658	14142966.8612697	4183568.19168173	3577065.72097134	1711454.17782733
M219T294_POS	3-Bromo-2-hydroxybenzoic acid	293.534	218.94323	0.0299	--	22779068.5739217	14443480.9298043	22481409.815363	13935722.4614299	13363845.3828133	22131698.9450224	15535474.5923254	22637120.3117912	22494724.6636302	13201945.6670544	22774167.3978732	12812566.0389438	21907395.8210095	19883356.7208411	17916698.7764096	13145619.1482516	22917211.5439364	22620008.1539403	20717792.4911773	21935587.6053889	22949012.2766747	21936367.3782166	21695259.1992303	21830148.3323089	21644072.5802197	22613140.1553892	24219442.0523382	21746862.6030555	12525215.4343782	14798347.5157561	13607794.462689	14175808.9338382	15292103.6270249	21965531.9991543	22780121.4942537	21071129.8826665	18883187.7121637	22026916.8786449	22696035.9981638	21521368.3158359	13129446.9258342	23180241.9410595	22919080.9991461	24222621.1259033
M336T278_POS	4-Acetyl-3-ethyl-5-methyl-N-{2-methyl-5-[(methylamino)sulfonyl]phenyl}-1H-pyrrole-2-carboxamide	278.357	336.13756	0.7199	--	10484812.0315288	10017229.0395769	7705501.2393734	7829825.21625573	12922987.8294756	12401557.7612451	3416193.81527248	4565362.26094826	474068.083900062	8724006.578064	1240886.72877876	3585770.57338713	6702541.04856668	8281225.78161748	3227161.23716576	2471329.57982145	25784542.4178005	50080002.6607584	12211502.347689	17674458.06537	10489219.010734	40121484.6846345	9649507.16763786	9100916.33128174	6543206.04808172	614279.203930865	10658121.5681206	6234754.6765701	8130461.27698699	2375200.85499399	13758372.19667	2740708.41972196	4207970.67322856	3907445.22549084	2053487.99112887	2306726.38412569	7921936.72175832	773513.948820771	1096491.52143118	880222.90703817	7182926.24052816	3267620.45348687	871668.299231858	522049.285454099
M218T61_POS	6-Amino-1-benzyluracil	60.8042	218.0924	0.1091	--	69044196.4263232	66152000.1927341	37410176.3490753	136047411.572658	30944017.0020624	31490766.0042432	67084478.144756	78082366.7577489	53997595.772024	82534300.0767296	53421025.9548515	48149202.1670362	132465597.074352	66484229.8998601	41497514.0197289	56137005.8396684	60938110.3308444	77677409.8368408	147648497.610791	192585180.835788	28903715.5666033	35717144.1978111	33018858.8925536	67371534.1405845	58803774.023674	38368058.4671559	121416413.938566	106645859.292153	134352356.756492	38734097.6488676	161630714.110184	27729811.3521047	36217336.1833972	48689749.6778326	44136826.163538	46410384.4440619	108628096.505806	63645923.8312194	35306363.1838282	37122655.0450632	39366526.4856506	135687824.660912	158495569.744253	40367810.8027584
M229T20_POS	9-methoxycarbonyldec-9-enoic acid	19.8915	229.14338	0.388	--	10344097.6780644	9939530.91843414	10113528.0793394	12103286.5322749	12291358.455737	14645583.5936897	9188308.36486628	9455047.51214779	2229309.94160289	11458749.1035762	4534290.10371105	3248979.73041506	17689048.0434138	7943613.42757634	12277325.2019343	6460131.43807941	18075246.0230665	43065990.4201087	16605105.7496889	17934700.8599813	14343585.1368535	27544978.8391938	9492803.1332933	8515161.72478827	8248112.76009018	4769701.4800033	12400951.4854349	6495266.2101003	7725610.92138353	218386.285428755	20054039.1526158	7123731.20540301	8564571.74584487	3879337.08873057	2326436.05542232	2161793.38580712	1010773.65765148	1919126.43254874	3738101.40045823	4080201.95566133	171332.056347894	4441191.71598306	3425154.77815533	1898686.07700977
M568T233_POS	Amikacin	232.6205	568.2685	0.3098	HMDB0014622	8438279.11894574	8607141.31743556	10644815.1394291	7677128.40235547	15126279.8671518	15226229.6086612	8015973.2148311	8667176.25690834	1008422.27417466	18412135.0166495	2244490.09541015	6084732.94726938	4666630.15521618	17565787.3534265	2037111.64168308	3321781.43018224	28285806.4378991	57363941.915152	19110375.5874441	11606873.3184884	10425821.2514623	48742630.6950484	21930269.26252	16617852.7218167	10305287.8203309	226720.908392264	13087794.3357843	14959420.8058731	14898074.1123425	4667012.83233981	27172649.9718803	5452959.64574765	7863966.5628435	7096686.10830641	4809019.57876943	3494106.46212843	194481.347007568	1106365.91963686	4111329.15642095	2026978.58815682	18269410.2574725	5523384.07187077	279474.133422344	225032.394898303
M310T74_2_POS	Dicyclomine	73.9081	310.274	0.2766	HMDB0014942	16070688.1858722	40624572.2568874	15316588.9131649	11211751.9262556	29308687.7570521	73023491.0233864	21970195.8134545	23421556.1581739	13821697.4054481	29591816.9917178	21931099.0598889	11711180.289119	24388559.2675361	25675089.2084223	17552241.2029528	21931927.0838488	12470897.2915715	12643687.4694417	33836581.6721223	12258531.9823034	22648838.8218771	30452753.882179	13645428.9573578	28849282.2169907	20345008.7418697	13169557.1458254	13221247.6980751	13584074.7008113	10666335.7209321	14467937.1174145	94226558.6040886	61184673.333605	23316777.0310727	13296213.20286	26922024.9025434	33548982.3832795	8692664.27381544	13041133.1477035	7104837.44123898	22407524.3440584	12311317.9666333	10395688.8129423	8163801.24472598	6032158.58365876
M323T398_POS	Dihydrocubebin	397.858	323.12861	0.6262	HMDB0030709	41581171.457988	44928847.794126	20230007.2299409	19255212.1107303	37563086.6063593	39134953.0155703	32589058.6394088	29927506.847545	11355792.6947485	29727077.4277019	40502016.3338308	55896162.2263577	4962329.95666194	7399624.46604716	5954052.80786177	6148675.8167123	48665471.2509086	62299924.2146517	10109899.8988918	21520275.4940186	24087478.8687522	37185030.6693085	45515115.8114315	52873834.3594035	23434564.6225674	26493219.2265486	13237203.1470853	23470510.4075403	21718084.7845626	35714436.4519143	86433009.3046225	39666335.32829	88557268.7314053	54922529.4845889	28689370.2329277	12233153.2342753	5660095.36712205	22755921.7862073	27512274.4892506	12121926.411332	36161405.9296628	42060237.0179472	24320130.1793308	29953099.8289366
M582T197_POS	Ergotamine	196.774	582.28394	0.6756	HMDB0014834	5773183.66818648	6220006.72502635	10742578.9816414	9489428.48299774	15096439.8318955	13811717.4665868	4978669.46211965	4376489.84578879	447808.447695286	10267567.7377331	1844580.94461525	4042343.17370171	7104238.02039742	44180667.6860567	4995211.20745749	4401864.6399795	16277356.7421528	45401449.094859	10098442.3656918	15718426.0078348	12187909.3333844	27485230.7144426	16826450.7345288	12402752.0709535	13215621.6559812	328084.21234886	5504147.95033793	11181528.5575563	10788658.3378458	4450326.33708144	14109974.0639335	2347256.88356009	6910955.92013155	10340504.948088	3691008.68069808	2930552.60498241	10174980.1620924	51011.2942060471	698135.404341436	434987.715873188	8618613.05252073	5457699.83871041	860869.986175944	44632.0966689507
M186T52_POS	Ethyl 3-(piperidin-4-yl)propanoate	51.6611	186.14879	0.7758	--	8919662.95356367	10014565.5839894	27460546.2070381	24377349.8320844	34930955.7851455	32808869.0847665	5739270.85656535	6628280.54242833	2192712.80800009	27344385.0737206	4447858.45499975	4891611.27674617	17045706.288162	94316566.7097564	16931576.0141926	22739471.8200233	64694944.8640367	79946909.7119005	75428971.528685	39973133.1356578	18924108.5245041	112488495.098875	23769907.0893923	18256530.7308246	29323417.2894625	2061036.71354685	24060203.9994234	16218402.5545115	23825197.3790881	6206355.43719135	17121993.1594138	5552466.98451725	6512267.19936842	14547789.5026297	10722866.9919822	14576694.0602109	589314.565124099	705351.936668402	575830.362802868	1947413.14903895	17143458.988462	11033950.4078705	2702328.81137102	532230.024384178
M370T356_POS	Fleroxacin (quinodis)	355.58	370.14313	0.8515	--	8437777.11412335	8155136.12670725	9368892.05386325	9404292.76451585	14194811.791052	13933902.9569679	12358180.8621508	16499209.2753486	1359506.37778016	33237733.5857983	7158725.3130429	6115869.89844766	7718565.28180814	4351719.1113613	2384669.63592828	3634682.03175307	57927264.4779866	85091196.6145555	13252568.1887978	18960010.6289201	13745441.4708725	62469464.0502909	31590783.7271711	11854749.178773	23034761.3524096	3465508.40812315	9124611.57248984	12858640.4483322	19632482.6986696	5790159.17375012	40989671.3810733	13321600.4107865	23286805.1475226	7718606.27620412	7565219.59446792	7657111.60764735	96633.9681947733	328021.578799205	778738.872350708	1284226.31871363	15198047.1467433	15336679.9454151	1525181.12971278	500790.718414951
M268T83_POS	Heptadecasphing-4-enine	83.39285	268.26341	0.9936	--	54882571.2866605	35944355.4271339	22765789.3026627	18983673.6360647	65719478.2775398	41162819.0251529	55998870.2564867	53113077.9575289	17093070.2056891	28017665.069798	23026590.9859602	25983293.4935207	39878560.754624	89453221.9512086	60262758.1628521	33922266.6547211	25946039.8714925	30319238.1280538	22204682.1776779	35404192.3641055	17363681.7443274	41520926.6153885	17255336.4048934	28147750.7400929	34641551.1966588	15661073.0567235	31494371.0422046	13720353.1911278	22470350.4232764	18124174.4970018	106801899.6548	29789049.8202445	85021737.8553271	22919431.6696433	14806293.7833503	34915045.6495376	25283155.1291859	42581876.8808679	40275560.6500304	23944100.0306283	22180186.8564948	18380965.7206622	41870060.234308	10690478.0968764
M214T92_POS	N,n-dimethyldodecylamine	92.033	214.25285	0.9905	HMDB0255262	15068595.2948733	14733233.6735928	8825164.1355963	9611574.3178501	10619260.3348604	8356298.31609095	18672995.3718878	24448093.4623129	4718770.31523691	23105935.3742308	6860051.86813166	13748824.6104398	48620731.0367386	21383865.5742951	11741973.1785525	3774873.92927237	8051165.77581396	24392813.1481592	10058432.9336192	7770148.14900288	10137870.2956355	5297593.30435568	11268579.0368431	10936326.2695122	11595139.5256906	6158941.18000863	14029898.4164319	15150073.8337901	11688621.6829585	10407998.5185633	30227442.4441041	5422548.54863383	8499661.96821353	13731568.1978021	15531597.3360315	7594828.84229776	5791065.14992272	6113194.70141422	6185583.44903296	6145386.30856185	8130096.58278343	8238600.01063064	7597929.38249796	8216480.27176701
M242T86_POS	N,n-dimethyltetradecylamine	86.2584	242.28422	0.8462	--	5828006.41951876	3739812.99771372	5941929.56965557	3199231.93284252	2272976.17587291	3386972.40633677	8758233.39661219	9321700.72277354	4476511.42548136	7637885.23331178	5480887.63337907	7272117.56062813	2888839.3816072	2632802.38904507	3482863.32570827	1459833.24789669	1907754.22127067	12015329.7730034	1830538.89576492	3303587.68230442	4594738.14679864	4497505.14989661	8120294.48147679	3303072.22617042	7862910.68242877	4713817.14978966	4987952.67637875	6890316.83789623	9740409.05068735	4435061.32789733	15220104.9873163	3118643.91300875	6475611.09760052	7084068.75924455	8170589.75907981	3158303.77001216	1764834.79002417	2242446.04008319	2307591.18330066	2535508.86151446	5379943.29139297	2752072.80744819	4010135.6519074	2562761.83124125
M278T179_POS	N-(1,5-Dimethyl-3-oxo-2-phenyl-2,3-dihydro-1H-pyrazol-4-yl)hydrazinecarbothioamide	179.175	278.10704	0.6143	--	3508324.09887427	3271646.31375654	4438901.89519141	3898061.33452986	9355999.18514122	6555074.06150687	5061032.02701086	4011624.61953109	1646759.23008944	4713520.97201836	5106101.55245417	6962569.23529387	666469.930396914	934815.323622849	1046873.88258733	944648.674629198	5128560.80462089	7672276.4207891	2213574.52845559	2642316.31743044	6064658.47286475	136788.578874044	7800437.94096172	11316485.56335	1744698.65547519	3679157.57263245	2291722.14558175	3762864.48602638	3329183.57032203	4905853.50832562	7790334.71790849	5193245.20234849	10062125.651127	7610051.25442913	4204486.74591046	2654871.62292292	514075.41956134	3400999.91773891	2350803.5206409	2393688.20488559	5026014.78850106	5214705.39177211	2978601.0154819	2802014.97219844
M324T72_POS	N2-(9-Acridinyl)glutamine	71.9561	324.13731	0.3177	--	6228064.25701917	6051792.68845477	18235925.1935967	17638142.1359172	11096310.3308856	10814268.1501359	1611614.23432316	1941235.07275525	494451.343678247	2739609.34942353	304838.815589663	244226.343054788	11174191.6416491	1683599.94197406	15473641.7163976	7971692.15795808	49943136.6995719	40143364.4728213	43008147.1357885	18182480.0751532	13815383.4808691	12869704.9209863	6767694.12965944	2920503.73296069	2767502.68823833	306529.47390393	20154080.3805809	3795094.90513265	6458562.05083039	550418.997448586	4370231.6299403	524489.345648958	1243028.51615139	754286.853638601	673174.619135402	1050868.79682586	690306.589741705	731273.410795141	3327927.15299299	1001678.31092735	11853267.3191168	457486.891229925	2659205.67738996	448769.352287438
M550T233_POS	Nomilinic acid	233.131	550.25792	0.0024	HMDB0035771	1640145.03947278	945626.819688485	2868693.80927811	2086033.1786812	2760060.04418714	2945523.31444736	991136.977742648	1054381.88629604	475054.457756053	5321692.9020916	274395.460467163	915728.880003791	992932.552931394	3681457.93724191	375023.423392437	453906.550478615	4564413.70912459	16171397.8218247	3296097.39629053	3633093.72366604	2435866.35361461	9541819.48615809	3119334.40624288	2830915.3912475	3878020.1493982	152172.30925935	1971849.45391319	2335807.75516808	2425059.66919068	254729.660243995	6920565.12592217	670128.404924654	1055732.72184903	969639.241200076	1093552.2075338	439249.593748754	141125.758667033	69917.6549797646	78566.3844950434	112156.982713652	2462578.10035279	543943.552139539	64060.0332224946	61723.5177937084
M309T35_POS	Octamethylpyrophosphoramide	34.8213	309.12658	0.2664	--	120465365.582324	115816391.844622	203064528.937429	132931289.677942	233805992.515876	231005621.244438	76762862.6954063	41920330.7902914	5018317.32275204	107882633.049439	33842965.0848959	40725509.5191935	100729201.807842	60694971.0265679	69117856.1289105	58404455.3599718	687091614.695413	904372427.246351	208170416.826034	220700214.869915	226739606.054443	619456392.696377	164604612.558735	124968447.25646	108376217.905552	11835109.0958852	197076605.795536	80817606.8013216	169381886.452344	55404655.1558639	262011728.984158	52887792.2917307	105956282.430117	53583360.0291091	33984452.0786921	54235277.9491533	2597114.14304794	6227963.13556855	16313154.4537315	19461589.9840667	239555516.289484	90577969.8956833	13372060.5545678	5876397.14917489
M245T334_POS	Osthole	334.31	245.1133	0.9903	--	6424697.48074939	6494052.03072411	826038.610246931	585098.52502084	5503795.82617162	5694150.84335147	23476728.7223461	22025819.4569132	4707842.59472146	27169440.6239191	30269765.847462	63902076.0778377	2465321.4041983	1848127.67572552	1483289.66631085	1192481.13322401	6645327.25274568	3442056.34214523	1682558.43281549	6363247.79548834	382401.199971534	4416725.55712831	148279838.01378	3735089.20239351	6092062.66345924	8885104.82643912	962993.334873171	7853577.94081454	9453390.43612564	12836098.8280674	97906371.1775078	20071825.4134883	2284618.99980034	16693111.1392096	28371728.1386288	23919031.3429049	2530542.54496683	642877.453946687	3953634.18149895	5570803.19836066	8191246.27750158	2822697.27953572	8704156.77895464	1156142.39709742
M123T21_POS	Patchouli alcohol	21.2261	123.11672	0.975	HMDB0303114	45535618.0059725	48493006.3433019	54837377.4023187	62317049.8570763	68002055.4040655	74035082.4314532	29208201.562662	29319031.4876931	16272531.925842	36164425.4695677	13402967.77178	22303715.3984841	57944870.0177254	27949950.7169811	29601224.7928447	33560707.0339139	73665710.3794532	193276155.224184	81410817.5942876	79356960.7917546	66516148.7728479	119674107.638578	49439821.0270806	35572891.6246754	37527464.7408019	13667164.911141	66398136.5391073	34505895.6713014	50912288.2821273	22621802.3179061	98311685.4948194	21768460.2666493	34384552.3526516	13507667.3517995	11105490.1782773	13471694.7636804	11264553.3814505	19545060.1433019	21462841.3436033	20546803.9281466	65872916.4931515	20787970.3188573	19844706.6690339	11455018.5612447
M323T379_POS	Pinoresinol	379.023	323.12851	0.6401	--	155821252.541657	150077612.497081	83500996.0043947	81788255.2323652	140556368.854953	143502675.85042	96360045.3544849	101799746.344735	50303785.6759542	108168701.887784	155066091.517792	203321560.367899	21450140.0595918	30634788.5102413	21814172.0355578	24568091.8186076	171771556.263253	206630660.387665	43822619.6856703	90689233.7094648	96279353.5013726	146912090.988997	177354432.337546	198009455.182025	88951923.6879719	96085627.5466492	76144400.7546769	96895396.3593031	93618165.2038753	121759385.14468	294586736.745675	140590340.110327	307021714.944295	210589011.046898	130403459.693788	47886451.0928376	19561128.4383558	86068413.5954431	113608305.916535	45773239.1776811	152915910.883552	160054570.538502	88728861.3108715	101432908.441412
M516T264_POS	Spirodihydrobenzofuranlactam IV	263.8435	516.25262	0.4424	--	61352654.8828344	60529854.6325603	38165449.1636397	38439255.5676348	54922895.9931244	58279872.1513421	15422241.5432944	14935862.7330122	985456.715745546	32085278.6109767	10898279.0175219	13470536.4180019	40862496.8979009	12453812.8274676	32579308.1555433	22083165.5913598	104275576.260357	271286422.45695	67416041.7071151	111210305.67613	71459107.1656949	208324812.353875	35325294.3472555	34519045.547157	18340186.6501523	3092878.16300755	47113732.2649964	24781964.4513084	49598652.1845895	13365823.4305248	54746373.0648084	11598869.023345	17480532.5408337	6821504.25178203	6509388.00490199	3449996.08513532	764736.121898795	2143370.53397511	4556305.37286137	4929958.05817894	42469712.9624856	10786851.7381452	4418432.02409331	1890601.32323675
M680T180_POS	Telaprevir (vx-950)	180.388	680.42471	0.0001	--	2521708.87355396	3302427.82001169	2118585.50416696	2220849.35250589	1570787.95030923	1565277.91895597	2306276.19501051	2597758.94650506	2193709.16657887	3415522.82486139	2880310.31499526	5001565.820362	7319017.64823753	3260905.11701188	6108784.41829049	4501730.69858685	2380786.58579363	1283000.3258339	2216616.34618931	2052794.90805871	3336362.38994778	2201249.47966023	1179818.29792012	3187114.64309186	8133174.14743548	2816135.007387	2693614.54654865	1498671.39296127	3439706.56841825	3882172.42876121	4956939.27754255	1303120.91149045	5777563.07204543	6917233.41912105	2399951.92955501	2456332.27644012	1043760.51808269	1955019.73927148	2527141.08060514	3456808.31666132	1186894.03219749	1730254.09146969	1977594.05628202	2196699.245188
M584T70_POS	Tricoumaroyl spermidine	70.0856	584.26349	0.2197	HMDB0304518	1569995.07738989	946560.979900799	1108982.77935829	629080.716745988	2776671.78893003	3543718.46162461	968020.937539681	1331454.70604142	5008287.10543094	292942.288697737	143424.156138467	488260.125046943	1407670.00327869	119358.741726543	6553996.46789457	4358912.83096065	4032488.19389252	29420288.1266926	47727.0208304083	4342255.79131186	1838367.3118737	17175456.7108462	1621039.36583914	577172.194315351	1245493.3497785	52050.3104561592	1330930.74579292	1462799.38706096	2323873.23648113	578990.61528339	12239163.4808652	1162099.00027244	4088120.13013896	88617.9343226708	4424076.0542001	3585860.19486911	3859161.85940988	55107.5388021683	344719.522230216	398907.072506801	4846333.65285373	575022.164286637	287272.660308917	4205122.60559277
M368T267_2_POS	Tyr-Trp	267.2505	368.16373	0.3868	HMDB0029116	32575965.8198515	29421146.7802413	9999276.56015037	10415985.9878884	97543550.063933	68738083.8912249	12386752.2264264	12322243.1514397	3291996.47990969	13515781.0183744	3041759.85903869	2861761.34290754	31694082.4099083	33430788.2879602	26251414.1596468	71325990.4996399	55317811.5843601	265255577.317269	26860719.5067471	126706741.424831	19266199.0784813	32879031.7313667	8732488.09879713	4032858.01039904	22458886.4478161	2966116.66968354	19290243.1997286	11269571.427947	19325817.0524969	5217599.36707753	39692665.272352	10462018.1921129	21217826.6290197	7982484.11663903	4416837.98100148	6383352.93945544	1820079.75816641	3079370.48944437	4535221.93194267	3153971.85523882	10892685.2559627	3670343.40450352	1965222.17739448	5391748.87377482
M177T297_2_POS	--	296.775	176.87519	--	--	1736884813.94564	1770058376.12007	1741709061.27084	1678954133.26535	1841586701.69813	1829753992.06999	1986639935.67067	1943951476.45729	1714008161.50492	1609536287.5547	1710155761.71733	1787441684.53311	1648489451.10068	1457466394.98275	1206285785.17431	842806543.450678	1644242671.81509	1728205350.03538	1478005331.4723	1613877401.04416	1836092116.75015	1694945966.72892	1723938393.59783	1636236096.25043	1761509691.65812	1713559023.19612	1099629116.94609	1597901217.64021	1025803715.17375	1702030124.29019	1018478139.16214	1853750272.47981	1894307940.63566	1737771770.57231	1813059286.75579	1598639631.34454	1267863978.34382	1676978676.30458	1630634096.23133	1604583064.51715	1079145129.19666	1773998054.96198	1683444871.50191	1868104117.05912
M147T61_POS	--	60.8231	147.05509	--	--	124806411.62746	128710028.330575	26339411.188015	30591226.0270507	23324888.3698259	24416957.9693996	25123346.2320222	48846739.5700499	42715856.8849491	232602364.377141	19037993.0724737	24100512.6560901	14728684.124706	37696866.8267276	28091987.3223107	65803927.3025988	42626728.2377177	9894233.4838696	18476525.6039144	78953991.8601052	22877479.7134213	36815542.4386518	30581489.0258696	28402202.224553	82389002.4300574	27328977.6526086	13624199.9087192	22739947.5844123	45527094.1773371	271373774.657091	311773728.375218	26084347.2898144	230042728.857785	31763265.41621	27272745.6127281	153323677.925378	18093555.4800404	8794275.91233633	180540772.20516	31920878.3915497	1994837.35395833	25981399.4775083	28200169.4010902	16935243.1909211
M341T28_POS	--	27.6652	341.15266	--	--	32377671.6002544	31300859.80928	40822023.5979885	41805843.8931432	40425304.6399674	41152375.0612843	13200711.0136931	15660232.0306497	1083030.30034549	27134570.2646955	8297675.39445973	12547066.6523197	29815141.9202257	19005580.824866	15261351.5267372	12263353.5107886	160703773.612408	237120944.831302	60806203.6993948	74552613.8566182	37181162.538265	101313636.780373	42016147.8149976	25429802.7928436	29071317.9995628	4443548.51941449	40109750.8850462	24003486.8031725	75172433.2650237	13685352.5019581	57950991.7371827	14873898.3717997	35196356.7349081	17698241.3139014	11700386.4332377	5752924.6379075	87937635.3122246	1079177.50615327	3908993.38659083	4314340.24637675	100170779.993215	33045201.460338	5603864.26634811	2044512.20664176
M299T21_POS	--	21.0883	299.2005	--	--	65328800.9736395	60530758.4531464	41547284.2674854	43272495.7050335	99620278.0946423	97917039.3664179	7229222.65943775	8107259.09947609	3127122.11012742	12885773.3121916	5843427.30001867	7785951.32401508	126388419.122581	7806638.55510623	18344392.2051363	41073769.8903228	93424920.735375	100505862.982442	58907877.0618772	72228022.4373831	85970920.7472874	110000564.647165	13328934.4592641	14800508.0939572	5894064.18093858	1478369.72205725	61836166.5807676	13501567.2104029	11556867.9234643	3724491.81674819	13678586.0661045	4150678.67206865	5803861.4758147	4189331.70707804	4889714.05888419	4013362.6914747	3866150.52147968	2465157.62056874	5003105.19693153	2775342.52158661	13240037.1636117	6250549.21770734	2870825.65241145	1858146.82720389
M121T21_POS	--	21.41165	121.10108	--	--	35673837.3019614	38494558.9897878	26650112.1629362	28089642.3432871	47690778.8017742	44604821.4741319	18596928.9939895	18671039.8504984	20286689.0893849	21966078.4397279	17203714.1104443	18354646.242645	43352479.3074126	19196381.0831126	19998968.7858189	25511794.5503073	37452935.5357658	60524822.7738354	33237716.4526655	37827988.7869858	38616774.2145659	51225574.5196733	24639052.9399495	19700574.4893534	22557701.826399	16200209.7550142	36677758.9826363	18664657.8502973	21445661.9226495	17855158.8177836	25859691.1249705	18339439.3178662	17989720.762547	17199123.53275	17073813.9939607	15535583.6771337	14790678.4722586	18212887.9820066	17096838.1330835	18277502.1443196	27161314.8572186	16664428.1073466	15698798.5625603	14975075.1585316
M272T87_2_POS	--	86.77435	272.25832	--	--	48226287.0426183	47451175.5534559	31593714.9138767	21038601.7604088	62110870.4549168	62597700.1581599	77473498.240142	121479593.206931	42351311.8087376	41859723.4872454	25049715.0732311	32232213.5435032	92850350.2238267	186362715.890979	131903839.69068	30785316.9029926	21752265.7003178	44539050.4925867	21642985.3564438	63338404.5115851	29989302.8700165	44520132.6945398	37037502.660523	34115126.204871	83529469.483004	24600806.3138421	17251600.0578358	20523802.5098136	32042519.5338198	27798290.5803598	90556136.5850269	43832376.9330864	65719426.0173779	57802514.7481929	26411020.0813573	31030553.0768086	29965997.2701262	29088291.9082143	25516411.9405553	42331657.076827	35780672.5842691	21138106.0928243	35291782.3481087	13345489.7276777
M309T58_POS	--	57.5585	309.12666	--	--	44091825.0864013	33922060.314963	86688766.8231093	78538770.1878171	117590334.898752	113507152.610216	29908258.572171	20353418.2583762	708014.954384006	41339735.1644552	10282141.3497923	9284917.60870646	40946535.000555	19423210.2899472	27136717.4217444	14773811.5647201	172901017.861329	308485517.765438	70230873.9113389	80918551.8758948	113105960.311604	321511215.405654	58223813.5837935	52719707.4015601	36052838.8476039	3264115.71440051	89179371.2537969	22404976.6092943	45594321.3503949	16873773.3233417	66759720.6839341	15990079.5698851	27092588.5511295	14112155.2054426	7705718.50540087	16200505.1077317	520514.484089117	3143104.33272825	2551307.07658178	6886021.63278213	37586312.3323955	19892960.9249702	4155163.96158034	394266.985310693
M309T83_POS	--	82.7191	309.12666	--	--	56477326.883484	22550184.8951277	19797527.9772156	32892744.023467	62601208.9552791	29591891.7650306	35837591.7545999	38578825.9477626	184997.543558388	55458666.9754143	9140697.69435184	10085231.6787114	53387712.3354316	26411147.5146268	33257168.0289386	5179339.4680649	40128889.729565	399299187.596326	37591352.1626731	112507009.037573	146782262.362997	362969070.370837	34044092.1953006	63484831.8019971	15185031.1188871	4189178.18434727	41670673.2770387	31467299.7810545	21272668.8002131	24003659.4483686	86225447.1672047	22197507.0413826	38547523.7844784	7035710.74454006	8394741.64433504	6246682.56613444	668093.677395738	3857042.88786794	2889530.82954465	7209618.00198878	48737819.9432695	26855937.186508	4504296.88627491	618629.313140059
M516T231_POS	--	231.343	516.25248	--	--	24292876.3890758	24172794.5638202	17358857.2653413	17239524.8902675	32696974.0939177	47430456.2910114	5226201.52665163	6136168.85103988	25240.1068545196	13137457.6355286	5850615.50602113	6950259.31286955	16343917.997614	9194606.80791137	9777282.30970625	7741334.2835204	27656013.5902567	91629149.5615095	19257227.2599485	53760281.2845593	28661233.9935239	128139658.165913	15344537.8873155	16434405.1502886	8000262.77930194	533300.079323829	22063908.1306586	14956683.3209892	15915690.0581061	7256617.85167017	22301733.6601976	5472876.07805948	8094237.15766799	2503185.63275368	2181267.63294214	575772.44315455	53963.1995528077	429125.665014278	1244119.40965707	2200481.13457337	18001075.0426407	4683777.0695919	1355418.70670331	111489.744054656
M95T21_1_POS	--	21.1174	95.04907	--	--	20337772.2675157	20425989.1895751	14244784.0866911	14366230.8379484	27758176.8915045	24394857.2435153	3779892.56362289	5783045.14729701	2239713.8391765	7484804.2969448	3131304.77730641	4362689.75532123	26774866.3453777	5307707.31434572	9247080.72224235	11524659.2388455	20929776.9545087	37379567.831457	19127954.697434	21107520.4985867	20273769.5656326	30489977.494041	9571721.32085146	6649581.22062565	7624231.50268096	1843805.75530239	16975792.7776244	6646991.26357452	7459851.46143828	1563093.3973763	16408885.5968266	4114435.62041548	8201631.51222177	3329630.91616987	3123642.52490933	1963709.2942046	9455832.68185174	5834262.53787279	3675152.10138033	3969344.21617352	11685455.9582939	4007315.36227803	5031882.47239147	2227734.65327043
M376T285_POS	--	284.679	376.13005	--	--	13170881.6514834	12629851.4203753	9382256.78234722	8436204.57632569	12260336.5139797	12371464.2774548	7016057.46742241	5403214.02964952	263993.184880447	10974366.1733176	3127629.39782558	4130305.48083121	8857233.1584053	7664710.24076254	5278216.66311479	2716020.24338532	37188802.8835889	59473294.5657606	11859772.9222033	18938913.3428366	10263841.8149617	41989922.8060848	12798262.8520895	18912401.7404787	15795491.9598262	596654.102646689	20946091.2410596	5078306.53395054	10682527.7576252	2378199.00079149	19126943.8934174	4505481.54240334	7134789.58755965	5843225.1872953	3233815.69500384	1658949.86412153	418665.628926917	930805.303980244	1847927.67008722	2338983.48315836	9351052.23353645	7810225.11553339	1624455.07886345	404273.86259595
M202T278_POS	--	278.3675	202.06465	--	--	11256354.1330577	10637184.5172041	7746193.0831172	7774108.59218109	12813827.8555405	14205311.9046224	4206692.36673961	4403068.68630552	2920394.07709107	7940237.09064654	1119558.26431053	4038577.89022689	7016759.27772248	9171731.48982702	3197197.06517971	2079762.32298647	28507562.0709812	52088909.0590763	12604436.1376103	18404712.640426	10209144.2820601	43517449.5766716	9912287.38919108	10244312.0223022	7229226.27443163	842615.852053056	11433232.1807248	6532332.0316209	9010294.33262816	3195734.54621914	14086551.0301705	2799846.10019556	4958396.43717249	5128219.82454102	2396306.64158533	2238254.65175053	2359656.5893111	3509861.45357264	1771447.88949925	2425119.65044437	8747754.3677449	3170973.64503501	1476015.1013629	2236020.30275666
M157T35_1_POS	--	34.8341	157.0429	--	--	14631809.7646816	9367974.00701142	23546445.1975859	11257503.5598991	18753465.4088708	22079883.907414	12202076.81289	11139157.3863225	1014364.09371052	13134954.3668696	4550300.05651157	3290117.59960612	8315435.66245213	8603482.85357865	6644571.75835883	4872512.98916918	44126125.6758301	95451306.496291	19520566.3939553	38199807.7336547	17554284.0508784	65216167.6435083	14317782.8194494	10083259.4649954	8417219.90906199	4193641.50271335	10569893.6185954	5701179.31131176	32087584.3574128	5775706.96120386	16234060.0615393	5995055.96569223	15666148.7829441	7979718.02790555	5878165.37037682	7904229.18563181	184214.71607496	610131.930751297	1197112.50621074	1389737.09382282	27065624.8498812	11031444.5949911	1293236.85166585	1079269.91163956
M163T25_POS	--	25.3939	163.11164	--	--	42543188.3894012	65842359.3745109	50913554.171748	27912734.9208941	45266987.6725513	42830622.1289501	28491198.3266889	28571370.4639676	57399.4340016535	41201747.4672654	39380145.1577322	30159147.3896135	47254493.4190844	13502534.4667074	12048447.8854217	27975488.3491863	37765884.5825405	45447485.1630263	21942294.6227507	27064987.6896869	31631484.0501249	40358457.5825211	37252919.128478	15659309.1972326	20536467.5813711	13381605.1546927	43563099.3756742	31723385.5193318	42596155.6884929	27656863.200906	52283782.5404778	16440506.7432724	39467318.8347358	21726118.3275547	13878524.1614888	14004151.2161802	11073090.3307599	14431044.8092187	17783480.1912707	25527543.7212905	36752844.9322931	22327239.0764935	22813009.7088779	9256472.23605802
M197T22_POS	--	21.67925	197.13239	--	--	27951607.8939267	28487357.7988829	17236443.821978	13375542.4796914	41359193.5020942	43054854.866041	3441558.40692148	3511216.93220554	798767.040320216	2251536.53045777	4710573.28593032	4990792.46661528	60303819.2629852	5579064.4719474	5895391.04128746	15675521.2715751	23280603.5673902	22198647.4695192	15307103.0941001	19482751.1519013	36891028.7139919	25924737.3849115	2706197.30000269	4782074.46858823	6487659.57646807	1519433.49329915	23101238.8103549	4836625.25034779	3468767.29955323	4465798.6380628	21834710.9465921	8417637.52998053	7072459.14426877	2520212.78966778	308710.387611835	4049038.80088469	98320.0192490779	6283617.72116407	2276548.61592226	1395133.33286159	15880104.7053089	5051995.98305559	5019458.04800097	1565469.16823099
M292T80_POS	--	80.24305	292.26348	--	--	25089331.7913898	24909210.080396	18234287.4609394	17606370.3575093	37112866.0784914	39266487.4233865	39631549.0910623	51387944.7285649	26233306.9780712	27092602.6965952	31067754.2343281	18337121.8832947	38497708.2420327	35010119.033607	29539581.3788027	36628855.6354604	11963882.1014061	23282120.8092009	30086841.0989464	19068223.3301098	35480832.6455314	44000302.6305453	19733633.2493076	23694882.4744096	25071088.3677681	19340839.7619515	21165667.6986909	27931043.3927919	14708173.0123964	32874372.1723997	108735292.32021	31598106.5280216	37712322.2105171	17408360.0860558	13459263.1470028	30445481.9234263	12352405.5033091	19812342.4079944	12325438.2830235	48182475.5853347	5695783.21531488	6777778.69474254	9266260.32388486	7870781.7015508
M167T25_POS	--	25.2139	167.10652	--	--	26208680.400943	23440595.288307	12377279.2138395	11128405.5506837	17662422.3677122	16417592.2626953	8522882.1513959	15320613.2882415	10561141.3633548	16682257.8738891	18508858.6325375	9717865.10276724	27637220.2440288	11308830.0007883	10626761.7043701	4484229.06861886	42973667.3586702	30092846.0407773	11689651.0914362	17529627.5620456	11964394.6607977	21084074.6668944	13233747.4894539	14512517.1454517	765160.79543839	10487936.9878624	12976894.7510849	9727446.35634262	16003128.0731872	10052516.2468701	36599641.7417243	11434366.9131175	20894132.0677551	29719680.9564652	11593451.7074923	9811212.60185889	6744465.66680601	13231117.3445055	14474889.9974912	7852150.33793746	22823186.8002836	12462934.7206679	11773696.2279531	6038146.45302567
M392T278_POS	--	278.0245	392.10475	--	--	9488099.60724881	9383918.62297671	5242207.31000565	5167853.42340711	8248596.07455617	6453345.93274616	6032716.73324407	6501532.68674001	4289804.73645443	7634113.32499589	5682761.00868988	5187303.20252202	12009448.0818737	3786617.20156926	11402859.2360278	9512762.94522873	26584581.3010448	44293557.4946362	6887767.21894159	5210431.65623956	13354653.5588308	34220850.6904104	10449382.5956227	6421131.76055324	11227882.1221716	3837972.01774094	7902811.62610803	2241243.45017596	4877513.69976707	5180522.17925676	17150671.3451776	6168814.71155547	6523174.25742079	9213378.87315113	7076066.64845164	2923190.87068451	4492583.93247672	4023152.62517016	6766074.22742669	9657841.11118166	4679535.80224114	8192752.76544989	7014294.42388302	7688149.35888675
M502T231_POS	--	230.557	502.27324	--	--	6951119.72429745	7497467.56495473	9415319.91813568	11356988.9625424	15127877.2866075	15701654.3230849	5605350.95289549	6284838.71872789	437299.494952987	13826033.9871641	2988764.68148166	5093224.0154582	5648276.65054262	14856676.0819927	1694413.72650523	1636261.84374357	27208132.4028472	42719998.5547083	14026535.4457409	15379132.695566	10113949.4861671	48082396.399438	15555235.8280653	10451318.6566408	11821933.7079232	1338666.00102055	14982015.5811536	10336503.6206587	11130956.488001	7141979.22425661	20620971.2741746	5338040.52007913	8784357.97743037	20851525.5907804	3421507.94849417	20027993.800623	184218.056849488	249385.950253596	659747.490382564	760500.988879867	15251596.8731166	7770153.52386498	517061.211250592	165510.649632118
M568T208_POS	--	207.7235	568.26779	--	--	8653709.23975386	12215586.450831	10846354.8277339	15570316.0084446	18819137.3087346	18867219.1091514	11321060.3130712	11119653.2006723	2637757.69744327	19066367.2859522	6003248.02979478	18344147.0449542	7472997.90179558	17540192.3386753	4456918.42341703	6546679.60750747	46927548.3434314	60236228.658438	25641317.5991808	16880518.2913674	11482965.0906529	39309953.9632414	20959978.7049742	14091992.1870507	19984814.0052746	2172846.59933387	19834097.4049478	12886428.7496722	17960351.7248642	5402202.81979623	30616057.0585818	6025140.19386212	7771117.48960497	7809410.34562081	5008225.56119853	7975969.72366324	1380378.95283906	2033593.14796648	5094503.0440524	2281117.86638499	12788883.3877066	8014225.71747509	3049695.81586648	7552201.82658637
M532T259_POS	--	259.108	532.28326	--	--	9404041.08663281	12602104.9594749	4949793.49110517	5767846.65245313	13613242.6026249	13838749.5760099	1392271.65628536	1944673.84325823	2442362.75597038	2675309.93208656	974867.872145435	1687741.48610416	3261064.60222127	917896.777988548	1300108.04110457	1693058.54863721	13453093.6172023	29543982.1388829	4484626.47285009	17053575.1264783	9456868.59321377	45481144.8400592	4395398.5291027	6065513.20719138	1676958.21734417	478299.244203888	5551333.26120017	4165381.21796125	6687585.2653552	1796209.38208711	11080398.3259556	1873868.32380836	2352341.0598634	959190.713622434	998617.657714638	348864.170690115	445218.364287024	7220512.52745513	2540238.75431864	256697.860141369	6405591.37677535	1351240.96825576	2972278.38649224	490889.307954408
M324T278_POS	--	278.351	324.13765	--	--	3571506.04300584	3473182.01075204	2477607.92650809	2608493.70642201	4096031.95722334	4368933.78120565	992226.750413265	966192.014514366	324456.974907969	2466819.22230412	255465.451194207	775482.42951225	1904575.74195081	3597835.68443723	767058.300692936	945129.443224165	10326240.9235234	20401389.8792619	4830485.03351165	6035838.76786012	3191230.17416761	15563213.0900739	3910155.01488892	3084244.74241756	2541708.44974698	116594.001065997	4156903.60324657	1710848.05714685	2607598.79527663	861181.322179506	5062767.54190861	976947.219370656	1446495.13329859	989069.197612616	524309.584730784	364793.730883941	2670116.73941501	3429780.88585068	222301.001270658	269245.551434301	2572242.62660249	927526.014576227	351619.681699734	241652.904443066
M548T233_POS	--	232.5455	548.27767	--	--	4814607.54194549	4710748.04321617	3887872.85114486	4647105.02035182	6304630.78918099	9443292.50402456	1153840.87609756	869269.119246858	137293.849357941	2031961.26437454	897656.561563912	837166.304157067	4056320.84026288	4088112.11395733	2692439.78134531	786222.60044656	7290365.55307598	24808882.3729615	5691543.01252052	11988529.0165618	5642632.95289471	24261435.9181368	3517245.78349191	3541032.4800525	2089000.7591451	511741.155596314	4715110.77630315	2664308.36303507	3596034.75886245	1408991.63030185	5371780.16661368	592242.655267851	1120507.99444757	633598.337979086	175691.205892821	1174802.84165587	924860.868550674	969751.419304228	101629.724722077	253994.353088124	5318066.47010533	678172.566388848	171788.596051073	161838.297179347
M131T349_POS	--	348.511	131.08149	--	--	7046967.50999235	6344343.69665083	3491042.31563666	3585881.28751423	4673697.27892138	4587770.16979337	6648268.60230201	6583531.65583542	1577356.72661268	5578178.38186833	2154342.86609141	2160320.09121949	10216677.0014443	1453678.14326009	3783803.40398767	2324153.03327937	2765794.00551308	4943194.16746362	15160152.3405293	3941554.16964214	7490321.68688369	6525351.66536217	1835114.0651332	1991663.38854621	7325196.34480865	3353830.01518824	3507785.54274717	2281623.77709633	4770272.44478674	3952752.76525011	8770813.23043364	3322251.67514286	4021351.80856718	5400616.81319732	3359946.17582912	1543266.19286217	4780287.79525224	3207406.99073385	2486391.71545978	2637646.49681536	2804362.10062604	2385713.53351475	2268615.81592295	1717875.49206503
M516T192_POS	--	192.159	516.25246	--	--	3174759.8343227	3175428.81004032	5078602.77675657	5162272.82954381	5311265.01695568	5344143.83141323	1606324.96352727	1368096.86876975	2145496.59868881	1658772.8604119	810594.49175959	492072.342772658	4291138.11883705	12902230.0293159	3215975.82900147	4136545.20156765	5797832.76832966	17874029.6130583	5657494.15717721	10439112.0733349	7841446.84971525	37061995.5726912	1731560.80329377	2526607.22753541	1012410.38596113	387121.8616598	6280008.26440687	2110568.70378386	2597965.09638697	581697.33385915	4762332.47444081	504467.867219799	874807.276874017	683472.75894786	297247.131704177	1049941.3984217	818559.612210124	557704.720181504	682691.185662168	1249747.98847361	3195715.99110546	1029924.91920644	348587.974463088	936765.02937488
M139T21_POS	--	21.4371	139.11166	--	--	6820647.55676229	8165616.21361877	6206376.37802663	5760474.99723939	8137004.4485463	8367005.36570088	4472058.40927528	4544075.33949602	3203430.41176292	5035604.43152303	3330299.16518179	4137338.33435436	7528304.39680289	4480420.8722854	4567965.18624193	8891301.9322753	8287584.41536005	13031612.2186146	8378821.93195476	8204874.30764946	6794842.79958163	10111699.3640354	5550795.49621852	4652283.75326488	5563366.66841809	4188733.12627611	7169461.23180758	4298520.71144839	5283086.36872073	4181647.28577035	6877729.63741687	3943577.68494345	3640158.2857152	3071891.44528343	4846263.01279951	2948790.09466788	5313358.49570313	3219615.60365091	4017514.4289755	5179604.96006282	8264388.43771527	3996930.35510962	3978412.49671904	3590287.04703316
M516T214_1_POS	--	213.562	516.25208	--	--	6873549.90715292	6530245.33900214	5602552.32652003	5979843.32735886	8806356.00087113	8221640.90577749	2171466.79389802	2011784.22189147	921847.551894798	3919010.16139718	2463549.97858441	2710664.21316574	5642572.07766517	7037815.86929143	2846924.71049605	3090444.81318651	11237151.3966723	27879813.456173	6752232.93478586	11779615.4846927	9240419.62557318	50734122.7891504	3680818.51132081	5786159.28729003	2512058.31750252	675464.386234498	6397650.96800233	5039663.66910512	4749256.61840101	3787307.27321104	5822842.07559037	1305373.57376695	1702954.63203647	4246654.4485173	1552704.79000217	944142.416832345	580764.63451723	782144.610765614	647190.283272026	1685043.69230339	5050277.85422952	1763731.39235775	787123.443926648	637310.8497848
M80T22_POS	--	21.69235	80.04943	--	--	19924715.9135223	10449951.3615636	10376483.3955955	8397528.6457558	19403813.6519228	18178965.5534731	8546482.42619937	10521489.0556809	14041951.4796079	13830719.8764629	10006234.2052505	11156535.1614087	12787746.2945685	11740675.1288282	11746120.9989768	13197451.9541564	8347282.89671644	11105013.9704045	8534996.43096004	10565959.1963169	13101241.4160726	12230530.1846833	10046703.3751757	10783161.4369521	8331053.32638214	12911985.6744235	10444070.0918717	11157462.2437764	11058966.9792991	12413406.4095403	18489041.3181451	11823592.5954889	10924390.0659671	6801142.20623582	10521982.0561015	13150890.2741699	8427899.27554389	9601758.57900363	9942801.01089012	10069181.0924524	8983573.26472445	11249709.1046631	10889190.3737335	7540979.6302565
M291T21_POS	--	21.434	291.26791	--	--	3815728.58445575	5028726.9585055	4112952.78861177	3409737.19879453	3549058.73130568	3736930.69420311	3810238.76642624	4981033.35063372	6205263.45104296	3291891.95218907	5565227.03463042	6170346.85756794	5512083.06674308	3862087.05758849	5297828.12017929	5343835.29172684	3584838.54063721	3032514.43278711	4944602.12188079	4094125.23124856	3674172.55305798	4308169.10096322	4530395.70273191	4119316.47747492	5520092.31543882	5307521.52395053	4365453.88553199	3602268.15168321	4177073.41295297	4346619.04262491	3114809.09673663	4488055.63577551	4456556.23898644	3037639.14340405	5923978.51709914	4545433.14340831	6201939.88421176	4535203.2368008	4025638.27986654	6179477.09216479	4338687.67657958	4940080.9147841	3244719.17257908	4917262.21924709
M370T274_POS	--	274.3015	370.14215	--	--	4380938.63801961	4445029.86139999	2114355.96402541	2134865.0363434	6189256.60402639	5769175.40315721	5479926.21049395	4814390.77632232	69852.6908031129	4059240.23915045	2568976.54732897	1553438.34745144	3503186.48914373	3103466.62593759	2791983.53849705	2021644.58990293	13940548.6199262	24648870.2230253	4589457.15708627	9962177.85844771	3488722.99046018	25787300.9927335	7442941.23585754	6078772.6517997	1043116.66094445	1305545.00266108	2730377.87217033	3947283.92136252	5868764.43837057	2347683.52792388	13430805.8982613	3728829.9780121	5069409.11960595	2362989.11702169	465357.236085336	1897314.11096871	644914.745152505	1963245.42106798	5204503.06316297	649150.320911857	5488381.87072673	3475897.00014114	1531491.36602986	128277.380538593
M505T425_2_POS	--	425.3555	505.19597	--	--	4517778.52116931	4688138.64837292	203595.251171223	311129.368192157	150022.552651081	2999574.57489292	843998.955769843	914127.04391345	2166613.71765927	2859925.93242845	1950056.68981479	3603404.29680849	3408742.17252759	25542850.6643078	336400.16355409	2510085.67211786	532974.766688415	2178670.91323212	2517548.28490753	721515.214141358	385522.186877762	217446.984099763	1964688.31885343	391004.905075157	934142.167262714	16562678.4967596	269268.077760489	265582.815425938	10069433.9522334	3993331.85761074	9476955.43106284	2724295.76424188	6877736.42497383	7609144.51984506	1119208.97996372	693025.175076613	2122295.26019225	1636584.91933945	7867419.23289471	2038306.58037089	206553.284241361	2090044.13102056	3719685.33740575	4516930.0362848
M346T274_POS	--	273.544	346.11079	--	--	1038713.08256356	912894.856970044	406064.54045121	87290.7668959705	979182.435089782	629374.94695811	2270919.45017025	2260674.21160044	146332.033114781	816324.015648818	893484.57390591	1334243.86623003	7119843.00724552	4329812.92536153	3814266.07178787	473473.888824001	1262665.26334768	1472010.2698186	305826.742970041	8800169.37751588	534182.349742109	4173135.99470985	2030522.99119213	600886.681059904	819717.487558782	696826.017857326	1366450.19704017	1670117.07772562	4625708.8746729	7703786.70095999	10674328.61712	969329.875232667	1344058.41421756	1398499.49110395	1374034.12466123	722326.909245046	400235.248019059	1281888.72906428	1474987.03161663	1921253.67136373	1262221.76407102	879170.129566561	1712973.98708216	1408584.74641906
M241T290_POS	--	289.5615	241.10551	--	--	1598436.48636512	1314766.82306327	61800.0115672038	76522.4410116643	49252.613594561	144340.855283669	61608.7730848224	74083.4733538627	81089.2752896781	78486.1816855172	89402.4753061565	937477.669592672	43477.8368525643	116270.450450353	100120.309031728	77543.0458456543	99130.8143014973	106675.28848986	126155.371594872	1955880.29509797	535153.748169745	722411.426807934	1010997.45365718	85106.830865262	120505.196460159	111326.651982439	595825.220574063	139974.54416149	98787.0622562131	104814.452946783	2122145.26258102	1592572.31240268	100177.757948722	122730.262005587	76394.2931749371	547486.88940707	84509.9037344844	120848.374754992	75977.1921154209	56261.671613775	176383.907532428	98576.6031162954	90725.3156041258	138065.705567121
M224T87_POS	--	86.93185	224.23722	--	--	6995425.32621998	8463344.20833957	3023604.01569851	2863334.7206646	15416727.5794237	9711094.38949466	12006729.9415493	19508455.8711725	6380480.84938632	6718954.18180391	2712103.00881577	2408998.52025556	10000043.6041313	30299031.0897152	20696641.5736387	6393909.78023356	3091381.38963126	7052754.70037025	5327974.44356664	6526666.75018431	2829520.92367593	7632864.53244819	4842409.72272665	5625340.39940017	13692635.2059039	3077343.28091117	2942336.84978636	3784302.88604139	4824240.57238673	4387646.01833991	23901588.7120777	11319055.2540775	11816818.872918	6561131.224813	5716290.71852874	4528782.44477202	3732834.57450239	4187925.90069172	3359356.88213515	5348182.09206931	9116825.68688967	4773686.18865667	3646575.4959419	2195161.80544206
M200T125_2_POS	--	124.604	200.23715	--	--	3773115.75943879	2503257.4439804	3775061.19264908	4060629.78608317	3383827.94190203	2930717.75611034	3186976.62965584	2797515.27063384	1471206.23128381	3404712.60955835	875830.383583183	4352965.39208168	6414641.55276088	4012432.96909834	2144218.13914723	2485230.13135168	2205975.35297279	5000109.32804397	2894127.0313603	3004880.7650938	2590321.10693956	3502952.56523865	4269852.28497113	4396706.6892393	5000386.7733484	3004283.87081337	3217674.68142632	5041363.56569981	2991113.50905169	3230821.83063264	8373842.01908826	2969036.15819429	4591214.92329931	6444436.52559227	3587853.03911114	3063954.50773998	1062277.38637759	3206019.76792106	2202514.47150608	1947016.08548824	1965842.5732368	1879456.87123234	1650299.1909891	2187405.30869279
M866T454_1_POS	--	454.408	865.92462	--	--	1291435.89543701	1351932.67138421	1498593.74297667	1571962.20172929	1524122.82226007	1724057.11296451	1371358.33598207	1854276.29523806	140119.921022425	1405669.04169603	3619327.90939626	1431188.03634736	997011.218023144	563134.993424041	1448080.60724633	3158317.19882417	1852639.06223955	1611178.68524074	1800800.52082039	2223655.44035776	1841932.97503879	1629529.19070828	2596074.7851069	2760342.57177066	3145326.7891416	464613.101896841	1720693.69319177	3408178.72571042	4272770.46170556	1045051.60475375	3133927.42688286	903496.723582013	1289348.99485588	1029230.97668436	550893.629162065	137522.048710079	757035.472373426	981728.463252889	1387597.84761029	675448.433866964	841207.845633591	2380705.83656186	2061197.30940049	1254732.70654589
M267T334_POS	--	334.08	267.09584	--	--	780096.72695161	648661.214568189	553174.964345939	679322.486395734	429627.99939871	491089.842723715	1324559.82972121	1489293.61477299	3723077.80211393	2170363.23206314	2501599.73326836	8024916.8489468	597787.219870745	549546.579377335	259744.590155096	362606.791800683	724887.985684757	1043508.44368459	340770.666125296	476161.995096852	288629.864746372	362258.924337736	9696280.60405187	595469.338788718	952357.209557115	1235722.9471184	152212.680308468	1119597.39557828	1118310.96751792	768756.175624326	9071752.41949805	1525105.12663553	353165.641098156	1502788.96293141	3006744.79245753	1602322.49878011	202138.061579387	354145.300887259	67869.3290890654	279725.725815491	301039.165569703	409213.247235276	296268.864983833	500511.996098393
M566T218_POS	--	217.517	566.25256	--	--	6533690.24978654	9514476.31639636	3383878.44398179	12040288.6430044	21118823.1278443	21993823.2922174	2956290.18489893	4372718.3393016	451020.13679809	4240918.47985141	3074082.61990423	2292673.31264931	2396128.56912122	2943489.82325951	1309991.88026027	2648862.68725334	6046750.59119909	19430179.5424351	17468717.4806631	9196245.12141855	8410135.42885238	27085848.1661656	3050758.63352704	3201680.15024524	2659194.98202661	2510693.68864918	4832017.02872511	7900683.03580913	4334989.99343427	2348112.70990006	8516526.65479275	4086484.66615942	3905451.70708727	3272291.28884574	4921985.85704413	1976430.99969332	1445404.7860506	181514.155779085	261536.109672422	980951.750063678	7773093.64754461	4513014.45532855	363418.927666719	2752053.32624682
M534T266_1_POS	--	266.283	534.26262	--	--	4048838.13520719	2630247.31618345	1415101.34968171	410674.446457137	2230970.30309744	2688331.19916634	456768.542468175	426595.190209186	413157.547046017	2207391.59220614	834967.30635841	892736.607991457	755239.302039438	805992.608931039	558396.927124694	360935.542210567	3094754.03392022	7213643.66704451	654983.353156278	5624213.62603495	1909067.80185875	15623986.48099	1211440.2897144	1022365.61980913	599164.442082498	339281.798669649	1111200.85770733	2446384.58254606	3559536.72353374	319388.07465354	1903749.34710072	973799.449341911	991330.005965063	331358.857558796	286781.916376664	145663.885529816	366088.123413244	192764.066221934	221723.67528057	805208.400638071	6211366.85607017	674908.246572629	236704.781189076	495534.624001411
M311T80_POS	--	80.3196	311.27746	--	--	9177280.70648507	6112661.75376457	3465947.37763589	4422697.67012708	8323586.47983017	10999058.417556	9665812.90075265	12369214.4771121	4039448.01445843	4817571.21763665	7202245.38960695	5082817.9286738	8565094.77807338	8318689.43533577	7009617.31973819	8514314.76487211	2099259.21069959	4664050.54385323	7260187.59707742	4198579.89329766	8325458.16340315	15851442.7572609	4218378.09431989	3884126.01228399	6438140.48763159	4479294.25670658	7849773.47076339	4478540.24166641	2961961.45672225	3999965.58023396	19403462.6780507	6907863.96343071	15476284.604691	3919430.97136381	5088369.47599151	3014941.59393617	3847138.09564263	8021572.00974858	3224666.29018116	7180355.31710908	1252306.72630964	2502046.18854385	1783118.02819525	584867.712885963
M584T215_POS	--	215.3485	584.26431	--	--	1598969.49785175	1492497.18825835	1312905.80190663	1396357.50052009	3206799.39632035	2924015.29023583	1371354.94553955	1289647.13359265	366492.813262909	676618.037550515	1285210.8651561	850220.648224527	474415.498833383	373623.98407651	377529.337980255	508389.454497498	1081475.79734271	10450604.9370124	218341.705694677	2749774.12577171	1833146.03055968	10245623.5690384	1260664.820122	2095719.53576399	205311.007364683	476513.857538101	1871147.44953653	7982242.58681133	2924107.71249493	872305.27378056	11285607.3733967	1108836.52026742	3229139.44339243	312930.193173221	511151.853130439	925198.159237172	129742.834096188	696818.929425727	1766928.74937195	1054373.67003183	4898966.94011794	713744.059028846	1061043.00961741	153088.603387685
M347T14_POS	--	14.0166	347.31547	--	--	2469181.68413386	2155716.17692108	1297044.40441183	1311080.00835872	2065392.94922995	2123235.15777508	1249050.13770354	1431003.3527452	1840587.38465463	1144828.01322995	1719703.29001528	2462216.65514668	1486214.90936447	2297135.71771312	1880918.92041434	1738098.15635806	1228869.74775599	1415794.68070411	1987199.46678176	1621657.40431565	1464023.15895145	2224274.71658979	1473230.60865118	1969814.6443624	2708595.13182054	1646031.4515756	2170761.00140531	1948898.36592342	1869904.58838752	1491296.19843351	6000055.63720861	1908269.10291483	1893334.76864568	1894606.30412818	1753673.12218206	1948097.75013618	1745839.27862019	1883104.5306571	1422997.94198123	1629234.139376	1234134.98398558	1758996.63433684	1342231.14825086	1376743.67606811
M871T95_POS	--	95.37045	870.5985	--	--	15109509.9798863	18518207.5975132	21201153.1800027	10907821.3738283	13278460.9867147	10284474.731066	8336711.06335239	9472672.57184443	5833127.73299314	5309239.37988988	8079057.52775045	1272864.94068282	14407083.4096299	14080944.999249	6465514.09365488	13829745.1460894	15372966.7046879	10856626.3794455	5833055.11597983	4054655.65797309	11411741.6363994	15214023.4661628	5331661.65485721	15334930.793322	4868742.43864903	6313525.58453998	9457594.70283311	2766314.30802557	5653148.2070517	4398147.33399237	13594889.1808029	8779891.79966822	7256543.41721785	4419628.0312506	3087785.76210371	5159800.78043385	2379314.04520334	3991457.95149624	3426767.15110543	1918524.98776479	1203995.58195692	1635499.07813406	809010.741669921	742763.780788744
M236T87_POS	--	86.95915	236.2372	--	--	3417334.51483221	3855706.15345211	1451916.11217137	1142320.99862225	4650444.52605612	8049729.80419995	7214271.30549054	10332882.9282839	1704910.65493213	3484712.9803259	1262334.71810116	1475843.29582509	5320324.2635254	16444525.3708789	6876800.83373259	1894998.35511692	1600318.66420649	3006412.88489874	1994347.23957319	3163044.1057926	1084934.77856248	3996699.03710701	1646003.48411922	3216620.53454078	6881605.25627315	1888306.15392874	1250463.8407149	1964454.19075394	1914889.84111788	2006936.34073194	12472877.0512666	3864094.53311656	6178623.58058325	2701047.62596822	1488825.69976554	2482350.3510687	1236137.54253583	2877399.95525441	2490706.47496856	3335752.42107824	3657479.23245954	2510472.95631275	2522653.64947529	429002.491188943
M486T216_POS	--	216.287	486.27818	--	--	3574558.77069806	3623552.98724423	3502825.96212572	3743788.48264788	6872484.63557619	6506203.94597199	2367641.6474862	2612156.81859748	301963.698752893	2252472.0628911	1078978.96028913	1477146.5237949	2652065.36786789	4957091.42151334	181110.076747168	1589937.83728523	11438252.6455422	18191626.6892313	3599519.72272588	4265619.01998301	5891856.78465694	15383261.9956597	4611282.45779064	4464707.89003522	3832064.36998755	243396.152323598	6244574.64065317	3798667.82619402	4851246.6542623	684085.208569447	9607986.34968796	1160004.02108985	3558793.18406767	2558843.65358376	1030753.07694113	469940.874940732	53387.6271860557	93815.0913982873	892144.546800685	406276.277311014	8330012.08419707	3028484.52239625	568039.317064492	346639.475661442
M636T177_POS	--	176.5195	636.39749	--	--	1585129.11559921	2004037.43590201	2131360.1604158	2483252.44163692	1991000.04464871	1024574.9754114	1781400.72492888	2346741.73941933	1300160.98414453	2771036.60824633	1855327.44033147	4900207.4484987	8565165.33621879	2770321.22347702	7089930.12117777	3390776.32712873	1847951.71367034	1492776.26865068	2106403.43632017	1735451.18997486	3691234.20406675	3363479.42552327	1562976.25821176	3258088.45307042	5971239.99792167	2003124.63547268	2439956.36537259	1555689.37684219	2808956.74181841	3873058.70856372	4596000.33870952	1037504.10466427	6385924.77441712	7045156.02221399	2570446.63652345	2600312.18576673	863957.861305794	2216713.49447732	2538041.58505553	4048181.0051735	751530.552640717	1654244.72845592	2147281.11169893	1276572.89364565
M498T265_POS	--	264.515	498.2418	--	--	5315350.12059509	5416800.80407304	5540124.6424616	3695261.14670251	6803744.03647636	6970138.90748229	1370068.76204144	1294913.10548479	453659.261531354	2348018.89054343	952906.404884628	1162146.10477917	2319314.81863361	1112555.07578807	1631304.06147233	722593.311672754	9821308.72741746	5587045.62070512	5653050.52502247	10938779.2180439	6533621.95409986	20055969.5018908	3682633.17957557	2670889.90662218	1553741.49756719	584414.579438322	4524070.67335466	2115928.60768263	3769878.32190703	1039189.61372194	3704692.87664053	1014502.30337692	1209769.1390324	1111467.95427566	758763.266792442	251198.83106814	81138.7364803156	195882.634112175	248166.879650085	359356.5503373	3082214.02392392	413005.692174055	232534.783502693	418830.834678001
M569T207_POS	--	207.339	569.27151	--	--	2756407.52669045	2456870.93934175	3628232.14341866	4573890.16257525	4588444.75250504	5291539.88114558	3261926.86018547	2394328.12288957	678000.335095617	5654061.38920384	1433813.80751948	2763015.19302241	3214574.90533069	5605463.77573224	1095726.52551917	1298455.22501495	11004761.5909413	19138026.158862	5995257.48612519	6955336.52245449	4153324.54760194	15985444.4268527	8436192.6127042	4238931.46520648	4511907.94228716	1088549.30145034	4634689.45525598	3663862.36107334	4952989.58455156	1531484.9935505	8758868.97670716	1861559.63375255	2412482.2778872	2325385.74774007	1322149.62345306	1517138.51125531	326024.009304165	587174.297075312	1395724.13600104	596461.672815433	3842323.12147291	2539314.42175392	774580.101134696	2436037.27408202
M204T140_POS	--	140.15	204.08673	--	--	3469468.12990158	4284927.27753269	1455329.41472438	707554.789094489	3850746.39124439	4043511.05180496	4626945.34556557	4529037.8785791	520241.284571099	3977640.32845406	1394823.78119576	1444329.10744084	1454437.2053424	3855720.09175035	2803933.76537105	2689245.85114735	3291661.04794881	1439783.27334115	4801499.06544309	4008642.89729663	1326504.16348276	3621948.28103217	3124245.99315842	2088060.70711528	4151326.48511152	2320397.40466659	2545204.72407183	953787.173734341	554235.32107448	717710.79962613	9945192.66916496	5572332.92994199	3455938.08713772	2736218.05278696	2369130.79681928	2151350.73950191	1655237.66970836	1725010.45581497	3886926.73512308	1488669.47492464	3024777.89824293	3502283.52371402	5504184.85313819	1653059.88885253
M345T275_1_POS	--	275.361	345.04036	--	--	4577365.01456519	3950009.01152228	2658501.22624701	2563846.93261985	1574502.94936383	2750103.0003228	2965838.92979985	3647704.53120793	3712508.68054384	3641094.14291378	4807822.64288179	3327638.94700438	1575065.31949586	3907737.61622612	3582183.51071469	4782939.70546368	2101136.27345197	2032413.35701724	2269930.8336948	3102894.72056553	2403392.27415669	2995188.96224067	4071892.69838697	1879133.08285651	3962581.34179521	3244236.63703292	1478707.33857446	2229246.62654029	4139312.75293724	3708018.32678437	1536711.81285238	1726290.02726057	2374409.25323435	4095897.63591781	3522930.76223949	2840352.83502481	4188385.84742822	4163225.48743287	4213712.15264712	5165849.60041601	3212053.68444356	3802398.60897884	4517822.03291908	4927358.01982325
M157T518_POS	--	518.323	157.1334	--	--	4619539.0140104	4952154.90564749	1901437.56864057	1752504.82860944	3684356.05460821	3469893.00361555	4260317.13713895	4378065.86906872	917443.040383824	8447898.64443128	3126219.36672075	6100399.29878645	3878693.1708681	10946602.4193629	6125021.63884843	1436397.53529744	2205809.27201705	4122960.6030268	2947891.82842138	8173412.26187016	1901786.98346293	2290551.74863615	2256215.05125865	2014363.78635959	4625843.32291054	1949885.42578461	2198223.14150102	4686895.83799327	6186101.86953003	2317524.92470043	6878131.66771589	4121235.31282662	2370756.69223872	5056622.91667836	3122009.11646287	3208788.30609154	571010.823558729	1823171.8088376	2471015.87529762	2255158.89141237	5928661.57011293	4321877.57056371	2412144.07445925	1822862.85601059
M550T197_POS	--	196.7245	550.25813	--	--	1421019.03329362	1068125.69014835	2870499.95435474	4495571.98709689	3092744.67502061	3584553.90016758	2643617.17554211	1806354.64851072	858938.807270565	2211919.73497827	266733.963710043	935128.271734002	2096564.58168984	9597486.56282189	729911.640955603	387655.104029952	4334118.79517664	11111962.9582015	2540399.70500395	2936483.11842816	2595246.37851654	9007014.85038637	6923732.50563832	5770328.18578694	3368584.54111321	197095.057089552	1628507.37429776	2016987.4669113	2337971.35220915	811729.370572292	5106323.41664085	537634.010583992	1046978.20619134	2030422.2465876	659411.58426146	935383.323789491	377516.086051507	266955.387326709	293131.327373596	343399.379766069	1846844.16231962	1721786.54933128	1146255.47185858	378906.993219865
M702T182_POS	--	182.3725	702.43742	--	--	1939512.32564283	2802451.64559172	1901432.67541262	1822775.82247465	1264669.88416625	1216777.95393334	1889590.44420805	2138954.21945138	1828020.11739528	2681011.22665074	2411838.68906623	4248350.5845021	6331149.59059941	2820393.77639118	4974435.68109012	3299923.74658029	1990356.93862786	801154.476397908	1882220.90111226	1560120.90302485	2720608.22157117	2288042.11216351	1193304.64978469	2371257.84499349	7050808.5201043	2200072.95333882	2701209.48945147	1558231.27019314	2637493.92568052	3304665.52185087	4261848.97291097	1040667.00492849	4736015.37853497	5698037.66465798	1911939.3962864	2077778.7110641	989852.766115177	1788532.92640524	2131481.96738959	2507435.08616357	1293540.11718365	1746690.04465207	1717269.80614487	1388890.24170255
M186T140_POS	--	140.193	186.07615	--	--	893122.22481104	2928829.3685888	803522.156445681	747458.507107758	2945645.24863376	3219841.93813352	3026900.47032682	3048137.89229296	406824.82031547	2019928.59852826	258852.587032911	1426798.41288704	987161.260880007	2000923.47920675	1567085.59170489	1756312.56361053	2036311.83845772	587275.507305978	2810145.76949592	3115527.59917317	464995.086512102	2258048.91098915	2166824.93996803	1018204.21758208	2321893.37247842	1689650.93405632	1078432.60198785	292719.394889293	979033.635866403	402370.930533803	7284985.54786679	3436764.88789823	1641505.70046204	2152519.77733354	1479321.74012605	1057549.7045608	982125.510202258	1263481.39213186	2271458.75160627	779598.03907504	2239121.9074176	1629736.28691343	3576639.8407968	450058.687265208
M522T208_POS	--	207.844	522.24028	--	--	1261043.42025199	1363504.07901599	1673853.88842887	1931105.36381773	2071679.69822836	2263455.71439904	595772.533146831	286338.666420816	191921.343780724	1247911.83471867	272160.880574917	334484.661180139	838241.162486735	2821007.80609162	829027.653913206	694988.478782841	6379169.65487715	8365410.43738859	2734755.71472076	3160511.28553448	1713231.7176244	6903189.0464542	1291301.8287327	1039732.80246397	839220.240331645	63565.2484101684	1926954.417692	666193.392694011	1041924.42038172	447776.812153587	823733.425546615	191789.923427125	265154.001857596	738784.359557756	201480.642914441	434757.600477568	49404.9622218794	80960.1946309343	254598.081907039	81256.5030627662	584374.040759917	480948.791586332	69908.1480236982	1245665.2650666
M637T177_POS	--	176.545	636.8995	--	--	1314535.99166473	1263642.15620188	1242398.75144857	1469343.41802036	683061.77453606	642540.60795583	872005.564872629	1348439.19487764	1105443.09838459	1802143.47711754	1309845.41498074	3237782.33522397	4512421.2561746	2197314.39850403	4774751.37700548	1361723.65821423	846431.043551846	592216.508453315	1533614.57316908	530166.340147618	1445543.5680833	1471988.9643423	1009365.92094849	1557381.20798813	3682871.6833109	1438906.32764121	1170794.07187988	514517.531717916	1646608.82678986	2084304.78785749	2845391.91881572	306126.83271085	4448291.30622738	4365302.03115267	1052729.59001052	1139813.85248679	273594.599922335	1302907.66796847	1622571.33537875	2369025.97409375	60513.7001181239	856048.367457735	1105801.58566988	621203.806456389
M681T180_1_POS	--	180.405	680.92552	--	--	1739356.11675961	1804801.99191388	1636711.46818431	1226070.70894766	1085996.29234999	921578.251064669	1613406.64643508	1168126.55643604	1164773.81920215	2120354.2531668	1910296.4635905	3128910.37825503	5079374.33454122	2304008.53685203	4280024.78602689	2759451.80167313	1585808.7933303	908833.965081992	1416922.9893887	1177283.61659816	2335341.37266971	1604189.07759063	782220.694846025	2199124.51668087	5502962.21139286	1797542.29675884	2046943.71440879	867631.793314827	2047463.98634717	2848947.2286398	3783919.86115048	594485.260419226	3831449.7843427	4534078.48089513	1459846.33633389	1797414.46677732	480072.010196627	1420117.15138866	1633400.59484578	2113031.61162127	750394.732144084	1024530.96866844	1267687.16817805	1035286.41101495
M590T208_POS	--	207.688	590.25012	--	--	1475190.68789229	1431745.72644335	1758407.52205262	1968199.4527483	2292098.1572926	2282963.59637057	1554861.83340259	1919846.36901288	391153.613542032	2974972.48230222	286926.304113097	1321967.39130251	1022838.54587763	2811477.47547051	208073.986905241	277165.705124094	5644765.79806469	9659852.20481089	3032200.09887745	2502508.14783176	1690560.30570489	5910373.98609601	3757278.00510709	2226759.53678017	2575745.20957928	199094.243914572	2168060.01007665	1726929.89580835	2062840.37123235	849175.848679621	3331202.18003154	980293.911798723	1109432.56757595	1226269.10573329	770513.695962823	247728.181314166	262024.551830999	351786.73616819	673567.878817369	219481.129634136	1864731.99336224	1279474.76716141	290713.738477494	518819.933623491
M651T295_POS	--	294.675	650.78611	--	--	5692755.97954528	6071474.61460726	6800925.19507571	6468152.86086647	5863084.46190623	5794217.4760434	6357519.54441517	6287285.01701095	6275912.3572838	5617684.44098427	6390489.46474645	5653858.11948989	6125780.88955224	4300396.86598596	3616365.96398451	1937564.50908869	6158608.49270419	5898762.57150497	5568567.11123013	5801390.78868848	6225488.36906874	5845194.14321524	6003617.329201	6051055.9005552	6023135.74184373	6357818.51907653	4068079.10343446	5628283.652581	6023919.38752628	5539432.96702931	2539729.33602379	3571019.35458799	6892694.29848215	6025154.96601593	6204830.8587354	5536770.00460627	4412631.27270886	6233183.15203674	5523013.61564954	5601139.36831382	4115197.88143153	6257454.53399165	6242978.06002575	6292265.16157155
M616T204_POS	--	204.4175	616.28994	--	--	361349.331335946	363090.710574539	339210.695694044	350280.111936927	792781.672352966	1077387.48661998	592863.895064443	488602.590095316	573188.760374443	481841.692337069	832964.296009844	174804.240337305	423413.709392837	316710.654718728	520422.597476518	413628.305671669	392656.462030758	6355772.41852613	471714.370824973	1221625.81200702	280014.627994374	6189551.55485743	372072.400800972	502965.597862546	918093.55850841	581388.291509196	377148.315087524	1122972.58853299	1245928.15522021	229334.321096196	4785057.79382065	193781.169843415	1324459.01456987	635456.674986209	725059.50954897	329941.810270741	473365.103464417	471385.051041311	219957.269969891	231150.107315198	1985659.95066666	206087.552924632	281540.364780486	928102.872124328
M141T269_POS	--	269.068	141.06576	--	--	2376937.57905936	2181104.67360885	1741733.80566995	1795243.17342402	1475642.18252569	2051415.69149047	3860553.52588327	3898783.46338355	2701783.55454434	2343915.31595302	3869492.21487189	2701303.49605948	3642487.71776397	2374163.80339058	1736815.11550791	1397032.59854585	2937831.17110901	1940242.84389254	1613383.43712891	2014052.73130271	2060701.07365746	2537374.70929714	3535527.04835817	2449785.49551467	2835354.00202694	2401501.21156263	2210358.26798983	1313457.29667729	1673435.30535219	3121331.62750435	6586360.16712695	3495746.5219518	5031280.79396309	2509963.70539807	2537556.50554791	2079614.60195577	2267955.66189498	2421681.0747831	2565820.13617567	3103634.98532981	3290734.59399626	2581592.91839529	3048272.48681066	3349016.56107401
M270T82_POS	--	81.9106	270.31541	--	--	1587439.03290252	1697975.11412717	1464982.9378465	484288.961748152	587261.68420483	1318973.96228437	1577287.65088003	1781535.9100906	1798526.26134216	1507311.34887632	2534249.83919298	1935432.18534859	997439.230217563	1629835.5805131	1712504.76014304	1328827.48996811	935339.520727606	1929217.1528226	1361007.43911601	1499298.48313568	1216447.82665979	881903.576312687	2102392.19616358	1218627.22490971	1923006.98719756	2585635.96320367	1391834.38979702	2136345.64402132	2646466.06888501	1732804.60415773	4330303.71484743	1522685.88900914	2039599.43997691	1548106.68610372	1184687.40437464	1675722.66955759	2144566.79518684	1403828.38052299	1193419.59807718	1464532.2628176	887184.845220484	1287091.86747523	1688910.02439896	1420340.80210027
M747T186_1_POS	--	186.307	746.96521	--	--	985424.368363156	945706.75555613	523402.790678552	768290.670497149	553003.571875893	396882.831142464	638020.836130006	869788.382602663	681330.733456397	969391.493718726	913459.968477868	1586810.08036184	2388462.54307359	1386466.97995328	1863895.54539538	1444936.45654413	645828.764892493	243964.793769799	519473.212259689	702639.39937266	1154374.40890415	798851.150471129	452725.089130442	1090905.75121408	3539402.70219921	947052.094657044	1086366.24871305	386446.43742815	999545.448332634	1458555.30291784	1952281.37952354	408080.671197001	1994127.50958988	2347844.42354677	695794.68473628	749695.871722048	325914.196702165	690380.403589388	859367.490468752	1069081.09805605	328962.176720395	576029.916698765	538607.113550235	612135.720967147
M725T184_1_POS	--	184.335	724.95206	--	--	1385155.62020965	1233950.11774868	970439.73112524	870346.665373634	830635.478176247	658136.141147439	1030147.05710875	1009459.86035816	1082602.20854178	1447935.88965708	1266358.17903422	2199808.34150325	3286653.59733317	1677905.71199224	2616431.92197643	2027674.38551814	998165.995677573	657079.682847196	908890.557621769	849494.391256259	1676389.05060246	1456688.32850414	572539.167843572	1152727.01543621	3983670.55065603	1080352.86002512	1425074.78728095	533499.516130502	1304300.05367531	1713286.34518522	2272176.03571254	345109.711412641	2892022.02729332	3271377.94387974	898694.529927778	1105775.12807795	467968.335750114	961071.889138888	1188979.4254966	1366867.73011457	482936.030907518	845300.626605475	863072.616262776	803385.528296991
M211T205_POS	--	205.401	210.98906	--	--	504161.561377444	985397.884168928	2676814.90552225	367482.100236157	193860.374018693	715142.600218319	2924564.03839664	3014494.33467169	747244.108600102	361249.462571455	1874663.49779939	371704.846445321	2663555.31910631	325155.990665464	1102967.08384488	1765004.97564623	403015.468892096	259348.760813717	1989872.00474368	1867584.061793	513956.292200107	698440.133370428	2649025.67627955	1962382.47104202	250892.530494572	1917768.27274249	2263245.65438978	175609.125185564	336557.481761991	904587.079783226	3077556.18924336	2234326.82668338	343919.85608312	776179.037670816	511062.9496543	458948.297290776	736675.004477866	619891.193396807	2182398.72297354	1082349.46543705	250448.987039439	455384.432584842	1658220.96863526	549252.167482345
M140T519_POS	--	518.5915	140.10695	--	--	2548937.96338302	2606663.39237492	834376.471764455	650884.132254467	2081362.07700648	2012561.43616137	2110613.01413578	2002530.54168544	221273.678621778	3455970.37684155	1286493.67672103	2856122.67941599	1946904.15064937	5384075.3381797	2956349.55699802	1118353.31746357	1191189.49549027	2201698.4871086	1424456.0034123	3924005.72169122	823131.918007634	727331.597164934	1281983.54671995	989797.473587267	2628096.43034346	666571.636765704	770877.460821237	1958869.76455943	2293494.00511424	742791.769553812	3247922.81071859	2105974.66038098	821529.114748658	2888701.27113715	1437823.62360458	1773458.19580914	1072241.95209514	622390.719957243	1488321.55037013	1121146.71837896	2939050.00379714	1676938.88540153	1561823.4819573	535173.56762151
M768T188_POS	--	188.1775	768.47641	--	--	1044467.11930234	819707.026625076	790454.909218471	711184.557843834	510550.359182698	620624.56932157	581589.778579993	719725.22635411	763554.667505795	917768.269062583	912175.449205089	1403815.74801717	2342039.83813606	1233681.71955886	2177013.56961013	1401529.65352317	594076.912755968	357082.60425442	652830.23544278	632532.59255033	865629.828925385	822779.596210956	406972.327059573	950762.733548677	2997197.82359075	752517.638583945	911635.754315483	547990.834565868	1088022.41906437	1337653.89222511	1639786.32250875	301026.277923914	1984530.36400302	2390346.35372179	813301.869806108	666381.593603121	247653.360384291	726439.006862913	767111.72636179	996763.9798498	221317.353453724	511137.404445606	624959.321857581	471687.843762432
M168T670_POS	--	670.361	168.07675	--	--	5305751.96920619	5909153.40868102	3864793.18964518	4590655.50780734	5460894.27454325	5299453.91331982	5522998.28568293	5194907.92328753	10251792.5441573	5198410.97555043	5709644.1203953	5886205.96817147	5641389.0794622	5711456.09666251	5450567.6873155	6832508.15748093	5968211.2858622	4721117.69789982	5686971.33314003	5659226.73670414	4295805.3831037	3237125.58051032	5643190.69988279	6791902.21826648	5654127.48968025	5473258.88631909	5768531.45366543	6140703.42188984	5743444.09878545	5878490.20664813	17635367.729933	6359136.89210877	5980610.5215555	6614106.30001976	4231731.61786978	5703602.90987577	3888635.97111878	5500984.77639367	4530998.0925408	11932530.5414347	5720859.74129668	6017849.28681614	5721198.07171667	7055128.50438906
M879T591_POS	--	590.948	878.56854	--	--	877969.97251083	906428.04924738	1471165.59484003	3107391.17686762	1339240.24622492	3012749.32059972	1251785.55161137	1283229.7531825	824696.886070003	1068614.76300479	258492.560469159	954756.302315246	693794.424487347	461919.405940095	283046.409179108	351225.038826335	1216779.39047981	1315161.28005872	569193.517883191	1299347.87625301	2409114.66285078	1016037.48791979	1069944.57245353	1430052.09185181	907283.309733304	473412.657604414	1474218.57763858	1313182.27001767	985649.386639742	1286933.93634943	1462745.17450877	1259532.63900073	231126.146152121	1068017.13437683	329128.780607208	1007829.65213246	455925.368848599	698892.933357395	954243.349669003	684191.739689049	825171.635529581	547075.08145229	729943.596157134	258937.461110456
M182T262_POS	--	262.45	182.03176	--	--	5497069.65158518	2768258.78512508	3322762.22465292	2733837.26457932	5597738.70442376	2701906.43695088	2997091.58556529	2819150.84351242	2964895.12626526	2577491.11187789	2879899.2047351	2295733.31127133	4902362.84802104	2023807.17588459	3098490.5757008	3320468.48179749	3515880.35535769	3068749.64923665	2694594.26820504	2590312.20277665	3092820.1210779	2581659.17972545	2412932.55701801	3883020.57421135	2462821.26152257	5557126.77600407	2882542.49798028	5263664.50912018	2669580.81143129	2855679.79954645	6833151.55380583	5480888.18162193	8104054.51440484	3111254.28159025	4111710.886261	2712704.40819218	3755221.53303016	3112996.38427375	2550869.25656371	2907413.25844513	5297581.48493199	2646738.99122237	2186227.33218513	2632515.43106462
M274T355_POS	--	354.907	274.01306	--	--	791973.148834307	827554.362139672	601796.049955944	686110.346496865	1618411.60337035	1750845.97961524	1720277.28003609	2223879.33835024	2149964.53621951	1170971.01441187	1419956.21272373	1033433.80673147	340523.237668355	918648.795598254	94320.9252936122	25849.5594705268	38128.3487104496	1459420.27359057	135952.920868996	548673.111609089	683763.125702096	1132141.78150928	1428685.4513688	744782.631750087	930959.716572613	874047.454180349	565699.862978289	1309329.19631917	1373362.68668755	1769848.09521504	4409395.36930653	1453610.07065336	734453.768828085	818489.658223456	961098.141553722	1731539.97080228	286481.724234277	876928.36278261	1048854.81513189	2300399.83970723	995700.697642072	936935.848235271	1278222.31956261	793115.307830213
M728T9_POS	--	9.38449	728.11763	--	--	163643.247744537	198815.838559389	165038.304846931	122025.644364479	221529.518935612	235567.930568274	136439.393281586	129533.175054652	209560.983134118	171113.682541669	162352.270773471	211324.434143779	179951.978540155	879446.799841764	251383.511408286	162621.5151597	265216.191051218	134079.914976926	163467.435106527	97043.7449875415	168863.164461075	111429.780845429	161268.704902267	191336.329230949	114884.286040852	166696.379365071	169283.994085017	134797.002525585	358574.806874484	110115.369639913	472001.731545414	162686.732133254	104206.452563594	118175.748802484	195311.971893987	153375.363776145	90864.4259405368	98722.4330448063	187644.091214453	172440.159884494	162824.260318533	293110.208625023	123299.768632864	83006.8974929539
M379T293_POS	--	292.788	378.92691	--	--	525717.860618548	712002.098942281	743871.005071018	880825.00031493	975661.606248189	1043748.34681573	278385.052150237	658697.081326594	860057.663297228	511511.278745081	512666.406693837	354596.982852394	344517.642518618	491488.928420655	822162.383151441	1174478.93270631	850665.913480732	1064906.64616884	710150.214752842	455255.76167604	349219.487139025	588556.563283547	1256842.96613358	922418.854617383	839378.318398953	1423259.56984426	576233.60807311	783204.010110713	371428.578024899	324374.18443366	1410460.29845169	631454.743222439	611888.466575518	944615.568063928	398320.676278284	832317.262215383	682101.476164507	828811.027712713	1028737.24638408	355446.133210136	976369.964901363	409078.847709555	1059534.79354015	567208.989639967
M128T683_POS	--	683.436	128.07055	--	--	2486774.06840477	1666799.26916022	824745.556563523	1608139.23941403	1458879.60398353	2520915.64126328	1299687.97120866	3730567.78170111	1834044.8296104	1871513.2941211	1829559.41144245	1302893.61139878	1803420.88929301	1543075.00961588	10353040.7785706	1672041.40250844	1480834.07973009	1629449.40094677	1908076.35555647	1758139.65905535	1240713.9717461	4686352.15719943	2396740.00775177	979264.672261488	1505474.67310301	1747943.9178008	4488732.66894618	3813072.7475722	1785861.98578565	1995002.13116491	5481655.38642626	2105330.319401	1357171.77347537	1901507.53676354	2079023.18253751	1600571.20256435	1549171.21331376	1367019.69138279	1482209.44275949	4148137.37892498	4072969.45263802	1181807.67694495	1182328.96962469	2199864.84402086
M104T6_POS	--	6.07666	104.0454	--	--	897935.645898126	1032317.97685471	1733166.23037405	821850.04993929	910057.726887226	937039.155494093	819337.290637984	945539.805945703	833818.809571322	1179006.77338676	1079037.89061559	861807.82629789	989156.224608014	894990.691305768	1489957.34047026	947664.474870988	1198759.96454073	881071.046103668	1081648.61718225	869164.257905725	1126153.6178419	1116446.12418764	632816.394502621	1053993.38029089	1270640.34596203	762648.095787752	1110931.68526036	1525336.58383272	1492804.91784658	1237098.53692738	1509085.82997627	1049337.11844113	798156.215645141	1234161.6467185	670960.890389667	1103289.47263369	1081102.67345782	807583.497672638	1324840.71085628	747813.322247982	1720993.78282753	1019452.72188676	958405.598015483	922838.722205282
M523T646_POS	--	645.625	523.47189	--	--	825876.97160901	540181.441497501	523340.237529841	542520.352659237	1012481.18310957	745701.651305002	656065.885393789	530219.500679317	1452954.68064536	1295433.67593914	423306.298412336	1297344.7003964	2613045.75442027	2751616.52502444	1007258.58050671	759643.043273684	2136610.19840445	773994.145461072	431340.689518409	1566010.08938925	151522.469892954	449274.825781083	115922.421218659	455252.433502771	1793287.49370665	1897295.09972473	439066.531231066	678973.668001405	672980.305065983	1012904.33041413	3101310.76078303	477406.854978052	1296170.14746476	3275836.68928651	642602.358744356	141214.426070201	505633.601202484	689329.954586073	595944.918188448	1041095.02266486	477817.673696971	417824.751374418	1160620.22816571	928684.956559027
M580T630_POS	--	630.425	579.53452	--	--	741803.098244694	766106.808506747	1632281.2390025	720808.549529054	716908.449380489	829855.599495254	989961.731833935	1256822.79151899	844511.922858211	627043.200203204	2064777.32639649	802053.74810859	951595.6699833	844568.030910834	894497.219415176	1232163.2879593	1111103.67198484	1148029.52815504	497620.738634967	680537.775866923	332168.054991098	1027199.85323013	608208.162780799	805166.092853085	1155786.01129698	772007.626246638	2287918.39210733	2400321.63268044	592986.832936733	618190.531928568	2931732.10346756	644429.044266793	459314.574964496	1644874.09650108	550109.511709929	504219.758048793	1116021.88449848	1045191.44205859	1834844.51214568	167231.555506563	751266.348329673	1352424.26136315	986312.958014646	963950.935338657
M482T649_POS	--	649.1125	482.40501	--	--	608219.241873966	737310.113032423	739506.038495634	736190.905935221	1590995.93394836	772313.822064134	781122.915300154	809057.07366805	706752.756252103	817478.82135984	784527.117098812	847611.990772459	755600.812560125	2722212.4193889	847531.507279767	767823.193096838	752884.407068434	721784.623189447	777080.110279031	791029.328013019	789476.839395452	710638.796718288	785997.940423821	730311.149383752	745766.86688864	812013.267710825	700673.890538278	690979.741325531	590341.12227393	737018.486197037	1342211.69243618	707376.503320469	1067882.10048101	765162.076396608	812523.375009988	848028.656949477	793213.810436048	789569.220447934	753844.260200849	774390.033734455	765746.981431545	776771.032878977	609033.461153409	839454.463895737
M553T639_POS	--	639.12	552.50661	--	--	441946.621337056	414693.344858391	284340.258339937	247537.218398062	270032.073223966	334600.528201388	370241.166001432	442708.32333804	406157.139476009	416198.647013301	260869.90686133	510881.769099031	1582291.20827193	971284.546083702	300671.675293107	1590724.67784692	405137.674342378	480399.309549405	336442.671507349	584880.652188589	288248.98945271	64755.9471235307	486615.785963853	395102.968566818	416133.476198053	299639.586241936	328590.347104026	291850.277668156	1425422.28250596	265150.037574291	1274298.05081629	387993.608213205	788280.409883722	361106.010127641	273202.380008466	520887.129249198	485843.484688223	385739.652779102	318380.451759189	257562.508777248	248800.468940504	1073579.24464177	390039.981847445	571152.721873707
M259T311_POS	--	311.29	259.12904	--	--	1215118.31732597	1074727.82690419	38616.2237006956	30894.4984456398	427411.787944653	497027.841194214	2311752.55074573	2415688.30982566	166898.751857914	3895690.61601555	3920526.74867114	5847000.449326	45198.9310197831	457274.933407227	171100.277082352	583258.61967123	1013603.82609582	227225.487674969	72444.4803850019	39772.3730861331	450242.358197921	350947.524668706	16682595.5611766	474941.182037397	1084180.41450145	693661.923203278	37540.0012168951	1211657.26820765	1137279.00408452	945938.058874235	9130690.1439104	2315221.54512217	670058.956772606	1928796.62589003	3058132.56180801	2522680.91536727	418736.819184793	1332691.70331067	631433.248704251	367062.210234386	125321.071592475	81315.6315522834	339144.899494549	354107.757506516
M518T285_1_POS	--	285.2515	518.26826	--	--	12979069.810835	13102637.6571811	8097103.3848161	7610494.5855788	21753356.3866735	22364114.2649058	1247564.9489703	1156525.74693704	1863565.92010109	6421951.52339958	1260528.9103619	2410378.02555688	7368438.7058799	4945061.41951862	2605135.97860544	3667784.45074153	27445444.5280142	44961819.8708656	10333631.6119452	18134266.3453847	14503580.9063867	63785271.9465548	5052888.01359817	9676975.90916827	2596671.1794799	516409.629139844	11976112.5703137	5368710.848981	5517672.3527632	2414643.20314558	5934497.90152774	1529984.45454997	2721790.45148231	1812987.91326841	1081381.36609031	1789256.62249944	1597006.94485006	2453308.16252552	1763281.29764798	759764.485134233	6746591.14352077	2346157.30005731	853052.058034945	4129412.01387141
M511T325_NEG	2',4,4'-Trihydroxychalcone	324.665	511.13015	0.154	HMDB0037316	3688296.49663337	2829430.8989701	368081.571224859	65934.3711072217	1514654.23591477	1221687.59878591	5912571.02503324	4645587.55480309	1507481.45045012	5031334.08006159	61837.6782077283	7039735.79901809	1044320.58838958	687506.605220491	1422843.41287211	1134202.67372475	5059484.07279037	5672017.72476978	1974449.93363917	3743981.09319527	1462791.23716129	7272460.80137505	7428105.88370774	4185374.07662497	6115781.11487295	4933299.7578651	399701.548549946	4163376.12352846	4244964.67476261	3019307.31011847	9252687.60045794	11471949.0850281	4562094.08855176	5452971.63498434	4181079.58837712	1266958.40678582	3028243.87509212	3235577.81602349	4748042.26800527	2564222.98073539	7432292.60513953	4387567.73385274	5877621.45883737	1759325.57166505
M145T61_NEG	2,2-Dimethylsuccinic acid	61.36575	145.05088	0.9924	HMDB0002074	55426499.0292801	53679522.0969894	34522647.549947	31743079.4569453	55427222.7641196	57224365.4263768	18984149.774814	19335716.3657904	3215024.4746272	24261326.7987133	8776942.57838324	16567529.7467021	36674678.0521014	16185873.6319216	17584030.1999554	16616029.8951203	74989834.9591615	170099399.312917	32824220.3369539	77632389.1414642	40787454.9469293	147589659.53828	30591597.499049	21389854.295279	20984374.4158524	6922474.16833709	38178727.9327383	18286251.2777271	39750104.9817946	12754993.7543059	34382629.6439556	15861253.7709944	19885953.1272803	11068582.5224826	9023876.93992885	7318136.03938704	4437325.37368881	5336622.42249202	7065324.55437816	8655300.59739044	26857224.8693121	18262437.4272569	5987598.11654363	5487259.40227136
M211T88_1_NEG	2-(6-Hydroxyhexyl)-3-methylidenebutanedioic acid	87.6586	211.09782	0.9646	--	561365387.248811	388077867.801135	302915013.525038	408229382.909739	829543346.365855	840367100.408204	63263403.4260911	95636842.6657661	12295266.7879887	125271072.296108	49540234.1973384	107768975.344944	613250132.303585	126437223.562587	114103141.319998	117027702.170468	699978252.35939	1738081602.81838	501959175.633014	897323965.329868	759754747.350162	1545353439.86143	212972457.612538	175417760.744483	80997648.5628915	15056574.4029329	629438460.134077	135724242.982898	181276809.671664	66886572.9687887	305972797.751656	80608362.313094	118333132.421103	48871913.4723711	40084551.2032007	61050723.9693317	4826370.21022904	29054082.5288436	35873401.9775008	25671995.6753982	213645027.190336	64044447.80502	36050086.7501304	16661568.6326024
M322T274_NEG	2-[3-(2H-1,2,3-Benzotriazol-2-yl)-4-hydroxyphenyl]ethyl 2-methylacrylate	274.203	322.11479	0.865	--	8099596.98416016	7515865.78477972	5199411.46986721	5296787.16090499	8573646.80614384	8231568.84636679	14463215.6331815	14861989.9958942	3073424.357248	6053932.51494512	3939119.53131854	13396643.1282652	37244832.1992582	55124135.8499326	23620652.4079704	3683958.32565445	23997721.986341	45108259.4150313	9807826.26550354	66870030.0220148	6653407.90070972	36852572.2601159	16159147.1968798	5707554.43795811	5063386.5205799	3459162.90019541	11299277.6436077	16101253.4645186	33563057.301198	53570017.5100426	90040201.8074945	7669291.41684224	8388961.90183611	15183109.2421526	11090955.5418576	3743718.69906594	4936112.21518637	7333520.69407791	11673944.0241463	14106695.3756452	13581606.9375576	6855070.14991786	9147867.34554731	10938504.0932875
M185T41_NEG	3,5-Difluoro-4-formylbenzoic acid	40.61335	185.00922	0.2505	--	750987653.395475	730235636.585063	400391016.518959	353359870.61401	463083631.867988	295703077.341667	456072384.731903	407620236.921884	40856704.5513675	93047112.8884691	194119430.529881	222635842.09703	248808598.467951	345062262.159112	114356774.614208	130346025.138412	561005977.748445	752956799.39267	178097927.395546	538675057.440555	338213498.590741	342303677.009902	174584297.298524	238932545.278538	426572260.378795	103856293.007032	335617389.80934	173584377.78301	191521439.294567	296617316.443658	759050125.179495	290668327.41478	315437733.275024	301236559.551137	391523143.435073	206945117.427005	61990564.3062102	153100900.068019	149954987.069862	114456012.925703	79360144.9831658	183253851.190583	433650517.144876	163996159.815009
M155T37_NEG	4-Methylcyclohexaneacetic acid	37.06095	155.10798	0.6312	--	35252499.5681487	53996492.6881007	31024446.994075	32465360.1541145	48056014.2438233	48623012.5691782	15643920.2739977	14780603.0005773	2215332.82919215	21683157.5032259	5492428.02602076	7078301.23330912	51225491.3979989	10886488.797242	16234350.3448652	19704245.3227039	45505793.6790626	107245304.153132	33425610.5558371	40792038.7455606	35970964.3057782	69205674.7702558	20389467.8912923	11259524.8735895	12761162.827612	4608399.43178191	31770336.7612048	6678773.1736492	20898630.7939871	3805306.83192622	29032201.4688103	10628413.2224343	21930414.7342431	4531897.32648202	3032328.96866293	4310854.66073329	2373662.6982968	1553598.64163396	5710115.7572932	3183038.00091283	30359785.9981568	6500978.92503786	4330842.198835	2888076.38542235
M352T278_1_NEG	4-[2-[(2-Ethyl-2,3-dihydroxybutanoyl)oxymethyl]anilino]-4-oxobutanoic acid	278.404	352.1339	0.0176	--	122432262.154176	124214464.011627	84221952.6339983	85843458.404563	119398697.198196	121759384.906484	70435301.6929779	67370460.1827597	4354678.38161281	115745619.737483	18067055.0295423	42901852.8417224	78322470.2688585	104376522.055096	65517078.585456	35760978.1589704	340204750.301862	653530020.62789	137588852.251347	214812149.246992	109427715.657481	538470819.943173	153302863.169244	78742055.5758609	104495288.701081	10407709.7698453	104569216.92582	65173447.7584703	101748509.083675	37291472.968469	187484786.575981	39480791.6412828	69893549.2422717	53657968.1787129	30155202.4994423	16487920.0624102	3943626.41800051	6999478.17584272	16052826.880856	18411618.7364331	103596614.392483	51950316.4659422	15137250.3933318	5724413.90913919
M171T49_NEG	8-Oxononanoic acid	48.6734	171.10283	0.978	--	112788096.403221	109356156.421133	136657918.717668	141657513.000517	190163372.909964	197810783.195255	74813649.8290548	74662880.3501669	23400367.0404736	94109263.8828213	50109301.9254681	56602135.4119068	137433434.648579	191338025.261557	89244994.0626798	81806076.6543495	313030208.122372	584421701.421409	227239327.188007	179497406.823975	159184984.372455	371080909.933223	184687686.155869	57866004.746774	132556134.023628	31706025.9076949	151255091.568313	56386617.5756332	121975061.152022	47133044.3393754	181356261.189618	58599776.5884728	87967292.4839823	97876284.5298276	54436290.9841861	53307478.9656872	21606301.2693491	33096334.6158859	34996833.4677557	33861273.5305928	113737752.170623	92883072.0762127	46478179.6110858	27715651.1317729
M532T278_1_NEG	Astin C	278.4025	532.19793	0.0109	--	4874104.67406066	5548276.20986824	3014389.94679997	2937495.49005271	4249108.82335368	4556938.69880204	2496238.28129623	2281210.02502778	1439362.64259864	4320665.28726481	475520.432704903	1178872.80861998	3147199.80823185	3589637.61571986	2015288.59359929	956597.924899445	12855848.7920327	26964762.5901137	4669339.19390842	7555471.14327472	4058100.1293731	21868651.9464881	5841549.11556023	2598662.7171212	3948725.15276203	962066.158389282	3112076.9959689	2112705.79162959	3362663.76165122	1398929.85329487	7694091.23490301	1214021.8564103	2403326.09810813	1683982.60607282	879100.894307555	229821.907960986	2182330.3638712	4051170.70278841	1194600.77303089	309868.469623103	3543332.84689974	1613901.8905761	363774.701402961	5529720.91871591
M462T16_NEG	Benzeneacetamide, N-[(1S)-2-[[(7S)-6,7-dihydro-5-methyl-6-oxo-5H-dibenz[b,d]azepin-7-yl]amino]-1-methyl-2-oxoethyl]-3,5-difluoro-	15.5458	462.16851	0.1507	--	1989102.04382221	2312159.62801517	1689158.28080564	891812.953302523	774677.909540157	1597627.71972746	374896.918480244	1298846.91621757	1410635.87834536	1578679.29522696	1982819.81803959	2436293.16908003	1961726.3645529	826662.08132957	2376929.33081637	1776530.60334685	1600447.54193031	1107573.95526643	1556182.21844528	2045561.96652722	1584053.57783159	1615257.34186066	2491507.834061	3700369.15624504	3914338.15903265	7090834.34850771	1811207.94597802	4383004.4239767	1684729.12102368	1859116.0433865	15253755.9517311	3950786.36828912	3571072.83985593	3530571.29679422	1887773.60276374	3596525.602241	1838259.11423988	2132010.72313729	1678469.33408802	1431457.8707705	1225394.47381737	1305465.4415857	1224961.41483361	1250738.40675108
M349T16_NEG	Prostaglandin E3	15.52815	349.20565	0.9675	HMDB0247474	13229322.3700914	13502252.4337182	11158736.8154859	10728240.8447967	8378998.71466171	8511779.26032296	14356637.3591247	15809768.6191093	10309066.8092327	10454067.8911478	15952231.5293822	12539314.9504268	15830713.7881377	12989204.4284764	10707529.5252939	17510606.0447181	15537038.9825202	8564997.66626067	8633273.18302413	84660335.7931605	9742413.40769695	6548598.4504976	9702534.87247237	12202852.3836223	11569007.0910934	9764349.80806565	13585805.963484	9942398.28063246	16143387.4958901	21548766.9575694	27142381.344806	19143390.546955	9057754.28945257	17970049.2795366	8391278.29403773	19673941.3789204	10336354.7565286	12853653.1348553	11215955.4260309	10819585.1491926	13171660.5190216	8449302.63757324	12222562.0319613	8198062.1523409
M213T107_NEG	Sulfisomidin	106.671	213.1134	0.9549	--	473147452.793842	478019210.976997	478029825.612943	468617848.877508	906840870.897991	849989514.087285	268903513.984963	250620939.932188	25799041.2805239	33952440.3689687	88169983.6985272	167762246.082992	668859389.322699	319081665.755284	131201532.804379	121843947.173233	314248813.096001	2184880989.76815	777132161.315926	775070369.955743	704009424.468924	1568089290.8626	534097709.329391	39562667.791392	362272747.677719	44618682.9546688	592663166.192914	35340591.5963894	388991471.27383	156617727.57031	920167626.638837	190848342.458978	336375676.563557	203957287.722245	106567177.869351	156883615.60356	17415948.3941362	63523281.8021368	100034264.544129	87387770.938996	620221029.627045	230226985.090739	64687292.8444395	30941958.8934853
M566T207_NEG	Vaccaroid A	206.798	566.25463	0.7642	--	3901240.47374718	4160801.40309308	6748003.24886403	4919108.72683959	5561534.54922679	6027987.84814225	5702534.65898425	4876043.03328272	1022853.44475326	7557771.85846505	1974406.59577616	2841815.12552558	5419468.44228304	6711977.68130303	1435410.16303735	2106789.81261528	14943008.2687235	25777204.9730303	7923604.50701531	7151813.65288378	4742126.51928592	18973663.1719652	8507820.18845666	6302807.65287494	6475522.90783583	752433.274190844	5987972.94171353	2618284.70348668	5248938.53095152	1926062.28964618	9645738.52627686	2514370.23078132	4554552.50836405	3343959.07722339	2193663.14957788	1667722.46551091	500034.186182205	825277.436135304	1895788.56232487	474568.412435344	4788226.20483456	3364542.99879568	850753.286964001	1223645.22801569
M334T279_NEG	--	278.9435	334.12364	--	--	40144372.3873903	41428779.8458581	28052795.9879755	29319839.4783444	38709953.7465472	41107501.7602956	23735442.3898026	23225334.8741422	1507781.15786252	40285458.3511717	5678521.9077254	14569391.8128658	27075668.2188327	36719560.5044994	21058363.2806894	12394706.2095715	114145702.744287	222358269.630786	46151352.2673158	71113431.4292697	36062727.9548002	183688246.061308	52113785.477796	26605858.2140433	34934993.3268464	3772547.93013648	34255346.3696622	21530605.6309243	33157484.9149557	11741993.7552189	62062286.8310885	13919201.055424	22255345.2942864	19110521.1920275	10836039.3921944	5284820.48832373	921214.799070287	2262553.83431556	5851840.9162333	6250887.53885078	35183866.9416568	16942288.7501193	4748380.1030318	1443281.31341141
M359T18_2_NEG	--	18.2798	359.07757	--	--	7149545.45526136	7722126.44861388	1844153.8361071	1590982.86078854	1851746.89714063	1451933.16302771	7057740.92836179	6907773.33959572	19446792.1257041	5283920.70995194	313127.618577358	1394852.03674681	6383712.62063798	1106433.76591747	697311.971228316	7532336.99632898	1981011.69009074	121415.416024281	2741687.65368297	1676956.25243417	540250.335738593	3138180.01287808	4392795.05192344	1638888.50990623	93679173.6846572	1310005.45812661	2118267.87176118	11371933.2138039	19223874.7164777	513039.609943437	64544781.3061334	61495953.9298946	620159.62406266	29098223.371152	1420040.94098695	307133.51252618	1222557.9331475	2044300.15050592	1929186.75215282	940751.855599966	2314983.12923203	487937.241014305	3986905.30808311	1341313.29826791
M206T269_NEG	--	269.234	206.01059	--	--	3846048.18977364	4504894.03717085	3953436.16210758	3599483.0006709	3645421.4982702	3582053.31796865	3013614.22641923	3237238.49595867	2618774.77458416	2601265.3858949	3869146.60068477	3348537.82353483	8289909.29501129	40792717.4902611	4254751.68178349	3536263.66889932	6051654.97676211	3953914.39802966	3370060.36065454	2482099.17343186	7027547.23266969	3772227.00141623	3918077.43389289	3296947.88336238	2452002.00067312	3881167.80002729	4257639.34326479	2393105.03814908	5762506.6019793	2073112.38905852	18035227.3315308	2079825.93791645	4528112.48721905	5019712.12634864	3908119.94739441	2760696.56618286	3799814.8760537	4079480.13696806	7080211.76277807	3668039.75263306	2087301.97537303	3641876.02231776	2969636.68816303	3528939.36091199
M213T127_NEG	--	126.897	213.11344	--	--	38711677.7344009	30045760.5141095	41771797.6322207	41036483.8326089	37898071.0618497	67966026.229369	21512024.7852364	16166674.3223109	5021911.23128612	16804025.8539171	4466209.39064391	8747685.28274026	54521097.0511373	27261120.6544121	8359462.32387031	3854364.94116531	52559671.6828449	175416972.189355	57860573.6532084	45745390.2786454	59329849.8446466	65432472.0176241	42635179.5141523	20877425.390653	16173549.7327227	2732789.20361592	44862802.6232965	12707336.7275365	31015844.4253449	8995133.96682063	76254655.3179633	15091131.2823625	23837758.1267423	11207303.6786174	7548731.09197199	9503209.04053253	1266421.00498886	5515734.37822182	8489003.14474742	5092631.28848206	29905776.3689813	14777525.7618272	9943974.14224128	2115597.32230912
M320T24_NEG	--	24.0163	320.19061	--	--	16353560.8921131	15048732.2660089	6370241.60286054	9503005.74623642	8398505.66646072	6917667.455534	13556341.8869658	9886117.6476893	14815903.5497142	15414354.9926418	24109684.2441499	23476855.3617553	17265964.3257983	32411802.4177146	28553437.70819	27961082.8916207	9753675.41237165	16801921.4565695	13858534.7508997	13344378.0525007	17516732.9195923	15391251.7327923	8874221.59117584	4933818.50978397	25339045.6637768	13616372.3645761	19790208.3919161	3197950.41335586	13176119.5106969	19133923.0096802	41818170.7713249	13446472.0638943	13914751.9250959	14178101.6465225	12776821.2666335	14907727.170018	9916017.98643069	12674984.5311029	14177825.8499924	21644273.2186434	16284564.0499704	10778128.3243696	7541379.03956372	7039253.17270889
M217T256_NEG	--	256.243	217.03003	--	--	261625329.81859	34897726.3804163	30047169.9375124	33008554.744009	231765951.244335	29453454.4726395	31195536.2112454	32434260.6990884	223269964.983923	232909008.672742	20969661.8299328	78103376.6258819	247990285.204718	197571026.760705	12785704.1909712	259420574.238647	38095574.2766236	28889753.5768669	35215693.0749672	60039303.0140051	37019913.0957586	242400061.015264	223503547.339257	29433016.9655033	61032338.1620332	237329536.010297	38956646.657519	224214356.638184	229648793.440191	38758413.9336296	238189131.461213	44755372.2001724	407748.860101678	241081202.744935	107428226.858252	14117627.7257734	29703709.5678846	33557822.93805	37320261.5164363	39556344.3891785	42629451.3531136	238799184.315817	65738114.5694228	52967527.6163712
M128T336_NEG	--	336.1535	128.01032	--	--	33981857.4178802	39764120.4965055	37049269.1386869	37582250.9196931	7293402.16357048	17283070.99528	41652197.5885445	40685191.1740947	44124014.9762459	34934829.0400295	30380811.8487826	22879830.7445356	35672668.6766957	40434264.0039275	29175789.9324678	766025.161070754	36037127.5527394	42979436.2204706	40804042.0977801	41099144.6029695	36467928.9827269	34568128.5120799	52058279.9251142	39019043.9086275	47576726.3597999	31097765.7625349	32421778.175069	35307242.5720528	24933478.9929915	30086934.0938697	23786973.936281	47459137.2401576	35091310.7202191	41725011.7898478	44992436.7218732	35598171.3869229	34777313.8608722	42883929.2625995	47931771.4649187	30907022.2122856	21257847.9651655	34531394.4649656	41997384.5350595	40236731.1977742
M528T176_NEG	--	175.602	528.34094	--	--	8265694.70396015	7268882.42704916	3143449.3554313	426740.917694324	7397451.81158322	572795.936202014	943585.254320074	7812640.83342639	7098712.45162057	1791479.4606567	1356466.19844285	1394294.79730953	8115214.69324135	23459044.4624224	1667119.6681154	3741303.54845084	6330405.25000157	753443.081883313	3802838.71329398	288249.055330503	5052807.67933081	2363427.47303687	599880.393620796	1890941.24579722	7308589.10191485	1276373.78643648	5490560.39210357	2560950.30420299	2249504.60188763	924626.915283115	24616518.8958239	895581.802261156	795905.878264271	5146247.4060392	1204952.91444371	1391183.31906308	7869206.65274438	6540367.9391108	120385.808042714	897536.308281914	2371620.73348441	596957.963408916	676827.904385452	913073.196308253
M292T59_NEG	--	58.86735	292.08645	--	--	55416506.1521131	70799637.7106108	48155541.2692156	49173854.671015	67127636.6678253	67827521.0835736	7925240.07090839	6466752.75707882	653532.552776561	6121313.8232331	5586025.38916017	8132293.71245609	62969428.955379	9372670.74576693	21198507.9833939	4035200.87239789	92478354.462545	245631088.805956	59107542.4918281	99636080.6658781	96878251.2714164	164017385.07072	17646670.0666841	25455549.4706565	9622457.70130314	2281299.61342214	70209449.6865585	20088743.9044625	30519274.0287245	6251401.78811488	20448964.2708389	4946748.86385769	6550095.87872377	4359606.9816212	4593640.09663905	6146547.94903306	312611.853082138	2258449.41090822	908394.037404035	458211.110563982	37349816.8037242	6242217.9348979	6625517.06122123	9777598.33123504
M141T382_NEG	--	381.996	141.01711	--	--	142413945.843066	134089534.639557	75764374.1136855	135499629.427224	85955265.6351288	80842789.2642413	29038994.3806735	138099840.586681	41188929.8261626	35538305.3314094	80249661.9077293	240091425.193762	43422083.1825941	62765727.4350055	103560448.59655	110875616.759299	90768192.7712023	67966236.5987508	71062602.2672105	82524736.1775435	40696127.5891701	80403976.9791173	64175992.0235298	36919894.2521461	72924434.3698619	102347877.989926	37232616.1173094	52312497.3328257	80071187.5812888	72532911.1913625	277225605.921047	119330355.571032	150082254.866295	50476578.1347415	67632453.6725349	76444928.5854875	83187242.0598591	27951972.0349391	100267356.85033	89565469.0884033	232255490.854876	95834316.6084254	61915770.3483893	116079519.205162
M172T49_NEG	--	48.8297	172.10622	--	--	10154208.07383	9079606.73031305	13781517.5320036	13673388.4522109	19729119.6556711	19269117.0660038	7436007.78182662	6906091.15966745	4947096.7476385	4633423.9212055	3370964.84563661	4843223.47411758	12874716.8431986	16811450.5034631	7430359.70720608	8116962.43505552	29833068.5862928	59844054.0881074	22546570.1105251	16321242.7697955	16263335.8977355	36134401.2616267	18589008.2189795	3621568.01846856	11627738.9298367	3250779.35805721	14948673.4280217	2928031.65060356	12633260.3706832	4639770.69497528	17658137.4618074	5487697.00304448	7823287.17854604	9748378.77899259	5407504.60333222	5303235.29769441	3673552.8767562	2227388.25042314	1742791.65590037	3433423.00923334	11349705.9159548	8751907.59540823	1627919.77022102	3118662.63346378
M212T239_NEG	--	239.2035	212.05671	--	--	147474.788747414	141659.451942434	6800587.99264475	7442468.49393267	6579519.35024546	6773419.88888847	668460.876289819	636009.644280719	1603384.13757946	1557579.39028582	738847.195472525	764165.751722001	372957.798881273	2027715.75157042	7249871.7979372	461126.648182375	5339064.28928038	217110.736977468	559501.696967206	1225255.75944671	303488.831634784	390191.053179107	623185.102425034	284690.104623625	1193207.19080053	732558.02331275	315152.925023555	755488.069997324	1563351.38420429	782610.023772713	7244413.88865547	436840.897941077	6030245.01039369	854780.275238217	1165907.37813688	393514.698653323	419461.867755185	492726.752893532	804240.870626351	667749.059076482	11542740.3282688	864960.597398741	1226909.54177047	891484.853708399
M350T15_2_NEG	--	14.9217	350.20918	--	--	2143447.65460842	1879283.9221211	1697599.96271671	1803411.36591365	872753.973927548	2150444.28457736	1881353.12650367	1956409.56787035	1636413.96506466	3106008.28603768	3138042.58512465	2375896.4150723	3494192.6043796	2099568.22728085	2103455.79298099	3342801.80674565	1925869.86583809	897167.608053297	1094643.75667799	15841823.7602438	947813.502857649	902104.031769162	1215950.25349485	866179.425232588	1165020.45432973	1124346.89588087	2079807.98186519	1601739.89529075	2042558.43066558	4125779.66403086	5313631.34603222	2713805.39390612	1595641.234059	2485530.95804989	1665776.36569801	3546215.87205479	1020222.89321155	2013163.91560149	1778668.58771422	1790160.10425918	2205629.09448021	2039172.46396744	2216790.22380192	1279126.94033493
M256T173_NEG	--	173.159	256.23659	--	--	20670441.9447082	18966759.479684	17626204.4961952	13814653.8713932	207851.57236734	15509891.7653668	27675007.6950568	26496507.3181814	30050376.5968264	19444383.1819218	22138870.3953495	23552011.2129196	13232387.9011198	18755961.9852561	13182901.949399	18700270.0663125	20532323.0578302	21137070.6988907	20074873.113352	20121100.339641	25900817.4731442	21436449.9020036	18373835.6616425	190467.754543703	23373775.2098297	19324977.2633019	22901519.3194777	25163211.5602365	26131772.1950822	19317802.88087	253076.775592437	20468869.0588427	26506443.6095917	27272689.0685254	23312606.8637489	18456275.0772747	25862101.7390486	20535207.9347105	22343575.9829529	135277.563650937	30982536.3382275	18669316.6309676	13587321.0276803	31219481.1257507
M344T41_NEG	--	40.9256	344.23136	--	--	15828062.8450231	17689473.4891364	18268076.3562449	22200623.4274694	21931199.4670131	18765071.5379963	18590828.4730207	26262497.7263033	3536012.0910052	33051354.3966304	11556428.8531602	16959782.6613519	7496351.90736736	18919245.8910299	4406587.77777481	14022120.894413	11002864.0436099	21058929.3593148	16582405.2485597	18807900.3539953	10413215.7881678	7839775.93493774	23992356.4522969	6437541.21149496	25619186.6996756	11428343.1870831	40086848.4511777	17725164.1720639	19292729.5020372	10554124.3653395	26742597.201458	10053571.0821343	9294058.6318492	6794575.12964158	14422104.6152354	19317447.222648	5437421.01164776	10494479.0213952	24926902.4747651	3503731.99077199	11162398.8703602	17397965.1226508	5765456.07103027	12342876.1813951
M209T318_NEG	--	317.547	209.06691	--	--	7105787.30270645	7365387.79785769	150423.251336288	3387237.37335615	4149122.63518828	4512284.19980677	26291068.6689014	25176397.9721161	3565819.20836861	23642419.826815	7137991.16941449	32068832.3037256	6544980.68892521	7188630.8056723	2843844.57749256	2587375.35800174	8440825.86069804	15680593.8969221	6052534.80866566	4909010.58126996	4140476.190875	7563193.42525942	34593013.186117	7128809.46430456	13056933.8042498	19833841.0139157	5028457.99293704	8705409.30757	13574144.4173676	20853304.6745562	62407315.1354386	35611981.2349087	27475055.6388527	17650551.8733311	17188205.4918706	36811778.2228351	6564869.59241552	8179489.7328443	11872778.3262699	11096283.2300473	31263175.5946356	14580682.5210347	15064478.983399	7344066.57594266
M125T347_NEG	--	346.5035	125.0246	--	--	6882691.12302761	7342779.65594156	8345793.33170329	7139679.44541372	1902270.75181954	1948539.34553573	3722950.40548381	3163992.73619135	12164173.1149135	2710379.04997178	1907182.53550655	6158463.52251435	4131176.00070497	7656774.9498612	6608408.84316285	7746502.7551603	11440235.2034032	6855275.68378166	2742531.66321786	7751612.72921928	3657938.54247721	12167381.1408411	4299977.18767529	2470024.53598384	4453630.33127698	3837863.87011072	6804957.61684215	2692208.23640561	2913391.12820009	11222056.7112623	2099930.12193664	6606859.31047455	3927773.23504853	3548556.33849194	5418719.72882266	12682901.4925165	8947784.85064757	3771919.24012148	5605631.6003823	11318068.4130556	19401018.1779875	3931069.77576248	16431418.1752932	12682120.6029435
M117T156_NEG	--	156.093	117.01946	--	--	47181863.9252023	18298767.4517999	13394303.9623085	14175410.7875671	12102717.6464429	11395149.8339322	13295264.3866803	13433557.9327167	12477977.0251234	13070936.8156885	14098350.9813025	15159591.1348148	25691389.6096098	12012572.1691763	23769063.9078522	26283187.4830311	14538874.0962757	14007717.3934751	18712115.7386604	20980414.1695827	15061576.9393436	17563503.8218326	13138814.9237713	15982255.4273931	17030107.5229617	13843779.6594828	22446358.9940362	18909289.9465484	17247863.1500573	11264328.3413466	56280774.7484392	39734908.2782699	19836249.175694	11368790.206967	14676220.2274055	11952677.9533428	14483815.1441564	24872003.0601889	15242145.5315881	14224924.6107291	18021944.9740801	15127617.7384066	36445102.4414113	13690919.697766
M278T258_NEG	--	257.593	278.08854	--	--	5736002.84877765	2877588.69430825	1379236.83037272	1486401.99598254	2189517.54219494	1857672.01539274	1766605.01181371	5017678.43947821	712407.292950873	3165734.120696	2771843.22589161	2873846.56291608	1877766.5813024	4939637.00677658	943625.883513717	1337749.83596564	1698475.40390909	7795916.01441958	1642065.03884846	7940378.57026776	1274660.04478043	28234317.0340037	2757520.69892908	839278.757845589	2327467.52525954	3529303.3435951	2025745.82139608	1464772.08668654	5954151.00358195	1042799.41745999	6366787.14346704	3089817.25363375	3979168.57922377	918600.626521071	556339.125574411	1408543.39836489	2270435.10735857	1690330.37185443	3058819.49102125	1712167.59014154	436280.293329095	725715.145591786	445332.068180226	5490546.23756889
M128T178_NEG	--	178.274	128.01031	--	--	29705320.4040417	42832838.9976179	32281080.8606357	29986347.6731963	32242256.8220934	41301002.3171851	31234839.3227132	28869400.6493201	30262453.2472526	32732826.1050897	31031346.9928716	58961411.1498928	33110312.1352957	30411618.8136234	33263164.5900393	28062228.0481314	32529145.3980254	32571204.3415444	31427096.050034	29611674.5359751	29714501.301998	28458729.5894242	32215428.2662637	31497284.0623488	29356231.677826	14550151.6711159	29667093.3751928	30225707.8261515	28183409.1987699	30877411.0121539	103520314.02031	30294234.3382632	29185369.8067685	30805196.2534161	30545528.1385308	31467963.5104897	32955467.8620759	29870566.507255	27855480.8438835	48414026.0907068	35788040.7831954	32464714.8063703	34472243.5808962	29956481.7222288
M153T49_NEG	--	49.0669	153.09236	--	--	4657394.45352971	5426468.63332641	6355504.29783883	6294956.18742961	9597612.86907132	8759134.52696842	2252683.89276812	2682367.22226907	1530972.75878665	1246211.12386738	387815.810660897	1555360.30985402	5705001.75435897	8418035.53327214	3259519.63023304	2915736.00290448	15696532.6882673	27506481.826404	9692175.23044113	8150257.14192808	8235138.43652763	17319840.5228037	8571530.90998003	554766.583752493	7298452.80463863	577864.531328109	7016834.92714712	746421.892836126	5544128.56120248	1077343.09556466	8706448.43802748	2258060.78141985	3494951.901446	3371502.57733737	2157359.39268084	1633784.38388145	254210.035468611	229487.779751392	715384.555705969	218607.582688162	7134262.40271436	3579722.68564314	518176.780263565	420418.104380034
M546T232_NEG	--	232.336	546.26464	--	--	6908795.11372665	7373700.58694738	7036748.16064399	6770951.36332772	7884905.12303361	8895905.41662131	1954262.31633981	1492969.14787169	96502.4561655734	4955368.28282015	497465.768169481	1232444.1604933	5888120.72399192	587663.331501555	3656232.78694165	2154882.99814933	11637105.273822	36548011.1560653	8188149.20264198	20125874.5129337	8232546.48598308	32852246.4991023	4870402.50864224	4191720.15627887	1681038.98183849	104186.890169005	7208779.76868158	4718741.27322514	6068047.15364261	1445610.53282806	7443091.14272377	1184683.27468547	1832856.99970728	604198.619690409	419559.123878657	624301.327533179	610572.548375824	459900.280160525	270542.354577524	252757.448360937	7362254.31692804	573414.488448547	221637.7820432	63850.3032704332
M359T238_NEG	--	237.586	359.15037	--	--	11772892.8708473	11545641.2546387	15361523.1457454	14188275.0251647	11502507.769689	11778825.991501	12424766.4207276	12649161.9978587	24269616.3882327	16921824.7199415	13157645.8060007	17896397.192355	15876134.3536344	21790851.2526596	13834125.2753356	13558847.4263493	9040618.28271938	10990899.5101253	14972315.6856286	19843256.5503443	10371014.3169407	11008779.4577674	17227656.9311494	13432696.5764938	16236825.7818057	13677905.5279213	10678106.1951204	16501287.8355264	14897367.1819059	17449287.696032	329567.828590736	13314100.8237333	10346808.3934589	12593990.2407587	15997707.9242903	16603369.7450414	11199711.2019837	12380703.1727784	14283228.5885825	15976381.5524177	17211821.844946	16039118.8904183	16758527.3986431	19309174.9594144
M155T234_NEG	--	234.159	155.06182	--	--	454514.450765655	446885.809911576	440900.630458751	598236.005043729	272121.877543071	366515.006878285	289553.467144006	262262.089732815	817558.083916953	700307.223802678	1235653.45675431	1245349.7356862	342536.405266293	977022.544058954	268323.772502966	387318.270388832	1409074.80435091	412307.525586246	499062.860014154	696317.418726074	300605.334933474	401379.258009438	881016.909071218	284000.483915163	1042833.5731036	1154796.61465737	334900.292433214	438724.194230571	594999.971078255	665444.635506176	8491235.59353467	477756.056301388	330134.812686288	748464.348487371	569782.180606142	300042.586356963	419563.483522424	505951.828674536	589001.296340904	621106.849932526	943221.417734027	906004.40313009	1002548.46989792	552786.924644716
M139T107_NEG	--	106.91	139.11303	--	--	6519284.79128555	5741699.06607104	6477468.78032864	5856717.23353786	11258133.4626042	10377724.9192936	3529562.65280464	1975797.72854958	1845332.10135175	2231141.52664379	315749.12085988	1094512.76535582	7499145.06781549	1743645.97900854	137916.833576646	164678.753371145	7438243.53573641	29208876.8726203	9707611.92503749	9032339.90187164	9296228.21022113	17723688.2526696	3647784.55586366	4397884.72793301	4499490.10594756	242422.714201858	6996875.07353306	4927773.43549627	1603051.68904305	1217841.05182468	11545470.7512332	2282409.01894345	4319013.50475197	2289848.18668236	897972.214839095	1430499.94985205	1955555.93389089	661751.821946606	653293.058609879	129881.899297968	8206094.83090686	3030489.91785179	2288673.82797588	252980.724750987
M866T590_NEG	--	590.046	865.50329	--	--	10705672.3037877	14009590.0778158	10061883.5799737	14613816.3436771	11091161.2815384	16545809.2597894	6632950.13338068	4990936.6586642	3445356.45349156	5467267.34881931	2772812.40113784	4540070.503904	7158566.39045035	6511644.55479527	2875674.13129454	2473185.80488372	9642062.30238025	19573173.4364563	5778397.16653936	13052151.3722759	16644058.2836443	11792843.6425339	6346908.01992357	7501070.69085876	3925949.06948539	4936666.21152921	10308091.5088427	7689958.54395803	5755238.32585515	4114861.9317723	10464945.4512295	8005863.5943886	2960936.81663324	4157746.68889275	2570456.01883952	3691808.24248551	4492557.44953026	5840913.59588531	4507328.51886495	4055261.72396385	4923938.39699462	3313586.74579147	4756152.39791998	2040777.56150038
M641T141_NEG	--	140.932	641.33175	--	--	1956487.74995382	1538644.30390947	589332.161851201	281130.973870802	746116.386493789	700042.129596193	2389043.60097039	2819793.55276352	1902863.33355896	3707053.76216386	9619870.41404712	3631781.82922826	1943860.84216814	436639.012672008	3195357.44187404	164134.111665106	1222236.35394547	7793412.30813115	1876091.27936544	653934.75031798	225092.007711282	2028062.85590545	2999660.86782038	918067.379984278	1739123.58659019	8497482.14301812	1128228.69963453	2545889.74569153	3191223.44437387	4314584.87760735	8302964.5179778	9476611.50330965	6817291.44774049	3290504.44752314	7361044.03493587	3243289.94717662	959523.372072514	79061.8612137999	1101987.75586289	4497481.87315015	4585860.25123473	6919648.83298363	3075479.6951438	959467.894648634
M227T57_NEG	--	56.5475	227.09283	--	--	30281253.1873604	30143869.9529242	13729398.6346906	12188922.5749048	45652152.7923579	31299133.2209296	2999459.07496399	11409846.2894157	3393235.25238286	6025576.42447465	4162135.01548128	3008566.12286945	34662841.1825484	7085834.52247037	5741117.8514847	14170776.1077774	70889188.003253	97008442.8536038	35234150.1245015	46058860.6133383	36435959.2639912	46943756.7863831	17421579.9099581	10551038.9156859	4777900.61087277	5502842.58083573	19886154.8177394	9097730.15171649	6402759.23259204	5655557.61477212	19005894.1730807	7783738.94738234	5114203.07000685	5660594.05372134	7434683.65990942	6938987.36132149	5661579.24587219	3313626.03184162	4758086.28966076	3639638.07353876	8493543.12673607	7384822.68652209	4089766.10303596	3391535.93829145
M255T438_NEG	--	438.401	255.23332	--	--	30601221.1462557	35266078.8398097	28644881.7654704	24692368.1838088	32539324.4447954	21719434.4570708	33960508.1561619	28920977.5916356	34941267.20378	30359568.0623947	24106042.4051648	32677230.3514845	25776386.373049	28954493.6132124	26378495.1602763	27064734.0803948	31875850.7509931	393222.404373873	30279981.4131426	28466783.5821352	34987644.0861865	30566237.0302345	32700830.3953003	29679129.3193192	26705253.8291098	24681395.6788795	27733863.4406607	34532111.116725	30904598.5677709	27373714.0471507	24781676.9018615	26935141.8779448	36143261.4704373	31253125.6900917	33178019.1742863	27830802.1603703	36858832.8667738	34189882.6061816	34477888.7648513	31806427.5478364	30476395.3452537	30167940.4194072	31083197.5193668	35180330.0294296
M626T189_NEG	--	189.478	626.34767	--	--	4373085.36172008	4848755.42783243	2206745.92812025	1979776.8260391	4423805.52614679	3918233.64563957	5709071.24985871	5746585.14621788	3283279.83178445	1676936.16507002	1688242.65568939	6436255.8058529	3148221.59638459	1003031.11573562	6145500.86724239	892715.760211942	26115746.8792756	6086661.21389793	1127838.56134089	2157334.7908741	1855011.35690231	2292515.21922661	4965576.34665021	2175440.06635394	4650165.73181855	1101694.94394665	1313023.52298483	2585439.82645325	3891479.88542232	21905186.4707833	24873968.7540316	18166260.5152947	1573041.72400427	3809017.96514704	2195004.4759011	442517.816461043	558606.856964094	1191053.25537252	4903898.53841976	554794.265641693	4321467.89223293	3532159.95230905	1850525.50059327	2910609.4497531
M291T463_NEG	--	462.763	291.08388	--	--	27352520.8305599	28147021.7778911	24792290.8041681	24703956.7500788	140333721.30698	52151794.7456934	47166343.2948323	47624696.4462298	19673466.4264212	28590814.5912109	27509815.840735	31336041.8747588	23843705.0414026	10351521.6211804	23560316.4501265	19637153.0571158	30281577.0447143	30562391.9639724	18805974.5214759	22696148.7281846	38316319.4821425	24699272.6193923	29482985.8571365	32773895.5516193	17913430.2956184	15528119.4010759	37807023.0084266	20194897.198465	18340430.9892491	22681262.556517	76514961.0177105	26589517.0792466	23254959.1471352	18438010.9140348	15418028.3485302	11053837.7711752	31611676.5468893	34473973.1112859	20434126.8685455	28920369.4475283	13133152.818919	17512077.6225657	21550436.9428825	16259818.6052679
M301T5_1_NEG	--	5.14382	300.9534	--	--	29063316.1639929	15576742.5777167	27752474.1086305	30861005.1770739	28409256.0696532	32601300.7596482	26133651.8581732	28974600.1750076	27428755.9597581	23425006.5454533	41785915.7108345	24736257.9178329	27710206.6893556	17181735.297616	20604826.9604027	29311857.7499507	32026009.688533	25622800.3520609	28776463.8395641	28211702.2771563	17486139.1530149	27350818.7872293	29849960.8234318	25382733.888406	31044132.3998155	29003222.2349058	25452740.4895295	26836951.9915425	16031779.5912464	30150488.5864252	15623721.2428417	26000973.3415125	19950333.7867364	31390993.0130552	21419367.9304094	30489382.2656699	29218864.6044651	29913888.9528209	32317531.4187329	15362255.856491	31781403.1932569	26571923.2798909	29085141.6023857	35344565.8386052
M169T107_NEG	--	107.2825	169.12354	--	--	4803899.51423865	4963097.61458092	7807224.31244168	4812526.60553237	9022247.25697112	8728390.78914394	3119549.94432468	3739317.319933	2118459.29689172	1749964.16401519	365948.789190915	964873.249162335	6659074.78534115	912469.992314658	950477.324024741	186563.203349831	4086929.6251006	23789668.2045394	11052483.7912616	9665752.53058462	11050927.9925519	15607244.08298	2941996.52337038	2996183.73879343	3368426.07866403	1356696.36712502	6702588.28116813	1405364.94214612	1357731.61910232	1525633.16893955	9769228.10438203	2450982.34918905	3476609.73742618	1713577.64229766	1629717.09992473	2035693.79745677	1095979.40912112	1265504.6219861	865788.318838899	971648.353620292	6773446.93394759	2548134.00015432	251889.595478765	1439214.53445741
M145T713_NEG	--	712.6325	145.03689	--	--	15867180.1667175	17492170.3121843	30589858.0725421	53885764.1763201	39132673.256349	16298757.7310636	15577864.804865	25924643.6572055	28197834.9730404	26643563.3112233	36345592.3051165	26152110.7777315	16376133.6879645	16750808.2377843	33006542.61986	30184551.1744504	25746507.3016417	34590560.6427823	39016425.9670202	24261575.0572893	53060723.6538796	28148496.1361953	29058961.5562122	21553818.9948441	31059401.3020264	19708377.0268561	28743766.8116887	65964612.1055899	81899113.2214101	24164362.5654261	75419387.0774954	32680317.1169629	29278955.8086137	27889237.6123995	23715479.3232103	28467721.7798855	33326254.2499804	23322767.03341	47908057.9620838	20771241.3613053	16514481.6490504	24099757.2275795	41276181.5527655	22387328.3430862
M138T241_NEG	--	240.6795	138.02241	--	--	7730734.50342095	7571246.39399823	7837821.47381294	7773818.6347207	8402590.36464025	8646674.997967	4388598.49117153	5459826.57857488	3182784.20240849	4915914.44101807	4192841.24880915	8238473.77545034	5575402.27233282	7769986.98550551	1781294.64113246	4942202.1663692	9989748.11220308	11721949.032906	9352819.3539294	11909061.2362478	7938335.54545171	7911938.15110412	5165658.85868307	8859077.03927561	6734256.93621651	5831170.99522622	9468197.74634203	7803981.91110476	5659093.16048549	4681192.9684518	14773200.5518458	5360885.19877648	4218433.46971202	4345658.78804559	5666573.79192047	5896281.92488043	2618583.38693746	4358894.63181252	5122353.57952142	2173091.25799793	7620489.75843942	4709581.07431834	4489684.45113072	5175794.61931848
M191T122_NEG	--	121.655	191.09266	--	--	3533713.63256916	3808069.3615515	2540204.59051462	2519676.64087367	2009365.06725368	2108113.34400352	1526982.1559317	1140380.61589523	3659301.18680536	2823269.33649505	2992156.67824321	5415077.70505366	8451471.62161041	5274207.70156392	7881264.24993537	4858683.65308763	1883638.89909461	915217.67318337	2325453.28743111	1785502.5098108	5445599.94174259	3119784.71845217	1406943.26203123	2475371.48568229	11613624.8728095	3986786.32336323	2895486.58295005	427154.12864903	2984946.70706571	5770770.50835543	6810466.24095584	2031857.35423772	6125519.1549883	8138984.7636986	3272984.83354982	3030743.74216614	1905461.50205746	1660543.9780531	2868804.42862359	4660565.08088433	1763388.37170393	2294300.99145518	2372431.30053734	3665601.8185596
M726T9_NEG	--	9.43729	726.10429	--	--	1124113.62263899	839111.332791973	773224.352532723	1042265.87165776	933576.350158976	1461858.30802175	1044339.68027147	812130.58343962	1181196.21060119	770234.847957725	1117979.10656335	1267276.62988497	1359460.72444146	5088793.91269974	1550523.23693191	1240395.59912879	1499077.03934938	833714.285734508	983829.090334035	494552.368388146	978731.976462786	716357.647447721	893146.135345054	980230.062087953	695859.261045374	942828.579250198	1112702.52555131	456976.962113206	2130203.23070709	751836.346407656	2884463.66422568	859363.273141738	448033.78345955	784883.01441335	979711.375856695	713058.803016919	692289.85866151	583529.860551712	944108.005287301	927689.670199917	1197487.63111163	1777955.46721632	583516.309289815	836975.560459911
M535T568_NEG	--	568.209	534.81032	--	--	16439356.141872	13784427.9155497	20379242.4898732	16306847.284175	18630690.229687	15464937.5289427	20835752.5645509	19344277.2984545	17413665.1321512	15934898.4317121	19695946.6798384	13691406.9229225	12688547.0503155	15365991.1285531	18114505.426832	17967481.9323386	15786391.6683901	19568622.8987152	17680110.8768596	13402581.2368541	20577671.4336008	16601160.225231	14815095.3340642	14030245.6591487	11784921.4233446	14028647.2531819	13088040.123172	14509299.3165196	13373500.8249285	16133610.647127	30226912.1236614	17386033.0278379	17789617.1606881	18017381.232374	17203242.0330924	21228683.0259621	17251498.6065126	22548412.9386259	13068035.9057362	21161844.9220822	15619876.4811035	16354139.8380739	17287831.7773269	20156706.3889717
M276T683_NEG	--	682.8405	275.9313	--	--	14106781.5959288	15328594.9010163	14248252.423574	25397143.8802143	19228196.9436357	19934408.7148836	13911074.9686214	19719430.2647896	17050765.948335	22931863.5518593	13914341.780869	15897889.4186104	13838866.0995262	17490738.6841261	19561327.5963302	26302644.705855	16539095.2946259	19541378.6187356	21494032.1454249	19237399.7131915	20723748.9340418	12928020.9654415	11123363.548987	16462857.2299965	13297043.0600916	3456549.26611548	11721008.3059556	11579915.9821096	25948269.3303717	16039131.1025875	37602368.7899368	32430915.1792018	17326274.7379765	16684636.8107906	20873835.358177	18587928.8398008	13108992.4542056	13283502.1835635	15877887.5499659	18050550.8252194	14745783.4687736	13315379.1521111	17927062.9701652	24885744.7246382
M499T211_NEG	--	210.671	499.24765	--	--	1972336.46430915	1892997.74674516	2431359.28258113	2862287.4857974	2847085.15848587	2799836.17273699	452341.758517468	397953.516722153	853193.908484863	1639741.92141054	272098.38796112	537048.893588197	1488057.68145902	1462255.05096536	1053736.13743416	985391.264440282	9382199.15279816	11795916.6741787	4043384.74131864	5061364.91664708	3003071.50861416	9765076.92796403	1862238.95505516	1283770.13910589	1230546.94766504	121401.657328565	4164597.12184834	1184616.98147375	1538798.30757287	546029.561120421	1276878.13653545	41660.3048986946	185512.628001121	948541.46900563	338177.054957709	452839.675862246	55286.3386402389	1130510.89544412	303997.797675223	67857.5780195328	801423.143142401	718454.004411914	33878.5609456251	52155.2871275551
M260T260_NEG	--	259.734	260.07801	--	--	6970112.53866441	5691162.51732718	3822060.05131958	4168731.90848722	7723404.53500305	7366055.69828136	5361920.43359852	5619833.18290293	2973622.1478403	496760.904822953	10197641.1122084	2369580.65850506	11467827.2238028	1361493.81817222	3695860.23761879	4953643.24003303	6903945.27782372	6726515.80421242	10334035.2898756	7424415.24106405	6442382.55832706	17316330.1229131	3624264.31740368	4809364.68932212	2160125.4122573	3579342.26701751	5313184.76825809	7475450.29575293	4356318.97803215	5358872.54286116	13266691.4108813	4047605.70115789	3276367.66510017	4985644.52278726	2829805.20695159	5297006.47468024	1788308.96223127	4913323.11957779	1888220.49015185	1953353.61721827	2546403.25755413	3035460.39050326	2589194.8070227	1478424.7683473
M396T552_NEG	--	552.452	395.86922	--	--	2657948.16735123	16859841.2859489	15681292.7700844	14061542.3728708	8335864.78234815	12778237.5285878	17454159.5874269	15691784.3228925	13268583.2115879	7619101.53575731	13542354.8235775	12783141.4825656	13914065.2100161	11498000.7825979	19118975.6106227	18654356.6103181	14672190.8494564	11398451.2168193	9160505.10182902	10541426.0384659	16811768.559669	10367474.6975075	13639984.2004628	15294745.4738165	16534639.8104926	20891581.0779893	1391487.1921616	19795378.0268606	8523374.9755751	20676777.2753541	1997941.94656662	3401849.7865333	20161435.5747334	19748513.9910542	15733055.5457409	15189152.5425163	14957344.8214176	12368562.470947	13211796.3964757	19757020.0053756	8989013.90712983	14052884.4196843	17404073.5433965	13766363.5271875
M566T236_NEG	--	235.872	566.25487	--	--	1532637.53009522	1464365.41444375	1557499.45625475	1732360.08641363	1820911.36512818	2749203.07245202	1185682.80027136	1375623.10645921	21817.8408029343	3389327.61083275	166093.550296137	709746.65885295	1438958.52153428	3539658.91909408	55545.5711398216	282065.965573124	8327795.93524327	17540530.6001303	4807448.42686986	4404742.24099519	1889566.50901136	10995373.2672869	2672496.18975098	1664141.30380709	2266024.10959476	72443.2640041221	1721135.90468671	1499249.10459013	2630982.13600109	114141.734267721	5240675.25533896	252085.133761908	931119.522334819	455379.937429247	193006.471425052	213072.011400921	1009658.82332153	2437183.82421377	51083.9225399301	94963.3458580128	2198521.92917363	1051460.01096015	100074.804277243	3413073.79097
M450T292_NEG	--	291.989	450.11124	--	--	580053.855396465	594397.281334513	929895.942637452	1097510.57822775	1252562.60371327	1438516.87238612	417125.79621338	327795.524316665	77037.4983611931	959472.948767168	94039.2213818831	100019.195065025	657299.824170229	472859.416373242	590389.304226084	282093.972020011	3988178.20275138	5761216.72797036	1276168.48392582	1440595.89446029	1613780.76693822	4047426.78058295	520878.738374152	853755.132889156	601584.975073507	186013.422888048	821983.535815458	314925.677567643	772691.028407683	94167.2704720539	1187805.47983937	206451.762294773	428211.174381709	227831.292953816	98282.5470359944	142120.792286771	109979.456001835	647307.901907392	70270.3373156398	55557.6693458639	412556.107723663	264992.011522158	113143.85138627	60926.5485318808
M130T651_NEG	--	651.4185	130.08752	--	--	6562586.5220823	6730778.77901106	6838453.04803142	4297062.60877542	6723785.61101763	6573520.94913669	11584517.2020176	5366883.58290408	4932012.74797242	15322640.016594	10015131.6624195	10810545.0195104	9417192.23366028	7885498.53655865	9418500.5393494	9060292.58632145	9820535.81834236	6776495.15753198	17499732.7998421	10159191.0455664	6599347.88161094	4995452.65937008	7906195.92869479	5696349.87100583	7137591.54231966	5674926.58708586	5293909.14893712	8223444.60814236	12443847.573547	8433305.69689849	33573782.6385272	6661020.83664629	9209013.57156098	18525697.6997614	11143873.3127542	7977930.09059729	19716530.0412502	5533746.70662832	6783741.27232245	1547713.29810855	10903765.5729186	8294754.77628665	10185230.984231	10236027.9092677
M161T641_NEG	--	640.724	160.91164	--	--	5045135.9106186	15683282.2780103	5253518.48269676	5529716.86041862	12380330.4381739	15869331.2793913	6446296.08164966	7770688.15378024	6293629.90403901	5806554.97353924	8664121.43504394	8132766.34098137	10479072.9958955	34569953.0175178	21020174.8720525	12520535.6396917	5220203.3531009	21632946.4349857	22568474.5487674	6400973.02313435	10200635.5311446	8822850.78295596	12524847.7963246	5888340.45364099	20887424.3913805	11292530.6643163	6708678.05571782	12762345.3264541	8822876.94962214	8875661.5570486	34985885.0666097	13283047.1353612	10982627.7749353	11040728.0158495	6651006.53792759	7959269.82370009	6313941.53352779	7102793.27033417	12915109.4902017	9052842.58382193	11910014.257069	6435752.96838456	5028356.80254801	7997950.27406657
M311T653_NEG	--	653.4365	311.16937	--	--	7137102.54376431	7597597.94632251	5854556.56925485	8110222.55715877	8354325.83900163	26975481.0694658	8513089.07224604	5835431.59158636	9876223.53230675	9382803.9802647	17222744.1932657	19762136.6035908	5232024.80920254	7885736.15907591	7870989.2233518	4828707.0045656	5165083.91916073	7945066.02658753	5166352.48618296	4582733.88023893	7895603.97168043	8115607.83612153	8610052.99454089	7972729.38152364	14142786.5255923	17560135.0200355	8692146.92941796	9512578.01646458	10406174.1534681	11086421.5551089	28563876.617208	27323903.4494219	7825551.0522597	10514088.4803282	1516998.51034425	9395124.90734714	5487810.8833492	6781950.15570526	22633748.6487001	8182552.98622285	4605046.54463719	7910042.03950474	8197994.02889922	4923434.23905777
M116T643_NEG	--	643.3145	116.07183	--	--	30484292.8219268	6015132.40003341	12439073.0158513	12038223.6985089	8940728.83987398	8111684.18101701	13453105.4113441	6634902.81433225	10262818.0240934	8296192.38866019	11065393.1750714	10822811.019727	9408257.30181221	13312850.1382472	20908185.1442613	10192450.3812426	34513604.7201631	9497681.66987683	10789758.3025142	13313284.5774745	8247309.43519082	23640864.0662661	14388523.8003168	9195928.80608586	11778819.7949401	9123431.36784677	9159651.9928767	35127311.4843464	6902562.244182	9787081.14656422	48776028.1058772	9451163.59726238	12399581.6155649	37394757.0003968	12999040.7543567	6326839.74677856	9085843.38215433	8766807.21205022	9839758.65862219	7823561.90228122	11946966.1390628	10504588.5863586	11511846.1459544	12809085.2123528
M567T206_NEG	--	205.951	567.25785	--	--	648149.897505636	614933.95876179	1028514.12896631	468165.704371941	1287358.35552694	1220722.19071567	565938.468630266	453554.517842888	159499.842778924	2119951.07503938	143979.132715998	335036.724092944	869471.030856844	2122092.60976659	146457.664145537	181375.900525523	4652478.39124381	7023095.42901431	2690999.90570146	2111757.33617207	1050815.49512282	4337590.56843455	2708898.27866714	1007212.91949811	1754661.7391178	140189.08053821	1248275.83039014	1015585.60450205	1554205.77013315	249806.060123848	2382581.33903202	409510.190226343	943568.616053028	646114.955880026	174912.605562918	332124.372281673	150819.17915839	171142.092229524	447555.028617273	57641.5932119482	614635.459386534	649598.963980266	138651.218721232	248426.540328028
M309T79_NEG	--	79.2343	309.03126	--	--	4138182.65727071	3907193.1537051	1677078.52432591	1341411.23779841	2572504.15714774	1516866.85679525	2134482.23474679	2026693.35627954	708870.50372829	1223552.03528487	1341349.56456917	1075295.92378263	3590838.28292966	1135162.77630623	857535.199722832	1209617.26353697	1355077.70005456	2186467.70839225	3051051.0919544	8150249.56630249	1385287.58635519	845820.578861529	1028086.3816654	1334241.29215653	3932425.10473108	1557161.3539021	1943645.65704697	1394990.80102864	3038434.82200767	664556.440054649	4586282.15770154	3412084.95893438	2467833.10031595	2115573.94187981	2543128.89081563	1209585.60202761	853928.076269128	680351.506589024	109418.060104203	501057.918231352	1226421.31381404	3563255.29709269	123463.878842318	145377.44198733
M226T258_NEG	--	257.571	226.03936	--	--	1680642.36095361	1682022.76315102	876296.388154337	896761.983024193	1468226.03500812	1657353.66888771	2090332.66318883	2065945.55770126	930782.284530268	1399525.5124168	1223499.1796921	1429165.66595522	1536307.05644229	1753674.04665829	353432.735793788	155679.378585307	1317704.0073304	2630066.34156615	774152.111174828	1720856.64598087	707288.007149948	852426.466257772	1976426.20663851	1229312.61163764	1608677.93018346	1362884.86781328	1453541.13381077	2222457.38505659	1728372.7658573	1238751.60115213	1619201.03512483	2276186.54166251	1064760.05380294	1030486.36564906	723289.166555278	1375868.89213869	423475.703998096	985108.541178777	1528995.87776429	610573.734816816	2122320.93278678	1174138.59798994	464187.363513605	77063.3428609677
M339T89_NEG	--	89.1045	339.32723	--	--	2206115.38294977	1815363.27964399	2368667.45932184	2626339.39569961	1865464.57995537	2067948.27203793	2706322.83043838	1853123.84496522	2829268.78197185	291975.12894211	2269831.4300619	1993527.99202163	969148.124675376	1860231.5743229	385137.655702252	1016097.01195515	288357.524827468	1814906.179703	1551352.89146399	1552464.64245978	668944.777399016	1472684.42426016	2277945.21479103	1902542.33638407	1566461.17962706	1901436.76505908	1622334.72489242	1685000.9124444	1592034.93009362	2383037.55315127	1245501.93410069	2344936.08760389	1639645.75177345	2492563.93429275	1812368.58666628	2820402.28593904	2644345.97893618	2283518.68096845	2975757.08636711	3302845.13914028	1288189.19381953	2479992.05455855	2752098.60962805	2557523.28779276
M465T584_NEG	--	583.927	465.30508	--	--	4760543.07547029	11008022.6252852	16562702.867998	10160786.7528306	5932597.99996246	10024195.2708656	10049107.2452411	10007557.2576734	10951339.7525809	12585259.4064542	10420692.7147706	4872851.47211568	10425944.5446771	10120587.992409	9663234.47965871	10335450.310649	7152307.09358992	6987663.57455336	10190556.795995	3375159.97603956	9878073.95046575	10036959.0827887	6211430.35264788	9995257.96879608	10563365.0571085	10331997.9385459	26157285.2551725	5324340.34831132	10178309.9896346	9282319.88001386	25051710.0331045	9657802.73979519	9834287.23621926	9733962.07974745	10552391.0188617	5334810.70502148	10215318.9272307	10119515.9671417	10119337.6608982	3942686.87085258	12004024.8089628	10936228.5719249	10534438.9712473	10210524.3489177
M125T317_NEG	--	317.118	125.09734	--	--	609418.281084266	666403.076700554	703851.551289715	776794.360652489	1027679.59027106	942211.611737013	1101891.22455251	1096625.80841736	1066005.26636486	813348.87369301	865679.644985106	779999.247659065	740642.518372335	826057.1091098	635870.061136839	928833.798172794	546414.31952088	1119609.56308228	775737.904355191	1056608.05071587	598614.93504484	695736.998060378	499286.058985093	759198.213631196	693389.22588471	783234.217545453	756250.131643122	1162606.65965551	831992.777312035	922474.076225943	426421.766252448	751184.513557454	900916.624687656	535315.662232862	918594.045425987	1047366.70879132	953081.966988984	843312.046296813	974049.223088817	874604.166146745	1135182.70133947	964122.389931815	1104899.32465921	1071522.59730474
M170T597_NEG	--	596.7115	169.83427	--	--	1546370.44613711	1248725.81694654	1172565.09537895	1197601.44961993	997175.464772537	1875080.21801378	1159574.80393537	823776.243468968	1385020.60830052	2181644.95894627	865278.269346239	1430388.6709826	2339619.12083108	1216291.4823209	906078.683368862	1119883.56746686	1116236.48740351	1474841.22960838	1616159.02025419	961277.37804872	1758228.64536376	1847688.07341721	1037895.46262295	1363193.41943884	1093242.11148887	1854711.85135937	2204625.2653389	1049049.11483343	2107275.21612642	2304591.43689255	2681571.93653124	2245287.70368243	766274.448691475	3021133.04083702	981902.955924641	756066.438036679	1322651.02476669	1931916.08934101	1047387.56948581	923772.490562677	1237694.21558655	1008485.34715397	929730.796016759	1068635.09362763
M498T210_NEG	--	210.0685	498.24427	--	--	6789283.79974774	6772009.7097497	11600400.7888722	8577944.26956913	9719253.94661823	9950075.40915732	2725661.84380626	2105870.03442719	138453.481437837	5403934.66421636	2280178.42137099	2343207.08153804	5644253.83255009	4901142.12156928	4835326.28988136	3912300.37266103	37371309.578667	38278282.6063627	13991316.7331613	16960065.6249246	11029929.2233748	32802846.0774832	5972338.95058206	5152010.91179807	4610952.38259094	1663795.18568796	11376046.1734794	5454298.70129418	5752963.67549466	2246231.78914603	5397489.13969376	1483414.92781707	2384876.56497896	4110002.72384565	2692339.65984553	2315400.34956325	220572.794246502	163970.468240768	1813153.05686398	175910.223661956	3694254.20778158	2734261.96868124	163857.559871689	87436.3019365125
M728T315_NEG	--	314.888	728.15329	--	--	126398.467764962	105565.609347615	229114.503118143	279299.298334914	112556.48320759	91735.4479197036	1710648.7351278	1665153.44944426	140479.921613446	454917.649321219	80073.7783975435	714060.278587966	40928.6189119798	718517.326902316	553271.772477364	204784.249085837	217092.733522577	605092.149135038	343224.173480259	93261.3474061353	206710.039136192	94687.7192264413	3249775.77197132	899242.261140404	698134.261362798	355935.069212737	301999.338069165	515554.590886588	773953.497786478	2199550.17084265	4530990.79370963	1287261.40310892	1393198.19470718	1374734.13276424	170632.297325754	41057.9459078023	339665.764051008	169337.086574441	555450.911902484	269224.199181248	1131317.33254253	409113.188067493	400185.353248489	86425.5437332406
[truncated: 28 more columns]
