# Supplementary material for: Mechanistic investigation into the differences in growth performance and resistance to spring viremia of carp virus in common carp
Source: Front Immunol. 2026 Jan 30;17:1721974. doi: 10.3389/fimmu.2026.1721974 (PMC12900753; doi:10.3389/fimmu.2026.1721974)
Supplement: Supplementary file 10 [file Table7.xls]

Compound_ID	MS2_name	rtmin	mz	score	HMDB	cq-1w-1	cq-1w-2	cq-1w-3	cq-1w-4	cq-1w-5	cq-1w-6	cd-1-1	cd-1-2	cd-1-3	cd-1-4	cd-1-5	cd-1-6	cq-1-1	cq-1-2	cq-1-3	cq-1-4	cq-1-5	cq-1-6	cq-100-1	cq-100-2	cq-100-3	cq-100-4	cq-100-5	cq-100-6	cd-100-1	cd-100-2	cd-100-3	cd-100-4	cd-100-5	cd-100-6	cd-1w-1	cd-1w-2	cd-1w-3	cd-1w-4	cd-1w-5	cd-1w-6	yb-1-1	yb-1-2	yb-1-3	yb-1-4	yb-1-5	yb-1-6	yb-100-1	yb-100-2
M259T236_POS	(1-Amino-3-methyl-1,3-dihydrobenzoimidazol-2-ylidene)cyanoacetic acid ethyl ester	236.427	259.11892	0.8225	--	115521402.882927	118803197.869077	989410.212158914	1346351.36480671	2667178.97855277	2299995.03492384	128983271.818958	126381159.035658	73888608.9563163	114451646.506226	75701676.0942733	52255543.1117853	62167291.2100985	47370401.5880826	60241204.6131342	29192578.4941778	17207462.808443	14612840.4004396	28488750.7296905	34192146.3992319	19536305.696163	14014997.4832393	1590237.38999335	13091570.9382278	44552336.1328684	3042774.73253475	1389883.72187173	23122540.8433471	60676627.2628227	1582063.36933226	44571824.9797052	45686147.1078406	21134480.3079159	15379702.2491037	1531347.78198931	1521626.14674972	51453270.414827	17374440.7117174	243236363.932398	71596960.3395802	64445276.8274508	1870220.88120975	121972637.225776	65716748.2182596
M397T20_POS	(2e,6e)-3,7,11,15,19,23,27,31,35-nonamethylhexatriaconta-2,6,34-triene-1,10,11,15,19,23,27,31-octol	19.848	397.29464	0.1688	--	97682984.9352192	72497044.3344835	63795709.8670175	64529839.2826439	113658721.399807	102454685.775546	84613127.2784697	89671134.9816018	49234253.3090983	82699642.6019827	37106670.7688085	41371178.2305026	59532688.2051107	70201178.2917891	69174242.4993747	11306770.0299469	105682092.092933	81066649.7733261	24319851.5679058	83707496.4728112	30413805.4621704	90914184.194926	50887961.9523688	58691362.9013618	68877541.9888173	53121404.3253231	46672831.0227919	47877387.1212937	37594449.4296333	52849290.9049353	42508683.8714617	81002718.9740972	106190199.800569	25418703.0282963	52192401.9743024	29994295.7776672	36501773.9568015	32642461.3135093	34984910.0314953	59156951.1775046	81357357.9637435	78056121.6313851	37882266.9065895	24381470.1496559
M451T23_POS	(2s,3s)-6-((3r,5s,7r,9s,10s,13r,14s,17r)-3,7-dihydroxy-10,13-dimethylhexadecahydro-1h-cyclopenta[a]phenanthren-17-yl)-3-hydroxy-2-methylheptanoic acid	23.0695	451.34149	0.0201	--	59698879.7452443	57459662.8672413	17206912.8075843	14683067.992181	27832409.6608972	27958623.7749822	160179404.486532	173094630.469828	13202376.8272467	405882249.59557	22949359.963046	5222233.59729862	37915082.0525692	249264532.937513	30101832.2156978	22151380.7390914	26121224.6245531	35710099.3009782	22635482.9803155	29498281.3275711	9622500.57436752	38814014.255249	8022524.55805185	79939671.6499713	103002660.943976	47441887.3827075	17945508.5248551	27150949.0770056	48366731.8333757	17411453.7364639	171678257.024485	119118308.978637	221674245.612672	62676844.4555436	17696274.8180315	24683110.1215119	34596024.7945038	31432462.2664329	108749849.010086	22955138.587647	14926228.0389929	13155506.8914422	66588355.1542209	9577264.52432173
M177T405_POS	(3-Bromo-1,2-oxazol-5-yl)methanamine	404.594	176.96149	0.9938	--	11700025.5244695	10880219.6154864	2406783.5178611	1674464.00419355	4542162.59651159	3824543.13637153	7887281.27840471	10725924.8450479	2917777.75274338	3856812.37813599	2311437.73913373	10092257.2790203	2091055.75166633	252959.942754078	3563918.87417144	593420.745312669	4000948.94459061	7066060.94903373	1678385.94706608	766571.216966214	1629938.17436352	3309826.36192925	7042709.06473313	5083244.9363533	4657561.32287145	4163726.38235134	2837064.87098748	5633715.95972994	3139527.66759835	6986731.49233219	4581703.34352811	7418751.68367103	9093621.72673415	5961102.10405266	1121414.2675656	2608062.04808056	4703721.69710939	3122426.50889809	4301480.73192098	4932865.795616	3291511.80268757	3906722.2510651	8776112.76203774	5673996.46204068
M945T136_POS	(3.beta.,5.Xi.,9.Xi.,22.beta.)-22-Hydroxyolean-12-en-3-yl 6-deoxyhexopyranosyl-(1-&gt;2)hexopyranosyl-(1-&gt;2)hexopyranosiduronic acid	135.926	944.56121	0.0208	--	9216316.83514202	9064895.62282461	10829893.4621454	6348195.27706951	7102814.90801809	3086813.78161901	12641381.7345107	17893441.8662032	6592982.36890668	4751782.57528921	8491900.22151373	14975302.3023808	8359343.45525325	2773231.70688418	4475054.46275387	2357437.09850516	5224590.80737487	9431429.167666	841372.501553299	11192608.2403871	2326586.98715493	12783089.1619884	13730433.4408524	7611321.96120007	18739606.0503537	9972431.4023495	3912394.78850125	5599817.25172112	7515763.83029066	13887194.4224196	8112456.58822576	18750483.8877294	7956813.27929189	7452284.35599972	13172117.2355659	235322.038731212	1425619.24028102	2177356.93181876	6555447.25645154	1335508.60829927	6390141.53323172	7254702.92573322	5302930.2390076	7734027.97090963
M395T26_POS	(3r,5s,7r,8r,9s,10s,12s,13r,14s,17r)-17-((r)-5-hydroxypentan-2-yl)-10,13-dimethylhexadecahydro-1h-cyclopenta[a]phenanthrene-3,7,12-triol	25.9091	395.31516	0.053	--	47368073.5958567	146827279.593248	37974620.4216583	53912096.5829596	75113361.8841166	30820149.4796896	70977178.9459268	102185654.862467	37881738.7551451	116466870.08114	74875366.3755939	12266375.3698192	49731249.0638143	185851443.116235	139466410.402641	18090702.5375807	108667857.731559	25519994.3607734	37506464.3445714	26068482.1979871	23519369.5165803	65018890.0571115	40082753.7321835	24407785.7158061	79226864.9107087	48423900.8042818	23815763.7031679	30669705.0162205	61743535.8563752	31155664.5444495	36828104.5487647	79138275.8609053	151365281.103602	48498567.1709995	89175647.4442088	33039978.6456586	15428295.6170052	21948878.7383961	82091359.2580439	48501550.9600893	11844200.7483387	50443436.9018771	79560724.7537177	22428560.6137887
M153T39_POS	(6E)-8-Methyl-6-nonenoic acid	38.68685	153.12728	0.3985	--	7254237.46609691	7250323.87446266	5441537.22964626	5973578.92347086	6432239.35621861	4318665.70352102	7678254.15270779	8419893.97100122	9090544.96462268	10511317.5897719	5466878.62818515	4853401.54457152	4877647.58966306	5352544.00393107	4597496.43499111	2850701.9604998	9479152.7888085	8174279.80825899	1802047.86381149	4210317.82267692	4256969.36765186	6709007.86567961	4991598.35805553	6847256.35460514	3854795.15930816	6220756.3146401	5352895.63943793	4406667.79789927	5815511.33309972	4606637.48183725	7171829.09905441	4520019.07410272	8544925.22097629	5532355.85824377	4798952.58080091	2632916.96534536	3767290.07035848	3824108.08544039	6550109.20160906	3299163.90158134	4369797.75084463	2897665.06118707	5198465.83701616	3763793.98246619
M236T347_POS	(R)-.alpha.,.alpha.-Diphenyl-2-pyrrolidinemethanol	346.619	236.14925	0.9975	--	26928891.1249024	26539610.0505162	14120527.4085977	14877745.1065239	19618986.3449242	20861826.6390799	67987083.2105613	65257608.1199697	13774840.850138	25237335.9932774	27535154.3570949	29063956.5729994	24089234.4433709	31107155.1560197	18451481.5617818	3241789.67337735	29062200.8506922	24717261.1204705	20925433.9289752	13956894.1438985	16835956.7253954	15142638.3675818	38372813.2203159	10296384.9046808	25867329.0787173	15853434.7831252	15609439.6269274	31288756.9898242	19110027.6988057	33307034.5657134	30747302.4314193	29547723.120549	25424044.457781	26861599.3075027	13193727.0581483	23737648.6599086	9418426.72541335	18492113.9788285	24161630.3745739	12662716.546526	39682451.2015572	18439728.6016501	12485990.6141299	8565069.71894595
M148T405_POS	(S)-2-Ureidopentanedioic acid	404.734	148.06047	0.7308	--	25186394.2499214	178813491.362302	35940977.0483442	110265210.083861	37342879.9318462	96979372.3983387	65724910.1090233	40352339.8120375	23200111.7558045	29995849.1863074	49159337.9545355	33867188.1996688	69387525.9978059	28630001.4876926	20658006.7898818	9889520.42802287	51475920.6244925	102799814.688516	27504026.2403467	22969735.3576268	31277621.1752436	97355283.7134207	54478612.6367816	93627238.960466	38593156.2957071	39486888.6019673	41999686.34544	20848648.4467049	135188929.967629	39709408.9777592	207216469.418872	74531189.0919585	159374405.174383	41590223.3057821	38583717.8980167	12094896.653187	33636681.275542	16932756.1171702	33913173.9332638	36472606.7046005	36287101.1149283	138364535.479629	46215662.730082	42132013.6698876
M265T43_POS	(Z)-6-Octadecenoic acid	43.2473	265.25263	0.6126	--	4059629.89132105	5028514.45886259	4194297.73961908	3085937.04151334	3392975.03536721	3172330.96326456	8640858.02968933	7535765.11661476	6109635.36680143	9705743.18055017	6550748.95168133	4646968.25973312	4657312.26787373	5230745.10111179	5057717.26593721	8443416.95688178	3720873.24412039	3365718.09379387	4605067.40848693	6000041.25328131	5384780.34421752	6085950.59639651	3571489.01703028	4023189.94764949	4495801.28949133	7192095.99279688	5633739.42514491	3348641.99877574	4966062.66799063	4138587.37544643	4296816.886853	5782593.77351966	4993658.93041785	4700482.18594102	4486149.83263148	5218299.39733389	3983771.23433583	4200790.56025477	5164854.73417708	5143384.83224474	4062933.19705546	3269772.4697168	3646136.76028787	3201406.09907163
M425T77_POS	.alpha.-Tocotrienol	77.0909	425.33772	0.3021	HMDB0242576	2640409.5129615	2818688.76122853	2765655.26960975	2997734.81718998	2173515.09715115	1939402.87059028	2500241.3740527	2781744.94903213	3509357.34673174	3202788.41431861	3138687.29655231	2312469.45317415	1431833.01574092	2608942.32852198	1467454.57829801	740927.611253706	4132142.82882902	3316322.81962849	1676321.51958018	1061520.98181962	1411269.8570659	3185781.19037462	2360860.43482553	5976910.63399111	3649769.15152512	2438911.70597127	2776136.9479528	4118974.6594703	3336808.0722539	1909383.83154497	3417200.68826447	2481291.91001266	3226598.8042088	5854790.59040686	4423248.13700301	446212.822936172	691921.141603636	4960491.62563917	3806055.88726121	271723.381619006	4132295.2438279	2107318.21306189	788205.922747929	1754657.88046112
M423T24_2_POS	1,2-Didecanoyl-sn-glycerol	23.7083	423.31002	0.9147	HMDB0092961	836151346.23448	764075729.709014	774924831.520073	741735459.038864	676739255.171187	685763666.467593	2075614369.51275	2073610157.36192	210401703.506173	2378582914.37128	392012609.663276	150697433.584865	513883757.97129	1260770448.07183	256262673.681052	280960343.089613	577512747.736992	533980000.366193	296354644.760784	340505170.867212	508493942.245493	1272339155.14439	189591554.885967	1253647410.97564	666377472.709005	367154786.315721	768618308.708161	454426785.917407	501019482.359272	351564639.256295	1344332163.91097	680755999.997881	2091702976.64135	573549143.201721	209217174.467866	239660455.412227	791037920.942128	1165592233.19103	1714176926.29153	775963783.737286	350564261.826569	171926626.25751	757730328.143422	373860813.060279
M108T612_POS	1,3-Bis(4-methylphenyl)urea	611.569	108.08072	0.9233	--	9191247.18284988	11393170.6659334	12846189.4608115	15972092.2322319	9407481.10439393	9566610.69567841	10733547.1091034	12408282.6012903	12585271.753929	12335788.3755726	7542597.40281849	14959738.7768435	14306562.4831074	4522762.5571342	14179337.798976	10012574.9523061	15048286.9018597	10906445.1413072	15513989.2081251	14433666.0261839	5918457.93246081	2988581.68428833	4296064.14926291	12733323.1908211	11552030.0516603	3101052.15410959	11833298.1146107	13350268.4363132	6719004.6066709	14298187.466929	13439384.1775095	13249907.4687788	11972289.1120054	10393462.5486957	12454966.3551541	9261243.89734923	2938472.95577773	10137847.8445565	5412264.24345091	9700026.20276311	14383576.2188344	12215539.4220552	12128404.9826344	10845808.9675505
M101T346_POS	1,3-Oxazinan-2-imine	345.821	101.07089	0.009	--	31937870.7371723	30818283.2941814	27994114.5272982	27290113.001465	23263823.8382799	25240811.9105553	36502242.7443742	36424210.2223201	33408463.8312158	34345045.0810438	31668992.8324862	46151185.7396836	22607066.0264227	35560143.0281567	15450499.677816	18668147.5551987	25709750.8798799	28213177.2047184	25397872.0879474	28528949.728067	29309571.8603723	29043096.8819016	44589369.283845	25949902.6024141	34918895.2229373	30180121.3385872	29804203.0664292	33241120.6098894	34372134.8204371	34406492.0483619	43538247.1878518	39122267.8514099	33065534.870491	35234231.8517353	35040452.2613503	28068839.3179739	23834789.0988384	25280335.7900757	41047237.5929331	29259454.7491321	45534876.5776712	32178164.0211593	39584683.1692064	38969540.021951
M204T68_POS	1-(2,8-Dihydroxyquinolin-5-yl)ethan-1-one	68.3376	204.06895	0.9598	--	11346306.9482008	11775627.583827	7959283.37420047	7594184.92356928	10272140.7150446	10151179.9887129	23683078.6064924	24900626.6816332	5650515.7005037	13274314.1871541	10462129.9426359	17684684.7865153	13722020.9326907	10420382.4531142	7409273.33159121	6563082.93520135	6313945.18285307	11894809.3297974	8131414.13518135	11418370.5606116	8402135.19287693	4099776.52925464	14825595.0032627	4476165.04521454	8405672.27550664	5350310.2794184	8715663.08981892	6227193.55323324	12247027.5650535	5823176.18021883	13153462.7836351	9084582.86978008	11710192.9094216	9769529.06994349	6355988.75007732	3379870.88032326	8304472.1616701	9669329.74014876	17983116.1964552	10269805.1821671	12631018.9859222	5111433.96408766	10439325.1155407	9051796.95609127
M389T296_POS	1-(4-Hydroxy-3,5-diiodophenyl)ethanone	295.524	388.86036	0	--	5455613.38765943	6683422.18868463	5548640.7016256	5370376.50361489	5784718.30256884	6278727.36122735	6533969.0980129	6983976.61652374	5574380.71710715	5885597.42813792	5167299.54126906	6115803.52828621	4905795.15323148	5024338.3213849	2360466.08274094	1286805.56051245	5799451.21695177	6206643.24281309	4284886.44192048	5486169.0690331	6485897.25440069	5468371.54163843	5960515.16201724	4835893.04410418	5638652.26788266	6094618.83141626	6907775.90689232	5700801.6258259	5956329.13917113	6209963.8859362	6385047.31024087	6162630.633855	6446919.94792383	6023466.50558746	5635102.19850743	4977358.26579683	3190736.54536691	5396004.82435026	5594111.37479137	4775542.47442309	7037291.0512485	6005812.75923842	5944316.46110941	6199731.27383956
M403T379_POS	1-(5-O-((2E)-3,7-Dimethylocta-2,6-dien-1-yl)pentofuranosyl)pyrimidine-2,4(1H,3H)-dione	378.9945	403.19403	0.907	--	8181576.77599409	8064233.90382859	8437522.34503108	8731386.67775174	10019647.8676529	10256222.2471749	10469195.7869421	11435929.5143895	5957355.86062931	7081482.63573431	5025093.27548316	9294800.43299016	6084752.52012715	3200208.14380419	5290487.09199804	3791410.80254788	9407941.04114053	8173007.9306164	4447686.17379225	7791770.38415527	10247600.6579573	6403540.34581899	7291397.70228531	10788732.1694389	4921908.06711759	5629571.15301274	8893740.33146083	7264452.68720932	6676238.1698581	9568059.16748073	8937692.17898759	9317854.63460676	7450225.62013227	8952654.18634629	9399467.66556146	5718905.01757176	3687260.99049456	5958858.0457624	5606785.81416752	4311779.49858432	5921616.81409645	7818881.7321785	7433926.75930766	5334397.35303563
M101T184_POS	1-(Chloroacetyl)-4-methylpiperazine	184.351	101.10732	0.9954	--	13484220.4242603	13067286.1209504	14290247.8864467	13829408.5636207	16274414.1850148	16243591.8954523	19356211.3076948	19874025.6153515	12335319.6613042	16527503.2531512	12264085.9221948	12639739.1596952	12890029.063518	12748656.1171683	12647811.1738131	13673021.7400674	15020933.9380022	14491195.7663118	12437876.6851321	13386173.0685557	14226667.6008096	18633941.0644932	12878707.702413	13255642.1257418	13624830.7566916	13275616.5345986	13111472.170541	11098879.451734	13367319.4639361	16367721.0023815	13432648.2262835	14777412.7095707	14145934.5689519	14348448.9001018	12219676.7817791	15259947.3380869	13646220.0967865	15039878.8580351	13019461.8180543	15073291.557122	12715768.9043597	15553033.9879994	12859388.4944395	13204177.3168323
M162T42_POS	1-(Methylsulfonyl)piperidin-4-amine	42.3885	162.0549	0.1169	--	1358218.99055389	1212020.58956566	1582297.75655323	1374228.43402143	896900.599966861	476536.204193376	24073428.1265951	24271845.7252884	4250160.34992215	10999962.6764719	860097.341962022	7881223.78302815	7908741.83589296	6599845.45704168	2707528.62281883	2025420.02901994	1022630.89444463	1031409.0755739	6045237.17484884	2155166.8709314	2181224.48476175	2175680.87927062	685702.459277406	9020986.1634399	2198796.3939428	1490350.34170724	1892496.7565006	6468788.7869077	3550449.72477161	2152188.66358568	2322973.55086058	4012350.96978196	2776042.25899565	10909644.7734428	3078688.05876411	7328952.39762697	5272645.82049259	5455640.74276166	13212989.362936	11745000.3542294	6024877.81632596	2690802.07625139	5311751.83220815	7722694.72911427
M170T350_POS	1-Methyl-L-histidine	350.351	170.09238	0.9326	HMDB0000001	72093253.8896044	71754236.7181962	45950096.9108657	70760430.294806	23024908.3114192	24310056.3521374	161341530.339392	90431078.7369253	135398711.147725	69979584.6161024	69670631.174577	39015288.93147	37851885.1217741	106649441.559896	21887247.1271301	17038113.484297	13619205.2759427	16451699.575953	35292712.7550076	96800157.7581911	155461067.298773	83462590.8759211	148484179.504197	29362499.294608	53957385.4414427	67766495.2451572	41023101.5596752	53241846.6118707	44719466.4538603	98143225.4706593	64975380.040845	78770802.3704547	37989739.4668655	107582589.480763	72084629.6474095	47539251.043437	35272715.3906783	34126215.9316505	58243495.1761056	34836415.2228349	55808511.0530939	41460148.1909256	49755888.6438506	53537379.2918519
M115T65_POS	1-Methylhydantoin	65.40915	115.05015	0.4466	HMDB0003646	11128484.9706572	10706893.4146886	15482838.99111	15676937.7468137	14383951.1058074	16114090.9068609	35633132.2513954	28747113.3780917	23052691.8328448	26301809.9697509	16915476.5038395	25195373.4121888	15449769.7679812	12805598.813169	8976825.87163566	5182708.96320347	7443024.19756289	9325597.98194971	10147995.0701157	18970734.8254337	11042731.0604392	8460561.19457631	16804328.1774539	15298621.0933568	25157060.6160189	17479652.7791788	13771886.9493446	25183711.6846745	18905198.4423737	27158363.8556784	25748280.0413553	21482470.3826806	23313261.0702965	27356331.7334475	19797169.7990193	12281237.0693696	8060020.06199127	14147846.96897	16248164.3071542	14697335.3992613	19121905.5098727	18645916.0162202	24772243.7144728	16133225.9186205
M548T173_2_POS	1-O-Octadecyl-sn-glyceryl-3-phosphorylcholine	172.636	548.33482	0.5294	HMDB0011149	70633358.2530955	58033557.0054396	14102199.5594957	12682516.4142837	33698609.7547069	33976666.0711199	54846215.1495212	55139493.5403826	25526386.4709108	35821422.1108871	15578958.7722795	15799579.0646498	20160639.7795421	38863825.3231929	30223652.8435244	195200366.761448	12010600.5008455	17045450.6689572	17081792.4031476	45626833.6771276	44841768.8381373	72384675.1810377	9008059.78736497	26724576.6032701	32717068.7748618	17734826.9081144	49370736.4062264	12962802.090622	5565390.99276786	13196816.9326875	22185619.8259783	15099355.0790774	15055140.7749793	12838267.2708705	14038892.6033416	17620989.9022503	13934530.6135241	19971221.0412887	6288140.37537356	9274891.13578514	11432272.6327753	2574040.55914506	4879610.99255861	4863126.13378601
M568T167_2_POS	1-Stearoyl-2-hydroxy-sn-glycero-3-phosphocholine	167.3	568.33928	0.0683	HMDB0258493	3113323536.34556	3072754349.75971	2067243227.4931	2114160008.09829	3183436358.73519	2993410257.02745	3423845141.04082	3337517339.86518	1912241419.12002	1507874995.38421	1932246797.73433	3759526346.4142	3157089497.8658	1252035798.04469	963370096.245543	914337242.209307	3083252229.34566	4696486896.03923	1518869798.40861	2172200303.26385	3103130158.74684	2165571242.28214	4021920767.31603	2633897555.73452	3032303194.88878	1426707858.18114	2087711250.78442	3500596503.49741	3211180754.78378	2368584080.15774	2518767040.50643	1936021518.67699	1610418767.20901	2790935280.91652	4086331368.45286	770408873.102546	715728846.218368	1411184208.0111	3123166786.25212	793851657.853297	3085918357.49448	2482526344.53193	1695966964.05128	2502489574.36408
M321T26_1_POS	11,12-Dihydroxy-5Z,8Z,14Z-eicosatrienoic acid	25.8339	321.24221	0.9732	HMDB0002314	352522992.593438	537405477.183612	400737496.431998	399132676.184573	361780286.345849	374012033.361244	1116337866.0031	1271214637.04739	1121130619.37182	1930527451.25652	849465129.268198	447670440.47105	492149953.170786	512775738.816476	426911497.339164	505527794.717743	446081809.390072	403619383.872158	215289642.066731	592642087.976853	467228363.154169	880114172.605632	551015771.078809	450806062.145514	509730352.159037	436655800.021151	351349393.206303	340748279.784602	576420542.057615	382775236.228728	691202458.309113	789784809.167157	836838816.844338	581067682.39383	447600128.528763	148142737.751565	187014095.6863	199064718.201663	552130046.900606	180775023.831737	358123992.576151	200856830.296213	366041344.090224	229326005.111662
M411T26_POS	15(S)-15-Methylprostaglandin F2.alpha. isopropyl ester	25.67995	411.31013	0.4349	--	231574859.890257	642322437.003252	92740100.0689277	86581443.1314553	153794338.237478	181477050.328092	283242884.897945	324353182.30056	169981602.419054	410305298.919999	188994480.697827	83704000.3349404	98202182.711181	468034799.527234	451767689.026026	56121312.568229	162864692.835969	95475723.8044487	61205257.1504418	103016416.45658	70799253.6730088	207704756.925901	94508834.2378222	108549962.763398	255415607.863791	203192482.666579	78179429.6650406	75928660.2940446	214006812.31259	64282156.7040437	170532181.525786	318908719.28008	434338274.154739	151285164.259816	169026364.644002	74861546.3194916	135729453.372955	88465454.045776	261140442.799629	139889939.358533	37734347.4303173	185593962.954228	342183482.256942	80116444.8830928
M344T507_POS	1H-Indazole-3-carboxamide, N-[1-(aminocarbonyl)-2,2-dimethylpropyl]-1-(5-hydroxypentyl)-	506.962	344.19839	0.8492	--	246280.761835387	1231523.12660024	1275726.54368879	1409766.08767236	2254899.16064586	959614.449912478	5188389.68939887	4955274.53090489	1013506.87942812	2048902.3344313	1849634.31516565	1870643.93271897	618605.523804308	2505790.23432545	1585395.55218684	1964740.12132833	369330.580371681	1376933.23951089	3023257.55577484	2194456.19806424	1451507.8826784	800609.24578018	3056253.16626765	525285.612377779	4719402.7284945	442043.186493046	592271.939910091	2396314.44129887	2529836.26892271	2403382.05571805	3378823.47704605	2001014.89662294	1030770.87625401	1808182.8733888	2477197.02535308	898543.673534833	1558985.90888662	809103.607361397	4961832.8747896	1611491.97528384	1962951.73144426	1472956.02356461	2442849.15067517	2268744.45818747
M388T181_POS	2'-deoxycytidine-5'-diphosphate sodium salt	180.8955	388.30587	0	--	1072341.3868612	1242564.44875593	1954329.24763315	1995104.78490214	726993.240224367	770651.483058703	22700114.3655834	22859971.592128	778431.03552137	7425888.75412556	2305197.94314832	1539602.26837597	806392.712141542	1489943.00914615	2048370.2877918	2041233.44897284	1999419.73556883	2161778.33951257	591199.901299802	1980351.33650959	3106971.51802024	1945181.75129477	1220250.13179032	846291.22448955	1699801.90392386	1067563.58681503	2717773.91717917	7411813.15611455	2595365.684452	2804558.67335418	2535013.11149385	2389570.90583855	2867904.33896601	13336153.8238568	2934603.42297978	7244751.40525037	1240817.56561405	4004400.97567322	639725.82654367	881689.148731573	1516256.7429004	8581190.66653833	3931412.76798617	4274528.48755142
M181T73_POS	2(3H)-Furanone, dihydro-3-(1-hydroxyhexyl)-4-(hydroxymethyl)-	73.3503	181.12226	0.7345	--	3493195.91286626	954187.893729658	2151321.81011124	1774044.23467406	1262401.12331954	2834727.18858235	2817883.1067284	2781271.93884059	1864358.78333828	5244104.24513567	947329.078320951	2164770.30627116	7697117.35774852	2205613.08640957	1332991.83538618	1136650.17490535	2394654.95836079	1278360.79460058	1370077.64396683	2260361.53683385	1736313.90315406	802501.170934445	1387556.98245304	2513580.76562156	1785814.50018472	1879640.97814013	3210946.51963107	1866527.09852071	1348088.70403864	1334109.96942612	1926118.70082051	2240112.09436355	3906310.40499601	1339397.98695754	1485877.61794467	1435135.33615432	2078497.92541615	2634043.7497899	2031187.26494727	1053059.87432109	1939396.28514744	1550046.77451847	1700706.58489063	1520192.80156999
M186T199_POS	2,2-Bis(hydroxymethyl)-3-quinuclidinone	198.703	186.11247	0.3618	--	9162502.28857153	9152986.25796226	42994952.8748849	44634482.0916029	26973221.4027039	28386103.3764042	132690124.753041	132356486.191732	11186372.6828807	8307576.07265314	13229633.9721776	5640852.86690172	35504807.3467247	8126441.06637252	26824208.9001713	4102206.63093724	17420442.343834	55570756.4164551	9235049.09473719	13495378.504167	17172071.4341061	11219244.4171754	11770250.2083515	7720535.91060597	19940468.0286411	36633865.547319	52834267.3989604	4463519.51661921	23708846.2798228	4198376.28908925	2962435.23788813	5504097.21265989	4025402.47169899	6226485.9620477	7202399.8448137	4657393.4497856	2803821.33666159	2415738.02397277	1826424.057884	4094086.61959413	5740245.42133079	7876247.29695538	6087790.94578935	4128707.89739494
M119T23_POS	2,4,6-Trimethyl-N-[3-(trifluoromethyl)phenyl]benzenesulfonamide	23.1034	119.08551	0.9987	--	181279971.449687	176942868.260982	184818516.617729	196647680.888395	219105373.03563	198837399.674336	183692936.215666	192769285.846016	213848448.353102	217559661.087641	168108363.513051	207985124.553504	200326551.684784	210331771.498678	176196444.33166	214436683.725418	180237481.448114	171035052.384322	192600872.81614	196307104.341848	186721490.309888	189561084.636609	170077256.053868	177193448.669918	201915598.655237	196814114.489977	207852265.605744	171439552.513563	210016981.297705	197256535.948057	177849423.682852	207697039.085829	162255201.051249	206769729.482877	252118775.047846	245459292.47257	283540082.338541	227803015.349383	211204686.365015	244423251.626842	193556314.892372	189054667.579971	191046309.388223	169207068.838617
M301T366_POS	2,4-Difluoro-N-[2-(1H-indol-3-yl)ethyl]benzamide	365.9885	301.11421	0.3737	--	905294.17904782	1131326.15854239	822089.939081582	993762.370303765	2039445.12574579	2137170.41439005	2924145.01150665	2629566.23735238	997783.973971283	1955751.91484997	3428994.26602655	1017457.93949472	1186660.65314037	1075119.96367583	1195231.87319251	571300.473745839	1055054.88131939	1234838.81804199	1630607.71466868	1319826.09943962	602441.142069218	2570229.70990619	5954430.76396411	2324032.79693622	1638757.56299878	1277514.18777732	1586759.09428548	2963444.41490971	2423096.09057464	699826.038248923	2946743.31675128	3478046.12821912	2314990.27960256	4703625.75199929	2026120.99243082	1070003.59233995	3030324.69439386	2159310.40299862	938692.181617689	1854380.06334103	4342388.36784498	3558096.77029502	3975353.62772343	1464946.72021279
M572T145_POS	2-((4r)-n-benzyl-4-((3r,5s,7s,9s,10s,13r,14s,17r)-3,7-dihydroxy-10,13-dimethylhexadecahydro-1h-cyclopenta[a]phenanthren-17-yl)pentanamido)ethane-1-sulfonic acid	144.714	572.33463	0.0003	--	2282956.7569563	2699327.62879279	1661481.90992287	2865869.46674346	2968276.74517128	5609411.47470778	6997577.28064717	11610003.6100051	2127880.73342902	2408273.17689178	2482388.41898912	1579981.36753019	3179747.87681111	2425708.68908777	2492295.56397656	3766753.62524599	3138200.72172696	2330933.64929104	3952824.2053093	1748076.12860645	2784279.48892682	2117074.30205386	2144576.84222402	2179295.15259913	3309650.33083455	3256505.72446674	3829081.45481928	1633070.44023877	3775295.82978305	568841.221732506	2464103.02472823	2661401.88664176	3161114.16171192	3371522.83666279	2627305.84181356	2429594.63019898	1814385.86469619	2809914.22881675	1775473.46050781	1802967.76125473	3437203.38692521	3502970.88271787	1143121.05395554	2789321.33262299
M198T534_POS	2-(4-Amino-2-nitroanilino)ethanol	533.509	198.08892	0.6788	--	2556541.44729403	32893921.4343624	5927042.11290804	6237939.98135699	5559425.54019161	6408625.17538112	89340921.8601636	12437093.6544787	4003643.50681347	7642152.81230306	7202403.10829778	64668109.4513166	5361759.03344117	1502258.13557999	4292200.04166772	1521791.28346667	8241627.63473198	10822919.9349514	2871888.43027509	3541913.96874313	4532249.45432292	4851315.16675269	5742030.87529562	6847889.23328815	7663436.87535252	4222394.7153569	4725392.80258173	6267220.47941475	7632869.80995586	7737190.21069597	8029231.13787301	8080951.14489684	6896400.91281661	7892220.09622054	6645180.44382186	2990180.65655306	2175282.70634795	2362512.26685786	3007716.47393262	1317521.85331265	3253270.47251091	3129218.55268204	1677823.80436925	3096256.90130127
M194T350_POS	2-(4-Chlorophenyl)-3-oxobutanenitrile	350.199	194.03262	0.0432	--	4481317.70950211	4504938.24370781	4652253.91507191	4410019.52403227	3223209.0922853	3325339.43972587	8396832.0525258	9015005.33459871	9120122.66976811	9828868.86972534	11109241.2097591	7996662.81316453	2496535.95927094	3488243.92267648	705110.245836485	416165.595032813	2206345.54533168	2972803.79280874	2281665.09946362	7340755.97163389	2728177.20811031	2954028.72746656	10894154.0611991	5033176.4594496	10942558.6829933	11152368.7865211	3417622.64089577	9058354.20679755	11110012.2391092	8081898.60580759	14691954.2518797	15113256.7047902	10258255.1147695	12801820.8603832	11681805.6024344	11425763.7780079	3948776.74945231	6196165.08829091	8283734.06291493	8173222.52630561	10987058.0911963	9429769.05808596	12379136.5626636	8694130.95653781
M202T177_POS	2-Acetamidooctanoic acid	176.9055	202.14378	0.1811	--	3492682.42135288	61319.4713855152	8628706.4136535	8560478.64532262	6068646.94805121	5642672.79954072	10306986.2496174	9703535.71266249	1852960.60698387	1592343.80510027	1561859.32737061	595845.672048387	8433198.494235	1416818.10503883	7195581.88306132	34949.5683337132	2265333.31135383	7205233.61122975	1975782.47336764	2779222.82165611	2346036.62314783	1310341.93981418	2334255.81727476	1287572.15956632	1605285.62048972	3273161.44938891	6660355.08617013	1110979.97576841	3478955.54905702	284507.246060778	80635.3952093097	959957.721442593	454540.705939394	771791.016843527	1419852.39729378	539193.834412173	509902.994543922	61490.5317514053	344283.508430148	676488.559834655	811213.351501605	981271.484516711	707586.077534101	256786.42332677
M235T295_2_POS	2-Bromo-6-chlorobenzoic acid	295.355	234.9171	0.0001	--	1091274856.41351	1108373509.82513	933961754.126945	910027307.086303	962729362.44689	956504582.04829	1172922498.84727	1151025799.75944	1009776965.71745	957363058.84333	867707834.994912	1166027928.84314	777208960.337665	799752427.344035	359063934.553791	188326886.832552	880611339.135795	942194305.989732	630192151.207415	883697570.976997	951673091.817335	898311675.570921	1031108601.58166	839906316.491187	929422506.204841	931297570.694618	1249764108.84548	1010079464.22763	1111296663.74521	1000310659.2044	1215044667.63009	1180554845.74584	1053891830.95672	998613472.843698	1009019221.92465	803138928.980332	469480582.987834	906930990.584846	1021199029.92499	808819445.840708	1238888139.30813	957148015.347979	959646972.512378	1094502505.5336
M267T24_POS	2-Butenoic acid, 7-(acetyloxy)-3,6,7,8,9,10-hexahydro-6-hydroxy-2-methyl-10-oxo-2H-oxecin-3-yl ester	24.42755	267.12251	0.8429	--	49503207.4932304	47719874.6497592	59050022.4270339	56824880.4231677	55793520.9228813	53023399.0078028	49796385.1405423	53729779.4216028	63452681.3403596	53048919.3531188	47611425.0772067	58595582.7832334	55116222.3168751	51937120.4039746	48035388.5477642	63207995.9152422	53291263.9106781	47338253.7334924	49902643.5909887	46585062.9758664	54190643.5798688	53259316.3685926	45166134.9174983	30960586.7528764	57724657.3595424	53991823.9324986	53730793.317274	45345766.2968941	54714058.6441242	56047754.2395967	54447039.1623866	63874439.6634419	48874670.2457152	57152899.4138999	59912731.6001627	66766017.1317713	87616452.2624089	60550892.664304	58099743.1283585	64810580.3529782	51150517.331815	62884452.83096	49090251.2099985	51827963.7320113
M793T114_POS	2-Docosahexaenoyl-1-stearoyl-sn-glycero-3-phosphoethanolamine	114.2185	792.55165	0.0431	--	681469600.877571	721591531.223461	606951542.807316	558595852.410712	568781155.191805	521549270.809904	645029627.05188	632888590.46843	288120831.231278	534821298.102876	299391422.079846	300971855.365306	807964435.533518	1767420955.38672	598760691.350664	362786973.84476	523724636.7414	570828693.427969	424488234.868809	732500791.795059	702382251.748925	550913617.474833	418921094.257883	603093461.476608	452813295.470594	319019010.452768	416244795.437575	313093533.187714	475026672.513824	209848869.905199	359044546.143162	384353032.794988	387580258.005562	307399163.606025	287318440.522326	159508906.501816	266264590.44028	318025227.456816	334557609.386475	241297975.516955	307174542.105484	289345821.698023	335451704.741805	344269121.459185
M174T27_POS	2-Ethyl-1,4-dihydroquinolin-4-one	26.54055	174.09121	0.8882	--	3884162.48904903	3916816.91060828	7232718.82300561	663381.212733397	3925037.526062	3515237.43001165	2450313.83788635	3675723.70544876	2955093.37020748	5770676.28146779	7017358.05753725	1933355.03117528	2684593.72541387	1556723.62958626	2103639.14391208	2340149.96630652	2284148.01804878	500798.880474701	1435344.32184488	2389591.11934977	744168.617560464	1055888.35577164	1135323.03228917	10222149.3957662	982469.880406317	1451622.80053978	849913.31544413	4844616.17573085	1655121.12269941	1019081.22993756	1109807.19950187	969442.65130909	571387.997947495	1070708.33540451	1151763.30004482	1035658.16079085	11508116.4949906	2692980.97060922	863662.751603976	3270756.32711427	1078782.51813372	1198551.14196498	3080358.24621396	1984324.93650601
M153T43_POS	2-Isopropoxyphenyl N-methylcarbamate	42.589	153.09088	0.5278	HMDB0256832	5639350.06281191	3900407.63129893	2398420.51713529	2061044.66253078	3079242.45537694	2664793.59006556	5568501.76247261	6026304.37182519	5791626.54586623	8554013.69413497	4402211.52115319	3627929.72979095	3149810.46031327	3422984.55330908	2624690.48948761	1782525.58856962	4497840.75491359	5816867.26270733	1926014.02570932	3028285.91897353	2356035.30954966	4318967.45326205	6412965.44318609	5478172.67708724	4374187.42903843	5281445.13181996	1660003.57866536	2065522.86569194	4266828.37711946	3163933.66948003	4011593.0620825	4172842.60237334	6932481.40494094	3910296.13443947	3201346.83247539	1501242.44293058	2905821.00701856	636740.913301514	5309192.16536293	2445958.29471194	2956857.35191186	2749638.93147053	2439351.5343627	2802949.99264761
M549T619_POS	2-Phenyl-1H-benzimidazole-5-sulfonic acid	619.074	549.07954	0.709	--	1053295.26179293	1248703.63133873	1503842.20299727	1132102.86051528	1495425.84567724	1443727.71101173	3061453.56116203	2296949.41114854	994820.729716699	1464960.54234518	1437447.34530849	1217301.0486286	1258885.35112595	2262385.16601915	1266552.42810176	2910681.80134318	1311928.95006592	1458614.85822145	990717.006507312	1066309.62903661	1323633.36876452	2531291.17080443	987074.711322063	2166513.62920409	1275237.35068973	124083.182464692	862065.236951141	1460813.566053	1470354.59955132	1353571.8246462	1214588.60078927	1409567.97137571	1230348.55955179	1404690.99508368	1089713.35397604	1380601.23435689	991592.357137178	952635.238475165	1186030.39061428	938750.919131215	1389028.11598185	876819.431061012	1526351.04874346	1231243.49795685
M610T18_POS	2-[(2S)-2-Oxiranylmethyl]-1H-isoindole-1,3(2H)-dione	17.6961	610.18335	0.0751	--	37757048.3508818	38039267.1728689	44425523.9142461	42898255.4527959	42605606.3947575	40292464.0293338	313416807.984928	31510123.1977042	44405781.4647315	44090904.2075095	64141692.9983325	32246672.1646359	34825746.9234499	46288754.3531484	40033312.5755396	36340704.3993474	42656762.4999334	45183231.159629	45648000.1142883	39567041.0262843	40083275.5678333	40878288.7463217	37274390.9289695	37683480.9515337	42766740.9978764	49189811.5016158	41104181.0843033	33603716.7555095	57304012.6424833	42943555.8114843	43909387.3430767	40492097.1879014	38365711.9444976	40528378.7203789	36927483.7033177	50570266.7356643	48158226.6774081	42890997.189829	46488912.5355019	44733841.5068248	38842970.379228	40235709.9603025	50930928.0766464	45408865.4304783
M118T222_POS	2-[(Butan-2-yl)amino]ethan-1-ol	222.058	118.12262	0.6686	--	14771255.7892063	15113699.191639	15431290.4807791	15789893.7309177	37105569.2241673	37071128.7354337	29708769.8267138	29069206.2669237	3499117.8109394	19698087.6817003	9996523.60931561	20127214.7773723	11340021.286763	7945793.1341875	53132981.8503553	4834556.47376381	16016549.7833986	37577062.4023953	16837037.5123583	15643130.8503357	12268241.7441755	22516801.2284011	13586399.4262985	16578649.6246726	14887361.7559952	6341105.32191158	17529432.1368611	16278213.8608542	11415433.9093904	10982592.9362112	12621040.1938134	8151338.82976327	9304894.07563545	16220554.1701181	6660472.89991842	12322237.3412851	1743779.99258708	2874906.6043087	4239421.04487229	2057166.53515528	4254552.35760096	4664306.55390058	2414850.77485437	2936265.23738785
M627T299_POS	2-[4-(2-Carboxy-5-oxopyrrolidin-1-yl)-6,6,9a-trimethyl-5-[(2E,4E,6E)-octa-2,4,6-trienoyl]oxy-1-oxo-4,5,5a,7,8,9-hexahydro-3H-benzo[e]isoindol-2-yl]pentanedioic acid	299.4405	627.28101	0.4824	--	2425420.59117468	754476.939748408	1661881.44572415	1820778.26112353	1760430.71143739	1829760.83634497	1298524.86309915	2368546.60822831	1510763.80983313	1752321.72417578	1026634.45116347	1407847.28387573	1273205.32937755	1663573.28929798	2537666.17415689	1274744.04015602	1349018.44730546	1198093.92094414	1238276.31601336	2201053.9698759	1396452.6082891	1430053.90572851	1512973.96351037	746678.509375434	1496095.22984627	1204676.45422356	1093893.151078	1377561.9127268	1663339.43825124	1450054.70929119	2075886.17463789	1669566.97187464	1185488.4093551	1270802.05094195	1262616.73849088	2074937.85808633	2463651.12758697	1472127.49203549	1435133.44126089	1411906.1692854	1307767.90479831	932915.381324538	1350269.74817421	1653147.62874299
M363T25_2_POS	2-methoxy-4-pentadecylbenzoic acid	24.9756	363.28912	0.6314	--	55773671.8045306	64221726.1531568	104543370.083378	108415696.022657	117814276.244114	87325566.3198372	118544035.187872	80237313.8094838	78865900.1126377	151731871.384507	106804075.254447	57460986.4875174	56069112.4980274	128975201.629501	51321796.1168738	21223396.5953405	124062955.569812	76767369.8932215	31057759.6457389	67924049.1969649	29180684.9468678	51096183.866823	55870361.0271221	84273178.7789822	64303144.6224907	75070442.6070672	81551001.7671894	59974908.4815391	72128908.4306105	50487620.370315	61040914.6221746	82427194.9716	77480446.906083	70226373.8609516	73755598.5458151	38933604.010665	57082223.3393429	54061228.0005828	134526886.768783	71996958.7303991	88224605.2468767	72741374.0365793	70954774.7901259	58326681.4265849
M482T23_POS	22-hydoxy-2-hopen-1-one	23.0737	482.4048	0.5464	--	7514897.66707624	9637351.9494984	9762903.43251337	9183190.15509005	12745849.7848606	12621516.4821436	14832249.3457642	15265535.8047676	8317393.09683248	7672373.77803602	10496659.7255256	11585858.9009841	9757605.28805079	7307274.79468154	9099936.69241655	10464443.834231	10165215.9925181	9030339.16405497	7141323.64892007	9558906.70695854	9006372.03235183	13400474.9455987	6829492.60015883	9459632.84184139	7891312.0969894	11163354.3939499	8100756.05888974	10296179.1732159	12712696.9627322	6799771.83155045	8397643.44940476	8988849.41714395	7988312.8695987	8044421.91631035	9256426.34414816	10364590.4754788	8547337.14631572	6899016.31161166	9078726.18252501	10625839.4662243	8228138.49065435	10718632.3816996	10213740.9828302	8071436.94996252
M593T298_POS	3,5-Dibromo-4-hydroxybenzamide	298.1805	592.74439	0	--	2056847.7363726	1573632.96182856	2031136.77794995	2180488.22346029	1808628.53011567	1048932.0198784	902726.593281057	1767024.79545661	497223.82185967	1492982.53771572	1490295.56138477	724964.629457385	1108491.10030088	1341200.50472628	2338136.28525415	1392083.70451244	1044319.36977762	1741617.21933983	1250728.83197471	798954.047470237	1610751.08772883	1918694.18966134	1612925.67022634	550942.189847981	1238555.40498144	1064736.26312182	606618.114296261	1244707.60483171	1102922.72543397	1737563.0060678	965025.104146989	884575.052453692	1371075.14103142	862318.812199311	833603.670356404	2050077.75949532	2128079.37915462	1337837.91510463	1207359.5339567	1583828.30792477	655465.384631061	717727.695955685	1088243.06884622	1747601.76171195
M229T426_2_POS	3-Chloro-1-(3,4-dimethoxyphenyl)-1-propanone	425.78	229.05845	0.1405	--	161059080.653293	162973951.863492	53784133.5082477	51795962.3094892	80334686.4248765	80044863.2202858	553247621.321681	546831149.367857	224878030.425004	307876462.841497	100224280.884312	104893321.720764	168783003.933169	79646893.3011245	81571065.6219578	55588110.6214136	125752354.052928	82285403.3942654	126743181.319444	151425106.864809	77756558.66364	81562573.7321301	278636488.454596	25129729.8724896	286512266.699166	235930374.892658	66259548.8732307	74840104.0212086	167876569.622499	123239400.326143	323819636.326986	381420624.551327	282397296.697827	245315911.24401	182617091.699211	88642841.7280984	204122453.021854	234691558.023673	246752239.479929	118135574.718108	211946980.2137	91362124.6791889	204320563.816306	94214720.3101159
M335T26_POS	3-Hexadec-15-en-7-ynyl-4-hydroxy-5-methyloxolan-2-one	25.9105	335.25788	0.9395	--	384354272.169627	696250504.391971	264475258.404785	334254399.65179	471713868.229576	499617728.27581	803249777.354798	833452330.511535	647350465.702922	1340389431.34889	616163647.496667	708898505.173436	347935799.680869	494444360.01392	475161448.699186	139468815.350402	795494540.707988	448544586.983752	210061904.751619	269015495.277145	311090930.740245	210787302.360335	490640854.563432	438744079.837668	459777348.761793	438914934.974021	244122341.824509	481762369.652539	834364424.941856	384618764.468192	841485481.292688	468174828.222658	1126974119.484	1019871146.98455	563086907.603623	255052659.275441	431040532.529822	266095933.030369	1582102753.43958	570235325.507931	732517482.610224	450024686.461217	654389247.177444	380670495.529715
M395T24_POS	3-Methoxylimaprost	24.3664	395.27881	0.8275	--	162344825.708671	116001243.115576	54008508.4067552	45278688.2380372	80286295.5086899	74605879.5030585	716441468.434741	634886208.791556	88242532.3236516	844199378.621755	80873560.5401968	20562248.0718515	212534208.170162	179973904.710575	87345962.9534292	96865945.3497122	45450876.7237639	60963038.5800225	29231940.8477779	109761819.82217	80712286.8996584	551894382.174096	14239922.2603725	213010611.43152	98168923.8909577	67595696.7211765	112079133.168565	42965638.0306223	84384542.7224698	65027513.267278	297995127.975693	175720642.507098	393458097.467485	87153809.4454369	30277891.4141046	30309436.6268833	135263856.726659	100971690.850491	194982169.586478	78909210.9132711	27859542.6817337	696827.70327657	76976486.6613707	46468376.1285333
M192T322_POS	3-Oxo-3,4-dihydro-2H-benzo[b][1,4]thiazine-7-carboxylic acid	322.374	192.01451	0.8273	--	20396484.1836235	20325424.0416375	18094369.5335757	17904357.2278466	18073903.319675	16876090.7681217	19181901.1449954	19651653.8501344	16838940.4820243	15045828.7949617	17463097.1942904	16309843.0364474	12709027.128279	11527643.6452231	7237230.68415592	4364055.87350297	16116354.4354652	18065428.3627362	13347132.7342008	14499270.1021102	16216330.4447445	14183116.3922166	15246886.7218293	14109237.6177528	11152693.3632995	14239668.5966798	22227853.9342496	15258428.1211353	16736294.6095875	16930490.1134661	15395614.1327117	13091098.7770655	14775404.6091692	17127797.4167039	13910991.4235234	14023021.2923059	7057874.36731455	18793448.652782	15391137.8282667	13818636.7985666	17166144.1693476	17167021.5781409	14108932.8687445	18455157.3973857
M251T405_POS	4,4'-Dichlorobenzophenone	404.6345	250.99825	0.0632	--	10938341.5979805	10160920.085346	2216396.56632953	1796470.9301963	5155039.62062666	4611045.73821716	8536349.53869951	9288260.36823473	2976122.52840991	4093841.79855145	2172827.22862609	10584220.700164	1876460.86343887	658122.627561142	2718670.21316323	2008355.78603067	3490507.68923632	5348372.58803167	1434853.92767047	366738.763555324	1593589.16582224	3637723.29398562	7849011.41235167	5357618.32862403	5303420.09675034	4348940.09605034	1266409.32919806	6342789.6984765	3040537.8165467	7070433.42381213	5433306.40329657	8444531.4385553	9632137.74399227	6298521.43794842	1273111.01261868	1406025.98473834	4930247.78763366	2220915.42771525	4292941.40397656	5143546.34883304	3231857.51585129	4345419.75721621	8710779.05739551	6544980.93549529
M266T199_2_POS	4-(1-Naphthylamino)-4-oxobutanoic acid	198.785	266.08115	0.9985	--	205852224.945492	207399562.798017	203689311.923021	193092841.234855	77810892.6239048	131374873.016902	118973105.616664	180632666.378851	241364060.341773	239934105.679742	232907636.102939	234548882.897099	230255677.340767	190597475.938438	244711357.610203	223453740.557769	198290895.940638	199924345.063045	212129689.3817	226050976.404068	156692029.84727	120820652.489632	181567849.727658	208322266.565849	234963834.743319	223579673.625367	221558618.100665	244781036.656285	200311569.852652	101446492.76778	204471023.248243	225629261.923878	234718879.130603	205121958.413553	209302617.80141	162050932.247776	241528380.409645	177242111.336835	252206587.181577	174788362.431692	217577943.926407	207542746.931028	249565884.863296	223040015.26796
M277T281_POS	4-Amino-N-(3-methyl-2-butenoyl)benzenesulfonamide	280.606	277.06174	0.996	--	20660475.8726953	22659229.2246493	8741029.49251715	8537634.71492214	4632467.06555661	4987177.7322372	1016942.68010622	1384596.55929692	2232432.85086395	3337076.69331312	2020440.80836733	13532759.3803111	1450444.15882043	724234.299981507	1701487.31405561	3191804.05729605	4498826.91149912	3167149.83979798	18783231.873623	37985162.6284016	15574107.5127808	17913136.3169209	9646464.43880508	4230474.4620352	3746049.79271576	2546515.90400557	11756145.6622124	3457544.10600833	6549690.91667063	3451376.0214591	30846070.3639583	27370530.3905757	19411093.9548453	18715017.5094855	14760718.6052922	10547322.1307384	2436074.27130477	2246942.49711955	18363767.8962862	1009528.29415794	3379454.9677026	4705430.05949729	11034891.5124989	18632095.1781129
M83T314_POS	4-Methyl-1H-pyrazole	313.822	83.06039	0.9632	--	24936177.4344996	22149230.7804187	16769036.2426431	12850199.0468451	15951526.0602708	16346605.9586375	10499576.5136605	10805340.308925	3261772.00824954	8447236.17317634	7690048.89620377	7671907.40131088	20165830.9032512	11864014.9018768	11007625.828291	9809101.51818964	14354500.0720879	15140068.3433251	20461666.270008	17032184.3207492	22857796.5851114	19430153.2337245	5734596.70946765	12114769.8364903	7498487.12546835	12222014.7534343	12821467.2282106	6438762.79020177	6679276.31342055	4671235.17375457	8873964.8008361	6437848.46044819	10922968.8343926	11545211.6823193	11079390.7754926	3791402.48654823	4568421.77459997	3821037.70273165	3552978.08371609	3469900.29350109	3822303.85067148	4576520.54976609	4247204.81268213	4217837.93240433
M105T24_POS	4-Methylbenzenemethanol	24.3855	105.06982	0.9995	--	256489962.317381	246467519.444465	259699702.676871	291989342.479048	302264660.631543	290539901.758289	231943910.165123	269201482.941043	277846132.34593	253253171.967455	239746601.832239	272577271.194573	276273686.61633	260004437.302688	239494565.355409	287007016.77012	262322915.727538	263742274.972836	253750149.428527	242224596.292884	266814609.913848	278585949.442778	237470510.932543	252719661.403964	283401050.811441	263715959.600843	272083762.707681	225771974.725638	258044645.921093	268631658.543589	237430054.455991	307214611.545343	237654507.780294	269717390.592458	286012628.225503	312764969.785326	373050297.169913	303361739.576042	260524163.735043	314786838.585849	273925066.308568	285304973.940282	230694182.595325	224182189.518614
M341T27_POS	4-Piperidinecarboxamide, N-cyclopentyl-1-[5,6-dimethyl-1-(1-methylethyl)-1H-benzimidazol-2-yl]-	27.0363	341.23204	0.1093	--	360184048.128419	364617346.860714	144583296.879257	147026496.501476	108279939.527572	92184754.8124971	365790563.039166	721644944.131705	1220932874.84724	2008079480.71021	326293211.474474	136913954.121017	474251538.229888	245709557.467253	286324571.864174	86917382.3488856	165929746.666244	202994226.293237	85947867.4688838	323767508.25918	125107690.989471	247911739.059209	56644512.6380526	490974308.176839	318649514.367361	342419173.140453	147323663.837871	278596972.306349	299488713.349702	210518037.126759	400779832.35901	310982858.774116	527513486.578432	182603429.66348	230146239.674403	23629832.3813494	29396236.6241317	44693225.5093328	260332897.689962	60974493.3525362	206445117.709324	177976713.972538	125474665.551249	92506628.2926044
M208T440_POS	4-[(2-Chloroethyl)amino]-1,2,5-thiadiazole-3-carboxylic acid	440.0985	207.99827	0.4537	--	498239.861260023	1225214.79640214	8455312.27029737	6541963.61258882	1159276.385023	856328.33014104	24700230.2168547	13580971.7471738	1210090.72413677	2695922.26991581	3233318.09405763	610941.574197856	2182351.66093998	397879.55424637	657751.874548886	441207.47262063	2089061.54000189	754533.814737149	2121396.31390686	994432.840655079	8078281.59893045	701622.315980559	1375849.40355208	305769.3735069	8156063.10979917	1620480.60174278	7348194.60844801	912299.71855936	10243997.8733737	998961.81518931	1858726.72087315	2217924.67921554	23394538.1860403	1444750.82547556	2581409.96608378	750768.843827176	5858858.5226992	1690866.50983434	2127202.10552676	1585242.43743933	1726395.80830308	1651477.94478137	6023826.27106377	911504.117438351
M439T26_POS	4-tert-Butyl-N-isopropylbenzamide	26.4006	439.3414	0.1154	--	15187473.8534401	27990153.736415	8552271.21909028	10999757.1723815	13872935.8389971	17940964.7740694	17383640.1460444	17347559.3260472	24864580.5000646	15447375.745997	7699335.97958742	2452259.0777497	21583130.4499856	47220140.382666	9912251.44672837	4745058.52144896	2802556.67157933	6442652.19385379	15185778.4539832	19800925.9976445	2389905.09568733	12959387.4926254	830670.249209572	9435148.65882478	31371122.4728855	1915708.53653811	2074422.523255	12388335.6255741	3534375.68076175	743085.549510906	12705506.1497001	19935115.5025817	25522048.0783475	2913504.5751753	7594897.57257835	1348547.35251551	5094178.43224493	9162903.32372901	1787108.11840257	11444765.6274305	4099429.56353337	3768488.32665876	9819704.89899367	2197908.02033896
M321T77_POS	5(Z),8(Z),11(Z)-Eicosatrienoic acid methyl ester	77.1617	321.27872	0.8622	--	13029835.471828	12004177.6244591	13071814.3238989	18163335.0530356	10669297.6605625	10648529.6353118	15328026.5670707	14455468.9996824	13415553.4962779	18144559.3884279	9349619.8055113	10019496.554176	6229739.49307697	9992695.73477944	5850569.38000251	2478666.27889029	16610468.0734261	16684780.3804721	5277607.03503086	5710345.62282645	5984150.3301726	20493435.5122663	12226084.8949068	23054925.7970809	15398628.0779801	11591891.679034	13013453.6210243	9284176.70701919	11138884.712456	10937894.5029319	19689754.1765447	10684874.1456836	22022659.4193487	14005141.6493929	9798999.60728573	3597079.02989301	2477673.52044338	6959107.55791507	14491179.354825	5278823.40508912	16488811.7907369	9529770.20643449	7396686.56602558	6455921.6741088
M242T292_POS	5-Amino-1-.beta.-D-ribofuranosyl-1H-imidazole-4-carboxamide	292.142	242.0789	0.4056	HMDB0062179	4203271.66916644	4078147.96933774	1698585.57107624	3126740.31186306	1571907.11824578	1634012.16437034	24428028.6999611	19719516.9433435	2756286.68956353	5241144.28458535	9065661.8721026	8141089.74359641	2141247.60297955	16197043.8366782	3165253.62443792	1422171.72644378	6973387.36876553	9749997.96171786	28027702.6451614	2318196.74615598	2302963.20362689	3613272.71793939	16304124.2965303	67201425.7519237	6275103.56709761	7254504.6213242	2507712.54905038	9177231.95565209	6724161.61088803	12086013.090864	8159910.21240984	6122157.10999905	12439180.086146	5936318.24695652	2385634.54503423	8352691.14455243	4047933.08854086	4120456.50025412	5102956.41066328	17012240.9356881	10463600.2967758	10701036.9350515	8360545.93991899	4781197.47942457
M129T314_POS	5-Methyl-5,6-Dihydrouracil	313.844	129.06584	0.9418	HMDB0304210	224295222.05496	222342268.122895	122796970.27592	118171190.166053	165598005.566132	171030613.355969	53676651.0462718	56795142.9776976	8750070.60958619	65228335.1828729	56894501.7966491	54089937.6488605	203828900.732479	76704451.5384243	92328580.9776029	81674538.776813	131615285.578835	147393674.724471	206773893.588794	166486904.619602	213304170.086979	174488624.12108	40041703.7778915	115964456.607648	54985700.134512	109683937.568141	125103013.069237	45175340.0196023	47503821.1743614	21795944.6093039	76363175.2322256	37262213.5443226	51340949.5547368	50197523.900931	43816383.633728	14318303.9776939	13159862.2312804	17618233.977069	9007670.33754779	10778461.2538247	15157787.8284504	16585446.6637581	10040537.136553	11628747.4977326
M295T298_POS	5-[(2,4-Dichlorophenoxy)methyl]-1,3,4-thiadiazole-2-thiol	298.091	294.92938	0	--	22815850.6630094	22649155.1087583	22354626.8918714	12677793.6883894	20214560.737829	20830322.0522439	11043831.9604502	20416389.840714	21181025.0407992	21945568.7866407	9540909.71959468	21068113.0628145	21966490.9484297	10103010.5844941	19333442.8495606	8747146.23805824	11267511.8938503	11597417.6840468	9038205.49143026	22725496.6878614	22454079.1410342	11282946.8511931	21410974.4702198	22924383.9301163	21215563.176812	21397846.1158746	22887203.0666639	20092651.9340732	21767717.3377043	21459912.4178928	13052248.6549063	12207557.3847016	12210009.8741802	20497121.0920718	11206391.8797985	20683377.081674	10002150.8830652	21078823.03626	21576420.189048	20392683.609195	12132611.5177809	22843255.5950311	12157469.2709454	11419656.5120828
M415T23_1_POS	5.alpha.-Pregnan-3.alpha.,17-diol-20-one 3-sulfate	23.0961	415.21104	0.3052	--	1051663018.82497	1022615439.59803	1148121553.22504	1178443547.55429	1212813078.46932	1143865504.27918	1120428643.11216	1194322381.66904	1380530625.11284	1168226188.6844	1073694892.06149	1239158944.45679	1058117036.50475	1334323573.43341	1134909629.76122	1337284870.40509	1087942312.13222	1041011030.05317	1180404843.92591	1026858722.51661	1013305752.4394	1086944653.84043	1080988210.27384	1076432770.81122	1245976506.83387	1200097106.09865	1225491962.13754	1106656815.35291	1345655287.17494	1277530635.14496	1091727285.09082	1330394338.35724	1037220841.13185	1220209656.97074	1650382838.30823	1528262213.75172	1816699829.64698	1458472374.75876	1328011571.33616	1520029254.10937	1135366885.32615	1197218063.01951	1097526365.67911	1097135181.88577
M317T26_POS	5.alpha.-Pregnane-3.alpha.,21-diol-20-one	25.9524	317.24733	0.9631	HMDB0000879	105501422.655503	129880823.163052	57052833.9846668	56106061.9450419	105185819.468396	100522331.553637	87696576.4983004	113530159.900085	82093205.2604211	161615879.148171	68329592.5383368	69577448.4528074	79989665.7683061	177574930.059255	115533214.683016	31937358.0972181	128016227.158573	111415605.148104	37881556.0671438	73153224.1296061	42550699.132625	45084087.874471	70402796.9103142	110898355.8557	237557133.346866	76967235.2960366	40189520.2869523	127253549.852178	97816520.4199153	56422554.7647671	91948583.5434434	60947463.9708692	298678380.487377	262718733.676765	84683084.516781	42758373.4259759	87235089.2697032	108312439.716299	196370691.60521	124542689.595115	85287302.2795791	98803902.0598418	205463772.688958	101656143.575788
M335T41_POS	5.beta.-Pregnane-3.alpha.,17-diol-20-one	40.6548	335.25792	0.8823	--	158213358.539799	173528712.084842	83552143.4221881	90520754.9069578	147354751.833854	144325507.57102	125901870.506076	125637108.445171	107966895.241891	60011252.4139459	93146804.1726402	100434296.946272	43162671.207536	101808142.781208	68378435.7378912	13929055.6341542	192478585.180242	168400919.873809	46396210.3253673	58217361.3314513	41940833.8789294	65912532.8999792	94231952.4525643	150698242.008829	140417342.058627	122548110.48918	64996083.596748	66917066.3940419	119532142.072543	100442816.790468	114532512.715202	101927699.612911	141643335.257988	130629997.469773	125740717.043913	34081062.986835	56426397.4479689	58611187.4836261	189959427.303865	71946707.5408947	114004734.756517	129624519.589385	132477310.617506	139689580.30245
M303T77_1_POS	5.beta.-Pregnane-3.alpha.,20.alpha.-diol	77.01025	303.26811	0.0215	HMDB0246874	9903816.45603061	9582170.9868568	10341449.8363248	14923900.8877813	8867454.14041275	8295614.22011548	13797928.8012156	14017701.5709936	8014767.27193335	14737793.709928	7885555.44319712	7573554.40189663	5144044.50197988	7644733.43861792	4735347.49951142	3178240.47694976	14013674.447691	12439291.3558823	4822043.64174683	5334314.00631554	5181187.71285316	12423820.2490939	9621703.57890893	19099931.178884	12476588.1189391	8773649.93289919	10089148.6573369	7257835.01996049	9488163.88192197	6264697.32940256	11628506.8549941	8527143.76599809	10898998.7802803	10971435.6725959	9389233.83920491	3544008.53815983	2978912.35952575	5848255.09589948	12170285.3136901	4966097.80180281	13163352.673899	7210100.02347288	5968832.18941568	5734086.63313907
M158T160_POS	6-Chloro-N-cyclopentylpyridazine-3-carboxamide	160.361	158.01241	0.0391	--	15174890.8200382	16582483.121378	23627700.9747602	19744070.6173556	20218312.8797281	24701846.0945081	18287371.8948274	18306373.0497003	13241678.2705141	25519373.8790452	18735027.3644681	14376585.8318435	14108507.1085655	18414470.1709388	14070825.4032325	18980411.7674435	26972299.6443733	20595264.1349285	17145849.1957778	15321738.3279737	19888667.6889438	24870299.5582584	22853110.0261714	17865777.091825	18229160.8202531	30067863.4930708	16054394.2192141	19807357.4165265	18805132.3784226	30162231.2496607	17528095.1505	13134874.2537534	20609584.4653727	21467019.5941259	20129864.0823125	29264860.3703261	28839243.2617448	15408290.8326509	20681271.6121038	29498705.1655134	14909334.1848086	19470370.1185441	16692888.5943772	22940977.0089464
M407T76_POS	7-Keto-3.alpha.,12-.alpha.-dihydroxycholanic acid	75.5704	407.27665	0.7249	--	5067072.53986535	3803554.61836537	5237554.14459124	4595410.52432296	3020822.13170106	3548696.34158869	2838010.09114551	3758235.93304858	4668053.88374466	3965205.77975667	2752221.32217873	5158294.26458293	4207967.744869	4651186.02495802	4482947.67959606	1111195.77708157	3682702.68513575	6659044.03872091	4136632.74474364	2617628.44675042	1987933.73614411	4708320.93766506	4906173.88441261	2706290.30432141	8824499.18868328	5587875.07060678	6351424.30724828	1890090.88152983	5274175.09799581	3074263.73737518	5809840.65554688	3241619.34229771	7160840.28840915	5063705.82426686	5873169.28464165	614308.01191359	1346103.39561138	2536618.68707016	6513186.04305677	1465143.72664922	10236113.7580087	5780662.61477905	2785513.55739995	4223063.87237535
M423T46_POS	7-[2,6-dimethyl-8-(2-methylbutanoyloxy)-1,2,6,7,8,8a-hexahydronaphthalen-1-yl]-3,5-dihydroxyheptanoic acid	46.4682	423.27159	0.0155	--	25239556.8799461	14728794.4898798	10709457.1009766	10514261.3609323	18799381.139161	10596312.6936695	11628842.2514584	6063413.97680703	8414408.32564591	2988470.89299557	13060788.7840219	8838395.20902258	5071366.80460148	4623131.04460998	10665919.3253674	1108743.99080763	8834069.0727781	21143187.8826681	3482017.52158219	3777538.27781146	5949581.89694882	11040292.8698216	12970575.5554843	4111487.82986381	11538423.2806826	9104308.77643848	7350359.32092655	1924134.29079126	8976746.78515205	10897632.5883699	17113642.9274008	10234106.6874863	23894831.083505	8808754.00309203	12497999.410602	1861068.07687846	4029550.70646222	3468968.5124373	11669177.5206351	8506693.33478494	10532359.2260792	19273966.3587086	4697179.77940305	6783147.74175399
M249T26_POS	8S-Hydroxy-4Z,6E,10Z-hexadecatrienoic acid	25.73275	249.18477	0.5869	--	59625502.1431658	73529189.5571116	76849894.3635333	76494170.7591056	62941899.6970071	64894440.8444679	75509259.3180226	81483600.2897993	48955509.854604	99670967.3994197	52737639.220703	39673745.2297728	39432389.7340474	42332075.3829452	36687847.1890394	23003768.6688319	122631231.591672	60770593.4824973	31313123.7077078	28519548.6569115	39931458.8040299	39503807.8790955	60028131.8258762	68019738.8333368	62432091.7157332	55749195.7462858	3751870.9231917	37435649.4871238	47448804.8702451	28428579.9644206	57865662.9503507	62464108.7025734	60399209.9475923	65894727.8691397	41395780.3206491	4212917.27520319	26425625.8589756	36804226.4222828	66749557.6579996	40722728.1025323	41383867.6656159	39702568.8057777	41053105.9702396	24674947.1678376
M383T26_POS	9-Octadecyn-1-one, 1-oxazolo[4,5-b]pyridin-2-yl-	25.8339	383.27888	0.6213	--	2896435135.21906	4268014908.34762	4231704121.37832	4082119155.78514	3683003361.18521	3592416069.57462	3262096177.09854	3796973616.54244	2921097909.3437	3959382064.41803	3836615810.34612	2535027872.05212	1864722017.03178	2112879527.04077	2074512949.97877	555599572.890359	3866482670.61352	3048052058.67508	1097612727.77017	1515344444.87711	2003569159.66492	3238426083.15075	3236844030.93934	3213469326.656	3608516343.81683	2712885618.59315	1934454032.47333	2114758335.361	3380038868.77966	2613477559.9156	3184070634.64595	3241175493.95181	4163686180.07809	3177047943.73401	2737863931.56478	834697325.825571	1500949219.94149	2079987681.41823	3575107746.80755	2116340579.07151	3068289166.67964	2640172640.66485	2900392101.59084	2257374021.71602
M293T26_POS	9-Oxo-11-(3-pentyl-2-oxiranyl)-10E-undecenoic acid	25.7356	293.21092	0.8246	--	65239482.5997609	86505147.1220717	81476561.4510084	81294465.2982599	80067231.8350352	72836405.0585765	116530423.846212	130783780.620981	81342087.4425201	226041737.573037	100811772.429557	57962133.6309666	57771462.0812781	64645487.3213963	33966079.8691352	29837644.9453862	71199577.8225477	59655683.1162114	23689615.0723514	49005541.5040371	45827287.4876039	82805215.441372	79668756.7623976	57498345.1358837	87315448.6078865	63666890.0566479	56714413.067031	63034912.9580448	85763665.5761695	56329941.9217118	88202442.5453863	100093910.872869	110583582.097883	83557316.6043937	61364354.0731837	20968911.4727201	38474523.0167623	42111649.5762987	86277825.042371	46779971.8610816	81405970.045786	52103041.0729227	62250538.6559113	43516059.1924211
M355T26_POS	9S,11,15S-Trihydroxythrombox-13E-enoic acid	25.9581	355.24766	0.4566	--	823875091.547705	861146410.949999	568326075.215136	566296263.230354	531810163.72758	520800449.555516	1311186740.63264	1465807143.19166	1611655644.4404	2244766860.55025	1091298807.03046	589009590.597813	734702608.426738	502773231.447051	656877704.919286	447457041.997064	623157788.108261	584785717.135734	309230433.50874	799585462.470035	543928134.236093	1233640923.44593	660556320.999358	1012432534.40783	815335121.931454	889561726.347208	551519741.454621	391768038.626219	706356393.259403	614280844.189763	898060965.54116	1138028213.77771	1242718336.29139	594758502.963057	648488379.424073	158143593.148272	288799603.248325	282285330.721479	700749649.012337	245078422.399316	359366116.512411	461628168.620309	506147056.876329	324168256.554864
M684T17_POS	Acarbose	17.2868	684.20206	0.4828	HMDB0014429	7431634.32375409	8410581.34052738	9175121.70329478	8629050.03418593	9076031.68764955	7363029.12140507	157292471.738521	6096440.67209713	8625228.1381993	7355677.83094729	7992803.39182239	7473914.25016989	6635301.65430333	7493639.47359718	6527563.12006044	7212781.79885208	8694848.34258083	8432140.53559772	11426048.2516748	8694449.11747156	8071768.23502754	7552245.57001443	7797563.97210312	8149238.50046975	6886534.54566609	7287939.22357532	8987007.48879942	9187928.7353522	9199817.37840871	4668476.87532193	8120232.56287702	7994173.78891148	8432853.81092753	7989708.41619712	7571569.51919841	8879132.43187437	8835284.00367739	8671100.07230044	10383330.7617226	7551992.07716879	8995092.57413288	7715458.99666426	9623140.53519041	8858424.04481713
M412T220_POS	Acetophenazine	219.55	412.20926	0.2997	HMDB0015196	6783805.81686943	6829297.61329233	2616090.30795319	2499671.67340073	2423885.57412654	3850730.53640792	6602621.52809964	8961998.58721763	1515916.30146396	1135351.27809245	2165184.57728082	1073004.64234431	3584632.68282931	1838606.01106222	3817239.83553037	28496410.7405566	5988228.95687689	2561492.76209898	1916644.9533717	6551480.90598858	6337059.90025493	2472666.48540565	825040.81844983	1727515.69551966	5358198.38772597	3394236.74264261	8090947.47199871	1086639.11153504	2736950.16415676	1094875.80976878	2969781.94149523	1357296.30631438	1396928.11099451	2691965.84938388	1679148.60798712	927586.386795392	264004.809889456	675092.115422396	421316.327560279	419512.27372965	1485733.28756821	1449237.80912113	119191.817733461	836345.145441264
M204T281_3_POS	Acetyl-DL-carnitine	281.195	204.12276	0.9992	HMDB0240773	3394524838.21354	3310473445.72037	1904787108.77834	1873958648.44914	2285307670.5366	2284257715.01722	9349631152.47313	9281244703.82231	2717520388.18759	4282970820.69444	5747069893.92734	5950975180.86092	2605681481.30404	1506904011.54359	3277541149.28505	1855360698.02041	4456622177.92407	6308534098.55058	2301696789.30727	2821674994.44288	2141242979.34292	3367597894.84232	7810761392.33216	3260845875.26013	5145699029.38244	4858188741.62561	2691472659.90549	6789256723.73044	5387437435.65372	7328736626.0549	5568643200.40672	4976033243.2138	7441094623.0971	4740547389.03301	2721902725.89743	2881653948.80396	3290206360.39588	2926435042.33878	4291797957.97563	1686375754.14442	7150011627.51973	6842690628.26512	6228667809.1323	4424087055.85959
M348T402_POS	Adenosine monophosphate	401.97	348.07043	0.9971	HMDB0011617	59143217.9232829	59514057.391313	42417798.9536535	40114732.3188175	44374939.5370025	43739234.7233703	129872760.708526	138727526.810681	19229756.5714764	29286735.1246838	38143541.2690477	51358939.4065506	34678013.6008	21709719.1483802	46211731.2691578	27668233.0225079	60636355.5974381	46995174.9666231	27999952.7785123	27552469.0684681	45326502.8902973	36699147.3595953	49428476.7763888	36851232.4972624	35913573.4865028	24127652.5036136	54146137.0453104	78223324.7591223	49459760.4508914	99203647.2546111	75158032.4342385	53504104.525113	57845299.8250629	69322061.66406	65350327.2109378	35701146.832102	16280278.0473231	35459645.8505287	48056606.164221	37104510.6163573	60882648.0952469	44996137.4119641	18681014.2943306	46094042.2313
M327T46_POS	Aleuretic acid	45.8894	327.21643	0.4458	--	49154989.9609602	51579303.0393584	31616939.4120896	36407644.7158387	20725304.0386338	22687681.1312249	121661198.924913	107588088.136977	139610340.09784	367491929.251943	84516329.631703	25317451.8582001	98597804.6216448	53795941.5016352	74982739.6706722	28832338.153031	20631619.0911622	35690689.8993786	14997438.1788921	84510285.5013397	34742637.3146765	113453707.093129	21306367.4494886	137376630.84517	58325831.3898501	100785519.36206	31589291.2776903	32749860.7763231	50319065.9854312	35657633.5605357	107018272.538831	111624557.884784	134313834.378646	33831521.3605645	39173032.3750677	7086696.95918423	25101766.7700887	15288175.5758258	24749148.1196171	15203731.6935579	18341720.9421815	23199220.8260969	26621545.9425833	14348917.9927583
M428T391_POS	Arachidonoyl ethanolamide phosphate	391.334	428.26171	0.9431	--	18293929.9728586	17360263.3407166	26119200.2572047	27033316.203515	32039951.7424216	27940137.3596265	33863013.7253359	33578668.6851237	15159750.3060697	18364871.3180436	20878566.1581596	23532589.9161744	26713180.209201	7915107.28404892	15601917.5242389	8629954.98480512	21082249.3690179	24589804.2662952	15448088.9834186	22350402.3945468	33494783.3403822	23555996.8880333	33226622.9599391	25197267.7866763	25452292.0209528	25804969.1359847	25766925.4473909	27315337.1619598	26746874.7407948	27865586.3112885	33643980.2977892	27553295.2994118	30719423.967132	25536888.1750973	32988350.3634636	11388799.1048225	9379265.08352896	15159124.2247111	22880616.2207771	19316946.9282276	23853723.215742	21748972.6299616	24057242.2317456	18904880.6003758
M337T384_POS	Arctigenin	383.529	337.14395	0.6621	HMDB0030087	12142498.951247	11897334.0313587	5007914.03565549	4531782.48679286	32090994.9338398	32670826.1649586	7157583.62212249	7358426.4666043	14224800.7836927	5327013.01544634	6420270.65138059	5344488.58778966	4937348.26559544	4085371.54537018	3841604.04497499	13463295.2326232	10895243.3385715	30439270.5362355	3771507.01716788	16039704.2432511	6494968.98623003	4163096.64386954	4458445.36378857	4319143.77776656	7090628.83100464	5978932.69494034	6200774.01811935	3878491.80953488	5458575.95066268	5775505.40733244	16954426.8601686	10691217.9923773	23054965.3872121	7693975.46157626	7363653.08951222	6979102.42528515	2623807.75752333	12060513.0933128	5845559.37739609	4535186.00569827	4653349.1754248	4732732.97563338	4676780.41656081	4291740.45979414
M223T513_POS	Arg-Ile-Arg	513.343	222.6555	0.7863	--	2125149.74994352	2045507.05370222	1442909.95589826	3607295.06241846	3473895.21624403	3878414.23321815	23004866.857768	24759259.610233	4967315.99976209	7859807.83908612	2999388.0666699	3448018.90921995	2702418.82700745	4908237.61942343	1362906.11961223	4007339.82870191	6006202.74272991	3362883.94282465	3534829.90156215	2172338.0597669	1396334.69852139	3662940.15029209	5774130.41152293	6444425.70296076	3695005.84423675	4691661.14042749	2592574.19547242	5998174.01895611	3294077.66954932	8714295.50297474	11088298.296659	5695358.58346296	7471620.96785749	5815126.201951	6141038.85578072	3069565.40807191	3873660.93824676	2064772.4482412	5745863.08388785	6719221.11530286	10388552.5587559	5359593.81775852	10299123.6561253	9918804.81174033
M774T143_POS	Ascomycin	142.563	774.46626	0.2552	HMDB0248652	22234411.9942467	22163696.3715504	58703692.7623573	58226587.5799	24011910.8778388	22924565.1305719	31944088.1628271	31957036.3696593	4413962.4155032	8104158.26727779	9980618.86570464	22119440.5056956	15284985.9778864	15505830.7825545	13123389.6062986	6962476.08503146	61517831.74513	35843525.8616806	11191952.018636	7151437.63175737	18143758.0760409	10301640.3358354	28833648.7616832	9498983.76973757	40281998.7821744	26376388.6082175	28792512.249811	8734013.11272435	17391073.5551613	18795201.2721902	13001488.4368144	15678849.8933894	12030216.1865688	26466947.700782	14346634.3185205	3098647.91384792	7497676.79610074	13552727.4629462	25107170.4965992	14060655.6460849	4488991.49539514	15815633.6395686	13921770.9464793	8659087.85355285
M346T363_POS	Asn-Gly-Arg	362.701	346.18595	0.9487	--	889020.157262201	798158.666505713	1781185.87581161	72143.1125241711	677356.653255493	714147.24906001	14631192.8988591	14265293.9686629	4353314.61840609	10631600.639891	12727916.6543881	28875413.5766135	1683012.71138726	1222455.48722638	1065883.24270478	812999.238246892	1026543.08963419	2928981.81873587	4020825.02885112	1829062.35262846	123253.877106756	1311793.80332444	8289262.73039575	2026591.60623896	7957174.3458081	8076320.18495322	437093.955262047	3897491.61285959	7799875.92029565	5287550.47518405	10856666.5964335	862099.805461215	6502426.19756533	3419447.87019806	4834671.31108495	1097848.24546361	3880350.13063083	2447393.43018806	2776184.91295676	1278513.85128522	7373675.88351126	6349791.77979798	8421331.38153826	2973537.63638163
M750T23_POS	Azithromycin	22.56815	749.5104	0.2244	HMDB0242518	11266096.5678934	11848938.9678892	13782069.4650586	12383283.8705719	2466620.23530714	1863740.82750301	3199212.12562008	3594130.99373301	1005693.55969485	1754269.54817224	4227324.57887001	1254129.09017443	415997.439746146	1562120.89912904	700020.230713146	1803271.22369744	2372091.30408959	681649.049660917	1713214.476892	604789.387731685	3826103.05711445	1237409.82386938	1753770.8766394	619688.826016804	366677.071014166	1622295.9196058	518315.970677429	524981.927080175	1224075.82918607	1600856.34073298	2471533.76639452	1713728.33185744	2781143.79114268	2510010.32951341	511380.919772996	1585485.31635259	282516.854994648	2436032.60898977	514440.504029861	635904.29948312	678562.050202615	1030776.60684973	2537415.48012789	1301444.19904824
M838T394_POS	Bafilomycin B1	394.4165	838.42527	0.0155	--	50956.6001444616	241827.78258267	184704.492888762	155767.285205477	383716.338515491	246856.767507399	620855.867194823	785847.720578584	1561324.52691097	1632354.82517283	1356691.80184086	235831.980787677	709896.332263495	393229.506146653	454797.874524931	333165.472357952	85652.2606233693	209526.225566145	547586.774966215	478044.243532564	241971.642412407	93110.3877470934	722398.539741457	276451.887576403	1013212.66356621	2007180.62621059	107719.974221877	458397.523360508	1452382.23680698	63337.5318144728	1433624.29448713	144793.342083944	662096.243412757	311191.277502186	1001115.62843143	325969.032176567	800720.068017725	172816.35010949	130111.06698149	263990.473229044	226481.781580829	362207.61888964	86997.6850474496	190591.118880633
M262T12_POS	Benfluralin	12.4524	262.03798	0.5908	HMDB0248950	1168202.48276902	1213829.56621665	54749.6227445445	49898.5578434261	123574.554066073	107902.123331845	3969844.99484238	4024950.54806593	1223440.45579091	2348830.52255522	2022496.36629081	1474026.50485442	6032235.56338651	5483136.4589986	2339996.23029452	925994.923081395	196591.627380905	372237.827832173	1622642.33973292	1735535.69382461	2555661.28682432	3377516.3023031	64238.2878493066	2029555.43674368	538270.948306494	141633.826774443	67986.7339107873	2405981.11537118	3539650.90426328	78250.1743123491	592467.783109411	2296848.28442484	1504098.74236619	1220231.51586572	163942.580244435	82172.7474304592	621140.751564141	211967.158988328	860078.637434099	533357.078586734	1677718.02382903	244448.14250104	3175895.70949801	2407493.48885749
M627T19_POS	Biselyngbyaside	19.2695	627.46119	0	--	3286452.19969551	3112568.48300879	1183206.46587734	1367174.7720521	1137060.88294026	422977.968838041	18226672.6830997	19419859.6663511	17339967.7187734	17777663.8806104	6153275.58064421	828457.457694406	8193486.20076318	5321442.11043049	14023011.9774653	1133775.32576091	491360.33181441	1199240.85911847	903370.138754076	2198074.17823102	1215842.44547419	5220399.62062688	832837.437404577	1889282.79871646	3963042.81632869	6625833.79296009	1119369.66137175	760472.44211464	3362115.01957488	2146582.40991848	7821604.5215439	9808907.86361042	11359951.6313165	2758986.53970342	1669511.5979949	1389562.76889789	2499834.44456744	2339621.64304135	4467638.62550206	3933869.31657156	3952101.71318437	3032747.23988423	6371790.11983997	1754814.32026459
M393T482_1_POS	Bromophos-ethyl	481.995	392.87949	0.8214	--	12967370.0314419	12363247.7769134	15835063.0437011	14159665.4732424	14271466.394512	14894964.7172973	17115256.4561593	17421740.614243	8633659.57479248	12705263.4010447	12464499.3202653	11993346.9252833	15994456.4398703	3945877.4423576	7120066.50606566	3983647.53549203	7677757.89494985	14020580.9409741	6888387.35480391	13015485.4343162	16410112.5226923	7603764.74576566	13769901.0806317	13922236.8905544	16348019.9974945	19329063.0755094	9318356.26974794	14508895.889808	13583695.4680365	12665294.5709134	18673577.8775018	16243261.9070509	14589987.0593351	16783329.9090832	11729264.7053577	15567125.9391593	8880214.60917327	6351093.70895073	19230770.1811516	9388945.06606071	12661492.0035112	13080219.9636952	18032098.9437555	13163059.3778539
M620T21_POS	Ce 14:1-d7	21.0457	619.61279	0.0108	--	27712425.8762241	27050913.7799993	23382464.507322	26799197.7232272	22870399.7985831	22034915.7230573	24063163.5830121	25677176.3808015	26201016.6004796	21405783.7936411	26514167.398332	23330855.5371169	19391773.018558	21831232.3457912	20010613.4952047	28706960.3336584	21651512.5078016	18491529.6533288	19388301.8506629	17925068.2838475	22778763.4774317	15490506.7700685	16626358.1124417	15064783.7509616	24225831.6194339	25482767.898557	23652949.2835586	21415981.5247752	22649898.9570516	21203786.821364	16467130.470618	19979647.5931314	12403124.0915743	19516853.357184	15541816.5413497	26222448.6584299	26716912.6187327	28819642.1859993	18898449.8410769	27048688.121526	17736631.8269584	19656466.014609	23476120.0811561	15807851.6920819
M405T180_POS	Cholic acid methyl ester	180.324	405.29989	0.7401	--	5711508.24663248	5557126.3279147	2547141.56243964	2543070.79706719	3006464.14383303	3089585.70687114	6438484.01847351	5784305.44314065	4162509.20336081	4186648.7694021	1491972.69408391	1797901.69730113	2286804.15137387	1885946.45318931	870616.524782969	1934983.72420094	1844163.39508998	5121465.49321017	1220245.61063139	1792682.27583506	1680360.73669488	4070006.08291722	1694119.2166071	3256463.59326349	4803947.16964798	1242741.3415564	1622712.28606898	5016527.79880206	2487509.59997403	2061728.52107742	4096445.72416206	2239458.66716516	4927757.45094848	2701567.93904926	1746133.08705912	614503.252216567	1578300.5068742	2307508.67982741	3236765.99947857	1544536.02846003	2056767.98356278	2352327.82442341	2405345.4666982	3629957.75229106
M576T169_POS	Cucurbitacin B	168.746	576.36513	0.341	HMDB0034927	62910378.1837616	67232875.0564325	14442215.5976674	15151682.879416	69100550.5396702	61985794.8101249	60968891.8147706	57681036.8321771	29838790.3885597	23023902.5326288	15553315.9642504	43123382.7454083	10072011.6845003	58179297.4359013	19619187.22902	125715861.500751	20855855.2663444	21916423.1409247	18037772.9985857	43156872.9448889	44088874.5537505	59545294.6576358	18774004.2295016	18058475.5106327	54808099.8523572	24604739.4092166	57386302.9233143	21257901.6398454	9419206.03657589	26229456.3272732	26547683.5259812	18682138.7967139	19925960.5472784	26730099.3078256	23892656.5675957	26791881.2318599	17937144.3169458	20674917.424068	27154624.0544123	19398932.5625072	1987448.43376125	7077863.35814213	14335404.020377	24705926.8841409
M249T42_POS	Cumanin	41.8684	249.14838	0.2801	--	16766733.7775592	16621877.8023579	30656531.9565108	15220122.8386233	8117355.67825199	17294574.1827846	42311250.4036606	41076214.1149607	15887536.3749352	88724908.3630211	12175412.5279166	5150389.6927935	32425616.7312675	15070270.8555442	38594725.7355417	65813201.8483139	18344407.2097204	9495790.74874988	16853704.9213456	40527430.6104993	28821082.0402678	69725963.1938314	7030901.33269907	30436072.6739875	14458593.1674845	18415645.9194575	27725990.0539677	6742451.83205769	9965971.71360949	5845155.40368235	19237839.5287362	33270731.4326804	19232738.8759146	11242196.7336599	7292306.88703005	2664814.64811385	3493279.54617851	2378983.11108663	3171713.67089798	2545980.94564969	3354026.90707752	5252585.10364248	2329145.94043972	1021602.04131834
M690T143_POS	Cyclo[(2R)-2-hydroxy-3-methylbutanoyl-N-methyl-L-valyl-(2R)-2-hydroxy-3-methylbutanoyl-N-methyl-L-valyl-(2R)-2-hydroxy-4-methylpentanoyl-N-methyl-L-isoleucyl]	142.8165	690.43281	0.0331	--	7026279.08843972	6292141.1014286	2491034.02319455	2517300.59098441	3277926.61703869	3090015.7320336	3440012.54285944	3459215.36314559	3217502.8774029	5768149.1643887	1533935.45141301	747782.037914707	4978643.01936535	2029059.10279055	6708042.54892765	6679169.12951449	7423450.76574928	1765324.27422511	3481246.195808	6436834.4908066	3926882.5118886	2926780.28278722	1935495.35698616	4123560.00579912	1785066.8596146	2578493.30177985	2913576.27028543	3755141.48325319	2201994.49835092	1882663.28115288	3734431.39478568	5002846.81133705	4058734.41098382	4221441.67171903	2529604.80365767	636339.30903389	511794.716381567	805430.885682608	1195527.14585906	2160125.09728867	427396.301775277	1854516.57908857	1123796.06914552	753743.32466808
M130T369_POS	DL-Pyroglutamic acid	369.267	130.04979	0.9994	--	952005194.905929	917510949.852995	663518134.249896	693611857.610554	620506267.350166	616026829.668967	841051019.393677	835045573.183495	748204335.61094	659286784.521019	835486213.030548	1082153553.98778	444394703.703769	717568568.534374	308002544.115201	288748446.350841	686776077.904695	703102164.167214	505025564.404984	544456418.494757	656863863.912249	646687668.358211	1314612614.36513	619238951.882822	930579157.486175	751511145.895027	805919960.46936	703665699.658395	818061502.025476	770589929.008652	1042127265.01601	1185344232.49489	957011136.08787	904676086.968289	979609107.179972	580519453.617078	545417149.621041	737501382.51994	907789821.658313	727963682.572812	1092792832.15027	791299783.423894	996410430.024887	1166550412.00596
M504T242_POS	Dasatinib N-oxide	241.653	504.16952	0.9642	--	958140.376545597	1451922.4178804	1111423.73390984	1046564.02584628	620103.212375494	450689.796000883	694643.826059685	838677.518068083	1288088.62452453	783048.082393254	958209.477457231	1064126.74156099	1625012.12761227	555983.89692131	1930809.70625122	1489892.30467361	926439.716684522	779752.113367032	1311280.61625256	1406902.3910452	617320.591695153	475483.778902548	946740.83647409	745942.412064411	1025747.00805467	1028000.83129246	788981.664934143	327742.936778322	955712.519486979	647732.989191311	1223019.72911978	969196.374216095	1051382.29515151	826386.575173219	878695.585490645	1214493.01275709	2043224.17433129	1504228.66051677	748134.57071797	1035122.75373714	1028737.25986084	1233509.63455244	960408.679598697	1065611.58806874
M631T19_2_POS	Decanoyl-L-carnitine	19.1999	631.49129	0.6105	HMDB0000651	14304788.2845979	11540177.6497234	3050057.70314391	2959339.05549689	3635195.50576079	3497175.07844542	37552520.0445898	38792853.3551988	31251367.0240524	60355355.6773958	23584294.1942676	2121526.43496423	12773935.0958437	13872841.7115781	28794559.3767182	3336805.80268121	1355114.97607924	3313396.33091615	2317522.55297886	5738210.528446	4245623.61882348	27430543.7873186	2069454.88072524	10314895.0889583	10328834.7096857	21808541.040876	2061580.0051317	3669475.86145834	14746744.9698779	7667692.42483659	20197884.1612046	22732226.9566537	28618938.9138036	10641971.1173305	4640236.09950252	4845517.21706254	12749732.6818851	6807208.72839045	12473960.5184945	8453245.60928567	3192765.07539951	6529849.67049527	15274692.953167	6782528.52888082
M316T100_POS	Dehydrophytosphingosine (not validated, isomer of 1677)	99.52385	316.28447	0.9228	--	6441425.82947335	5433406.22055173	5026449.67515564	5170342.42622876	1602053.50863617	988434.859047938	28797031.6575879	27878093.7797036	4864732.52164003	4984456.74845848	1111043.55042766	562410.672760644	12636288.527685	4117306.47949801	7855027.28263667	2234404.52417384	246949.523429508	6606860.40080616	3773846.9574192	1109873.86328027	10094998.436733	558519.822345303	5748271.14149571	486531.851498469	1497705.25497563	676664.593814537	8677128.18991997	5973671.39893801	3586697.31307367	3966329.91293813	1783486.26850379	1614409.53549092	11210679.240859	4233222.02225215	2492892.03395045	5653581.49259674	3642134.58711104	6209164.55092431	3489768.30302587	6444513.90473821	2702213.4905091	5644331.56016335	4303859.99844485	3788338.89266505
M137T295_POS	Diallyl sulfide	295.398	136.94009	0	HMDB0036491	1332960083.84852	1368588627.88838	1156680163.70148	1157614555.37159	1217081555.11701	1202988894.33635	1440010256.65793	1418209113.86238	1244289604.70231	1188831414.49607	1116876919.7004	1403347599.31284	1019353373.712	1027916663.27118	564790106.181663	341167042.929619	1127837790.83937	1186611611.00769	855321796.106674	1112895230.62472	1215711379.91799	1151100736.20995	1272154819.83066	1070568997.35768	1179659018.94972	1172969691.99555	1459154815.2248	1247054885.50791	1372584473.61072	1254616776.7264	1476026717.83929	1428951127.86813	1312793378.57204	1260399634.06202	1250208083.45501	1054477733.58125	676476736.465852	1167065174.26303	1282533847.10246	1052669718.26677	1497937554.42806	1200067050.57133	1195708218.11504	1375129369.61356
M200T328_POS	Dictamine	327.5935	200.06836	0.8562	HMDB0251209	43211896.1725942	43830941.4899844	21450336.9020802	21512278.5366277	17751066.5656983	18641674.3576198	79521326.2492521	81392380.7684861	49079645.1629822	79853827.579724	71622098.218069	97294112.9995756	16789893.2432101	40588015.642025	8761697.85539523	1323384.977525	54970708.7573702	63590385.7989547	14355638.1472034	29468093.3645974	19176345.8830264	40508314.7983496	72906226.4186916	34025010.1600924	77858759.430176	44422139.645182	38796040.2437301	67747050.8196857	87677877.2987486	65973907.6023651	88301425.0920837	90904427.7720574	61004488.3831458	55497989.8054302	75775767.6434209	43014298.6481084	22634187.242014	34652528.9567108	81579449.1176011	40884166.2479973	111327879.26954	78969657.6264587	66089048.0667526	56851520.309532
M407T363_POS	Difenoxin	363.3185	407.20376	0.3484	HMDB0251256	2311946.11023688	1838152.51537686	4412090.16118556	4353111.49108675	6127476.30623868	8139633.18056902	7779342.99930858	7699591.61298769	6124633.63255091	4941409.29804904	6764187.74730866	7857897.19127678	1823729.90729955	3930825.45571605	1721738.57482414	1532563.86816888	2632517.98028052	3016065.1107947	3006220.97220007	4241997.71999396	3955285.58043843	3459066.6659153	6725252.0414467	4674715.68928887	3407228.44894712	9012460.18562672	4364389.10407748	3492615.05019624	3578065.21374351	4440507.52896041	9161442.66849612	7250146.19677301	5970722.40024136	8375877.62677202	5306753.07914992	4198742.53776643	1117624.6496326	1488527.89976618	3390482.30448487	3302187.21844725	4157346.75480872	5242530.42959959	5964346.38675525	3790869.01791195
M400T203_POS	Difloxacin	202.51	400.14619	0.1466	HMDB0251259	3437830.53161164	3553003.27526201	9445108.05192588	9320027.22718003	22848385.3716235	23854915.4024548	27754914.9219105	27498422.7845201	2516613.4610834	7111092.76973702	4347376.85643484	17020290.3162462	12643563.0851735	508355.043010374	790040.856222968	1289254.12625831	13348018.3540025	6752929.60132653	3115530.18194135	2241942.74444909	11937431.3972045	4168750.4595211	5567435.40601049	39913853.1759556	3348281.00082554	1706830.23201213	8585825.49740972	9299194.30554785	12465665.564509	11603614.43719	2016863.82294217	5944150.42053425	5005291.59292502	9567177.31469847	8179267.66272866	1168892.22179996	1671128.43474982	816042.766177614	2933095.87076147	1503750.95610155	5170681.33773354	14755581.7691487	1414106.14238092	3285604.91852325
M267T42_POS	Dihydroartemisinin	41.9374	267.15886	0.1931	HMDB0242686	11926166.7189118	12245727.5266198	12396312.7713081	11266394.4254702	6783862.3887551	5346458.15495322	25664107.829426	26755889.3270728	10794401.6349272	58129588.2952762	6772883.27141533	3315801.29265327	22104886.6813755	7978853.54550268	27526205.5686686	45413580.0485142	9244312.36760667	5937872.63724309	11328567.5873131	27330789.0882908	18080145.9077007	18927543.7889946	6282481.61166769	20578268.1673678	10771057.3763399	12474076.7194234	18418097.0547478	4123095.26391197	6476914.41214853	4070222.2109059	11547135.0780283	22570396.6886269	10394479.3118839	6072512.24195139	4743441.90774266	2236104.31860476	3296052.84960007	1832332.72274523	1781674.67683027	1367736.46091073	3842032.08745333	2041596.77445743	1737383.03187817	544777.133619483
M369T39_POS	Dihydropertusaric	39.3677	369.2633	0.3333	--	668872218.92207	693675467.910891	354638482.691935	347843957.723916	748557978.742372	563835684.851938	386231081.677879	424361654.479838	507368877.463281	575570455.469436	363456473.460551	428619170.953763	218110034.969804	328361168.177699	240670072.29619	50132444.5118524	681703182.509804	652545224.240812	155109123.759984	200677164.881491	158715017.802574	246332261.442983	336616782.914107	534866660.041098	450639324.321122	464717806.643894	203814007.290088	222722089.64286	524462447.161571	389855489.075811	464026946.551243	393918559.889684	650834539.612244	433400976.313642	425504320.517841	111087644.211637	219186719.876027	224909688.472673	743157738.555004	246029190.300698	376545737.696679	502324281.349271	479564855.07563	443821310.868739
M145T281_POS	Dimethyl fumarate	281.028	145.04953	0.8879	HMDB0031257	26012473.682674	26556121.5991399	11716847.5423892	12122855.7743702	13643631.113515	13100306.9837067	57827760.7780975	58285170.1419747	17111325.506556	27168019.1062524	36003335.9730616	41007337.346741	17450178.3620814	10524543.6490601	21403188.4815527	11508288.461554	30220745.8889911	41074371.3032	15622858.0048412	18615355.0045023	12984543.1352769	21245868.6392848	50763889.3989413	20837229.6407106	32037641.7785854	29590729.25586	16899133.9441557	44765569.5549917	33673839.1069605	47087767.4633948	35890486.1375324	32728025.2988405	47475269.2642267	30006103.8206221	18858508.6660369	17774895.9063355	23284672.2756118	22477269.7715206	29833023.3593314	12929904.1368046	45521500.0988553	44578613.1152191	37046070.6675006	29305474.3824405
M640T146_POS	Enniatin B	145.989	640.41811	0.0941	HMDB0251813	3444268.18102039	2896105.67436902	452304.522163143	521167.400649544	935597.296081568	896737.62161848	1418305.63075508	1031442.37365829	1451917.60240456	4762410.7365165	184022.263025921	103791.467338353	4836910.59488	89500.460540898	3900057.59143259	3448289.76876532	899761.44749298	368863.487025902	1452564.28970501	8578645.20152725	2422173.64435822	1719952.46306129	384488.035941411	2767745.81195845	1367054.13170205	649320.51567441	827960.927887999	235241.366164489	313324.338588355	70183.8384553637	3544836.27260182	4724169.60937751	3027178.63399183	3108245.98467411	849743.060691215	1984860.52451084	1525958.41173263	1452937.56749154	157576.009266935	147719.842604377	979920.794124658	1412703.4646656	1152343.70202275	1131638.14112598
M320T375_POS	Epothilone B	374.625	320.17047	0.8828	HMDB0251874	5381252.64239268	5231116.36995587	618032.421573405	493835.371002906	2960512.56378514	3110118.7849757	16304782.5420377	16378494.3415157	662370.465259426	5801372.2509176	8036477.48483971	12136776.5815535	1787734.05609017	2693583.7099254	1884958.33440167	456109.889995059	4401626.79032989	13296508.8933408	552969.770459146	1621206.81576943	676394.036035118	4351904.02043201	17500429.5410708	1596502.46469437	9029609.24080685	4863093.36831199	965224.508314766	3304396.93259992	7269863.87201848	4028678.77047498	9687413.73564861	5784564.17728663	9683667.70992514	8138606.96636648	15186859.8799543	3607165.17670587	2823021.23350878	2774154.46794741	5161074.61983305	2735770.83537665	4524975.1644564	5138361.36486271	7079538.81686627	1044925.19335037
M863T136_POS	Eryped	135.651	862.52007	0.0293	--	93022321.0284527	93289287.7844442	195579038.43692	194095724.151619	150582587.784726	156089087.703744	110701260.726223	108432013.484932	13054239.0636933	64627869.2413718	26962101.8947482	73508046.9985796	68849674.8817654	56780942.8720729	59877208.8070394	26492152.1507301	283179753.821899	177503077.371852	53414230.7842706	59511075.9874107	88239519.4653942	40511270.286956	109535281.282662	120507334.689506	113451230.995855	66943211.0331469	163986084.004962	108140618.008584	60233064.9287299	50305831.2711476	47714101.0463287	51363322.5489573	34876719.0752146	101476586.332051	50156078.6436709	11957639.9687134	23616768.5278906	40218966.1621179	59396584.9953393	30647678.240214	50786385.3457682	44056024.4260865	49925645.6452188	20014188.2132224
M716T140_POS	Erythromycin	140.175	716.4491	0.0619	HMDB0014344	20505632.9181276	19627138.5554165	11604337.4036352	11148040.8363905	14371079.5071482	13582053.1702894	16973478.6006045	16738277.9755175	7797297.49474295	23559069.4408797	9548936.17598557	10297308.9706721	15676035.7535855	6310947.86373085	12221488.4143345	25301497.6946625	32086960.389271	13468318.5395198	26220787.7829639	19436899.9580211	19396632.2649729	10672230.0998979	16345330.3644932	22593259.4001195	11539718.3820645	11859156.9999458	12803331.2177552	8902959.8332937	10899896.4013789	8904555.49922786	13053172.0047668	21269105.213103	12879475.2642793	14341497.475302	10847285.2340053	2125359.22753785	4779396.54361808	3765420.95305386	8100748.57364014	6881284.55492786	8311233.20507789	10639594.9813987	6896210.92443212	5936601.34357613
M301T151_1_POS	Ethanone, 1-[1-(4-fluorophenyl)-2,5-dimethyl-1H-pyrrol-3-yl]-2-(1-pyrrolidinyl)-	151.0445	301.16588	0.8678	--	1053380.3870191	1058376.66371491	1883045.73831279	2487459.94175675	1374103.48930262	1216061.71937319	2161820.76024122	4904687.86715815	4886597.35769229	5260654.0141607	488542.638075353	1630797.89784638	7215101.26397579	37482592.3262898	29985173.9435697	2509969.55193966	2074876.80677654	1640278.47409867	5266962.11029929	2842706.98603861	1219589.82952014	1364230.41892826	97753.1223201549	1775373.43298012	1981788.47709712	2304589.95502314	3262677.86512319	1117975.05294593	2478013.80812861	829230.138198119	790530.868305325	752559.664166582	731789.5691392	626226.431805573	347322.710837674	463412.497155549	71358608.2083506	9508103.96849479	3293375.89296299	19000293.4930016	2793824.1200351	2245659.45634238	2258067.47494156	2515753.96116953
M404T24_POS	Eudesmin	24.3995	404.20634	0.0579	--	126606938.655046	129059483.320105	150789314.283044	149796443.840848	154843571.629005	158236938.015009	138032041.964647	144136629.514695	146473628.206757	132280510.733624	123029935.870625	147710448.22782	139460867.68465	131883645.245665	122759130.333715	173371069.160767	126948220.83249	126856470.00906	133005101.102115	125200737.599385	140876106.631364	135491069.206482	131396338.000122	118262683.180224	137278881.693978	136998150.979603	140801355.206138	116113790.089115	137912315.855523	143025629.015587	133852070.05968	171618632.328849	120527834.841508	135347663.608889	153826127.798638	176284958.453129	218263794.280709	164393143.982181	154446830.676093	164514612.481883	133348395.008531	148746936.590267	136591856.206272	119276752.265928
M165T20_2_POS	Eugenol	20.4823	165.09091	0.8226	HMDB0005809	23881521.7743891	25797914.229041	25873001.9256606	32144408.0458047	38214002.2391697	35995746.5369376	28584345.4662433	12007388.6071775	16016544.146479	42497993.938937	21174309.5347043	6283738.2642006	23755365.6722367	18425581.5499404	15197558.1527583	29929335.9771402	36762148.7824327	54501435.4644403	20886130.8056996	29326267.3330475	28803365.8705433	52666384.016665	23489014.225904	53301290.5144577	22360221.1887712	12369068.3817017	25290722.9856364	15186156.1824802	25420594.4063183	9379963.38513744	17315164.5533075	9473892.05957188	14054223.6999956	21079559.0417525	18800261.9191716	6254123.19830331	6996650.35815613	6930185.25296878	6395535.38401534	6561006.73509297	17929182.2420375	9923035.19223441	7099078.72382453	5582513.73779264
M692T384_POS	Euonydin A 3	384.103	692.34736	0.853	--	37999546.1603374	39143161.114191	80874100.0774877	80645999.7771859	62598662.7003851	62017634.033337	86424427.6226734	85206369.224938	37637896.7166749	43161999.4134173	66531476.3292013	86356909.6144557	89685399.7301859	14195157.2875839	36535315.4680816	24601821.8545286	37639902.4984739	41412249.1745822	36788353.3241825	74897439.1203765	62237423.3899972	31507339.4068096	80289409.6935835	62148645.6236825	58441843.678412	48713744.8140103	58390463.6408526	66461035.2249159	69088744.9158014	76475939.5010895	94374528.3946145	102427692.422375	92327034.3174458	87513706.8457044	58666561.9427943	16782745.5354251	52333451.3715758	42765692.8617639	47442249.4604979	39875481.0301043	60765758.5266255	91716188.9380437	64987893.8115691	44344592.3984556
M261T280_POS	Felbamate	279.65	261.08793	0.9931	HMDB0015084	147728157.039628	144510802.298082	37098486.6633551	37763473.3702837	27988439.2450206	29176345.206658	10723719.659175	7033681.15674405	3322769.09419533	2438776.4990495	1043765.21856204	89885076.0341639	13071375.764249	2157665.28198293	10449247.506738	13728543.0662202	26529549.6378123	22997971.6045105	74890839.2495098	187760160.80293	65794290.0117109	92687268.7270468	65384013.8547662	24623031.0828114	31775847.7221934	23203387.1778472	59555660.3818755	31884566.2458343	54149484.2139328	37440201.730252	172423515.176727	168408660.016094	115236382.477937	118683066.903809	94160915.1147201	43615245.3940273	1057094.88258182	3827449.00399269	152115251.739728	7968537.56947255	29823621.7988213	27253890.5180194	70229094.0074175	128894977.017278
M351T317_POS	Fenoxanil	317.171	351.06894	0.8162	--	6057552.10031113	6244045.45347281	3186644.95432772	3331343.96351275	3308158.68656796	3345662.34147393	15452328.9089306	14503552.9957023	4027917.34767823	10071639.2888201	2836330.57198774	4093413.08700438	8822122.42365147	2771029.00170281	2005963.10570158	2145247.06443036	8650122.69917484	8076244.51280375	4486546.52236569	4080451.21332635	5029234.39399241	5954999.20432033	6795036.68295291	4584309.84384818	5124329.810561	2438802.85699626	4582173.36030623	4829930.62522028	4871382.34726274	5863628.90495069	6036596.83959972	4787936.62977314	5494320.89348698	5920196.37540569	3657586.96974236	2300773.22086418	2930088.72469805	8476400.98865309	9063242.8058168	5738724.17563935	6612256.63437531	5089805.59361385	2816809.80736995	4391575.5170783
M350T390_POS	Fenpropathrin	389.762	350.18143	0.9248	HMDB0252216	2560781.07211904	2503606.26209876	1322966.35002428	337643.749010639	3080598.94157208	2975279.7430088	62034163.4190997	62764391.2209694	7505254.76079411	15165861.4807218	26044299.6258644	13420451.7511556	1502169.62051287	2485933.60696996	1997682.2819084	2306792.00173493	2074690.0527439	3723790.78710816	797699.597239249	1827730.82126643	669285.649218785	1616558.66587947	19898841.5459667	2556071.26201464	14519053.6251528	19936083.3154979	709996.240899015	6223013.76167469	10925414.937491	6817204.9814584	19936052.9883241	7384330.20945522	23239834.6570475	7373895.63982706	7231171.91583045	2881708.2807029	10452179.6071259	7075910.93828747	18488947.9412551	3691684.41902153	12042172.6795876	18813795.9186963	11738304.5063142	4654985.65035237
M281T258_POS	Furaltadone	257.848	281.12784	0.8211	HMDB0252529	198183039.674489	199162465.644901	17340154.5041514	17331714.6209676	27669792.4552318	26806587.1717732	127871621.374103	125305297.604597	4009567.7651929	9714420.40681086	36652247.3756176	31114462.6010351	71763438.0601373	54544238.285081	150705850.17808	76338973.2455625	53333624.0256829	161896436.117811	24939784.8917873	76413094.273248	24729876.5071889	58219945.3968124	59369963.7290001	84407930.9304866	88546579.9670564	56303918.9707967	19477132.9262767	24140343.4143547	64109003.0827987	29656336.1793535	86728079.7877679	170941493.883931	42290560.694027	60237782.307642	44063036.8498808	25888008.264488	48274933.2635451	95870640.6777219	50764249.0894783	26831976.7373482	136265759.392194	36141147.9131808	45596702.9004212	5159795.99638673
M791T125_POS	G2FS2 NeuAc	125.2475	790.6175	0.0179	--	13866097.375168	13569377.0025055	13799605.9908026	14155579.7655318	16709058.7370327	16755248.9780388	10399636.2912371	7077592.19570384	4340191.65574112	7878282.78523268	2495592.65573997	9495241.69213713	6321257.31124523	14863014.7783204	14822728.790901	19007194.555873	16309098.2730824	16532020.747566	12661028.6748088	12045573.4982533	17670576.9769398	20586165.9295761	10502148.8946511	12005092.4595994	8974028.43610883	7815242.79405767	32732143.3687335	8977535.95814608	7332799.34611416	9627681.64068032	12429907.4145489	10552700.211414	6884044.8176971	11375505.3630175	6992866.74500448	4714147.53537296	4856775.62373856	10144259.2393355	6259130.07791581	5771104.73214133	7474380.76927108	5697418.44432507	4644448.50933594	5141805.84625114
M389T46_POS	Galeterone	46.4916	389.26633	0.9438	--	24896146.7058293	26560960.658056	37845176.3529814	22756574.61927	20605221.2236416	20594125.0860711	21913011.3798106	18685212.5822075	11254773.9804551	5955530.27569464	15539112.0839727	13637480.6782612	12715579.9519533	8227386.82579953	11384705.1809721	5051033.39902195	18227651.2102572	22171124.8632468	7363581.13569839	11811823.0582387	6054871.79180932	17886482.8628256	25074513.5431771	7420263.04242883	23459634.7735919	18126172.5944735	15327796.3486885	2607410.65089867	21245422.0599009	13745240.6157573	31412719.2466775	20356015.6546466	25650433.9334108	18452038.9472748	19063254.65277	3790471.12322362	5790997.06101062	7818454.45749383	31368806.5590092	9163282.39811186	19985151.7732365	27678574.9155477	9863604.88302943	15120621.1441842
M711T295_1_POS	Gerbudin	294.899	710.78718	0	--	2264200.4442877	2810224.94120447	1924493.55720539	1886578.58139403	2058058.95224032	1954160.16070585	1919004.71498955	1979207.80763718	2140109.40781814	1940957.16477658	1887709.50488387	2076211.73373169	1079469.60523871	1544262.68924949	453149.219361389	223516.144284964	1911681.03490971	1808402.74422258	1233557.20379664	2020659.23328025	2009610.99216116	1480637.95354964	2616194.70940704	1961110.32450084	2054532.23600251	1987138.94504091	2675839.28487113	2253138.10655317	2218096.50493177	2343291.92642452	2430491.63798714	2372652.0265918	2192507.85529305	1962090.3262909	1780826.20154572	1620663.35182649	792436.148226192	2108811.47460966	2164882.66128996	1809058.84622363	2248709.86316942	1573319.55338593	2383599.54720497	2112063.86638773
M752T476_POS	Germinaline	475.999	752.41249	0.6554	--	7423956.2246305	7948299.12268406	1448265.99064273	1656350.55528001	10499005.1164249	10307536.7629703	2059599.71234903	2025401.0697036	1027161.59864375	1166107.84457206	2007969.41041867	1564632.04558956	34142197.1280412	3054688.55136613	9405503.66663915	2617157.42259261	14955304.3134707	2853536.17083299	27389825.2292082	7390773.61884678	4108685.08306672	11630345.8951272	3374792.02307014	868288.993862682	1072136.47424902	499813.15234286	6158199.99524364	2847793.40663253	3401532.8635618	474626.745837859	1085223.1045727	3504707.13484814	2906626.70158365	728591.992792703	1566629.95898191	508502.984385717	28610586.0243884	8553655.49613009	2886393.61243251	6903698.46210808	2141598.48250709	696880.325755326	493535.696559943	1287119.49456178
M295T38_POS	Gingerol	38.02195	295.19024	0.5477	HMDB0005783	47693509.8558859	49916401.6376438	61305700.6915552	62447684.3777282	50756097.5572534	47246668.5921369	56169918.7179992	58095143.3657777	23069177.2896271	70226679.9814012	26618039.1804371	26363038.093677	34304612.4282919	28504260.1558816	35544562.4955401	25241092.6906084	106851128.052717	50535293.3108731	26756610.1931226	25380097.4676636	58201402.3335562	27240836.1085804	46228307.2440199	51213325.4525257	45855751.9125824	42471393.204692	57345135.5956101	21890375.4101175	29528092.2169995	38975592.6969421	36879676.1240501	51673485.688219	42181893.3318775	48527163.4021012	24773755.8576897	10997846.4175098	18157891.1087532	27777666.1464784	47070481.336876	24315213.6081662	18379998.6175427	24224627.3587149	25862359.3870089	15765308.6624298
M798T270_POS	Gitoxin	270.4765	798.47097	0	HMDB0252731	513776.947391127	566295.827817227	296117.123475281	218516.105448651	993781.572592448	977423.430089368	377764.765038629	427219.786737948	464909.620721555	551699.699918465	1201088.50544033	417692.443712147	723308.587854201	536258.923536448	1920003.66447483	712781.262959381	134152.222057748	271801.649831516	3137329.94306529	547560.682923057	78726.8682980781	736886.986749644	119379.876007965	1194711.55788571	240518.838307318	121922.906369488	833185.267489888	968743.485665655	561239.085929782	274508.9151808	118886.827646133	293107.98565071	244003.816576185	655712.294115975	549201.976717768	175936.576947254	2405328.69053261	658124.314805136	276934.016350353	865997.362373004	540982.406674846	662906.632168842	342760.302873598	465891.88984408
M173T405_POS	Glycerophosphate(2)	404.676	173.02096	0.986	--	136839737.286789	135396333.961424	18831252.0277745	17971271.1795512	37723530.8080094	36398967.4920123	91357967.9871741	90517722.945482	33480866.3384406	35765632.0131822	24446929.4385923	138148272.675738	19027848.7418329	8173971.87191079	27881404.7205643	3050871.91335163	32899075.4406135	54300046.0410198	16786410.8748166	5457768.21690712	15428644.734004	29310164.393889	77666103.8909542	48113431.7214452	52842424.233795	42639129.0573725	15719925.8585549	72547440.5337931	32787730.1792994	79559080.1879436	57538448.6559005	88131677.7786064	110096038.531607	67729402.1574815	12873984.9835728	15803763.4855981	39033757.0700063	20473437.2441737	52694020.0653445	46947222.4395521	42627889.4641379	42501594.2914079	112980768.769826	84372421.9169093
M260T202_POS	Hexanoyl-L-carnitine	201.8975	260.18568	0.9616	HMDB0000756	20700522.7203991	21117040.2841634	24445921.0305521	24894986.0813589	16414755.8850022	17422303.7173237	125452558.623138	123911242.033362	6381899.22324817	24817082.7433437	22162842.6975573	20838315.440581	17205694.9252835	15137189.2857557	18006563.7073743	11478490.6606552	47582981.7300942	30292663.3385002	23878080.2196351	14366290.2698538	14466008.9497234	14851563.7731178	45170786.6634481	36198562.835532	25329367.1503382	15489835.5405872	50932062.9815381	85159281.1966428	25831721.8155231	20499992.0860566	20229311.3363443	11395361.6706372	16478306.2325836	15101662.8761703	15088774.2719023	30561448.4102307	19695051.1068197	19450057.2952632	46085185.4935618	9717363.68935797	30840243.4641088	43284928.0929633	45149021.4718048	38616013.6443077
M461T4_1_POS	Hydroxypyruvic acid dimethyl ketal phosphate	4.12259	461.04476	0.8385	--	2163991.36283135	2322847.19392938	2313767.7476374	2517191.72020502	2250511.45758086	2296357.92522758	2278705.30176921	2270361.73447843	2051467.8176722	2310564.04443225	2067177.35135143	2314010.32626175	2299767.27554245	1900813.58177639	2110065.15486427	1973819.21863842	2158207.05049471	2661700.12302491	2025868.04411484	2958789.48783785	2536411.407191	2184870.80095049	2458679.15165486	2125170.53011522	1974648.52307476	2188465.81244973	1983656.44702187	2606567.00237362	2177969.93692076	2173686.7648106	2109374.38502648	2154164.76609132	2190742.08045476	2073720.63443045	2044717.17770759	2679788.91083542	2565687.40263851	2589500.79134583	2260205.53578442	2462140.55539555	2147492.77251191	2373740.70262276	2718611.2077686	2272017.11490597
M185T678_POS	Isodeoxyelephantopin	678.202	185.09199	0.7485	--	2405213.51275016	1647040.21330782	1459703.16168708	1393793.28824885	1334942.882353	1290118.10385595	1273576.03018925	1300066.71227229	1426194.79008405	1471238.21622961	1384662.04381038	1781711.22545328	1549239.93026561	1448053.2040704	1394673.04493601	1444262.13861047	1632857.71637651	1359455.92367146	1605459.3144623	1664603.89578305	1328520.01779476	1088907.166097	1401721.06124879	1393805.01423035	1665642.55383523	1478488.74379352	1486626.70052102	1483965.98030232	1427407.40640326	1332819.08268887	1531734.22222041	1387568.62281058	1103389.87143267	1591840.00525742	1478366.21178423	1467304.48862166	2500967.14264454	1355915.99177684	1650136.6328038	1278206.45121623	1628287.96396084	1597330.33142329	1758954.88908104	1658238.08776298
M535T227_POS	Kahweol palmitate	226.5395	535.41067	0.9122	--	177290.038004327	209826.025475499	242117.050120229	244934.750436979	694130.29182961	710940.500633583	3381125.02344093	3261471.49390576	2658339.48516722	2665108.58990293	2990858.56938759	646099.999477867	834684.619209657	684241.257676803	115852.799631234	23921.0926239208	172838.356449919	99076.7249483856	156222.816754535	115938.781790752	167950.439145007	46616.7315665197	661472.794795258	183543.846988347	1096004.83500235	538054.081097298	980394.009542112	708705.875005828	1050189.48013279	350861.447339496	769507.638039607	787758.61711118	2400745.29457327	514486.392582645	344911.764728128	1045885.50593977	1244075.26923148	516954.896597523	1427753.66237687	1112561.58381893	857760.809992367	1326619.13755014	1285265.10237042	815865.073825534
M277T432_2_POS	L-.gamma.-Glutamyl-L-glutamic acid	432.165	277.10315	0.973	HMDB0011737	89441029.7475343	86636604.5263487	70133515.2283169	68235759.0033187	81326144.1569549	81916683.5959363	98540873.477795	99966122.5244186	49738223.8796998	71844459.5036678	105920750.272944	107697345.102201	32918404.8908164	30348578.0787215	28251509.9030967	34353827.6944675	66287631.422071	88003555.1530803	28313555.7743574	29825913.8530452	77089276.0195315	66717301.3135387	153304672.463536	72069475.0121556	90112503.6749215	70636914.9194121	76303207.8064821	46034665.2896647	86607086.5843615	107465074.416612	87078581.6963941	142025748.437391	77100727.3567048	92788138.702123	126344417.006369	44710541.78256	40279579.6316267	86508931.6988392	60099893.6070153	46181723.2351706	100747585.456967	111799255.443	71768752.2593066	95757437.9151346
M104T310_POS	L-3-Aminoisobutyric acid	309.728	104.07057	0.4052	HMDB0002166	24941563.4769127	24800486.6468534	22493915.7054463	21878994.5280317	31550733.0819143	31556702.6203671	137879603.980763	136797453.878934	38500433.4426638	75916959.3895508	60350252.682842	54957684.8006586	26467935.3147904	21476833.5727536	25485613.5109248	37968760.0228815	29891543.9065251	52014712.1295353	20869526.0033986	37136146.4145103	28271753.6849247	32120452.1312736	49295616.7226509	37552047.0943585	57685861.7348943	24865515.4714749	27796245.6957056	20861824.4489655	36716566.1503043	26840381.5459738	40559892.0120456	31837602.4228878	48780699.9935144	48159631.6673186	44228151.8092147	28161698.882563	85782943.9180075	51628786.3616233	63010093.0809856	75788115.2202554	53905754.2639408	42732451.7082507	55637536.9414086	28306895.6727689
M144T281_POS	L-Arginine ethyl ester	281.232	144.1019	0.9106	--	12240212.7407272	11285822.4819369	6891610.23993496	7044779.3304767	9494871.8580088	9077287.01028722	28598840.9781652	29429215.873483	11041137.6529798	15669713.9428995	19384839.9839005	20728134.13182	9285513.39506364	9649480.96777304	11406827.5242109	8105499.06895071	14357901.7027219	19990546.2187548	9257816.46605635	10875441.67829	8053907.09856126	11239838.5918917	25265615.9490781	12271362.1627025	16501335.2150518	16274645.5922685	9402100.66760503	25659958.1561756	18895851.2008172	24559789.3921335	18756472.4458499	17191496.4470645	23644020.0738341	16409577.5644622	10209213.1824876	13265824.2381023	11528493.850158	11563897.2014335	15812233.6849855	10141110.8340626	22864534.4116292	23118891.7480439	21759154.3374468	15587734.2594677
M162T333_2_POS	L-Carnitine	332.7775	162.11238	0.9989	HMDB0000062	902653768.217805	754736088.040562	642510630.300636	623594283.455315	1134821142.75116	1126950444.20443	3549516285.35843	3517713686.47864	4199744323.24436	4312965788.11946	3266700120.62047	4834649306.18775	232481163.984371	394727303.648048	184052087.297889	82954625.4605172	1196944492.10721	1959287542.69087	411952680.563449	753887593.812344	675549036.576041	592951368.742995	4064323936.36113	815798287.901576	1294681821.72927	2138687339.8533	704247495.182891	2400121108.08838	3198961312.45799	3231674490.92448	3298020351.73857	3904783419.39152	1509318184.98225	688284828.756021	1071149420.04059	779832163.532891	796961007.97321	683247086.019027	1473499703.34815	1301799024.36028	4824489797.41066	1428631799.94841	2031077916.68582	683579993.229342
M189T491_POS	L-NG-Monomethylarginine	491.246	189.13462	0.9964	--	77641313.9367143	86872289.5766892	179032859.103722	202272904.997741	206703141.523121	236173838.884437	274198965.476309	274658245.840457	120094482.420027	195179419.970087	180258818.510945	136880881.450683	136595509.469044	49716138.6550885	189887368.1699	136595859.866456	56847653.9133596	151483392.945303	82876207.4634859	227246048.512142	78956625.8506589	63893991.4623878	65037173.4288195	73612295.2949105	131268753.81272	177419001.499535	74633055.0425638	197133370.530449	180565193.240421	228519747.163064	186842830.884697	147494547.032581	238990744.38734	71131649.2904618	158325241.888408	126640789.451733	118640245.762587	67618471.3236096	149985910.080198	71334356.7556817	114156829.085524	67918309.3748849	59417403.6719091	142063605.813269
M218T256_POS	L-Propionylcarnitine	255.947	218.1387	0.9953	HMDB0000824	62106045.1699392	61515506.9657573	68975498.7375775	73393272.005224	55809371.9593456	56651622.6585391	365524233.28852	361233119.362027	43839056.6120741	154578787.920487	157466013.515619	310922045.763357	116867584.432362	59483061.5029845	82722227.3066493	61109241.3427397	104636749.115769	225895378.643176	69557018.3497301	69325557.78151	50652124.0268922	75890204.8864599	136104520.567711	65554160.1733416	116094641.424021	96429569.3755569	151233907.039111	278043192.262321	121102327.887574	280927246.211149	303153286.930358	313191159.432668	251849769.155723	76550776.8473293	64376326.0685281	92607651.6841813	63570897.9613479	70447314.9993804	161835432.213132	64977538.9336296	383019204.430251	135748465.75629	110142348.526643	128071970.219079
M304T356_POS	L-Valine, N-[[1-(5-fluoropentyl)-1H-indazol-3-yl]carbonyl]-, methyl ester	355.604	304.17545	0.9024	--	61348757.9197012	64052034.4223624	13135222.8082851	14449891.020221	41472848.07753	39586445.3121284	199020510.828044	196990261.182236	30077579.0399354	106273350.655386	126658013.876651	127846079.219517	57631477.5049136	25312977.6417856	33748361.6737193	12527158.7358689	35807394.7069931	87791843.8122754	20153045.0237844	48569774.567901	12960410.7676495	45829147.7168313	168175748.425942	23124139.1372207	104465982.107873	85650994.3003736	14954671.170993	49417603.457258	90964311.548522	76338757.7965044	120828677.345559	87742803.9657632	101466444.883457	108397276.416114	75641761.4639075	34600874.3688253	57638853.498155	55255837.2176462	66491748.116584	61252910.0400901	80011872.3249768	85462371.0376578	104726093.457053	29679225.3642375
M409T23_POS	Leupeptin	23.04745	409.29445	0.6114	HMDB0254042	188560715.971182	167120227.606833	65826844.3661639	61544557.3848277	140629068.095803	146967371.830494	340101466.886749	339295383.653315	54287154.7431687	485173761.478041	57401845.7201103	34081157.2894724	57718288.278228	225793741.418353	55546777.4145591	26142147.0282262	115092285.149503	116032597.293279	44146512.6611717	55126129.5181388	47668322.7186587	143082596.794211	25014906.0157431	239278959.796835	85760454.405431	64965812.9495827	73227804.5399488	79601534.7944306	105409131.143224	75802582.657154	274693092.286436	103948120.826084	491611449.558292	158765994.134561	47425494.0652234	47659498.6687348	152036035.541671	109554866.351413	393923257.546865	140347714.94755	69005743.1990179	43314082.7383952	152305161.320104	87881849.6880435
M441T25_POS	Leupeptin pr-ll	24.5499	441.32039	0.5521	--	36447882.2365152	29893540.036713	33340713.4244657	30542397.1588935	30346355.466816	28800301.2979539	113469926.793675	103454407.273547	10982040.9737484	128412319.68001	15556369.2691832	7059426.92243686	31430638.2840593	74569328.675487	15779435.2929454	22842550.7565759	28467166.091667	26518715.7273416	22490319.9061311	19766455.3887695	27346848.4636445	74357817.8508473	7157877.21896059	64335081.3993374	32707443.4065026	17715894.079225	62693614.0363216	23208820.1603405	26897655.3019668	18152244.7520537	68653137.6777421	25558877.8375749	99866629.4435451	31323702.4126681	11520006.4458781	17609951.1483229	27497722.1243834	68365818.665175	84558626.0025186	36322825.8642298	20157467.1092517	6943183.64649239	31289940.6461923	17715022.371221
M377T26_POS	Lithocholic acid	25.7356	377.30468	0.3544	HMDB0000761	512401765.401352	650355349.852008	248100870.733558	238508156.873364	294857825.994703	334008462.077628	498220565.226292	646902803.001758	293898167.222629	718955833.247583	379049359.013499	106817013.83821	189882277.118064	722009827.834182	591352378.577788	96254483.3366057	378906749.762919	171982652.869114	102515461.114899	184785642.005467	104010200.61445	255644183.918856	147766309.016867	198260692.409826	529738837.016101	330815072.720711	186920530.192391	108376076.341415	413951948.42217	114621377.794865	288938653.634951	629257212.070088	591459647.77849	351601571.172178	340140858.184804	129517545.488071	123215142.92509	167174812.449845	411151002.385216	188043486.583362	98041160.6841725	309522104.484663	361418728.089622	121803310.770067
M405T26_1_POS	Lovastatin hydroxy acid	25.9581	405.26079	0.9576	--	23302972.2778733	22437867.1232388	23674030.4604649	22006186.9877428	18025525.7350625	21768273.4849424	33767988.5490904	17314521.8840129	17434054.7982949	14151435.477834	22337297.4656901	17933958.8522969	10860196.3993768	93029850.3860876	18997624.7241041	4407816.93546204	19989009.6144751	20939848.7885125	12048535.911022	9814631.07507931	10486405.7985863	20599492.4049112	19752731.0727525	11549339.2701873	19601012.8206271	19712031.7423757	11975170.6025871	17515580.9349423	18228995.7461614	18133948.7388199	17513663.3678316	18992532.3385815	28228248.2376201	18509451.6230519	20676719.9007107	6696263.48584266	15656321.9512143	9222241.31976776	21597319.8319698	24876024.1498093	16417153.0554538	16954750.4036361	13969170.0234538	23012797.3488068
M262T423_POS	Lys-Asp	422.573	262.13981	0.9777	HMDB0028947	4058882.40896777	3558800.42965144	3064239.27385223	3200072.39227171	6064035.91265581	6546759.31522683	11987158.1976546	11870328.2938991	6723637.08863628	4769123.67192038	3041948.53310778	5521445.00784364	4328928.60602243	14698722.7405557	3636915.49942744	7147224.5350729	2366253.50561266	2150316.0398505	4408169.66978314	3356229.39534537	4140710.51145504	5953466.66589681	4161742.56147695	4328501.30122717	5472484.30116294	5678896.76067155	4139780.93820698	7975595.57709196	4430771.51389188	9845195.4090022	10295840.5798486	5613318.55565037	5353971.35301163	5720885.08196237	8758862.86411303	5378007.93882424	3685365.59302679	1601625.03078364	5761409.248358	5781141.72000662	3263368.86303959	5927623.7277586	10711165.5099301	7884844.26135619
M248T365_POS	Malonyl-L-carnitine	364.664	248.11284	0.9978	HMDB0002095	2610077.89239104	2560243.99422905	2041460.7260347	2027746.45184694	3933876.59617259	3922049.44014804	27334243.1146507	26750512.7958547	3291545.33267528	5430998.80481015	10665033.6117057	8500982.12421893	4039121.67247868	2534818.03984638	1373931.42097636	6144464.84300153	5895334.85708067	12542802.2845059	2989058.42284274	3058330.75232632	2588904.28478732	4292607.32565763	8534707.14414709	3252090.07793804	9676307.2735766	5931289.37087744	3290974.03120235	9823115.54498367	11489237.2809836	10614386.3180069	11628476.8208203	10774938.2398385	8372859.6653491	8427678.27015989	9045006.99064689	9482315.98335974	1426569.15331752	7870331.13959444	7444726.0053321	3740311.75616867	26019135.4864679	24487885.4676961	6229176.49349626	1540164.95540866
M823T295_POS	Man5G1 Hybrid	294.989	822.77832	0	--	49865863.295806	52454825.3083953	38790229.0058395	39009237.4349381	39039898.3020045	38732373.8500328	57275133.5574362	53978315.1576778	44164920.4673235	40555554.5300901	31538064.2755191	56478725.3567956	25919117.3634381	28389788.2497285	5222491.94858675	1164024.3020047	34079425.1844331	37876276.1153566	17618003.7010533	35704317.4443488	38638320.5614824	35598186.8042358	44405639.8765274	30694841.3759503	33824719.5050881	36970096.9087793	62570492.1372725	44453010.3626759	50988811.9147447	41838922.9565288	61886585.10382	59461630.8168904	44984301.310626	42820397.9691391	43418942.4497066	28756062.2470024	9243227.65249894	34663203.487853	42194176.6865446	27972973.2402897	59404562.9852711	37161015.1815501	40577979.0185882	48722892.1002478
M306T384_2_POS	Met-Arg	384.146	306.15479	0.8545	HMDB0028967	2406486.73396216	2622052.59537606	431800.661579387	473190.972841564	1155258.41958122	1471744.9602104	65389241.2074285	64225801.8881017	5285027.62349517	16044188.0894143	54277435.2417316	36553228.5003725	1319776.10423611	1596756.00295631	1313241.14851431	276398.836641078	4207237.17345769	10469927.6497623	539344.173188923	1118542.50964004	391289.216675223	1774018.79412033	49879745.8055677	1621531.84438551	26482402.4230271	36786968.4931054	932685.340056105	8634446.99429629	23374577.1471018	10215593.4300478	31366372.6701593	10495075.1238313	38077500.1972277	9876836.82838936	12928571.4804055	4431337.63324223	7754780.80143859	4366657.61257626	14652000.4114704	3156693.4735535	22559087.6046808	40476393.8685956	22351999.5505907	5522226.8884138
M292T313_POS	Methanone, 1-naphthalenyl(1-pentyl-1H-pyrrol-3-yl)-	312.559	292.17549	0.914	--	827537.360987715	1034781.2380167	194235.609519295	69746.6432897044	143472.848398994	250795.835878559	6779618.93582103	6518039.1400256	6417771.17111016	3566200.51021056	8323224.59443844	4353993.03042053	789920.107110245	388349.360795976	317120.745214649	250960.225812996	532914.219100185	569066.519347011	954395.958438625	299172.766909477	238171.044993079	87239.1665220111	6677155.14467666	988593.923837919	3699073.22489292	3424303.66276466	487507.549287593	2232823.3630202	5413945.10449486	821288.782106347	4223392.05236322	4264698.05800357	1927832.91256511	1261757.06853748	923996.949482134	1596972.05165351	1157913.43748347	2578750.87615937	4807590.55637312	3520933.61218435	11380471.8402302	4138979.50251533	3622888.08463977	1318740.85720768
M314T352_POS	Methanone, 1-naphthalenyl(1-propyl-1H-indol-3-yl)-	351.654	314.1598	0.6944	--	2877470.86475015	2510157.36398325	533251.399370318	1120556.23948025	3442959.6491742	3672787.6991395	18704212.7315179	19022461.3861186	10239785.4992591	17690009.6209543	27923470.9929	25131224.4575723	1790930.12632032	3865017.26812051	297265.102643672	2332717.95464825	1238610.0372435	7946187.96082215	489418.989467514	1553212.47065572	344055.233453113	675359.060165302	22698364.4946045	2222819.16850532	22930967.9025799	8621032.27864452	838364.638038121	8003954.18157878	19034269.8761205	5255120.03499363	12672375.9074869	5577661.1405431	11961596.0426542	5649899.04179555	10027629.7488776	4252064.11381255	11215500.8876447	2433024.80231606	6413093.46632868	1658973.61995951	4658238.84717238	5403456.1670003	4558281.36777662	3010026.60791703
M325T26_POS	Methyl (9Z,14Z)-12,13,16-trihydroxyoctadeca-9,14-dienoate	25.5826	325.23724	0.634	--	39925633.0993386	48447673.8085711	17451367.3325295	17212226.6931876	26508078.4090982	22175277.7983767	62896700.5203238	75266924.5250944	80799812.353223	240587111.456817	46490839.5950684	23303315.3722493	43270817.5982081	36526585.3318601	57124391.876358	29115586.901297	27413802.8540958	30268187.6637686	17534474.7423714	54933558.6237402	23933705.9814753	38525256.2998274	18060617.2768664	80850389.1245414	54073903.1959233	53649176.3131143	23590102.1560248	34014833.0455272	42067821.6153011	31686030.575751	62546161.5864068	47893220.1812294	79422041.7847162	38911159.8162742	36218428.8531504	10592162.7807532	16945756.2434205	11736996.1441684	23622083.2406726	14982441.6626305	32820879.9435254	26439623.6050085	18109641.7880858	15105285.8835459
M889T28_POS	Methyl 3,15,21-tris(hexopyranosyloxy)docosanoate	27.5761	889.49794	0.0619	--	20936690.7336959	20387990.4901592	30369887.901351	28660750.0166242	24242279.1071654	27686175.070192	10789260.3118942	10186467.4092812	3321900.21196544	1679871.77815373	5606574.85935958	15023235.4321982	27441633.795302	12372980.0556737	12779717.4250085	15606263.3554555	18653838.922742	23396754.0246563	31415160.4953402	33361845.21494	28208693.9779835	25934483.5993474	16123436.39081	13188393.2758493	18882032.9849346	8770659.34984343	30439441.004178	6812234.36548846	14568712.9603012	8151043.50124372	11319174.4755133	10247231.4176058	13475815.0173228	12730117.3005412	10552238.9412081	10396027.8351424	2222227.50478065	5471193.6646493	4688848.56969923	2166468.61155938	11902726.9874438	5121912.01352919	6079618.13112142	5610474.137842
M391T39_POS	Mevastatin	39.3666	391.24553	0.9955	HMDB0254692	12944219.6158304	13134330.1967993	7458206.00682923	8209184.58176131	10730815.3274557	10133753.2068339	5899068.49690874	7112957.30078657	9203111.98104892	6479484.61600602	7787927.50554841	8006060.99842674	4243380.54681085	6969904.04586961	6776664.16548556	1469352.95736742	13183652.7811323	10561568.4413525	4435001.64508873	3583081.25190568	3008784.97691136	4812843.0515341	6338839.42212171	4925409.54712422	10599929.897262	11549569.5948312	5003343.11751877	2649939.03058885	9308731.00754005	8642626.37943294	7786788.65204196	8596420.71006123	14195448.6320671	8057712.62668389	9787282.78984011	3070085.49613319	5108933.23132499	5560047.8581236	14612757.3580053	5052701.51532679	10964156.9196864	10174876.5908339	9053574.18216793	11767611.2560134
M771T137_POS	Microcolin a	136.991	770.53214	0	--	57793362.0396791	55830888.7355114	32958464.0146336	32897005.1777329	31704157.9271909	33110941.0058474	29026605.1914255	28503169.619331	44160165.5872741	42667096.1457037	38948922.6185524	20454834.8635851	61490595.8716749	33791449.7280974	84169721.5245225	34608239.3808524	25757978.9512675	47857447.1861242	25391406.7517284	110348430.826825	36571620.8987715	103727837.181594	12786071.8745823	99837553.5295874	23046596.4091457	52382088.694567	29528290.073566	32803198.8400929	27260468.3705688	38136350.0208962	57120768.3618546	36221644.0659943	67461132.4465368	35638220.0693417	66087919.0620751	7926782.33208876	7435604.2091231	6277827.35267393	8704376.95865823	7633646.19782165	19003094.8400679	32506678.5893167	12292478.8197351	12922118.5507811
M323T249_POS	Mono-2-ethylhexyl phthalate	248.742	323.12569	0.5914	HMDB0013248	449370.396131726	2556528.1337937	1531418.05731311	1446808.04180087	932569.215299005	561908.955256374	3070556.0850312	2996160.11466825	1427958.6136217	455952.976090588	1379310.83895606	183015.411364633	1054566.36057483	2040439.87201455	1415588.36078768	2553079.42414313	3387922.38793201	949184.792612729	1190181.53909968	5326570.01716837	873302.10784345	667418.500641636	237657.679595664	1329514.89623786	1285599.74140298	773139.518966898	1409721.52823146	462792.918308404	1409145.76633516	1205841.92208248	1613213.75868363	4530980.73958945	4618656.03006223	4411822.825168	1064898.40855836	785158.360033347	2753499.68502314	1354639.55726233	470486.198769502	785896.596620309	1659923.95257635	1654352.6066292	649126.23764385	724567.517111546
M209T25_POS	Myristoleic acid	25.204	209.18994	0.9006	HMDB0002000	39989594.7583753	9174878.84375881	27424905.0292481	4124089.32186465	7975391.08948871	5736727.61283409	35190565.1323458	19995713.7478982	7303998.26383649	10237220.4077348	8049912.01929949	21360635.7196049	3282647.72466001	25027728.4463822	22942517.5912924	23975563.2572681	12611032.750624	17263690.1200454	4496961.05510137	4142093.59348332	6935030.01301829	4934299.19549112	3651598.21071002	11914758.2616994	19038801.6057221	7257606.81147504	4167290.53570588	28789241.4050212	32668713.0425342	27838064.0611045	5730496.34719968	33764748.9252026	22747040.5371275	22940026.4813939	40628912.4881641	4898569.79499552	8584944.74766031	8725824.37937352	15891345.1149363	5132138.39983928	26567956.1756741	12751926.8853864	4249228.47084926	9094046.81166618
M310T21_POS	N,N-Dimethylsphingosine	21.177	310.31028	0.9199	HMDB0013645	607716907.890363	610566168.309337	650287377.117507	624888866.151898	753118597.959052	744572886.155211	552566089.262686	567346361.446469	680918147.402304	637946727.942158	872704766.34212	696948956.337524	656655232.115668	679036886.243024	647239399.732762	868413455.691405	604631510.185963	465244082.874577	636782905.605846	661075313.174083	677564652.642454	510034274.369357	597638162.293735	476767383.379564	683266211.431873	828383537.187012	675732967.606762	403267517.698824	643750247.403027	699979739.70454	495977680.211869	641539751.604552	445594423.811484	456684823.029065	614065198.736236	754940005.868074	766458904.177078	844104961.106392	625793039.386212	869006232.34938	621031200.721269	655579420.449567	609146986.978784	586986217.880813
M590T162_POS	N-((7E,11Z)-6,13,14-Trihydroxy-3-(1H-indol-3-ylmethyl)-4,5,10,12-tetramethyl-1,17-dioxo-2,3,3a,6,6a,9,10,13,14,15,16,17-dodecahydro-1H-cyclotrideca[d]isoindol-15-yl)acetamide	161.675	590.32131	0.0605	--	140207051.672971	135369961.409292	144574257.624188	94636047.1860262	154228195.343585	149203844.230118	214171100.946579	150503009.976726	81487348.3312966	95245677.0063526	96383522.373118	164940432.822211	72413812.2358258	60203914.7384897	33300649.7380449	12659022.7995756	107600732.887113	161417756.261508	50371683.66207	74117941.1897502	75309845.7955809	85606449.9920132	186583262.501058	93453225.0434363	140685119.894664	66830437.4115701	65728707.7664215	122750870.060427	116680074.805703	137186454.83666	127603897.793391	113722929.785229	72037036.4826265	147715623.756491	170642314.402135	31809110.5915699	57884311.9095593	50271166.7418469	149177334.711201	69370826.6519928	122842470.583208	126585654.509381	104866155.566264	135459787.191243
M364T100_POS	N-(2-Hydroxyethyl)-5(6)-epoxy-8Z,11Z,14Z-eicosatrienamide	99.8395	364.28434	0.9531	--	490297.647915828	16654807.7675206	205751.103722913	271616.179625191	10978657.5284498	12093896.2820704	41571808.670342	26481362.1129641	19148508.3466141	13419410.7338629	1677189.13764004	19338330.5035315	2917261.28717865	11980580.420799	320403.435267931	521193.596454076	756605.726459457	884643.294545934	187970.46914026	2569082.47572897	2770507.29896488	1125502.21770348	9863183.84581929	7968591.05869115	5373171.89212233	18955214.490048	2613623.18116258	9487857.8642969	7127476.92139484	12516014.4103961	8439707.80325504	19858700.1472443	25676033.3926725	3613983.79042422	26400111.7998157	3278304.59563372	15048891.7959376	26216678.9132803	21556511.28358	6989170.72495197	20717186.9912755	17014088.3921569	17037103.1863468	22972808.7347081
M373T296_1_POS	N-(4-Chlorophenyl)-2-hydroxy-3,5-diiodobenzamide	295.512	372.82915	0.0001	--	92364337.3844915	93439025.0280731	86001094.7781446	83370059.7207696	89407540.6483119	88625001.8791097	99545226.6504555	97263483.9109624	86283438.6548619	82821519.8928181	82246563.3280259	92929055.1556077	76669719.5009544	69994988.3231078	42344428.0411805	22684519.6672852	80631320.8404392	84903205.3110717	65571274.0692784	79891308.703643	89406780.2608307	85816881.429786	87897621.2175943	76979152.2218176	84840565.6654734	85491415.0472072	97969183.5241634	83878398.9571267	92775707.0118539	82840818.3138378	95453411.5271153	96099720.8759905	93506319.3201647	86938162.2927188	88229230.2002117	76305273.4566993	51465315.8993028	83470718.6196465	84543139.0882432	74710564.3725159	98461094.1939488	87695348.1179026	83916118.8253675	93656065.628481
M545T26_POS	N-Cyclohexyl-N'-(1,2,3,4-tetrahydro-1-naphthalenyl)urea	25.93515	545.39772	0.0684	--	2367485.70593463	2825547.97851812	1993604.6261933	332103.512008188	3817094.20276121	4491420.29813547	2074560.01488636	2910248.56561987	9909409.24659326	13105958.5277345	11271005.6390543	7889400.8921836	6504122.13876018	6923346.16013229	3977897.72900405	3196838.55033267	442173.974262458	1265172.05421058	3007643.85313525	5467287.36082038	5353894.692188	4718933.26366529	6316802.64715774	1900002.81661961	4488233.94894078	4511772.94843319	1748648.45741619	10095871.3523555	826054.154971658	8239022.03978442	4545464.01196072	4201308.52295135	4626039.57558789	8532280.19761541	7239352.02742785	15719443.5826832	8423742.25040797	14609573.1081017	4178532.29100293	10476893.2720234	6233621.57409166	6059850.26632201	4563488.18405549	6139665.08135306
M255T14_POS	N-Formyltryptophan	13.90385	255.07645	0.962	--	971081.777440331	967067.793505952	252806.973582343	276408.619962315	231683.742567765	237711.907271153	22042567.3915167	22209762.7217266	1365179.7907542	4871845.93068634	2024151.94089205	282218.184339946	10669366.5340007	6913278.333636	3515449.64074708	487925.444658985	115921.656859008	230250.335985205	800115.465047742	841414.017743993	1310589.44724548	5970527.72541791	202835.587118886	1505064.76160022	359988.971192441	215617.580506534	260312.386434318	2195772.94049711	5635456.66009356	237513.557091367	245511.655994817	310242.766352183	650300.328871171	520080.853947853	272747.089818562	233255.963900956	1073219.26118758	59431.8294080592	1203761.82718987	500910.749512182	1578235.62654466	119222.633153747	23169002.0113016	681952.623283389
M102T73_POS	N-Methyl-D-aspartic acid	73.18855	102.05491	0.3035	HMDB0002393	20776203.7714621	23630801.1941993	11531545.9062157	19513177.5241457	21005064.7721974	13570816.7257382	34219103.5627764	18680320.3710853	27204740.714115	28270665.9667328	19694864.6040512	25920897.1202931	12844079.4955738	20826664.4572385	15963726.4171693	7055917.40143798	9927522.65715113	18091193.8885494	9567751.75905213	17327388.3971944	9762354.95163085	18558493.8542663	17549821.6185812	17150113.5167789	22143957.4890111	15104333.9157959	22858851.6708716	21992807.084162	19891993.5826814	21104778.7731692	20075135.5220875	16262179.5835896	22069927.2485339	19501324.8924217	19470091.0782433	16834527.2232168	15486480.8216979	18294032.0791195	38033043.5533909	19720802.9175562	32690752.539562	16062613.8100715	26524298.1965339	24622322.2662869
M340T112_POS	N-[(1R)-2-Hydroxy-1-methylethyl-9Z-octadecenamide	112.2905	340.32076	0.5709	--	6603791.13870485	6169541.03157744	4824530.84755623	4259730.96769465	2103309.22579952	3167742.07580902	16716665.5489642	16807235.9659716	12407047.3678041	22873454.3378115	8269212.04402578	17094043.9528015	5204714.64481575	3255970.99909051	3705675.76463602	6474941.8345302	2944179.41293763	2253962.65175353	3387037.78131061	990364.464958794	1056213.62715689	741642.34326331	39273438.3591557	959513.935411591	9224296.4788661	13700097.7864838	544948.872015159	1733064.27957732	8692685.48126767	7940731.06766393	17351068.3793857	7278872.47208641	9110262.19349031	16443234.6697573	13534563.5780291	2637276.77217957	6826414.44238843	229420.095149194	4573128.2054909	3924472.45676064	1135791.42097194	7354178.15043486	1515943.22514895	7105414.98139807
M224T380_POS	N5-(1-Iminobutyl)-L-ornithine	379.561	224.13942	0.9717	--	3809384.87691808	3904946.70996946	2721341.62347416	2604172.72975634	2390289.93660294	2152761.96709905	1967010.50390835	2239575.09597776	611715.28749604	1475345.92172337	2163818.85777642	2663192.10949076	1397535.71768587	815025.975064861	615552.710371351	342601.894198989	4113372.61274296	5481925.31850884	1323067.83023414	2537055.50676307	2668521.55442342	1501646.21155806	2885058.44959163	3268993.9282348	1901938.2007381	1492821.12007249	3020618.93511013	1010081.02970635	2300555.19261154	1348767.30581755	2651822.15494758	5646733.22765275	2568015.64947181	1194966.94926405	2716305.93669958	230470.829583672	1140184.62491451	819360.654885863	849547.103129708	825002.424904355	1199927.26049457	941818.517257116	734382.036201805	479837.707440181
M457T24_POS	Nakijiquinone h	24.3471	457.31555	0.0059	--	53083018.3526666	46009972.6333755	43693455.3350292	36061536.488462	41011394.8174499	41032861.5394058	105587165.517192	99223513.5417443	1174879.09809196	117733037.700878	17704569.3311372	5488352.53755645	25372585.4909946	58186136.5580195	12539405.8772179	8730619.08896785	25135793.6112127	24498309.3301536	10042329.1158178	14779523.0541619	24554829.6508751	68314585.2078982	8324006.57828879	54298885.8605686	31443412.1344467	14754130.8824226	28180823.7638134	16090702.453574	19171899.0948287	17479217.5543203	62961373.7855455	30286012.9778119	127601708.74488	23208469.7489932	7971103.35743534	9490886.29287927	38199667.473879	59243604.0926982	77505941.8054952	39175729.6622004	13316610.1893075	7334645.22514162	34485106.6549497	21060333.1942223
M262T374_POS	Neolinustatin	373.792	262.12851	0.8651	HMDB0038482	127586733.288744	128863677.28788	30932126.0614677	29918276.9002552	37878178.4362876	38141491.182743	141791596.2118	142922343.395645	23211646.5728065	33013439.7877658	78085462.3148707	76347641.7699721	23756794.2909606	55350966.093215	15197545.2418371	10118255.8334233	61168896.5549453	78440058.926483	48810669.3104257	55526590.4652959	27763706.2873793	27660259.1641481	33387271.7798181	23944631.4457822	51944622.7125349	47113549.864832	57423553.5732888	71005059.4249696	75652285.6703117	47726217.7847558	82626378.9794976	177035329.827407	63628627.7939718	51624274.5643695	20230241.8440771	84239328.030469	18972889.8029798	76212191.8072962	84136425.6785684	40933860.2597232	82682955.958423	114355723.406296	120611481.1706	76109972.8866548
M184T21_POS	Nonanamide, N-[(4-hydroxy-2-iodo-5-methoxyphenyl)methyl]-8-methyl-	21.4748	184.16947	0.671	--	15886309.9633183	17485293.6288793	18741958.4867976	17880247.3515792	23191198.4792364	19529048.8064001	17766173.6565337	20099337.6276575	24783361.1984617	16811577.9895323	21888584.4645071	21868808.9307922	16715736.1798985	18042990.2918831	16742945.2489108	25791421.5316954	16761955.1508859	15323498.1212532	20839620.3319498	19293643.4006465	17565799.9531322	15454042.8374649	14950633.27693	14554447.908693	23973136.5076471	25677426.1209327	22412254.6481502	13734076.7528574	17431510.9370965	22037121.8096472	15851138.7199565	20207086.9275881	15135962.2229651	16216187.3197379	21244950.586842	20747627.4172005	21808177.3456374	24074543.8376511	18358476.4669495	20153447.0263757	18893388.1882862	19339447.9218532	19442579.7655884	19377595.831096
M282T22_POS	Oleamide	21.8147	282.27893	0.9872	HMDB0247607	2978573888.98813	2785253893.56831	2669823145.22021	2669210562.24625	3068042580.64687	2874415677.10748	2891170931.24282	2743632147.40183	3465205764.00124	2611253090.98418	3222466837.00423	3119277324.51978	3010311264.0672	2942185324.71612	2861092223.18669	4051330803.48164	2677995016.60712	2573904470.17745	3141989534.28784	3328025629.89231	3098461553.99879	2286400881.66789	2684576003.86525	2400330063.22141	3647545317.34389	4027156572.41447	3181609590.75554	2162950313.91081	2963060985.51234	3395447650.2656	2607817170.89349	2974510123.6497	2213659496.83495	2289050263.92247	2919355416.35693	2965031086.94726	3414616675.07524	3589734531.38432	2863376357.74452	3591431092.15519	2901387874.65376	3375074840.82592	2893661032.48927	3114211340.00967
M301T14_POS	Oxadixyl	13.9645	301.11827	0.3057	--	8132915.33083174	8308708.13377559	817318.282469844	956242.738358673	1091108.30375895	997400.570785809	183918293.780276	183920897.1094	12961194.7099871	40154969.9717206	18327627.2767064	2283567.21415909	90225399.7831404	63261318.2525841	33399841.54779	4203894.91947855	12206779.9682458	795567.868150446	6857276.04979597	7427314.01144707	10832933.0998459	54344665.6825501	224202.108518029	9600707.33579525	2971930.48962072	2104081.68898079	77626.8688457443	18992507.5221885	50570068.747154	2286888.46135314	2349109.02869875	3132226.47531335	7239289.56674184	4921579.69112062	2309391.23778939	189562.91208951	8970583.53668028	856990.915631702	10200143.8922201	3892927.25560888	13546533.2379247	1044830.12345695	192296507.797823	6612541.08396425
M307T37_POS	Oxandrolone	36.7864	307.22666	0.9265	HMDB0014759	189561728.047306	198842629.499804	84491429.6625497	79079774.3213031	118555941.277291	116403731.645827	285243440.598572	328163065.205692	364567191.590025	855234840.302393	245447000.50242	100222709.103069	145963135.294654	170612667.195262	70103254.1686382	96773030.5690245	106916419.220599	116715388.635856	67580151.4309873	198354421.250753	88091323.1376574	162733451.746917	81554314.4161629	347556494.46324	222164457.251868	218988425.25633	107251000.828592	119196061.727199	247184401.496965	113473743.570483	250779741.5271	188813482.234862	328519661.734977	153546503.939329	201210882.615015	40901246.5441733	72262983.3096318	47303874.6666833	158084224.060694	50046758.8652251	128708255.46899	107957675.596285	78509011.3495276	63395699.6958148
M294T341_POS	Oxaprozin	341.242	294.10778	0.6095	HMDB0015126	541998.747890709	662908.22742259	413749.617132591	286220.018401942	602512.210529445	583255.152076627	9045312.07742867	8775831.71554973	4195825.87091707	12704991.0708851	1321846.74841044	882369.85704196	627857.142689949	181207.961876834	1485584.50487746	199983.411939613	372206.875790974	892739.864551401	134827.305059739	1028682.16947189	361548.624363538	245042.854720426	4647199.56434848	383680.273424857	6719321.43555033	1502690.7544795	739258.368748439	297625.49560796	1136094.18261425	309000.559089059	9366402.86799926	4703653.36640813	4514683.97956573	1657317.06170778	834916.104559213	532314.523037161	567445.257479801	693736.723413121	409670.955010462	669561.902552257	112271.456540458	262769.075672581	542301.357659371	231781.290107689
M319T235_POS	Permethrin	235.147	319.13646	0.8855	HMDB0015604	3322563.00131369	3349782.67413603	479765.74580417	626612.822946952	840075.537162142	1234454.18482583	860402.0919058	163757.104769306	1642359.85138631	1121724.30673306	1580915.8727866	1499130.27241631	639547.218901424	2064960.17400686	602785.391126319	1060659.39652884	1894142.90402025	745265.934769673	1982080.60817053	1856752.37760097	734768.254780193	561591.985194889	1666014.49492745	1902253.7572934	12865619.639712	3557242.0633522	1043649.85103905	3909253.75840931	1473769.9469118	759333.835896041	4887003.28931351	4493298.19178114	3576054.63305216	2318612.07092602	728281.62418433	1440478.10241746	1229534.46451772	429543.540082298	2001478.54960058	1370949.81513449	2241245.03217593	2252320.68079931	1719742.13421939	1926301.47591098
M388T162_POS	Phenol, 4-[2-[[2-benzo[b]thien-3-yl-9-(1-methylethyl)-9H-purin-6-yl]amino]ethyl]-	161.7785	388.11772	0.2949	--	1664337.70202981	1386853.34686703	2656535.42868331	3559726.46508504	2293121.27785584	4629222.7974337	869542.663560639	2992495.59890418	3758887.01750732	4339518.6814482	5506208.9520354	4100318.0017693	7569290.40629816	7394226.1318366	7123144.15679394	4435054.13529722	5484171.19718132	988141.820738445	9317793.82110836	7876437.14285454	5442561.36669572	3969068.14289148	1573482.72380881	4457451.23877471	4075161.05311663	8217547.48206075	5400848.5417869	3858130.10577265	5916226.03526588	5018736.85055313	1847539.50720444	2061215.24282669	7440076.81127989	4268712.95725757	6328234.4758134	4482924.1564758	6652491.03120296	7126406.26563527	1286098.66034869	5094348.12466871	5451426.11844915	4340690.69299856	4610308.33202133	4279687.21645785
M562T171_POS	Phenylalanine conjugated chenodeoxycholic acid	171.1515	562.35009	0.3849	--	25760582.3685052	26976503.7522385	7322666.73815409	7598779.94712215	16655226.9650843	16598622.9666576	31099368.5783876	30604186.3144049	9702508.26487713	19033659.9498088	9449205.87915556	12957231.3165878	9680085.76170923	19652542.4755263	16317610.3364116	344434208.368148	4933949.74122116	5707163.40041588	11076606.1059933	53521301.1491982	56762396.336587	91350342.639289	7623504.8620994	13652779.5869376	18444499.063395	7983629.6980452	50702793.577143	8262695.17694473	3605031.58726901	8059319.11183314	9141823.38988656	10135218.0521526	6326648.25710969	7402369.07063151	6155420.90361414	8223407.23039249	4042472.79966509	3228522.77738291	5435283.34204472	4200215.65585646	3934999.87919329	1893762.91744057	3465284.7651802	6989976.89989048
M186T426_1_POS	Phosphoserine	425.724	186.0162	0.9809	HMDB0001721	48097295.5530559	48403655.3383385	15584981.3118616	14906642.7556676	22502094.9482874	22973948.889207	167271289.538347	168088477.455257	65383209.2644345	87024988.6137431	30388391.8411642	30692150.650989	49467874.7469325	22962032.8255778	23470965.6853032	15429598.6648924	37787013.1949861	24205154.4889642	37594025.2127478	44120039.2806724	23185615.2783438	24219893.3087831	80254265.129568	7597587.40605179	87793040.410408	68193625.9770467	20890210.4325369	21657959.7910387	52966217.3055116	34865903.3922325	94496541.9721805	112171693.592316	89812389.7821374	71076244.7604819	54508278.9306561	24993822.4870859	62631505.8805673	69628775.7115076	74240352.8236599	35386555.4948741	60712021.5903196	27184997.0605893	60208814.8931504	28346480.5824617
M371T398_POS	Pro-Val-Arg	397.973	371.24033	0.8645	--	6810351.24254438	6487591.91189413	6286101.28077019	6779555.45611567	5627252.05932683	4225999.25481622	11285160.4588045	10702317.0191473	6006760.14481045	5837177.49438824	5780910.10324604	5831332.73666284	9935572.50024927	2491059.06767361	3287171.30870883	3527656.4953707	2960359.6356218	4685698.19049818	3620483.19443593	4863325.02727223	5183828.01634181	3991434.65469962	6811056.03427416	3540425.91025075	10522490.1233265	14439384.8622333	4231523.34351113	8773455.78166392	10898608.6561643	6395437.24308375	10457387.1923874	9354425.93698565	10294352.6525597	4514196.21848604	13878819.2255246	8699658.45930271	5869773.49766091	4618882.42244709	6644173.28119959	10538885.3927083	6451530.76841863	5283762.54547358	10218925.9735294	7658590.3503352
M387T24_1_POS	Propylpyrazoletriol	24.4253	387.17982	0.3211	--	1071009163.42431	1026384546.81225	1229493894.49248	1250080669.94436	1235638114.05956	1190509366.24747	1068585004.64192	1195663319.56954	1261370146.11915	1098304448.14166	1048398452.03448	1248072868.94209	1140799655.21443	1141618517.10715	1082471244.21633	1357831394.70902	1101519905.3053	1004576512.73764	1121816826.50927	1059150395.82216	1139916561.58381	1107588418.68057	1007883256.87711	1039218345.73879	1191558745.7814	1186754056.88447	1198811720.68485	976833458.997679	1154384263.322	1227784123.38482	1143194384.90241	1375700394.13988	991213090.803689	1214739195.29034	1229658035.95266	1464272249.5447	1894506817.37951	1394832936.63978	1294489542.89788	1390194094.56414	1167365664.52725	1277775782.45007	1165641723.50175	1040479174.51571
M355T42_2_POS	Prostaglandin e1	41.9847	355.24772	0.1234	HMDB0001442	800058151.606462	790615553.405634	545070847.728266	528890684.841575	514521899.832275	509420674.589418	1064695645.12715	1132286039.38032	1165484278.47252	1513149361.08342	893269187.914311	550016960.579425	573782809.011295	452090961.889832	629789685.905943	386765117.103741	631565194.761852	1635804270.28512	291695915.135125	751809517.11888	486403766.396126	1117360040.63727	640233702.635707	971428171.044121	718386318.958136	842134865.507058	482372518.351366	942286584.338339	637087227.136257	567841115.577215	813213813.097905	1036796304.53911	1083200320.25127	523432427.608224	591164985.915776	153908478.141425	236623003.864322	213315939.585726	558616575.377338	213242010.992102	314221404.683628	423182427.670371	460633095.638543	313543657.645965
M252T356_POS	Prosulfocarb	355.551	252.14407	0.8658	--	24645039.0133872	25626528.4088277	26539097.7787262	26198078.8189379	31579067.91982	31681784.5941586	33043635.9195332	34046013.798616	4624014.99316339	17187561.0665305	8333905.4518629	13654843.6536626	25956783.9140553	10520793.0279041	22177364.9305291	7223824.19692627	36185527.2098496	44790714.6108536	10043520.1036879	25816938.8079512	19664402.5402516	35694408.4347002	10144790.3453006	26818269.2702325	16657298.8291975	13079941.5097874	25244600.3413903	13998117.0534237	17342219.6388278	16482430.1003293	13089438.0887881	10497011.6771664	21322772.5744458	14901708.5650233	12014279.7050947	6348004.19366495	1422439.89841509	1555926.68576379	3560998.66404953	1749410.50504506	9310468.99571668	4562346.0845076	2966515.8112242	2319268.09009606
M591T368_POS	Protoporphyrin IX dimethyl ester	367.905	591.29836	0.6025	HMDB0000810	803576.148809442	934861.926197771	412249.533481192	501844.262183135	578517.960948945	482530.085927855	2537838.53116759	2602406.4544287	566161.529043592	1928827.72732411	399188.131933224	862441.627213905	451126.568311229	1396321.91865308	739392.094674817	9936936.23307542	1142451.93845165	761658.554928968	841361.997880392	498450.32934217	216763.510501516	514149.479205459	1262248.72794863	340785.782330879	777850.729170396	568585.650632137	169201.476278896	671029.50742191	1094250.19018382	324750.744866209	483102.339031041	850785.254529028	575788.168579927	664689.789003328	670553.361723936	226661.632737106	460347.03574638	750298.786375374	1848336.94515926	630509.402387447	338673.000428725	1264240.50113305	577912.027963682	785294.685996968
M89T499_POS	Putrescine	498.902	89.10728	0.8844	HMDB0001414	4748638.48867587	9383443.18461949	10666204.5756473	4079810.18177714	5778174.57798781	7829408.01568689	10847136.6351701	11777185.654203	6586611.71255408	20595123.3723234	11320587.6625088	3487348.35165423	3380344.75679255	4640821.15653638	12670357.538824	16295284.9117102	6189427.52591422	5198121.4572953	11435361.6066212	2265366.95653462	9445921.43096142	6191133.92863516	6322115.4649329	6802979.39876532	13508201.2026881	15806063.2280664	8573875.32080303	3296801.95008919	4102525.45093663	12453550.5798809	21980126.8532539	13543956.5508513	13555298.4827619	8491527.26691385	12577138.7113211	8662308.71606206	8628342.85318526	10364434.7622095	8919225.69259033	3325719.05187641	4166444.01976513	13180619.2140098	9277001.39646138	6711653.00900339
M170T261_POS	Pyridoxine	260.5845	170.07863	0.4819	HMDB0301760	3976771.59458959	4355990.68504059	691678.88602373	789247.04333311	381101.379562169	480385.067039448	7622063.02997985	6836904.0417803	470097.497165327	645983.982338848	482560.710135835	7899507.97574821	3992249.46274239	746954.848994851	826768.593097045	707353.143841125	4419817.81823979	2753319.11106406	1840070.74753502	1601046.31414569	810909.364763469	1301542.72374412	9062061.94387996	576672.507789215	2922167.95537953	2879406.19778306	846472.432132825	1589138.33271835	1974190.6145203	934176.217146083	3843651.88750021	3003229.14300543	2290752.050062	2346272.1468664	1667013.55326387	469729.13118792	1885725.68420044	2108688.49469459	1765077.45912008	1025430.2500183	4970659.81854429	2350999.87089142	1226568.13910675	2467747.86614151
M72T508_POS	Pyrrolidine	507.79	72.08077	0.9996	HMDB0031641	66531806.2561189	57021526.8173522	129109769.596163	122684646.933927	83053398.2036119	61599624.5363549	154850696.708569	71051367.7841722	118903181.914602	101344340.911981	105658232.428256	91638286.9610002	51971207.0738505	83108771.6082955	92155999.9341041	222077574.854662	72738619.9580235	75466126.785452	61974655.0492129	133912474.807765	96912663.964584	75870911.49159	140352270.871382	145375700.526401	70988891.4041431	82152432.31501	47935623.4586543	85605993.4249324	70545636.5560678	57078309.5340453	211730568.664263	67292740.4391654	59504752.9744567	117485866.882229	94154720.8904009	49275112.7141801	37617279.4288483	70528861.075219	75710270.3110238	88007779.2554623	100197928.967184	97888108.4673482	141237553.178452	58970724.5490378
M345T322_POS	Quizalofop	322.374	345.06594	0.1172	--	4928361.42018603	4620017.20010203	4665676.89654296	4520182.94891981	4046720.07452919	3872233.46243899	4263116.32468254	4336680.17851579	3567882.01725741	3670169.83857256	4021883.46073102	3230434.35164086	4078492.86654917	2288466.59905962	2311400.58650713	1300923.62991883	3167113.2224303	3002978.4388988	3188837.47695701	3128271.52298892	4393498.93657777	3912144.52591053	3594872.40753271	3907777.80766806	2836114.73572639	3065863.57575734	4688030.30563666	3561749.690024	4202187.54862165	3279426.39443369	3411224.78356906	3270258.57497741	3985297.66967456	3838775.79219599	3575544.81855448	3481457.53896427	2087133.96677706	4111694.62738142	3279799.7050251	3522136.02266341	3330172.17328423	3388143.94980303	3258153.57270575	3915816.71628088
M416T72_POS	Salmeterol	71.7874	416.2802	0.3469	HMDB0015073	1398947.21825798	290671.388635368	3409401.11345836	4617516.29981595	759633.906522779	637556.344123634	838347.257426797	819397.356505795	3218575.63740726	7886163.32886984	1185994.65818829	2865473.22370997	28214725.4851227	54699580.8691031	6488026.85064158	7565569.18655279	6697509.18115011	886067.94004387	2714602.37119884	3273598.88055615	1698171.47715024	5594851.38658247	2767498.24125088	12871492.2755638	4468207.9247184	2822064.76023209	6926153.16651193	6542445.86301361	1794160.03727237	782580.253175173	773472.102482833	530916.495648831	951031.489689188	349518.112358366	3177825.57081928	781602.01119592	113330311.2106	2828478.56612756	1706884.20086582	7231633.89091653	4040086.92751883	1927408.76687343	5759274.27223185	661471.645302109
M439T379_POS	Schizandrin A	379.455	439.21164	0.3903	HMDB0251013	37725127.4896823	37898465.6786536	24377824.8550969	24504320.6060507	15198884.5720611	16301843.6967577	49291449.7855941	51699939.3671057	14920057.3993127	23363654.596618	17859810.9905675	22628465.9341253	33519589.8169255	5125299.57778524	15468145.17257	5423950.10858117	20448765.4253615	35998660.5800595	8389386.90358574	18778213.0839123	34913724.3962276	10618728.1000268	31076817.6591932	13006250.9779035	22864008.7037121	20159767.6411269	22889086.4170037	21320980.2890171	24722263.4406488	11896467.2345713	41854126.6145873	24501246.1615499	23285580.5656749	12011632.9015285	21934185.8048168	13943956.5508102	21152699.5208796	6970343.27573939	38137082.8925016	26059496.8415489	23107000.7006428	17441747.0199926	6129544.19365271	29624419.8365639
M632T144_POS	Segetalin A	144.0905	632.3322	0.2746	--	2432683.91586036	1752897.8673895	694366.244376869	534926.296421872	872890.47339294	834763.210279051	25750994.6140613	23940235.3695438	2231485.1285631	5286883.58766767	760187.932198049	5963589.94342546	315144.358291472	587085.626628026	1815535.10348659	2016130.99599519	1418392.32639268	3326933.58530935	766849.039798342	2850221.70213094	134456.399920576	188693.568833798	11004125.418018	416610.376737263	3293491.4743147	1903231.04551688	1347575.95655179	1783236.60659793	6781318.77101936	7650023.18071189	9991500.07990558	2537930.21618407	2509762.36090206	7520857.94574085	6154762.95794964	196088.255017093	182317.246575166	348228.250504466	5783929.84907395	111428.769147833	202930.437613363	1181374.85048249	461261.566081771	1424215.58052893
M177T70_POS	Ser-Ala	69.9077	177.08693	0.9869	HMDB0029032	127478276.794975	133596105.977916	183913967.954817	178396527.459406	169882622.268676	169625503.252387	316688645.199185	324348168.542325	253824430.047315	238472115.170995	207836936.334761	336229736.776753	138398193.818351	156277155.718996	106145225.820955	62358508.5108216	60327721.7029692	127561296.507885	90170735.4860077	192400687.397002	119528787.505413	95770696.5445325	245396823.597569	150766720.470922	341033321.690918	201566938.056021	132244673.702147	338697613.327344	225003825.135468	278129707.353261	353535628.117757	258720582.946456	227171584.418809	294886723.812665	224261271.093122	132022484.208508	101850011.013204	107675361.546547	232755916.463584	180834121.608261	228674683.458236	205626059.26424	270384048.545273	220745295.79408
M181T26_POS	Stemphol	25.7703	181.12214	0.996	--	119143831.729655	132127823.710672	73208946.2014613	75425967.8233194	95149521.1219906	96361215.9946531	97131390.2419662	105719065.18267	136150124.774943	213432599.020316	90635451.0338119	56957917.3977375	70301896.0029205	66904295.0918628	67745372.5104175	31184925.0186845	100024138.799359	83378164.3269105	45319748.9330472	75302509.4963514	33419198.2481871	86011768.9978919	57323391.7458912	117092582.524836	92920966.7302414	84370849.175445	54094488.8490586	53410221.0047994	108223013.706197	67093330.2149361	104713593.52597	86351333.2701182	136196543.911388	74841130.4236294	57371267.3124081	16167350.0443743	43095474.4684261	44527318.3222941	94148854.9525473	46609776.1082272	82088450.5252415	67277171.3089654	81685598.7337005	48552852.1478529
M335T368_POS	Strychnine	368.015	335.18142	0.8624	--	1683355.56661024	1510765.65854981	1433645.64055892	1189585.74787871	1987229.69393866	1856055.10492202	36362082.0364173	12712195.7279717	7331189.18503178	1094234.48829629	765656.69254087	2472697.36287965	4348995.58158534	1183075.85407375	2527100.87679194	349575.690208365	8696023.78142171	15437284.8521458	1089238.33875214	1187403.2590861	1232757.29434532	2347461.74356976	3986065.67933674	965576.611195171	9943099.12345062	3965275.10794498	4176581.69237393	3078112.31391654	3431330.49259486	1197589.90271375	1675623.65628468	3292873.21504439	3724260.7173148	3258223.5039924	1581460.22781304	1405917.85061776	1623503.4292276	5011163.90695788	3981170.75253718	4784259.02204611	25291071.1039164	2136154.4494978	4964842.13553237	1585390.97064323
M387T513_POS	Sufentanyl	513.157	387.21677	0.8079	HMDB0014846	9961014.10237372	9222881.38705743	3330346.88715158	3057555.15360102	4581281.85440899	4528721.23921915	3815763.13193486	4605951.57679598	1608021.39833005	3662392.00000249	3650242.81420589	476254.28693741	10090577.3996914	6971599.3251968	20489632.764142	58068049.173803	9577414.10653783	4015598.88977905	32586369.6921714	3270093.83427408	5959417.71108298	32652317.8551248	3872348.69548688	3204787.88586116	2129876.2498862	8361664.61988265	15532372.6675948	2953973.82419203	5878076.5945749	3684091.98502574	2669010.30775775	2013258.7733692	5808478.97416061	3576932.72652385	2638637.39712423	12417420.0943245	18756723.8624295	9894665.06021816	815823.710555974	5755017.78693971	4156326.67538866	2564435.36364593	1443394.34582745	543720.540048101
M635T372_2_POS	Sungucine	372.491	635.32569	0.8712	--	23249120.4339606	23706401.0453731	40882556.4051765	40448462.2987642	40689002.5044343	40704117.2568406	34217237.4577559	33438946.4110757	18118107.1254379	25541062.9288559	29880361.9454913	25093145.6391539	47144445.9925588	15185528.6192989	29373244.4716603	16520889.297205	31222091.4880189	29339871.0567199	36472734.0618308	49123716.8850511	47890361.0021802	29120547.9408715	29392230.7966624	39959933.3216112	25145281.442669	27214576.62466	33864503.8477715	33459590.709683	34411276.0590363	33464595.9719449	36433388.5700609	34851661.3840911	33548755.8786557	31565894.2432815	30298183.6998391	22894596.3984621	22290293.1659667	18440759.6084147	22465557.0292747	20334871.5317535	26517672.5323295	28869493.6356529	28250293.2600568	22508556.9171664
M768T135_POS	Tacrolimus	135.04	768.48022	0.0376	HMDB0242348	122668882.732293	124931315.398753	62889948.427594	62530927.6585881	163853313.963932	167215197.919985	98783704.2863977	98111678.2135859	9752399.48447199	94015781.2570412	30397182.7403319	110031505.82864	36767276.4520527	30858086.5091623	15068214.4039895	11841627.488696	244265269.369753	77940649.3392799	61688105.5460119	42071808.2677416	65748353.715665	45224944.7824453	159904728.649827	148383136.480917	70851142.0578628	36311513.2092118	54056318.33004	92913975.145533	52447323.6744883	56931154.986133	58374001.3540451	90905642.7872131	46713589.1023218	137354353.411736	47847625.1094247	3467144.49261386	9961925.52010796	49482482.7230756	85542581.1229329	51037617.0911638	65203510.8053969	54598480.5329006	56680582.4935718	20234773.7004805
M413T164_POS	Testosterone cypionate	164.178	413.30523	0.6323	HMDB0251641	11052642.3601613	11378607.6316198	2839149.0426038	2673208.26258916	7768047.49906561	8568256.83087109	19097778.0447792	19709528.4991655	3075756.89148217	11970066.4035976	4037038.89170986	5974857.85257357	2223908.39233296	4217697.44828632	2093523.26735026	1537061.99182322	3901159.05730009	5124699.3101006	851527.616285105	2202838.68177197	1078518.16582452	2596113.22711413	3562152.22418116	7787800.16829141	7789315.89696769	2706115.84400204	1984836.37377339	9311289.45407704	3896393.28434549	3870180.69598582	8201001.96929405	4612255.17953359	2700849.48579502	7757747.23255169	5184197.78474288	1541436.06412912	2455924.05948057	3103917.24880177	6947956.64634284	2360585.61098348	2786336.79337679	3637417.48898604	3367991.3877672	5293068.14325443
M529T295_POS	Thifluzamide	295.071	528.84788	0	--	366685542.474413	375413545.789509	304226152.055709	284237964.225491	310040731.513032	308167289.086557	401542300.556347	390248303.116337	340877952.141881	313828177.087243	262340016.202678	408142627.236782	231014486.978573	244168216.655433	71471476.2729943	27056749.8886237	280594321.480394	300881252.685794	170316790.667228	284120364.054839	301871419.444413	279750079.241669	341464723.891174	250924169.918842	288087942.804456	298741084.244089	451629559.793277	339942438.692535	382199968.690261	326487349.828712	432176113.68856	424739108.868866	349770613.875818	328864731.559427	330161970.166056	245415252.747001	109220968.755468	283730613.175494	335195626.340572	243566898.462391	441512225.907469	305544328.780932	314555552.63308	367149323.644353
M274T251_POS	Tilidine	250.7075	274.18736	0.475	HMDB0251096	1944530.06421896	1575989.35937732	1241914.05217696	1977672.36722634	1703022.67852146	2836931.01406156	32476362.2857056	18494884.4277941	6211864.36898854	4134843.94775118	5013697.66974433	5466348.23101417	1167308.35790101	3126611.62600766	1293761.30117813	508674.588683299	798030.311901049	2396628.65962097	883738.738563064	4902558.73514836	2289595.98574016	1373909.99084135	14228289.7978621	1830779.43821313	15195244.6951813	6813497.00945591	1036538.10813061	9407444.33207435	7049717.76963227	9132673.9008377	10496574.4372593	11528963.6696552	7886585.54301509	8324841.42610713	4690628.19651996	1309715.54966234	6208868.10695093	1640615.02388409	9448917.86977417	7151539.57127174	5158499.4871207	7097310.95485818	9290653.83526855	516890.255523891
M246T509_POS	Tramadol	508.874	246.18118	0.9301	HMDB0259401	47726566.9948798	48126231.3666682	36978096.0556543	36749253.3821926	40126551.7895719	39047634.5974973	69212731.5424253	70218956.9420614	8638019.68245279	7248349.09160776	18531991.7659197	25520890.1748365	14516934.2777256	15219859.0939204	10229252.4516018	20324378.5375009	40826385.9000694	28329669.3248943	69601458.0271681	38863326.1810368	31004685.1406393	24001326.6562856	15064330.36794	41158024.6422416	29534226.802266	20772567.3688632	77199155.2032031	34583816.3497784	24030999.4608301	22570983.2517531	22561874.6158299	21384949.3074847	36206282.6198277	9921171.30908838	12591775.8448836	9899780.2138453	9577820.99997045	20429087.8094747	32484985.2862869	21717819.571341	34831751.4702825	18157066.6719047	26823349.1806668	35530210.8165743
M769T585_POS	Triacylglycerol 12:0-16:0-16:0	585.0825	768.70662	0	--	816493.483276025	850058.253980527	669028.109134641	775972.824584005	789236.372439597	767867.363432424	447142.366575591	710862.461485352	613786.151709619	814732.596945246	660298.239104265	650919.698152037	736005.118886344	581091.699933815	619873.675882796	731026.26344321	731801.205889974	762329.298792179	620497.486793444	658393.73815361	459706.823552323	813230.123217738	638009.145362329	669337.354972399	793980.630891876	775095.485566004	671177.381465282	804562.38077598	804469.703144531	673280.264626176	387725.990015558	330317.086008048	755609.693470953	683922.351878031	642573.259966362	721399.536480446	770438.034303376	783013.200304384	818549.819073759	755385.033633774	624760.186956558	706567.334438788	609019.246135002	640026.248993668
M863T295_1_POS	Triacylglycerol 15:0-18:1-18:1	295.071	862.71328	0	--	57735094.2140923	59797750.7424675	50227350.4781157	47589629.4075537	52208274.3416412	52530616.3925012	63017639.9729081	63644575.2957378	54095003.4133227	47922770.5997638	43214178.1911799	62413298.671095	36590063.2328003	37170856.3469752	9367272.7270185	2358913.31489843	45164900.2878019	48923415.7522664	26439357.0950861	44034153.8157935	50893951.0881822	47628216.7331893	52544505.4022402	43898007.8659253	46747973.8524282	50086325.1892805	69074459.5296337	51702326.3571586	58635446.9607193	51666993.0448736	65734373.3922947	64892132.7551521	57228571.3703744	54446591.4277794	54254793.7500536	39909074.5385541	15936411.9669296	45353745.1729245	51662917.703509	41095561.9576709	65827038.6479589	49951387.2491335	51314491.4148465	58539743.1633826
M501T339_POS	Triamcinolone diacetate	339.45	501.19887	0.932	HMDB0014758	954176.103817382	507769.395465774	934229.560044621	869960.720823339	466201.984654865	508153.032755158	968821.909417389	1282860.28057701	1045673.77937474	990336.632529236	771100.199356591	545792.494532601	564224.787907521	535673.238417123	769695.877925716	471820.199358593	587595.890011006	451471.665993162	551527.033178868	905053.383422148	737734.136732021	293809.438367156	1430557.40668464	444760.562359952	1002336.99668163	1049369.87229194	192021.076158591	691992.967249706	593960.95710975	1469604.25010614	1324578.56165491	1357441.0890937	254323.438279924	1125173.22624172	631739.760288714	1183117.87926854	2890573.04077057	1846641.19751178	1478254.87974785	2074764.96176866	710567.679464701	1333295.3739257	1379632.54570826	931680.754840908
M340T452_POS	Trichlamide	451.814	340.02784	0.4006	--	12220842.0873248	24173219.0594725	23539517.9785758	23558072.0473009	15819846.0862119	22064874.5381308	30319376.9023333	30026930.12046	8080470.58427052	21806897.3599289	10223806.866094	4799045.93847285	9745797.446867	13707014.0801729	22555340.5252116	16580177.9369028	26527179.7445635	19847879.4149438	9055717.86810588	20499795.3533428	28442053.2336456	15740754.6097446	6025594.33743074	8812394.30191739	3675569.52639731	13913675.7344306	20998335.8592163	5561312.44732365	11558861.0601864	11874092.4508897	9801225.85028147	8941532.13516953	11839488.6517917	12829746.9191221	3813591.46034384	10011013.5191741	9876493.69849568	13097161.8577607	11007496.8683069	9399965.64274308	7251658.34222244	11842995.3066838	12955016.4552345	12370224.1550657
M432T24_POS	Trp-Ala-Arg	23.7564	432.23756	0.0304	--	150210579.393882	153909438.034426	185309528.521754	192027863.48089	187287380.796399	199141505.068796	160797244.584395	182902350.644089	187859478.041373	156233172.655505	170857199.84302	173267041.684066	160278609.475019	176378134.780685	163420808.352486	202501172.893179	151076213.708676	167752351.517163	174311860.067377	171666903.022545	186343307.399426	187541098.139492	170256862.197816	152585563.308166	170134182.034116	166924118.004193	181690981.287145	162531714.167454	186341286.088287	180994565.462244	172232779.075577	204483575.992469	145986840.679644	181457981.724242	213918887.853043	256571015.91112	276998013.596768	223707786.395854	180332519.974145	213334841.352034	166894873.910542	179095157.553434	168320175.756635	170569209.050883
M250T476_POS	Trp-His-Arg	476.439	249.63721	0.3485	--	367460.277965068	404754.220708026	280048.490591364	435577.967202225	426805.914920818	271464.712544506	166272.034151457	241465.066926862	435153.101057366	567976.167999912	208726.043788469	710018.065919688	333325.802620041	13071610.0137561	1389844.98423751	2032511.79527662	158102.399643079	247184.210423446	1156436.17801491	1675531.82508838	85981.3294383483	538398.170116804	437668.743107607	229628.802817188	779099.848017731	888108.626585188	50452.842793868	519840.612106303	259924.579017164	331453.765108264	664077.468287023	769856.635730172	234136.288132336	299595.926586143	515193.19637481	1164446.36843623	2079202.51733727	301665.388109814	655429.084374557	848466.076554273	692020.611557924	256869.976061425	1713458.04255004	511227.781114278
M336T315_POS	Validamycin A	315.178	336.16545	0.8763	HMDB0036592	2707135.63371201	2657187.78201918	538425.847250948	510626.67964427	443468.632704303	549108.646827615	7603447.89751517	7413037.22669572	637018.791995359	2503084.76914716	7471877.31708295	6544795.90307092	2046965.3482199	1076554.62462501	2551099.48230292	815920.785151271	1836613.66333854	8270382.67856612	949073.620114907	6742967.92157618	223706.02830071	2667489.91117206	4369930.65401385	1776130.35555076	12625013.0424638	2533391.45672065	552113.997129547	6457811.61906692	7252160.78233941	1748091.40727809	9044531.68593891	8695081.40165748	15461166.5605737	2435567.89515671	3595746.8958199	680588.180108391	4602214.07856926	1440807.76761567	5415568.23196473	812115.073794005	15644144.5271874	8081194.24377088	9861374.55930763	1258998.4214735
M813T24_POS	[(1s,4as,6s,7r,7as)-4-methoxycarbonyl-7-methyl-1-[(2s,3r,4s,5s,6r)-3,4,5-trihydroxy-6-(hydroxymethyl)oxan-2-yl]oxy-1,4a,5,6,7,7a-hexahydrocyclopenta[c]pyran-6-yl] (1s,4as,6s,7r,7as)-6-acetyloxy-7-methyl-1-[(2s,3r,4s,5s,6r)-3,4,5-trihydroxy-6-(hydroxymethyl)oxan-2-yl]oxy-1,4a,5,6,7,7a-hexahydrocyclopenta[c]pyran-4-carboxylate	23.59115	813.26298	0.0597	--	2795478.25728654	3377574.72484879	1989336.89612898	1989336.89612898	2912762.89103022	370902.836261057	7654503.47843304	8518093.6505749	5132253.45687035	3718404.95186047	4049098.36383982	3857422.36475002	1760935.52022134	2455066.43964928	1804854.75821135	2548496.69674035	3338117.50303276	1035234.35868748	1327746.77171645	2428144.00501953	296477.268344587	815082.954697247	2807148.78331476	1747737.49299064	5554916.77208678	5169704.32303408	1989336.89612898	513771.283044006	1584437.0775878	7507466.40609928	3569284.41628868	4734135.80250716	6223268.63270519	4366611.18838898	4036195.14089573	1221300.26084506	94839.6365296452	3019973.69419597	5257776.8977706	1093880.68647638	3542763.32730972	1582946.94694867	4420867.66844372	1906441.77374878
M546T317_POS	[(2s,3r,4s,5s,6r)-4,5-dihydroxy-6-(hydroxymethyl)-2-[2,4,6-trihydroxy-3-(4-hydroxybenzoyl)phenyl]oxan-3-yl] 4-hydroxybenzoate	317.3565	546.17123	0.0022	--	849550.080546018	939867.954721095	2132453.64624693	1969610.51376627	1541390.04721457	1816490.91063647	4730545.40348305	4577963.83125063	1783205.76712269	2593078.5103187	2565000.14698883	3295313.52339406	1612097.66505677	649445.609026894	440752.709524778	93157.256760976	1006862.6513788	872467.165890989	633256.761928698	2349301.23047774	1398681.6012172	674694.724536959	2114812.00750285	1336944.68255419	2379708.06366456	1086829.58812384	1474216.72863899	2843987.93888707	2543009.67591068	2770427.24251593	2756396.98108722	2524158.86734637	2071297.17349862	2565388.87506196	2042442.31650179	498795.329848783	1109265.31293178	1866816.12912373	2589031.47208782	1516568.60529505	3282965.14798338	2745742.39183149	3120037.39837707	1661899.76201789
M232T716_POS	[3-[(3-Chlorophenoxy)methyl]-1-tetrahydropyran-4-yl-pyrazolo[3,4-d]pyrimidin-4-yl]amine	716.1925	232.11934	0	--	12985752.4958912	5807431.54289988	4044028.83654893	5843962.95080903	3524541.24169367	9958263.35561236	5954309.95694898	5583663.66910219	4051233.09630654	5676009.01414944	6068700.70566731	7036665.79234838	4639383.15078975	1720830.0544975	3806325.40850726	3657820.91841357	2763895.41419988	5708185.66332242	2302367.6748754	4266419.14989839	5287289.43636561	5695390.47528239	5692785.75298319	3442305.10310868	5824989.03708481	5768685.97975788	5716635.66910333	4375196.16128607	5607921.26294692	5647403.37475884	5876681.79405815	5617844.28281085	6133516.74377069	2663984.70086888	4010560.81616144	2008365.6972414	14217492.7183709	5742047.60294084	4645145.03851629	2458630.28108214	5839765.69360766	5421008.19032563	5792129.91969459	6677661.43811377
M323T14_POS	[4-(8-Chloro-2-methyl-11H-imidazo[1,2-c][2,3]benzodiazepin-6-yl)phenyl]amine	13.9538	323.10029	0.9916	--	590131.090975266	604284.71689484	83688.7210098716	44769.6820366878	44296.2543483014	17036.3016800224	7839953.30005469	7875825.65417492	1062764.08786491	1071565.82231117	1708713.9888887	201024.780205063	6157338.86392907	4580055.62471135	2779703.58470475	393530.327266437	102401.962046642	31991.3734729932	665181.635671527	588697.339242117	778957.306598702	3332495.19879657	267412.930038656	285478.53959517	242373.089868347	115055.895879365	81057.8111318019	800067.439407213	3726359.53700357	147281.588098598	166973.001169485	306917.271825853	594943.534235859	401375.726157403	47484.3201298302	36591.2142102142	767367.136982613	51303.2787635322	854332.141545083	267908.04087952	1025510.79442248	79094.2517057181	9369803.57846063	605879.411193408
M277T26_POS	[6]-Shogaol	25.9259	277.17965	0.951	--	199543590.120498	214053015.370973	270625316.218393	261011953.360056	255956765.376743	247645607.384937	242284173.863045	282654966.550378	118783742.652978	323803683.951321	135947651.120389	126499734.665984	130109283.614834	145025639.459881	169155489.970039	124826495.465897	497182001.178154	215310249.961985	120685361.968981	106198627.299083	136265431.69969	124311521.732457	219071575.981031	229400291.789565	207654823.699444	184244769.642126	219221036.012434	118396051.350951	146413520.894077	92663429.1268808	176931404.570675	230942507.697037	197693806.036786	242345626.456168	125875014.176799	46368311.4194016	87486200.7810655	120532366.273397	227358926.180084	116463855.665503	98073068.3526258	122047487.481589	124805987.431191	83903026.2370157
M303T91_POS	cis-5,8,11,14,17-Eicosapentaenoic acid	90.8604	303.23175	0.8598	HMDB0001999	4715366.94210469	5581474.71682448	1837964.14563354	996173.07801737	4178996.26146316	2980320.49128818	13017765.7625119	13142523.782808	10272516.1967491	22630847.6055569	312488.145505036	5556521.43356019	8165592.93469319	4299867.01875857	3360550.09122444	5540756.88186453	4889264.0896207	5642696.11773128	2747218.87880012	5396752.94396085	2388993.20270047	34489500.6052958	4556274.60643236	11518232.7163154	6603528.95502297	5749360.78186281	3498852.73059108	13136273.4976436	2644912.63310336	3983210.20157111	7942628.53111825	6357063.81364009	11175312.8799931	5410305.49148931	4491550.1958175	1432537.70692118	1740456.48141732	2746644.71371384	11044559.2569385	1482257.89338189	3395156.0296129	4042847.06382102	2635177.20485272	2872451.70956832
M289T26_POS	cis-5,8,11-Eicosatrienoic acid	26.0581	289.25245	0.9915	--	21786235.9631556	23934058.0790308	15188410.7214875	14369609.4590722	22592303.9284225	23835674.5554546	50394940.4665345	51538540.185658	17855547.4687537	47380150.2267901	35248943.9457532	17376116.5631213	8369941.71353186	17186169.8970198	22683471.9476656	8558302.98039421	68494757.5908834	52305275.0829684	15406759.987296	8877865.02234254	13799046.1515412	13239389.7597748	35078295.5031661	27323663.8861171	19211720.8791496	19948222.9370387	22698856.3350947	12415031.0997735	48063607.0111488	12139312.6696682	48514373.4354211	15189839.0786612	70018321.7307118	26587680.9825736	20048921.4386283	7151501.53026916	20613223.8196315	26291814.6585418	42443897.2834098	30196501.2051131	21071554.6959495	24601158.7650797	22381272.7239178	22920307.2190608
M331T77_POS	cis-7,10,13,16,19-Docosapentaenoic acid	77.0741	331.26309	0.9557	HMDB0246621	36671527.8872942	37176967.9126429	56660332.6733554	54086908.6661837	44257273.0713322	26067057.0722946	44416744.394289	46128087.6621309	45161135.7197409	53129949.1384556	41763891.038326	24762019.2979204	19182291.5590678	50423947.0298761	17344328.2606457	7347938.97134116	45859286.1888888	45832303.7674406	15195302.7449978	16768159.9959689	16968801.8590279	41352361.8870275	33728688.9756257	73482396.7595502	68263409.707339	48665139.176052	42305419.0426345	25710646.4687906	34234033.2274512	20718377.2077918	64029154.925911	26616905.7664325	66266235.2572739	38886788.8850724	31257820.9225471	9256309.6732912	7689440.19028768	19175912.9764262	41572269.996358	14416619.5413844	50110236.9521051	24439289.1921296	19999630.999902	18657951.8101622
M165T26_2_POS	trans-Traumatic acid	25.6082	165.12725	0.7479	HMDB0000933	22715963.0360223	53158896.2026802	29560468.1737791	14578479.1411104	49737684.2610136	48740864.392254	29291662.6092389	22405642.0430445	35459727.4839497	33468117.0012764	22272525.4781552	29041311.0480429	39078773.3079852	17593876.1214111	35478846.5304551	13882838.0016012	26084536.058039	44229625.752778	15341201.0106925	18162518.6431467	16701765.4204689	16959522.4911227	14192980.4806991	31742075.3173312	25965601.4484176	21465400.6815892	28577596.2369154	12051118.8378948	30051218.0089784	14624286.2260123	45102632.0204827	24912826.6324359	38919135.0228613	39931360.0747698	15709905.2646331	15006111.5683501	13428915.4149684	20907239.9658782	27883333.4404085	22760782.8643115	32810339.7165867	26153120.3915145	25001961.870742	16255340.1470815
M349T26_3_POS	--	25.7703	349.27342	--	--	3861383778.03659	4800285155.72925	5646708142.88268	5461786896.08787	4471569715.93886	4469341177.59145	4756450731.4873	5471380875.5371	3897494076.31032	5657113451.32706	5045701580.39445	3076702413.2596	2243994113.65315	3312943554.00615	2494653729.85175	1208040639.53215	4542001882.29649	3415902494.5207	1274970837.917	2023311237.28502	3365608321.23217	4477676059.7001	4675543277.3152	3713074277.55845	5121521737.21612	3068113663.75288	3762630133.28431	3303463887.65235	4363272170.38377	2917596361.68758	4304291480.00663	3593115797.12398	4684357552.53606	5125940983.46954	3288384889.77686	1435339234.63914	1868553056.37695	2761026656.87144	5014408736.46991	2494998053.21363	5172028860.74957	2832522987.88023	3236531076.52812	2459920214.62954
M383T47_POS	--	46.53075	383.27893	--	--	1715693634.09366	1662856594.88935	1388759286.67398	1349290482.81129	1379445310.38229	1422972456.13383	3127203519.95289	1281133611.26046	859728747.738001	1133893170.49277	1005478685.77845	915120740.646646	449853520.868667	639818625.427707	539978719.667223	132348285.798289	1466694557.44392	8150728530.05492	304963672.53957	467999698.459205	501140306.134147	1233576485.65189	1169256910.79464	1371762428.24009	1395255083.39949	925239387.263397	743555423.000777	679914576.66204	977425584.970702	921503394.215686	1387352748.66477	1217974571.8879	1662146180.91685	1035359688.73246	931734191.295508	170633780.870301	414379264.536663	518374377.509425	1426465324.83193	596006497.489377	1164106178.5183	1018424430.76131	862997444.924446	771574821.279718
M350T26_2_POS	--	25.7703	350.27688	--	--	909686079.79203	1154461408.04569	1352847046.079	1209621192.90632	1051471870.29206	1063893724.65456	1127448162.31204	1319275263.35121	935638573.995544	1335186195.99245	1203548847.65251	748223330.570755	521781910.616894	797073143.015939	597455181.626064	287904123.713726	1072287061.71181	833075115.599772	303225938.891738	469760593.924067	795057365.192411	1089689870.27767	1116587800.45447	889014211.629697	1210065103.48556	731917537.607409	897557698.870333	803327995.773377	1044364595.2808	690293047.298667	1024270100.59548	862201321.676522	1118972410.87056	1229988452.1437	853623581.821196	332806476.032324	450203604.266459	653991534.100807	1191806101.79693	592050230.19003	1235478332.52591	678326622.867408	740779693.221575	589993319.441741
M381T26_POS	--	26.3366	381.29966	--	--	607768727.611212	709643781.89772	661135111.518834	608589187.488752	653572717.954031	616698879.887995	760929810.449525	839749860.012591	333615252.356217	940589599.696387	698987104.059416	571488161.604874	361544765.248348	623609764.363666	485520337.860085	173207963.149157	830094474.932959	632616382.042678	265316940.948647	308067252.997788	328156133.32265	775381501.428316	775639348.290487	635623526.846401	807866437.495574	496380390.284622	534999978.529307	463331905.649718	658161831.547448	465078058.095306	735891092.947242	550146748.143102	805786710.880029	824087764.996622	597084511.971714	216812642.751633	184228076.341704	384728695.394578	777226760.9873	393583214.793001	928272852.319388	487531456.338426	407473922.541978	428855369.873493
M805T111_POS	--	111.022	804.55248	--	--	5201346801.95096	3116850469.33846	2914730086.87178	2860122456.74203	1685032139.50328	7481579102.48683	2098211507.63368	1811675929.78173	4180457667.67711	2329964912.09096	2513261274.50495	5054902726.69804	7777241134.42588	5947211742.13196	2644160350.76639	2557719511.86853	2297311894.4345	4172772842.66322	3056753507.97382	2559714936.12912	4681711864.10679	3829954188.68879	2713415070.87585	2694715693.76788	2863231158.6274	1677911739.74401	2841089576.68828	1940582787.27368	4618389301.13756	2038738313.32539	5914132188.96694	4401776544.35165	2361030319.91164	2905227076.71123	2401675693.816	2799442309.65553	1566143644.41777	1938541592.55783	2767672855.76475	1514314924.57204	2088057308.73477	3877337350.80034	5820710422.36149	2639033552.28422
M280T22_2_POS	--	21.8026	280.26334	--	--	594007566.265819	615126029.179242	572949154.198443	560925697.443333	659172732.938767	609563021.794012	565043966.710726	598726021.173475	768582481.500198	553312996.381175	698553686.506662	733748972.558797	640689441.575671	613873046.675892	620763535.828434	807190227.381468	558606436.030312	527909432.185224	628203511.511316	636926584.167547	602580888.924414	510043915.640253	601476508.831743	475247412.746516	699451359.129514	786559303.444919	709141810.267891	474000511.975303	689027624.726826	670740478.939986	548661355.02496	599211717.991991	529904779.608583	537003707.859515	628823154.481342	670474467.286678	694174247.71698	801850128.437742	576616179.835198	834154106.267226	665006268.469442	661388735.87608	572363944.901631	652631026.246977
M369T26_1_POS	--	25.678	369.26324	--	--	512104589.024026	650737245.377171	285832902.37605	329096146.248942	522521371.604717	514170570.373144	396632349.528341	491421572.779101	577326627.836685	711143475.238819	442099988.576791	393854355.379539	187518051.397075	360757241.404989	241229793.642574	57054396.0645642	639803629.09875	451721850.761929	144362585.735079	185945718.525403	164834768.812231	190313765.426818	380573676.784052	490410543.48537	388721910.253556	393234911.067051	169741471.594388	273067038.297454	461178149.743278	388100344.276182	402919862.850481	386287183.670289	708025154.607125	498196234.84443	437306481.078831	117644400.148706	227058998.157655	342768248.10231	708818084.450017	276206897.607074	490016401.31797	446020357.213926	535545300.641894	498243946.113913
M147T346_2_POS	--	345.8245	147.07636	--	--	1069362669.99472	1078921401.75913	945965495.461217	918710939.908645	887051395.745255	869332200.892905	1234406842.52031	1257969633.61631	1164929078.77822	1144397822.34658	1091054158.93859	1658546101.69034	713397573.878979	1288828151.11495	454597012.796646	596597403.67766	854346698.689063	1058216473.77536	814845852.099971	977220627.430778	996830317.972188	1048940902.2938	1570187639.40077	950525371.175648	1189306626.13321	1039363110.39112	999359254.203639	1164066218.82866	1212890462.59384	1181458709.44927	1582673553.58353	1382829777.60415	1141573734.59971	1199098733.64423	1235130402.19925	981117695.698214	719047352.336057	852178424.836761	1466380877.3177	1056968060.63801	1666286787.23073	1106763611.98244	1357469111.07321	1377542380.28268
M542T164_POS	--	164.2955	542.32344	--	--	657281172.177378	437841591.635671	112769896.896289	109704591.966834	367097322.205104	358845232.60179	504816869.024971	483525164.084824	520637429.57817	181028657.863768	144157898.522073	190935443.720815	345265644.423245	109310963.195543	179686853.387597	278645887.15354	208877705.669534	395588695.094982	73365730.3108927	203798858.400818	130289074.587727	115455285.991343	180427058.189769	94001418.4406233	209036670.303214	66371257.6915962	153942081.320969	234850877.590519	174074748.653052	135047730.250398	413326046.526643	254396600.674852	159266815.599011	123545913.390423	98082270.6217685	88951489.9443838	112423292.427177	125617756.394453	332101227.748769	165994496.964711	105499705.417772	153952076.245427	114868520.671506	153572882.273958
M113T139_POS	--	139.4875	112.97838	--	--	3821566.33550962	4828494.34622956	3115492.60723179	1854045.59288853	1651557.59111368	3027728.1639664	98422376.3792297	2655264.06954646	4268382.05938685	3026550.86852243	3091289.39795512	2586467.26991084	3801301.47191748	1948265.05635865	2377397.02532176	2697411.78226901	2957538.30232182	1892191.04011832	2612575.66281154	789666.230821502	59358710.2338009	2891807.56386873	3846118.62898821	2154105.83036129	3455243.20738016	4603999.76382729	3087757.19026205	2952643.02970792	2051374.47909977	3978374.26975055	2186150.20647713	9020901.40341649	3700703.77907043	4963800.99509262	2113370.05917945	3683045.74140064	3900924.99113616	3090035.8318747	2550800.85439867	3591011.76359488	206256736.915971	3343277.49587552	3459220.39701511	4171818.10389367
M205T281_2_POS	--	281.226	205.12631	--	--	333174546.538408	324837667.032966	186763662.691289	183019334.708232	223259003.851286	226772746.794526	910777569.682171	917636879.302519	268254340.612018	424501524.974009	566230834.885791	587674945.932891	256670220.494209	147616494.354357	321878756.939407	182489802.712748	436115087.356717	619975207.028983	227504487.185513	277498578.202284	209644961.474604	333986753.567644	765749501.540703	322724003.907653	504457641.3814	488116739.518571	263447178.314622	673598928.823119	529335665.415883	723173025.660223	555088537.077679	491468130.346091	729240269.715657	466324302.144123	268450496.646321	296763045.463886	324027146.727343	288201037.96561	421376994.619358	166979486.118773	700445020.28763	672398378.486721	615014354.444721	430486680.463924
M590T168_POS	--	168.088	590.38121	--	--	98613714.8215551	94134885.9330264	60586391.4084112	61799716.2004633	143401091.129212	134539914.950027	130791032.786129	126087122.869262	34215635.490114	64904756.7744202	52034604.0693544	85370049.5543744	31186759.323238	93618088.7750822	37874337.2635764	373559836.399883	38062138.55412	40213751.3405148	32289707.5861758	106837959.04917	150558636.982526	296094946.968214	58860519.6231261	48762667.0686947	149504389.850769	38119178.9937666	196417673.462032	56273922.2432081	11129645.9353832	45154083.1502613	45897166.146118	41229128.9993604	46358204.751913	46480903.0288917	43113597.4190184	43954481.8246454	62112588.8276847	56177627.371656	40377424.856192	65953656.4991174	443592.335246296	7642181.44903926	32856458.6044266	37556860.498151
M184T534_POS	--	534.467	184.07328	--	--	1012379059.30554	1060608158.39669	571233470.093615	33298999.9989166	511472604.642757	391952695.311269	1269723734.81501	1554875929.48881	520709436.188767	1877545532.76486	301618576.016802	426867513.680039	1118096377.20958	973398483.179691	746729236.173696	666795925.547086	987410062.572002	34869212.2321257	862519729.755082	1461128055.54938	31568171.241435	44329204.138015	321734530.4918	397122579.959294	419318863.133694	587142332.450159	46643808.0253126	232512236.471961	32273843.5826484	326119665.728309	576564708.648552	583859189.094154	625264895.396299	421903996.18037	309227862.287261	314376590.425956	653153090.33962	772493925.757851	551435063.176528	377327908.616666	380067901.820656	418722846.117404	605352592.759347	673928986.992125
M333T295_2_POS	--	295.071	332.89408	--	--	992787159.769849	1019243959.52634	841794352.544997	819116003.324804	875519920.498316	871362051.869664	1097738133.59406	1065851938.40928	916053038.059468	871298735.596524	773798954.734796	1069426857.21191	677677064.324435	721547473.144306	281765717.612325	132087248.214905	784205841.347602	855464966.020781	544983568.171166	798541732.459874	876042854.899548	816606942.375813	939024942.150494	742899777.925123	827405236.76736	840441903.081177	1158520755.55258	929361358.478378	1020848371.88209	906033662.944124	1140907228.63719	1099289532.32458	960342821.134627	907481034.938364	922231025.88616	720325893.593639	383281508.547926	819258703.379884	931131713.483634	720634750.829025	1158737811.33886	866101199.759277	869448860.153437	1004240103.33173
M381T24_POS	--	24.41185	381.26433	--	--	88571953.9402016	88556063.621049	27006474.4294101	25923929.5711807	49036954.0583782	81722603.6445762	169375648.761028	156020411.550215	53963731.423532	308156880.363568	84525731.9089108	31307013.7995705	63959966.8981796	55264734.438211	53210160.8105994	20863843.7408715	56013952.4787896	85905703.3116077	22372365.3977055	28055842.5978574	23750609.2713881	100213444.621152	70861979.1566938	105345758.231333	46934485.0557531	61317630.0019357	30853011.0851309	29710755.5762911	52639200.6413631	65769596.9265908	118496424.449004	67577811.6580871	164392565.071669	58266592.7408638	53166550.7295751	10215761.6347298	51713720.3541643	29268213.8205547	75371576.2977183	25219514.1103214	34415525.1519478	36956087.2300424	38840870.0559974	21318300.6412116
M349T47_POS	--	47.1725	349.27354	--	--	636802520.695602	612531915.317244	526429818.486619	530866694.88021	537187921.593212	557097907.030016	678908170.428798	705102916.481329	312755266.510673	594560072.730087	410070384.795062	360819697.984538	199602723.86416	269886190.367769	198021686.856613	54473015.8154478	677970629.082558	610227499.733642	138202277.799296	191889036.204657	228014749.66012	475170564.550211	442055199.1851	773698264.567667	528909110.161021	343028433.164475	314914728.191882	426287307.448892	393143991.745676	336046661.278845	490410179.045107	417445253.513357	533091731.22444	435443385.281914	384223903.253247	77416023.5623202	142264822.652903	219508780.633025	590108489.015496	229571308.044364	519627078.110929	389674593.625823	327627605.500098	321298885.249208
M759T159_POS	--	159.399	758.56857	--	--	21466818.8049808	19544016.5958389	24707239.4581975	26797639.3084447	32701609.015317	35722408.2987425	27684268.15391	28384447.8662612	31987108.5561587	47707251.304246	93654038.8625738	27616865.8391161	30273489.0405225	34835719.5743173	23112796.4954854	29947734.473402	32546356.1570188	24008816.1575439	11765975.1360099	21573391.1051548	38050521.303984	33631120.2626748	30433179.2196666	15007912.6905866	38210146.4876968	25886738.8790944	204208155.209244	20866535.0304919	58655274.1213155	22105903.3194918	34435467.1885053	39389018.3820972	251039290.95771	30999056.8918336	31253656.8096198	48132334.1403319	1119301489.95857	43184219.995763	43957549.9461757	84456387.3014194	40539138.9554576	22078768.7491183	77341970.4727772	44645810.1393322
M597T160_POS	--	160.0245	597.37404	--	--	206207228.911723	209311180.519468	46776093.123126	103006862.78361	152031355.332686	150580130.87773	381292518.029394	387108250.416385	37614700.994238	87596746.5143396	51397283.0102145	178450890.45969	15599133.9004497	49819388.6468084	92085143.1653707	47308337.6124053	90745717.2675404	327357941.399573	9403428.1799251	25846720.673914	57524301.6258022	71090496.07264	130228155.881192	56346533.5455447	163404613.132057	107125820.945672	45692802.3897235	149591755.081971	85907627.4009309	101260371.059709	186416828.770556	169249102.687985	46829652.2587662	203104998.683808	98840202.1487086	26897086.3951073	26155536.2155497	40039021.4675141	192593443.376181	31057651.3202549	57129744.0710182	112170982.714312	92555768.4110965	181657517.311457
M301T24_POS	--	24.3779	301.21606	--	--	117722391.270876	139167751.576328	84607420.2870808	74948717.9816799	200505509.484648	209692456.545382	16658841.6871479	23763588.578631	10328710.2132531	29023786.7820195	12996721.5571435	5587954.41642618	401950388.934706	22573702.3193539	12182634.3800474	82508229.3775842	125306298.92559	81817947.4946533	76325989.3926145	91335488.9425337	208028950.8979	122416140.265026	16973585.3461384	15292064.7914528	8951708.75757054	5016032.23712713	125457966.134569	16361125.2491537	16401803.4537985	6553718.85384395	25586100.217148	4305899.5516068	21096224.7616101	5361486.90992095	7222136.21682272	13658421.0568551	2893320.59810832	5856968.08628715	7471009.97702725	6476751.62132864	7622958.99699507	14403651.5227141	4171405.48481176	3879887.06420668
M341T43_1_POS	--	42.6451	341.23206	--	--	319444552.536236	320662412.1506	141071549.330547	140210207.507106	209022436.504568	211622729.157203	267156796.496518	277137446.797401	478008513.76534	719667391.577069	238658865.505719	112219790.733569	201197014.685951	200159631.626272	230061605.251605	64232750.5904598	156824661.067403	200993673.984373	77386281.6837827	256834111.706866	107143168.008314	227189329.460841	94792797.533867	434689742.911369	247286449.105838	295811603.890279	121509315.40483	109617430.072208	232618283.981096	189379190.499128	330260621.097032	252883253.871609	395694727.515043	145008094.94639	188015731.22293	44354439.1637621	88266483.5809595	51005751.4816523	104517696.035709	51005855.2061444	146738143.832623	144215907.806054	106807753.021872	71800977.0472384
M750T132_POS	--	132.322	750.4696	--	--	136034973.070525	136517869.759927	369919933.395349	364136256.979545	272583298.473601	278959611.748709	208273561.818924	208248698.031567	22002344.8800288	93533154.4736122	52279847.4800228	118328461.5621	118521081.023195	99620318.8705366	82389680.5453481	46404953.9166246	669111578.378774	313265047.900622	94048207.2348824	102288223.224899	143152307.092542	84589374.3597776	156811013.990076	157575400.705827	207600042.759782	191739342.935307	330371133.893462	140525133.416331	95898719.1615931	77617834.1935638	76260085.3773938	96105078.6110084	62891661.9969295	144203975.399568	73197691.797307	20721021.0527477	40152230.6399598	63335275.8993975	83076659.3988813	45594294.5942017	93223310.1137122	81601162.7102889	55432076.4441181	39573763.1438117
M256T22_POS	--	21.8557	256.26334	--	--	175010787.09473	191812171.040991	181188822.871732	172471940.500823	191622592.193412	189854888.368251	160377862.214073	198504067.419114	197663793.919461	163749065.885036	205075684.44899	203589740.638572	195694963.294543	193139530.69951	227046418.016881	232150160.420384	185799898.526552	137255808.763187	196243709.833176	202054371.091827	231803450.157165	139878440.254437	174235862.434047	134161214.579227	201747624.488613	240671503.875576	201600314.957035	156616223.018057	210323648.760912	199651524.624462	152287456.126305	180382326.248526	170218860.130358	168030453.045788	214286763.191434	201765054.530994	216837738.00072	216535449.678746	169884063.979331	221298856.268011	199832682.879593	198679514.140235	188234814.133668	189448224.508594
M857T94_POS	--	94.0185	856.58271	--	--	1511340705.8773	2092710196.11005	3366140629.4858	2420022620.09518	3595847058.97628	2553275542.56112	971481948.739538	1336472574.81312	799726251.113287	805869021.270935	1609518756.19127	1375179647.67595	1748438596.17334	1217348693.89979	1247393551.44494	826489930.171015	1154145912.08383	944092361.897216	1515894481.40932	1479354691.98633	3399501730.81735	1770572596.4335	1357028286.0538	1681085475.21935	717789059.827271	826384375.879301	3024866711.45562	986454121.484282	1129192017.5013	1667813319.38696	1608854721.2026	926902501.164887	1389971691.2617	937870048.710242	1717153438.51117	1767558671.03599	1170295849.99779	2019835886.17391	1669601216.03245	1984867298.43084	1406114909.15112	1385037388.93627	1682725351.26039	1157618607.55649
M84T346_POS	--	345.783	84.04437	--	--	340019600.343284	334645259.659031	301741305.344315	287667909.473671	279620538.505823	270120024.532663	434162355.310098	433591242.178867	370838720.067701	359539621.592277	390189811.18038	517998058.35239	254866677.999709	407394809.448765	145675258.772508	222646548.56046	313136800.904641	368566211.154999	260067405.438754	352293566.442883	309891772.646909	341866499.791825	550402546.097373	300722473.79967	369566056.182297	338235808.471525	316363589.182308	368669673.320695	434478314.994518	370005083.036615	492276631.925017	428020634.372609	360906743.651943	429906112.636728	446387609.39789	313273636.46173	235054221.36108	266691406.15237	467821177.787522	337734244.82092	515535163.280094	351929828.065085	424758917.961894	489316037.31299
M367T43_POS	--	43.06685	367.28404	--	--	686953060.785312	715376332.774837	693357255.43573	715284230.830732	638581376.402596	615728741.934833	849055147.740138	865645837.167845	682532736.494429	928948599.097991	598606704.908729	735898406.318023	490493197.474641	584372622.373921	126087166.616458	152837598.793756	818424291.853479	845574720.898424	417888830.201234	450106346.91062	119592252.028611	793297440.249277	862084400.918605	767597147.923417	824395814.686079	577326137.021352	742686681.594113	553680628.154275	220458095.91492	511465720.894311	739918786.133355	556421209.349021	741121244.692054	787749803.527833	847413745.62044	227799696.863529	212623211.563638	589275938.226428	1114883668.22359	369916451.674795	285411980.157075	541919535.135606	441819306.476694	427051284.969864
M277T38_POS	--	38.0059	277.17971	--	--	252719111.555933	258813459.397874	326832146.823808	341121841.625788	278691714.286127	273306886.35835	309875922.86831	383601374.398849	131985664.266794	333092235.658912	153716407.55248	155262679.155335	171933692.268658	159566495.441141	199849488.572632	131083829.521785	585646688.857161	282498848.258605	142107913.470995	124452495.100019	229178501.006766	144052664.030598	256805172.11206	278299997.383938	311911962.200764	225902876.865494	325657488.223903	119788603.435977	156803135.272355	103082664.922942	202659599.766728	270604433.418577	233705893.7631	275244900.810862	140656488.224939	48736117.8087382	106227128.065661	142073951.074425	309320531.29049	127544991.781867	109350627.464621	127933958.677477	136855571.54117	85943672.5535322
M355T53_POS	--	53.1651	355.24774	--	--	544059578.758036	540117845.383667	270057504.846471	270687841.904552	287574880.135503	285222155.588719	729509017.461794	775040742.957591	648510907.029751	1126478368.41663	504555273.522158	325853134.263639	294941336.617215	227991215.352506	316648063.09492	183549920.317786	391987929.86886	408949299.842308	119993430.950741	387997448.175874	248238565.542952	671236867.334846	397404241.223417	673964715.804163	479355846.761141	421176933.485101	237658746.786849	229090760.58579	375312380.456697	326466288.31375	585917848.978414	680801098.028937	705362874.528697	318697632.937495	325118283.296682	55581884.8975409	120252087.902315	99722888.7313555	378566153.054215	115908696.875636	205180588.950498	260111871.607395	265181203.522437	183406008.208081
M351T26_1_POS	--	25.7121	351.25276	--	--	122674324.181471	155768217.557493	78653783.8128231	73953219.596972	120298668.792979	110964440.518581	73291846.3044184	104476191.178264	141239031.407101	165148360.928336	98879107.5129888	111619004.076143	54291210.1236665	84026612.6177574	56941253.0459457	17338995.2773128	148346696.342919	109843733.79049	33695409.3485796	61614331.3963105	33802216.1885235	53992583.0249429	91698320.3564183	107730762.531483	82952019.2007526	99742475.8973272	40030024.9868783	70022533.9338136	115514469.125234	94027194.6424318	89285820.9680075	87989201.5492121	180020103.821458	124298423.529119	101868541.365487	28343197.6069447	55685051.0664802	67987927.9955976	200215679.685034	61802367.0560071	89202904.7023189	104732002.529879	118892761.77419	120885656.346967
M365T26_POS	--	25.8923	365.26833	--	--	122630242.750932	200300552.179265	196397224.996177	192397971.786798	179486523.930684	166892868.537097	161946966.956426	172440293.598886	120375214.804377	190016301.078356	180486465.631207	118558680.153785	88326695.0309701	105434211.530148	112232407.5776	40903674.7769374	181901388.819567	152703713.581034	58779746.3745181	71698580.0374986	91455114.1908934	148904667.401996	159242913.183629	148230741.275249	137128215.228227	120860219.824639	97456605.9686532	99520476.2918182	158915992.667772	128405994.034688	151344534.690723	140394282.760742	196866453.727044	149623387.947166	139848721.052569	38763736.5504445	76251243.4327498	97729486.5287513	178214794.675965	97433717.9363922	145050283.092902	96280992.1018404	119692900.09576	103884667.867122
M263T22_POS	--	21.79405	263.23674	--	--	139561852.830548	144922363.930009	133432492.976144	134554864.35231	151542233.76171	144457593.04608	134366123.657659	139661879.110297	184218135.898681	135805106.983541	161308286.429928	168726287.421029	150966338.84716	147618680.780305	156271352.457193	196922611.894654	133707880.239865	118507264.185326	146279107.147358	148693070.279847	148117363.130716	113312680.7241	140986398.546603	113127853.005936	170044746.844925	185541570.641163	168409260.121133	108597446.140207	171319523.104317	157578091.077138	128702789.828204	142578807.647944	116333528.958913	125957907.341496	153725912.399965	160158790.572988	165903590.177418	186546385.981734	138909927.037792	176262501.981673	155871725.950239	155508756.615748	137164000.859317	153595850.867967
M321T54_POS	--	53.6358	321.2423	--	--	212272584.963023	441391445.629737	115294071.626126	109262041.438164	120741263.775477	122914944.055202	882213742.728459	501888959.609423	249569123.019287	1039495915.63272	192871156.414789	130741558.318832	115151454.913817	101625537.059266	114060860.962301	70386649.1060917	171585400.052449	171227786.834998	47919881.4664869	160218339.476224	105010398.654596	274210515.49668	165199198.218461	328686760.921019	186967005.668568	160224636.601413	106103972.368851	128221344.839844	150406981.859307	127817517.71594	215282661.817851	245663163.204806	251884466.154875	138669708.701481	134083333.505612	27108659.8983372	44576240.4833962	47749772.1995582	175265414.721627	49232239.2193967	93321929.9780754	112814794.8283	108635713.815322	79205840.5069658
M321T43_POS	--	42.59735	321.24227	--	--	256082547.116827	238766531.548715	181340150.882626	174474412.126488	171340117.303898	171166987.182822	451189246.908967	476255797.273773	428331418.609763	560666471.403026	321320463.567279	230501059.927938	208354483.576444	214501858.407342	218183337.643578	184763064.650675	238131544.301624	255715306.536701	127070999.789128	280112267.70641	189034950.702733	391141653.316891	244455524.368411	365918108.45471	290094610.641492	311404844.128315	215363101.826145	158778692.465438	247975437.862804	203846205.291226	308688163.671128	343528818.567854	348620697.204329	241984781.757881	238418623.024686	82194698.3269782	84209281.0582532	92686688.4693704	234766249.297163	88647559.3067274	154753378.002477	162690515.161974	178711595.353856	125256852.472607
M627T295_1_POS	--	295.065	626.82465	--	--	354937473.68931	366770646.088852	282955626.121539	269902837.640898	288782927.788302	290720241.575607	387625331.21593	379730609.120361	330046960.074494	301198993.125499	235358214.210606	402472895.016875	211062194.192109	226005475.443101	56054850.5642256	17335738.8572338	259213960.751061	283249868.687888	150256506.777531	266122206.93074	289531308.577131	262939613.644438	321993912.276704	231457159.134397	264290756.023698	282582825.056927	448076801.854115	329845311.41893	374075683.71266	318320027.371901	434852174.96218	420199859.835054	333099160.598814	316950431.278695	320605903.928326	228614044.167749	88036996.8731289	256145771.472563	324794839.671631	226057397.15632	441830124.288242	288639189.04833	299591908.483346	359251849.074796
M281T22_POS	--	21.8026	281.26681	--	--	112614947.981234	116671196.072566	106099681.575701	105832487.503977	125114675.709635	115511851.065443	105894320.181021	115093663.776645	148292929.870439	101175775.506555	132605493.425837	136269993.687095	120801830.869993	115213015.832056	122152623.262783	156724295.554094	108231076.893915	98011643.2323611	118870717.060238	116965143.46029	115874459.406876	97408821.7342872	116693414.896727	91971341.4004399	132451802.518902	150544746.387769	127092884.481768	90180645.7397829	126546058.108316	127364731.391679	98058943.0002521	113154653.171152	99825744.8008368	99165013.798478	124273009.390613	125377615.645218	130784794.586301	154674920.307809	111393962.435136	150524286.89761	122527671.030634	122507021.918368	107118572.255276	128246350.624972
M333T26_POS	--	25.6363	333.24224	--	--	72777944.6540529	85622139.1415216	40992805.9507319	44078887.0546142	65171133.4851703	56190638.4073452	69475776.9115848	89876270.0610439	77301838.0864277	110850577.920808	56679450.088575	65584077.5250017	40532415.5038893	71935635.3814683	33434058.7393716	20736405.9352218	107061741.402693	71473567.5072663	31856370.541832	43780140.9356256	24785511.067821	34885726.7856594	70799313.7026937	79243531.2891391	76633071.6909991	82635907.8076647	30144577.800299	59867465.0262474	85037302.7265539	72965756.1583806	65574028.6183425	68483149.7183176	123684223.588851	95843404.1330426	73826374.7593434	18166291.2166746	50252045.1033267	37191947.6308283	159429371.50689	94366509.4298232	78993154.1328471	74889201.2447644	76221867.7012518	78281518.306114
M288T349_1_POS	--	349.0385	288.20611	--	--	194614644.144834	193905476.96723	4432188.89835618	5652002.55698375	9341037.6916756	9302808.18599365	367564939.674227	364710089.991713	20280231.674346	12830852.6871943	7276722.27576067	9875030.23212808	6516802.78915378	125210454.912164	4487691.36721794	124636488.741164	119055273.737418	206087459.001517	3369809.79972336	19956763.596684	3998254.36089691	6689409.78774447	7846849.62242602	5139743.78950399	13570320.5702195	10442459.5251984	9429045.07919322	20034041.0731033	11212102.4552357	14834617.0888134	13558668.5471722	10867394.5417777	6267236.11332754	6493505.93924208	12895559.8206182	224791556.880311	7234149.85463415	3677297.3257161	16943716.4891143	21458324.0294415	9472945.51103147	11769886.0263906	14180355.9947066	23838156.1046607
M325T37_1_POS	--	37.0624	325.23715	--	--	71158629.2820913	74351186.6498594	30671166.2498335	42543804.3294327	42053356.6674163	41609547.7182171	122246315.449532	126249097.965925	137043595.869525	357089001.804737	75988421.3976703	37406182.2012093	69380959.6290017	68128959.7908099	74902981.2467721	38531377.4250234	38185260.0587807	40985136.1337561	24919652.8778094	78716242.4119855	34296264.9703788	73195634.9950775	27309307.1289803	135553337.50958	86392291.6314734	87330709.8897427	42738204.7867624	43638061.4882418	72844695.6645719	41325518.2905163	101958517.523427	77733931.285014	136997495.399257	60110203.714447	57587517.8655499	16424102.9309168	26966727.2755664	18164866.39362	40586915.9690292	42190558.3626988	43839836.8628328	39784021.4563427	28933955.6723659	22790801.098335
M110T316_POS	--	316.494	110.02702	--	--	17254327.9373852	17677574.7248621	4737115.58047139	4846944.41038428	8572376.09998512	8802072.00499338	239863766.783857	241004206.573035	8807825.22846979	140300300.688419	19431307.5571377	14247729.3503652	10378695.6866382	25062792.3436115	8985869.10971379	6913391.58821579	6918233.28601484	10024837.2269139	11219658.4905833	30481842.7304757	7692230.23639496	30827368.7923332	13367171.1769783	8134560.92445611	16041848.6380606	11697357.183932	6581082.61502453	10759413.2773336	15927608.6374604	5338813.54115789	27418002.3611792	16504004.4603447	21381548.7577299	36146197.9505007	9703284.60867408	15327382.1684296	14414471.0277145	54921413.4312806	54658222.6604237	36531917.2188689	11460241.5281841	12464054.205731	46744948.1282062	13835353.7124479
M807T197_POS	--	196.544	806.56873	--	--	71611453.4676684	76574833.9934827	124052431.729355	67805836.3013016	117938462.876323	80903076.7200453	1014087475.02425	127726357.700029	112734220.251102	106200476.717341	83779970.0528798	169335948.688632	52148814.452521	65259469.1837359	44046438.7343082	77244463.3427332	109550656.78146	134107461.56758	43494017.1332947	147344905.582296	98979769.2462085	47141585.6716674	125740427.84032	157213129.183587	84152821.6391949	63717044.9569573	130233054.772497	86668096.7154914	77316849.4080981	782993467.75843	127244825.677084	104643124.138951	63099585.856385	58601030.786567	42660023.8250303	27916488.5550292	93373638.6547177	45979090.2828079	73188372.473028	166046927.39453	66789423.179377	128017963.375433	123998419.204287	94527101.4257103
M296T74_POS	--	73.54215	296.0991	--	--	3660483.14010057	4329957.71713796	837822.799545081	672039.257960885	7210933.34965951	7254748.76058194	42873348.0299453	2205772.86325785	2286207.58385012	45728569.748469	65507080.3392645	6394435.49091084	3538465.95163236	55170141.4796282	2723754.44732144	484916048.675575	45485279.3671172	3502690.0919698	2456508.93821131	2148751.05382808	1007396.79782046	2963721.71214738	3089638.66153361	21527440.0205206	2863420.97063532	1273970.28035109	1836263.34708298	1767393.58830762	3845867.14017019	3645975.2262026	39689840.6504245	2883489.72557046	2971924.91832942	3858738.83756021	2247846.96327281	435416.913129253	1042222.10270465	2161553.89688976	4583039.57765589	1532459.75335963	4976280.89023678	3672702.07166665	2019918.51301383	17073197.2885317
M347T26_2_POS	--	25.7703	347.25787	--	--	76674960.6644844	103262129.161623	105030691.087464	106824756.25719	98478977.5187019	85396366.9627479	91363579.2439352	103530146.656711	73141142.6486155	109940662.898085	99201030.8876443	63368314.6142833	46226448.0241485	62953543.671115	51263212.7871	30127029.5559209	110429756.412942	63590843.529884	26190284.5352009	38016693.363088	53870762.6400073	89829985.5148359	86060279.578021	76542503.8035146	88061011.3621306	67374947.7378683	49678554.6917537	59852926.3333559	89495364.2432653	62418704.8784856	91008670.4631271	85498612.9788574	108968878.379372	84880480.6466013	74873963.8952317	23208655.1965084	34806739.3528089	49075369.9847315	101174804.559406	49407779.0790193	87802913.5132589	61925617.0888833	69566789.7350249	51700046.4345663
M331T26_POS	--	25.73275	331.26298	--	--	109551370.606209	116039341.328745	120554391.53122	118402588.981404	86743408.4322476	92288611.9025014	144536355.348219	171010256.466345	83309950.5742672	183713825.589443	116447587.053696	87761827.5783953	71178281.099439	117518042.524353	65293149.522225	29997782.3253396	129484196.458355	79215328.6808135	48696016.8656246	56322438.7429346	67567566.748304	99849950.3714776	113239595.009218	119310236.451778	129624662.05839	79706166.7635034	114964145.885408	89842278.057541	123305388.714902	73937017.0883509	140038679.009931	96808282.7072815	151006537.100744	141999823.747324	88862641.7359092	37631959.9788496	47301763.8789292	66250852.5071451	159113484.442534	55885474.5834161	141699802.830689	58338709.3999515	87338781.2606021	66604861.377182
M344T161_1_POS	--	160.9	344.12802	--	--	71465652.7080785	74163233.0984771	70919790.4860308	84550013.3897944	42503839.4283716	54961437.5753807	10649361.2587576	67099905.1870976	91435094.3755162	73276746.6604844	72576118.4480268	71158811.1397472	64598875.6335327	68323295.2415424	71929904.2523813	72391280.7580353	71230650.6815871	78745475.8027122	73818029.3355412	76633145.4983473	79153812.7476769	62127646.9612088	70875830.418434	61115286.4364277	63911695.901947	79882345.1802073	60976665.4842587	66434330.1490684	70921946.92857	20868281.1308714	78654872.909882	70159549.5196291	75814224.7497437	71193450.6339582	68186911.377125	83793219.5873259	74645559.6468517	76847860.5359633	64036216.8522535	72505502.6261934	70459541.7469212	67420761.386567	73341092.8944624	65480346.9065945
M339T43_POS	--	43.225	339.25283	--	--	169706657.885311	171180935.24657	114671581.01387	114973117.107719	107883365.559229	106734914.065795	343267709.923176	354071807.840914	303665764.408495	473869095.546356	216789091.149905	269082896.162588	168981610.80704	173693714.968241	182454886.602219	172212480.953999	152314289.353488	167480236.064715	109742774.636828	227123004.921026	138158412.695993	321957180.26289	292798704.033943	254608953.632606	215836980.808419	223379998.339149	184132630.915274	113058249.955164	188641163.430738	129973027.07145	240523602.984635	244044915.556761	261327417.702729	188864796.824861	170184864.830141	64845381.9877176	49500499.9736368	60263390.2947691	162223149.65244	54799349.2939527	118361344.470661	107274236.276869	104498189.770164	79956316.0513642
M121T24_POS	--	24.4255	121.06466	--	--	72172930.5530385	72359378.7930998	79567320.455794	86057515.5794394	83783075.8185714	77780031.5432336	69400045.1003031	78198905.8567502	82839922.4523297	75591572.673897	70552553.3484138	83633398.3132238	80147095.7761305	77919092.5589636	68308708.7844094	85762856.2530112	73386819.0626305	68057668.6285968	71541962.007393	71073575.816135	75372738.5649598	83792750.8938232	72715655.8417251	65367837.6599177	75949715.1576588	77418251.5031582	81536721.2657344	67697986.7214364	74760785.5183042	82958739.4497759	79773263.2265224	88603573.6734835	71903467.2694631	78783344.0060174	86259553.6983218	95712251.2012911	123695314.432602	86637960.5073629	86724313.8200417	87944137.4419893	78141198.6595679	93230650.4124483	72520141.2314097	66222841.7241117
M611T17_POS	--	17.28945	611.18439	--	--	21371008.9016329	21425351.1166952	24089151.7201002	23524105.8137937	23878084.4132087	24034293.4723828	172677647.924753	17198755.3396734	24798339.458238	22389885.7392251	38020715.2167673	18310190.5848429	18166564.7852452	24535093.3022922	21621552.7116545	19561262.2997242	23848253.7525803	25213835.1130872	24270735.6959419	22214841.485851	21467586.4102133	22519935.9087643	20853100.5996083	20166816.7747638	23774947.3349957	27626247.3517262	22126768.59347	18907816.0186417	29703399.1803016	24126663.3294009	24128667.9182124	22819334.1243289	20664450.9450549	21034357.0930548	17885197.9438169	29791004.557737	26416745.9068163	24231308.8112737	26462445.7487589	23771523.6559812	21472409.3314186	23581375.5221803	28027758.2722621	23564217.4341239
M761T165_POS	--	164.884	760.58321	--	--	134811158.218923	14866806.3165827	23572182.3468764	29683677.5700496	24180181.025841	28239534.3272824	13745043.9997439	11470741.5911453	27652726.2656381	26541541.9990016	74744720.13096	14436157.6844675	11536500.9346352	21461877.9357027	19620816.4986354	7285579.75737775	23044506.1537581	17765572.2625231	8000393.83014548	7841645.57026396	34649629.0151767	23772052.7167623	18667846.5057865	17639848.8053577	20244549.376605	131299789.44017	17999283.1712733	9549271.59062881	46066980.0198652	13163819.4827791	20368691.4066362	20473165.6878155	17831952.1660276	19354225.9181401	16629847.3453542	56766759.0819422	466704874.521495	11143436.2195375	20107625.812078	40346760.3021034	4987069.50278752	21111651.8796822	32875818.2674461	14500025.320816
M460T24_POS	--	23.73825	460.26899	--	--	44174548.7979896	44006815.9549027	62990035.1272798	61501462.0536597	56736111.0850877	54109847.305035	44545898.4964756	1248081.11221349	52792820.7474664	38526934.1603478	48612486.3682282	58528998.263244	41874620.2338275	49935768.0151699	52586906.031039	50962274.5519744	33382125.8492825	56470709.9614312	42199014.3139178	52953943.5648064	59949652.9178176	50238059.0228771	67754131.2425268	49187891.3442588	49904049.2843609	45669108.1164323	45436971.7078514	51551885.7447005	55436148.5721647	61461664.8384755	35720217.9907681	63248849.3047731	35712295.8740553	64034282.301581	63893457.9181488	100326164.747636	76870635.2650731	70133022.0875334	57931777.0532176	67488458.950118	996053.476924925	52326009.3281913	56488064.2956997	51157147.3306885
M106T347_POS	--	347.137	106.0287	--	--	3769077.35650716	6445752.06857196	5717578.12339719	6640777.99424655	9926706.10314112	6229177.013323	173759811.398758	178282949.219212	4053146.55180058	3493596.21775203	16090847.9830691	41533834.476644	2136698.24836136	312908075.540614	91820764.8738302	2073673.77903297	4613934.05142708	5588474.52939819	4011166.55058968	2865937.08896924	2661410.46971379	5682522.16571157	6062009.54942695	18243737.5330678	9640488.40761211	4818130.59228678	2961455.31976024	30637097.3673294	14882858.5854499	7768456.69286074	3594307.74080664	8127926.71011407	21620912.2478624	6743234.88991625	6971216.83085591	337730.032354675	6537463.07400052	3176804.30018154	3943750.2407036	4652866.68581995	7326179.38359327	8311942.30223653	21622879.7477867	24528105.8851135
M239T280_POS	--	279.67	239.10538	--	--	121800311.668417	116124152.456683	41648784.8931367	43343309.3213833	17284921.2734743	17347795.5309154	36831479.3493947	35120061.4138489	19198182.5577746	22882606.1450478	36396009.9517125	139606720.010871	17915826.137832	17987843.2285631	14214963.222883	13774527.4697528	28571650.2352304	38305213.2398117	62266772.4477757	163847273.86276	47861369.7340755	72521773.153987	121708093.457911	26843634.9964877	59843694.5361243	42898825.4455221	56092259.7074483	84855761.3397168	65706519.0384316	74831296.2862995	201584071.430322	153495335.427347	130426565.004025	109021474.288433	103041212.198372	47351691.3353054	12561087.8709375	8938707.19492504	140250865.1986	42102372.1084076	66688754.1231627	45064788.322936	86178816.2033108	129740951.241979
M289T25_POS	--	25.2231	289.21612	--	--	33940789.4654142	38088596.5136818	12183886.7766395	13247582.9761272	5724182.04272926	22018520.5386177	51595240.7815426	51745929.0955416	53556965.7485754	144847101.467909	30505103.9415537	17781724.3483584	25948639.238746	31353237.1379799	36273537.5310806	17519893.2299253	20559108.1372502	27409184.8486003	12330623.6841656	32538195.3221419	14828117.4613776	30118334.0132264	2231760.61544389	62893141.9120811	40322659.2147515	36506829.9924791	17017965.4664291	23112559.2824441	31229295.9762497	19299782.5485216	44605592.0866913	33411126.0487582	61465972.2930176	32889337.1463849	25586439.4476465	7582390.12149923	13573035.8999378	8741989.44858391	19909650.0534819	9651642.24839249	23578974.1529647	16617818.77777	12973219.3808651	10487269.6627788
M367T77_POS	--	76.805	367.28412	--	--	329359049.826014	346788493.846634	381398850.615461	374146914.288104	472195930.540918	460605393.859286	491324849.798996	459087066.30869	320831117.638142	564389130.467822	314956849.896103	279432458.813337	187149142.931587	520353907.623431	184554926.281125	79940212.8605604	518928045.419383	499895401.135783	162427688.774954	171334465.456384	175106072.96444	441237191.883613	337943819.776383	520371351.092774	691437162.435337	328978166.906262	403694988.125057	271613729.819614	336326076.519979	232314789.986284	408040146.840014	282234218.185488	695233930.902693	430991164.181184	363869534.257179	106327677.617073	76623420.1285067	186041046.167553	413216784.895942	151758021.654789	530786263.500022	253991483.851533	212621773.470169	222525248.797197
M365T365_2_POS	--	364.627	365.13432	--	--	14752345.2651238	7858283.57747327	66038431.6180028	60789032.1089516	91548269.1329054	94120021.3173011	538487853.258018	548826346.420592	2209128.08497356	446840.086698507	53772253.6825516	3138015.24955601	3473966.82976134	2507568.57278927	12597852.1751543	143187763.802061	4531227.69809226	7368013.61989895	154215696.307991	4041969.98924549	621428.035289004	328253133.057891	8196872.41138038	2031913.20329503	7022252.58346042	4865587.22759842	64278843.9493157	370679994.452169	2765299.78943889	2469200.17558569	3177836.3581889	7561183.12242391	5067151.96083913	2372688.79718952	4607974.54350503	141228087.154023	11392927.1039469	7066060.43729773	5297717.27463892	4663379.17459843	2875206.68831255	6855620.58427195	5098367.79901339	7177578.67053488
M361T214_2_POS	--	214.235	361.27373	--	--	57368542.9886434	55191740.6191954	42784036.2564608	42826856.5311611	53570802.8150023	53698864.0018207	102673792.365665	110266518.318844	100586982.455046	60295398.2917727	43652230.5379125	113999593.769284	55863701.2700309	32311244.0742823	20554890.027863	11471550.3054952	40307390.9819842	59737720.1699539	11973713.6233604	43779911.3919385	38383341.5812848	29718232.6869536	76107209.3682383	41322291.8674029	71695140.7101758	45692237.0445499	32421192.5752505	76663882.8938841	71850180.3393698	59874728.1335776	73681322.4668911	72073740.3166888	75301996.5452798	50635202.1831191	74936972.6561547	25955576.9824819	30862078.2044352	42780669.478491	116312501.082217	48052025.188821	79864671.7437311	83400134.1152484	51486222.5329003	76241307.8362835
M610T145_2_POS	--	144.637	610.35011	--	--	16241508.0627342	15713324.0479777	5453511.36039683	5198632.15615911	13266503.1196573	12372459.661367	159308511.333736	154246315.714402	16146530.8066844	60193214.1628737	10683126.4981014	43435679.0769174	5760330.53063573	5588385.08618669	2167002.98587647	876312.505395577	15653031.1170395	26654054.716196	75273.7531292045	1538406.31120501	3333442.64502547	3571316.9768092	92028282.0560894	14130445.8190358	20783702.5351598	20064407.3408024	680037.735771385	30366662.8020336	53504745.2382131	42876063.4712827	77506653.6678586	22302082.4502333	19308324.7063483	51867612.5504431	47582034.1366819	1845015.93159333	3063669.73411811	2540584.34682783	28577409.8329364	1425776.20413361	11180463.7332911	10326248.1497499	4159125.85019089	8398919.99421928
M289T37_POS	--	36.7967	289.21607	--	--	45087064.3928753	50136946.1972283	19172953.3133306	20298468.3123577	37027194.6694217	29946599.6116407	68646145.7890408	77200569.8342915	81871729.8543589	207695624.585459	43874988.5818763	22499503.4637624	36720308.7502939	44304430.9248669	44754920.4000587	22202202.8504104	27498643.1312255	29857324.6114459	15940933.0631586	48033493.7822684	18999672.7001688	38808095.6228707	24950919.1139894	86234668.0127531	58057668.6460094	53241457.7630083	27247981.2338755	30243052.6075472	44235232.1625553	29733931.7050331	65196664.7511286	43984720.1847749	80706295.6633676	37537296.8085229	38060440.4636316	10069097.2470027	17465735.5314763	16403947.3501871	28843338.8802507	17181616.0234148	30566554.1112947	26758920.1396437	20021723.107997	15594165.0830646
M538T193_POS	--	192.782	538.27726	--	--	19759617.4911398	19774053.3996692	6066047.79643211	5992132.54336904	3435008.81187025	3724988.05848719	10824500.4021135	10083647.1753982	2576178.28470095	5626745.99364906	2606506.65078001	1530762.58639473	6740906.01179103	9883314.64541482	3635504.99005896	103532475.211784	13144329.8942011	3390733.80670381	7316011.39892466	33145226.1392659	27648456.3448542	9234530.24101523	1079149.70599783	4911923.42035146	7213270.34600504	2638350.86094473	25323854.8996352	330266.18477913	4637376.6848727	2958200.77654371	7346222.23207033	3716693.22258101	1870996.51091073	6634401.43741454	1872128.56659011	2036536.54200798	372687.738822524	317633.505459987	314617.070851666	730277.097970168	970869.866634684	1741500.48461264	133389.495508417	186176.500908353
M612T18_POS	--	17.6059	612.18214	--	--	13648915.1751654	14798318.4603855	17280021.3340258	16791974.3296847	17016526.6599226	16019723.485156	119716113.780431	11300450.1835275	18217608.7727842	16553021.6515363	26025762.4639645	11747841.4601054	12746972.0638672	18280974.2651252	14503537.1982142	14332030.441158	17243208.3400928	17185418.7733403	16441364.4834904	15892705.2857426	13681380.3336588	15605054.8698541	14563763.1374449	14151847.8211243	17167294.5390397	18795811.4568918	15278808.7484597	13494086.6752485	19706559.1885102	17397165.2921295	17363759.258086	15916989.778917	15572292.5927656	14832615.8502154	13350796.2807755	20130014.9951312	18637070.9039567	16542979.0430213	18226027.132969	16102986.0194583	14756721.8570687	15772392.0626255	20074787.9146581	17474336.8952358
M85T281_POS	--	280.928	85.02836	--	--	98281328.6087539	80821772.3859719	37355904.1000041	37065751.965937	44230725.6805157	44120974.3525877	181827503.363113	180869868.246331	54740098.2112031	86551386.0968579	112405611.11444	126832372.642333	54153350.3424503	52276141.3771364	66082916.4628991	37527870.1929112	94542715.0569991	130559255.186466	49074992.6076995	60062672.4116359	41713599.1357543	70091066.1762714	160458962.839585	63110635.5825153	101166772.124089	94080244.5527726	52649690.1123777	140670905.474001	103992989.837133	144249905.382819	112971027.062815	102242439.458983	154502634.503775	97570165.7750474	55556034.1479219	56908659.9815069	74307522.2891452	68702450.2317777	95372600.2522316	41739433.5717749	142942374.747974	139518661.611828	128240059.243316	92943433.6030301
M685T17_POS	--	17.2855	685.203	--	--	5400873.61080228	4519636.8845285	5597652.07998765	4600995.9472175	5973628.59921467	4385141.56270315	95328529.9981217	3466994.99438612	5002669.0418562	3758595.91317393	4778851.07201524	4582361.21305253	4180184.05147402	4329404.39961301	3992549.52276064	4451526.02224659	5327761.38825665	5185231.46435152	7180077.54607168	5237601.30718787	4504499.17218373	4359726.00593893	4755925.11728342	5227192.77889586	4181405.40526078	4597488.1037835	5779058.98201825	5472246.65697259	5453796.10284896	2739697.97456641	5273234.77060732	4895225.28224547	4671007.1298777	4738617.85613576	4046217.36065233	5568573.5871296	5041671.74632748	4905036.39853773	5620100.19707882	4005405.67155285	5410520.63532525	4062753.29217575	5395731.59939526	5542809.06986037
M422T19_POS	--	18.5634	422.30506	--	--	6392198.66395593	6514891.11257558	4174129.64374177	3655929.10340096	8134548.77896714	8431683.61202553	36486027.5986744	34912378.6386741	2323836.91312739	55221470.3683593	23257702.1370536	26305882.3333927	9314034.30108108	7705672.25061404	3526633.61612161	2966522.77386761	12927663.557309	13442065.7872108	5095063.47171799	10984244.4111427	10402763.384073	10892071.1801046	21654216.8666411	12776664.1256	17137521.4450588	23977639.5678989	5231463.27192502	9881541.70088872	305911.921499163	3275668.11666455	14581154.9456561	22930522.1071719	29752409.0144905	20847241.8159403	11162348.5245866	35404581.5763672	2903041.26235227	3348669.93109696	5357419.24734121	164923.620339337	160788.56933698	9863260.86203354	149544.647070096	83511.4384889315
M370T39_POS	--	39.35665	370.26658	--	--	149154976.846612	151699822.527894	76899902.9935477	78178028.6112925	133785890.232702	123288891.835666	90857510.6531833	94409026.6254809	110594830.450809	131874163.832033	83268019.1140727	84813077.155015	43255961.4604211	66477975.5377518	55741323.1893917	6421427.52502892	158622029.412943	150224969.606449	28790360.3861033	38034708.9148244	29583511.7219179	53461067.0537395	74886672.8621077	119855290.126121	103000288.726874	106314160.90542	39572701.779211	49714244.9100332	115462591.766496	88117110.8870977	105445506.222052	89486573.18637	147184268.327473	98942777.6182381	95996238.0627901	20540821.8340011	45865637.0146138	32683108.3502739	170251466.602183	52401911.5990383	80021301.8931847	109079571.233566	109088025.727068	103627333.261009
M758T17_POS	--	17.2442	758.22062	--	--	4358103.34578245	3927541.79163413	5468270.20463723	4257820.33704481	6302201.35017945	4668675.26779708	92216932.3504732	3589668.78767591	4795318.94376043	3558369.95089308	3885627.20758902	4469191.4102592	3400985.33291213	3726683.14399247	2630014.04579694	3635853.9213137	5189771.58769403	4463645.1282154	6098935.68825493	5042139.99397542	3973769.2078173	4153104.51648991	4743501.12741585	4104724.92828178	3457007.43763015	3609973.0429029	5194726.45513652	5488521.10122102	2729103.20283222	2397278.95308886	4796823.50418152	4502203.14229396	4594677.79340129	4465460.18786026	2366292.95532723	4719664.68580561	4033699.31847107	5437158.8611495	5533816.18797052	3651745.28312043	4530777.29887385	4374310.8220328	5298496.70897586	4627122.92581216
M99T405_POS	--	404.7455	98.98415	--	--	193879531.621158	194389155.198213	28274326.5573067	25449690.3232867	53897745.1836241	50953668.0051679	129996764.460908	128957192.437221	49459318.5819795	51388939.7031	35010719.2291397	194890168.239388	28093184.9118042	15495620.4912868	44632302.2291781	9413339.19224242	58202136.3220082	87465873.5253758	29415102.4143303	10250512.5602798	22206481.923012	43897242.808096	108010962.562687	67556724.9644214	73357680.6946441	60668991.5150915	24412060.6762989	102134972.682489	47730783.5409198	111463987.695393	81332809.0879197	124709394.818334	151773510.557774	97617114.6167661	21732672.1678651	28069485.9136335	56111989.9236964	32078090.855589	75241394.7633783	66655927.7720367	61200847.7936656	62306569.5544931	159960428.09652	119478193.903997
M179T26_POS	--	25.6032	179.14288	--	--	51710539.6188911	69649760.5183126	60411682.9959724	56041589.8678502	50790674.4240596	45625478.3510322	62906722.0836082	76154429.6171847	54678278.6846281	72230163.2726459	62898318.1285841	37183437.6419309	28688595.3036067	36924202.762137	35772020.2880312	21752199.4803274	54666261.7003526	43194065.6225378	29438066.2097443	35081546.452368	36388095.4371273	64426102.6873216	37366750.1400618	53919563.9832673	51335271.9741302	41924204.4755608	43592140.0782328	28112475.9023597	56672981.2768748	40710808.11641	46660548.8795729	56684747.4941714	60559159.6677935	47934326.2263061	57447579.4647643	26261664.1547726	22538327.8782371	30982445.9465194	49261658.9395278	30410969.8798814	53895515.7526158	35654866.0186264	48939617.8631235	34194259.4968947
M349T77_POS	--	77.01675	349.27365	--	--	176097974.951522	203061555.18429	189326647.358405	177286835.283983	163319866.86182	158404978.112443	288119034.016008	289563463.933173	168252023.247657	288506697.698955	279981717.510658	150005611.435043	97167773.07245	198571052.442121	86954930.2204457	40517153.8567997	302151466.380373	258143344.196403	76371131.4769433	88990163.5683059	83155422.5705179	131170178.097834	171900029.068181	268461237.535485	223041906.782592	292478601.175124	195389529.452089	141489573.988043	168703991.663113	114149920.01625	391110972.660235	146766207.817612	412419856.485344	236756909.784322	171366365.720233	48841890.1160776	40000779.2118246	95944928.4776791	222511196.440852	88808412.6022285	266742608.997387	155173053.293254	213574214.637897	96136818.1410945
M845T132_POS	--	132.0945	844.54738	--	--	84704120.4931035	83575911.9114763	70338361.3479188	72932190.4545975	40682126.6711749	39010618.3693545	98569771.0923978	77295839.1756507	147810811.436731	100400117.956813	82721591.0590269	74680619.7845633	128717251.952473	48190276.1886986	127130012.288745	96959623.2307535	59453549.257071	123946256.754387	87184446.4173951	199310194.765705	88014556.7487715	86400859.7297035	56768952.2813025	108353457.092556	80482922.0450941	89025673.384004	103159991.167051	120662580.339152	84614875.0492331	66419946.0225603	102957427.040226	119687066.189325	86473869.5277282	40581156.5088043	74622428.9065867	18783623.2625363	17184042.2104942	16316343.800245	39338175.2511421	28625053.6506638	48615148.4491789	43046298.6307763	35532369.3812857	21918134.2376418
M204T281_2_POS	--	281.226	204.11086	--	--	42471709.2986176	45806973.9835114	24844423.4135161	22393734.0688237	30833265.0684518	34500415.6719797	136027120.332721	132385119.527398	36304404.4371349	73959967.8580433	84030305.0427129	89654241.1111217	33551043.0840115	18579033.3453617	41608825.7835772	29522395.1834804	81223962.4046024	98825878.6624625	34808215.0197525	38879511.2544986	33165399.595922	47056266.1128609	130304969.880486	50741422.0243099	76616154.7987482	67374648.3696759	39059643.8273428	107997367.163241	83418420.3501958	123924115.310101	87289245.9031391	74603238.2083046	118796080.399038	81911670.6068054	25686718.0775562	48265920.7293531	57487877.7505132	46632197.3898205	69010042.2121673	26909856.801581	109674185.988675	107861929.885667	107626827.465461	68137477.5007019
M351T39_POS	--	39.3632	351.2528	--	--	151893924.600962	157656222.549467	77082333.4964123	78410430.376161	128025046.45576	123943655.76704	107218946.080264	99978335.9990039	115764053.605414	127382905.690949	86839128.2310592	103958790.561686	38705832.3005717	73975956.5114047	54226601.2473072	9471086.7956972	162957803.852709	149448874.668303	39249662.6043137	50118745.2159945	33312911.4101067	54625870.8623627	77642609.7445292	130062390.98505	101868126.997264	114109862.524968	52139683.2117638	51832596.325796	97041077.1289548	85447658.3081389	110911882.891299	87011142.5908577	185261057.01619	96439524.7675208	96611939.6741842	28490514.9717422	49540571.424811	48949680.0494809	174001563.422811	57732955.1969849	112549879.078895	117004956.607985	113908462.11637	98703050.2168893
M132T352_POS	--	351.715	132.10186	--	--	8880877.44485971	8598801.54823395	6255374.52620513	6756000.76361534	10640181.873237	210239653.002737	23216351.8272843	21735031.9877966	16341174.9390521	46477599.5368535	26470076.824211	19967339.2969257	96608631.0505307	61667247.512823	70987361.9361663	48785422.1514367	5773326.49100149	190900514.354684	6201517.80158826	94414167.6646284	7011071.66535876	147546535.944386	21966845.7013555	125170859.766918	14862521.7785852	13499380.6036228	7013788.13772073	12164432.9434941	17757948.4176646	11417103.1350727	28482106.5113252	42152077.5831764	20177426.8076318	22465730.448502	13379430.938398	12730969.919419	13433018.9730389	13828634.043859	20559251.6392202	25158345.556686	12140124.7638321	15025871.1352321	22413373.9197624	15785588.696703
M407T281_POS	--	281.3055	407.23857	--	--	1029387.01790805	1175836.44271668	1007910.31402087	1136130.41312381	1160948.11348986	755698.455466144	81132938.4399305	75248388.0136337	3059987.46542593	8154352.71791627	45980225.8292517	12233599.6461602	1607018.99392795	1703771.78601464	2448436.09112376	724140.862505715	5487708.56229303	10641869.905202	1277267.02559073	2377909.95998533	704726.781105734	1923821.6460495	33744283.1222563	2287591.73363218	11764496.2953861	26256598.928767	2378928.41042835	28278963.5541907	17827431.7930884	36143858.5847642	11337238.8897576	8013567.60192396	32340977.1268601	7831258.73155653	2582667.44296936	2206694.69455714	2222375.49902643	834735.83319033	4235994.13151536	975162.966836361	38631012.4544885	31139892.9019441	27691178.1062797	4416818.44783294
M323T43_1_POS	--	42.6319	323.22161	--	--	69400103.4731274	69741001.7522168	29042282.4474695	30190520.5551499	45212360.6605559	55881154.9073823	58811209.7639516	62158656.7049616	98155421.0563286	156720670.446532	49512857.8511091	24775152.5511698	45428521.4864893	43269909.8487043	50067927.5505907	13741353.6820847	33980628.1562691	46346533.2260187	15243032.3679554	54142391.2598882	22979798.3857821	47968880.1190555	19771629.2912801	92509752.9677092	53400846.573862	66658584.9441054	26140898.7224031	25335936.7499424	51478637.0268707	40602715.9041276	68526857.3327909	51424277.5657859	83530648.0510801	31903840.2035431	40334387.6492821	9679129.97918011	20266613.2107936	12278859.7381014	24858504.8800891	11691453.0337049	31080413.7849181	32120111.5367591	22757806.6946652	15854114.2332626
M323T27_POS	--	26.6486	323.22154	--	--	80602820.3850854	80196728.3067554	21586586.6787961	33567084.1277766	26701708.8332265	26235198.0310932	149069872.35936	162440920.037803	251331951.240752	435043698.266867	71698720.0595051	31587309.106219	61275070.916336	54276015.2833393	73882634.8562299	23656229.4756289	45779868.5362324	46580422.0041438	21225955.3907328	70253912.4919614	14733582.7081408	25125525.9967878	12985998.8878716	110344390.259605	71707610.9583214	77710728.2107132	35813765.5960857	34156262.0244502	68449317.8298336	45578667.3056631	84905125.3430759	74033004.7465383	217154333.851827	46801172.1349617	49809803.6238456	10169938.9881908	27330735.2012886	8431512.95664207	35288299.3103714	9442432.91835492	45309459.7959478	37528612.6478442	31150265.7471467	21299364.5733968
M823T121_POS	--	121.39	822.59678	--	--	278468089.349702	489780817.517988	331172955.834661	183471000.44734	180479422.702001	296716401.865346	184469266.768962	126500408.267748	107997515.261335	187094041.136993	146561331.944787	222452120.924653	95252593.9568264	190338640.473214	279284928.274888	65260006.0043304	163941058.20224	209355993.172716	71181084.8405206	174426231.664246	174680084.544825	215885301.238228	73790825.1962126	146642485.894738	150936165.785363	134750424.606187	89053367.3732814	70076103.2703117	148675240.473321	94612537.637342	163205165.406392	170496053.602997	158270591.7238	135945622.557189	110623224.815049	83551036.0472795	97776232.4155869	70919054.8557063	103350625.542594	149973954.255047	103701613.775441	68302572.53743	105938326.214338	97219314.7329222
M352T26_1_POS	--	25.678	352.25682	--	--	28028146.9146174	38730698.545203	19266501.479015	20028684.3219536	29803868.4994563	27658087.0980691	22613204.3986179	20667080.0875034	24689339.0880442	38848886.8953547	24389590.7818031	22818048.3416171	11533290.3616669	18533931.5303	13408925.0424371	5817825.70821679	40541124.8241573	29246883.293879	8635216.48180069	11996089.086104	8290372.5590324	10425423.7772603	19683039.4210361	25886299.4485483	25201457.8863023	25472438.8239618	9248970.85675768	17281621.1191089	31218468.9711788	21863637.4740204	30308005.7398969	19162464.1452076	37254016.2771189	27900374.2922424	26070157.4066025	8898978.67543189	13835140.2936724	16172054.9969252	53276757.6517419	13895339.5232978	27026671.3406776	33061850.1302894	31323192.423123	27809503.3979705
M806T110_2_POS	--	110.3345	806.4781	--	--	188534841.449118	405255378.127284	347015783.325068	192897768.42527	148006272.2319	170408970.610747	709358457.955152	169918942.321197	87550190.4279378	293345124.291889	524459139.3418	307127941.240982	126809905.390409	180863580.096971	216147329.629881	73079675.1270482	140375937.932161	222525667.267216	192064067.207238	241608511.75595	105097796.284098	143020869.669232	34954818.7051381	295869051.259897	166310934.152357	155165380.300254	187467360.077956	207392543.242885	204692798.834664	303285582.046354	645303055.008222	270689098.077843	200308328.081119	114533480.003588	121316077.672655	4757848.24018044	250129978.344388	140778605.302681	267164805.615963	114113064.828891	326968617.543339	351292483.828405	440734163.975077	154318093.694622
M303T253_POS	--	252.706	303.14512	--	--	361448.566800803	100416311.646042	7757420.7362113	495788.551662424	2776366.61911975	1835858.30785261	47287665.1465353	1236232.84089675	9075382.07334254	3477833.5354164	2142703.76981064	4432746.13130503	20413938.6672749	6352454.21321485	4204525.29864573	1808846.76293268	884749.916041923	314778.650465324	3446482.21110377	2008787.67286767	7127813.9414431	2743311.97963483	50608845.4043611	1496054.84606862	3824691.74642056	32260740.4965041	7201430.37716584	6973519.46997999	2852594.78368833	8406288.02705789	4879113.80122965	3469260.27483265	516922.888945806	2454462.04167287	8236210.97710542	8478462.77506435	4162084.66522217	41330989.3811759	4423681.1603939	12770467.7370195	4728113.44244017	14280721.3035511	9343803.99461829	11093530.2659099
M339T91_POS	--	90.73975	339.25278	--	--	39944002.5406768	56404398.3675378	18820382.6832356	17282217.7578543	14928720.7150974	14921624.5679414	163252840.752381	171296143.191963	91714998.4111949	211795776.155007	42203081.4129435	66293965.0975046	55099502.4136505	41138817.2899685	40363670.3626719	50686287.0294652	26028798.3042554	46288784.1364371	27184161.6214068	78763792.7601663	18609053.6166582	70965540.5969531	42669769.6847815	118468688.31432	64118085.0670174	58495339.6154463	46531551.0463511	46144502.6121268	55052420.577978	32381894.0596104	70949348.9483651	64716434.4266109	101435384.780102	52332354.3861719	49245786.3668492	20124623.8563244	13139082.5570879	21421157.4268051	61314663.7518253	12691735.1732304	49468854.993061	32702669.9263944	25774361.0258723	24538272.505779
M368T40_POS	--	39.6053	368.28737	--	--	166357162.994738	175327503.364893	167690335.999888	174073150.046314	160595155.05172	151317634.950914	205815435.041404	203633649.835261	168042006.010171	227053052.532948	145361717.395945	177815873.08748	116083538.432187	141737852.184122	28693691.266464	36563571.7414765	193281633.85785	206027737.758174	102653182.530203	108313695.317552	117220683.052937	198601509.449881	158567209.932686	184150830.016567	254321000.425905	142434921.763602	221188372.280178	132637224.095179	53393679.401654	123771354.77293	181427519.012715	129940408.925147	177399523.879408	192249796.945692	153346087.876125	55285793.962513	52055804.9813022	141222312.83814	193841521.509012	32086465.5227782	281271238.707664	130452311.642487	108802806.232271	103256443.914188
M825T130_POS	--	130.437	824.50572	--	--	9713200.55070916	10657556.2695798	19414338.3472419	17234698.1898739	4882049.0359823	5519264.83338261	16060681.0232404	16504684.8111797	2632431.01147172	18757786.2663368	3801265.37593838	2183362.56960519	35404030.8660667	4847687.97625908	21103327.4540215	104082010.069345	15056553.9198552	10913353.0063178	33952826.7912082	30740454.5009376	30119182.9740475	10430547.732235	5311285.55324872	21442405.4293131	6413175.36742902	6448875.17694608	28443514.3879504	6187681.03442335	4991579.82893676	3735943.03864926	7604544.92415328	15710765.4967443	4034466.18500635	6017544.17757388	3250315.66712343	385368.056675845	763903.469801683	607510.279125384	1397409.11646649	1691628.7882654	1338203.52335572	1807031.9180204	475822.329470475	213266.013610433
M90T66_POS	--	65.8136	90.05493	--	--	90913940.6214588	75867503.3186341	113859401.674174	126632800.465838	115321050.110146	113652770.54839	188791067.135156	170522624.227998	141913571.480753	144437402.617946	119025074.127427	178765368.84427	86593919.0569093	96149736.7824092	65111250.9723327	41928044.0655537	47096205.1535235	68230352.8145823	61985215.4742615	139221283.235696	76897653.437388	69583468.159158	115452792.981757	102222573.905397	178552820.448136	124192971.243356	86375534.7856965	185257220.698023	161930879.201185	179172890.076295	211796509.804041	152110100.354446	138479384.264343	190935961.467974	132591764.720727	87857454.8947601	53476094.8943832	79901345.6537431	114205700.756553	110155017.257127	118222875.100387	131345831.370033	162067524.353616	110801739.644988
M431T295_POS	--	295.355	430.87088	--	--	136815337.788867	136912387.717261	112301644.146354	110430934.529903	117474944.496954	117188786.992038	152215324.265887	144233866.265913	121817529.410172	118052052.095841	101664522.61348	145774683.647579	86397729.6001673	93224463.295837	31835621.4954681	13251089.389689	103151963.390324	110763422.751233	66496514.177987	103261005.378335	115996830.155444	107778019.578097	128181788.140393	98093264.3759739	106649183.62622	110276675.404687	161120254.269686	122636463.065202	139038599.883058	118613384.089084	157483378.095037	151383210.990951	129864985.355279	119311404.716043	123135291.7095	92819773.6944583	45411348.886372	107578730.307819	123855278.369634	93841521.4495309	155846209.704215	115116790.989943	116750165.247763	135598918.778963
M162T357_POS	--	356.876	162.11247	--	--	25850576.5072995	25724654.1783902	18493987.3142645	18951940.3124391	33503417.0733816	32191609.5154677	123441870.966414	126846552.417403	122036591.371719	145115187.148444	113170943.630637	148865365.2402	25975249.2100487	21384322.6377216	22792361.4069788	9954627.96031701	53009651.5624407	10416185.2177415	28583448.9375643	35745666.2791399	22601508.5027863	168779107.8186	127993809.202544	15225395.1506246	115632407.25592	157999132.770211	29837183.8685621	111727775.370765	83249295.0306561	72972339.4982823	117567328.402347	133966922.278126	124217639.677341	55533386.5585373	97984566.8072383	55181881.7151917	43059258.3352554	45474065.918221	97672370.2043874	58584063.9138598	196336563.693607	121188745.014558	78686630.8708758	53919359.4130355
M339T54_POS	--	54.192	339.25286	--	--	118473317.615181	122241682.769992	69119213.092382	65626887.790882	68352002.2311281	68415142.3995497	180108793.342971	192269004.610819	165814023.204605	256645595.9715	120857747.992333	73355753.7778691	72315368.3028838	62554568.7383516	81065757.8778513	58195376.1061334	87259452.2374053	98913022.9484099	32827805.196937	98934216.2368413	63922289.6314354	179532524.032423	87457246.8676265	163531156.762749	123205318.368615	102259623.964533	71267017.6616079	62776474.8253549	94370020.8299875	79026828.3708166	142567089.032442	159987726.443616	162605370.221452	85157257.1331435	81474882.6591747	17843854.1157669	26090623.3225134	24875662.2566537	88978718.1435958	26347319.5994929	53925410.3163578	60880995.0288326	57537068.175829	42161116.6603251
M686T17_POS	--	17.2718	686.20111	--	--	3418700.03371609	3595578.78579231	4257827.52203274	3361072.37407828	4219312.62447154	3342727.91358595	74167740.6859243	2796812.33701526	3936984.98506912	2602652.84907115	4376330.18573399	3346607.73572374	2791019.82709279	3052551.90216982	3058136.70850593	2887373.1126838	3903038.55789623	4218323.51179589	4802874.97846057	4155447.80793601	3050513.18065149	3416347.74030458	3299868.38150865	3527874.47791007	2954930.21317728	3407921.62978861	3990896.16226745	4468222.17008351	3600527.46538803	1871424.34366159	3784191.7816433	3474486.59272392	3372220.81310587	2989259.78286219	2789267.45420415	3723778.92548478	4004317.23965631	3724807.71603574	4454747.64804178	3182114.56970275	3764953.99411866	3212169.07549371	3942488.80191115	3698801.41344218
M245T22_POS	--	21.7939	245.22619	--	--	39315417.8079595	42127705.8330244	38894786.1001544	51758452.1870425	39890472.3894104	43379528.3111124	38303712.323327	40666612.5581469	55613521.9357412	41214724.4447331	50146725.1910926	46846973.5836206	41161827.989002	41558635.7546618	55899694.6821972	57028392.9165055	39448164.9024557	32716872.1957873	42787414.4069887	44484961.2288388	40227559.6631872	30904960.4432497	38543418.2117189	33185383.7442288	48843331.6943734	56317396.2142585	49720203.517342	32740139.8093969	65192940.7546054	44650875.8639945	37179561.0819859	39836852.2774534	44759480.2923459	36260259.8716375	44207627.8098213	49628104.1864492	47059943.0942969	53455116.1279619	38060020.6782385	59635682.1966936	49107540.2331219	45692932.6744113	40545098.0283491	45783220.8675298
M568T167_3_POS	--	167.3	568.39345	--	--	721575.837217639	37761556.8148474	10699885.4696632	11277842.353097	34281317.1567523	32138135.0052964	60403283.4905542	34058100.6561537	15488299.3953412	8315583.16053851	8770492.16772157	31805597.4961867	25580530.457688	12368616.7796643	3145514.63093915	468543.767564173	29718818.7272289	40931683.0823248	13507452.7639667	18652631.0922477	24052652.9431391	18921039.4142994	33651685.2372837	22430202.5551266	618226.176588001	20058954.950484	17183623.3824314	36208501.3426934	25219091.3613421	33063250.4076668	35934645.2987817	22857305.0406366	389191.024369777	25504630.6261868	17248630.1142322	384780.673264008	5350855.78012925	7558470.44765687	29667063.0200444	3453656.41913535	23038444.1893946	28134400.3613486	28693109.7218472	24866270.4304112
M411T43_POS	--	43.2375	411.31023	--	--	84803709.9460006	78052137.1704124	24689464.374568	87580188.0911289	44559595.1160639	44779428.4467696	68079477.7630398	72981894.165762	31845031.0046467	65114475.4536975	33991073.501529	10447974.3707699	17364438.0634204	56913974.7248571	67400871.5483282	7042173.06804536	52116405.5834469	35402052.2385292	11442393.2882648	19043255.7550635	7368374.94284045	27445250.1871534	14712352.1771616	32399319.5292008	69790065.8697211	47849294.484461	17585944.3527112	7255367.82270078	42762519.419625	15767001.8908638	43593871.532722	92815824.4275604	103431763.318339	34421688.9314327	39047100.2394252	8558132.16402484	16654081.1362168	14071072.5059288	62039345.5567199	19139916.6271868	8269624.28588143	50414545.7551126	45450115.4987756	19168042.0644083
M351T23_POS	--	23.37125	351.21649	--	--	11885028.8796341	12312965.2871338	22098098.3451638	26011072.1710906	20063423.3272496	25656427.1406235	54300001.0843744	53460558.0959735	1757265.23695019	63462622.7922347	13017513.2847944	2420368.79268387	24117441.7436861	26970745.521797	17015016.4260643	24459596.2906665	30273832.3913714	26073348.2758724	17716991.8366434	11650553.486347	22517403.7454946	22555745.3129273	15304144.3864028	23808683.3871422	9803746.2419379	7291572.08505152	31368268.0930905	7912245.69642638	8289633.57191662	4072600.37913463	25288175.3384378	17021509.332149	34590161.345016	16345717.7740226	3015063.28606843	9126020.95285213	14478959.4807139	29117873.298025	34579347.0567657	14324832.2188349	9967883.99822884	18241489.7820177	8820824.3686421	5606699.02433215
M592T21_POS	--	21.1262	591.58166	--	--	23869717.6249413	20045483.3782071	20051178.8922504	27732174.0592698	29255417.1561444	28451972.2715603	21504411.5756594	22789863.7944357	28979909.8567568	24008334.5809064	34395893.5076166	30051058.3081509	26458016.4350731	29473933.002342	23516348.5080666	33770733.1794253	22165087.8022703	15590082.362324	26636099.8259356	25439401.7203955	27229825.6977731	19632893.8268169	25469772.6045875	20004882.4396098	29910732.0706201	31089709.2529753	25996002.8491903	14519428.4137716	20897569.4746414	29690289.2982932	18497267.8548216	28333760.5472574	14311878.6850143	17744978.0093432	23047114.7888932	29950898.6916573	30995460.3590196	31961691.5349224	23930947.4703692	37930304.8743507	24372219.8825181	28131265.711266	21433881.6231097	21703344.5307696
M759T17_POS	--	17.2535	759.22145	--	--	3017302.21578824	3350602.40571375	4106310.83225394	2943699.91232017	4338186.83972859	3256318.77655654	67225243.066047	2604622.37162296	2794994.19945613	1860685.11687119	2476595.89011892	3237753.37276352	2267070.30917574	2366616.45880631	2244116.61962335	2855165.91681204	3098610.93356801	3414680.06133054	4403523.54248215	4068393.93555612	2921731.45594816	3455520.59126283	2965844.07942041	2969754.28017135	2542232.62832896	2626081.9087049	3917306.88204095	3630260.85233349	1999293.01778414	1460718.17476441	3341275.14130418	3027158.64583735	3135770.07229183	2907177.10877384	1979032.61941649	3844697.26287405	2869471.30852559	3991404.02562637	3897500.64745115	2711143.63026552	3596292.89215145	2992459.52564488	3185992.22290061	3042093.00936708
M293T47_POS	--	47.1673	293.21112	--	--	35537293.0929953	33777231.2450062	26121958.7990893	25855154.2732208	24794841.3017506	25405386.8473454	98356488.8238377	158454223.155942	58944151.5751381	173543502.4897	50040884.0903697	23801997.2366525	41378894.0489193	34889715.2038519	32936417.6071729	19462954.8353843	28797951.2136494	31631718.0565111	10632278.9797988	49276819.490632	21918738.0342411	56993135.9726857	23043390.0648464	77996810.7442235	40966566.0117164	52407914.7762753	27435306.2482357	27907437.5427154	37217674.4373514	23977053.4422088	56376689.0381972	55688223.282343	63334190.0231784	27537522.1517316	31465551.8154073	5080451.46406666	15433735.7492048	11675563.3570158	31879187.5898854	11615625.4967178	25480386.1672394	23645878.346691	23182003.1941023	14955067.4068948
M724T134_POS	--	134.338	724.45383	--	--	27986943.414766	26862632.0755972	79084042.4748125	77185609.6950771	37400399.5747067	38442451.7577291	48449121.0338132	48367409.0995284	16977982.8247159	31988519.9404945	19799895.373502	14869106.5935342	45055874.4696628	20710270.2305319	62958223.5509711	37632787.454863	121986467.009679	67998994.8169514	47324486.1834898	51416491.101386	43732507.037787	19767077.6604783	16599771.1066993	29926438.2713197	32469242.8335544	56091221.8609811	82258832.8870658	26737315.0055005	23963521.5488529	11949470.3055778	24518481.1170428	39791833.5614037	20970193.4736509	18319799.9889167	14271314.1355977	7635334.54678578	15603418.2481867	7710014.08902505	16248321.2356507	20200049.1116513	13688558.9433478	16639972.0946352	10904952.6772763	7627099.76049657
M562T21_POS	--	21.23295	561.53457	--	--	23894224.5860534	23376518.8732628	20071317.1088243	22853820.3958605	24796203.0611156	21940490.2020697	20416705.0089308	25091599.0348513	25657288.6651004	19504518.4543406	26061763.2086668	28652051.6572215	26225378.5931876	21564421.5175611	21234490.7280195	30676554.1978542	20034880.7207757	17097340.8269371	19870966.8947228	22269645.121425	23444505.3441247	18170435.466128	23192182.3896076	19389518.4941484	30257776.5316208	27896620.6761931	28371823.5052257	17183624.5140585	23713790.0471342	23379932.7561614	18793732.3356131	24439164.7498439	18137153.2076001	17593186.6138239	20212992.1716532	24754253.6742078	24133264.1963723	30741902.409655	21861723.8335009	30162469.4856177	24888899.5134795	23856124.7893398	20067375.9481262	24717198.3157807
M295T26_2_POS	--	25.9604	295.19021	--	--	33773730.2201363	38663149.1069747	51846728.280635	49901998.0403136	43542352.5400013	44662952.0929343	49733905.4799421	52492698.0899806	19470718.085588	56169273.5573132	25657699.0940374	23528662.1023022	24527740.781055	27036281.8823177	29252907.9439414	20961627.8276738	92918422.8632891	39224715.3054448	23170309.840983	19729572.6287023	23219395.008762	20744210.025833	45202132.5746594	42448195.4581134	41225147.0944757	29105323.1171134	38383779.5659097	21425201.3393301	23358917.0369663	15926470.5680028	29182026.5246415	41287375.1831257	35051628.8446944	44003687.4799829	20458064.3468651	8865381.77069891	16445556.4532915	19790612.8072343	42826041.1333963	20625190.4735028	18667344.0949205	23325746.1484841	21565344.7001496	15341572.7774341
M554T171_POS	--	170.64	554.32312	--	--	44761979.576871	45772270.2144064	21294616.072895	23179871.3225886	42673717.007283	42226658.7545995	56676957.9624524	56160976.2831399	17845642.493282	33882015.2263816	18891925.1508939	48840664.4538511	22922594.1689538	36220641.9444583	19137916.9943486	37271316.7812181	29516666.1320725	32240900.3429893	12041924.2874248	15613272.7245917	21215755.5912528	23615008.2934506	14331760.0561388	36617895.6679803	34986886.7714509	33128508.6402329	31430274.9896604	36818634.1543316	25359021.4009986	20006505.2005504	35952679.2682072	21631591.6080215	23064197.2297184	37414797.9457361	31028489.968194	18739967.6768439	13129733.9058041	20365004.4021789	22401912.2617295	10711203.3132286	18039305.7369859	15631339.8303363	17296133.1840032	21010545.4293074
M327T65_POS	--	65.4236	327.21651	--	--	56986818.228047	42397616.8446005	22793430.5662862	21592075.6026274	15476381.0098667	16652554.7252769	152005001.506882	158379630.9601	90833547.780968	324967296.679822	69168366.3795171	20008418.9078218	69895021.1284058	38926996.8415553	42065993.9094797	16961194.4763114	12414213.7484393	26342438.6665355	12863156.2518699	66778201.8042503	22631275.0633006	94145170.2605833	15809898.4987251	120082685.551965	63317019.5714773	75715147.2002029	23778048.7355566	24361507.0592827	40303912.7833776	25398632.5320528	85818139.1803898	116926986.494612	170997267.512291	22647816.3814588	35233806.9721577	11711668.0510146	21017257.2089955	12842608.5961072	31448870.0431864	11002070.794719	13510432.7009287	23905836.7414344	19344763.012835	14672988.915277
M618T160_POS	--	159.537	618.3527	--	--	30678035.5994389	26130909.8532803	10739044.3347668	11951414.6603923	26598444.8954444	10488960.8899206	58699516.4328977	55994616.2660569	9961418.30817967	25141511.2690219	3274659.89144216	33628664.5810013	3408950.05140585	9654379.40438135	7073499.06906228	2293061.89050901	18265744.8197896	29398456.7182288	1627333.26404148	2954749.47312291	5059912.63279667	13014817.2796338	27854169.8478873	6308583.41376774	27390597.382706	18068959.9724571	5851195.11862637	28868579.7470993	13813753.9462956	19898148.9771285	34362937.9425824	19647035.3733923	2605640.55593185	41366684.8675545	21363959.145474	3220203.87836412	5601564.538747	2126698.3924042	25005175.0809158	6581478.43981996	13474604.0967346	13763903.1867097	11397110.3508112	26457861.6877884
M277T56_POS	--	55.5653	277.17977	--	--	74419891.9243044	71783683.1437757	84857095.7903478	83261176.3539171	76625324.9756893	71607117.7338429	84101243.345138	88500818.866752	44445582.8429729	83180878.5206376	42705876.4750469	37870576.9020365	34713200.7099873	43825638.2449788	54243273.8285933	30477894.8979395	174005864.277698	84798553.9907208	33661576.5921937	26630523.6486658	43901133.2102817	37110272.7204231	65177201.8887521	81043376.9368288	61880134.0004798	52696019.385275	73548564.3451634	32931866.8705008	45232251.9792826	33426866.2477414	47919283.7312603	68844101.4599615	65280070.4305728	64972801.7070058	35407640.9483039	19403655.986066	26326900.0776809	31418271.8922001	67724569.1819222	28935838.0950126	28304735.5614189	36651193.8355771	36963330.1232187	23135343.2081363
M305T26_2_POS	--	25.9558	305.21097	--	--	32597180.4676853	36596991.4735249	31086769.8228659	31968568.1026757	24826155.7804775	48841854.2781249	35836271.8339511	38986249.2895299	81866911.8878711	87733992.0201151	45490596.7513684	11603956.7685079	26739913.3963929	29548600.0138907	50970613.6954148	28388173.3874659	34617500.857154	15703765.6675717	22760957.1520602	29550768.6658456	12087018.5453814	19541527.6841328	22200537.0678925	73074615.0695332	32447971.5947557	33510248.9753281	16102207.4060899	12788154.9103559	34626470.5373703	27272165.8177714	60874515.7153381	43614645.8101428	51915235.7321195	44205947.565676	38614167.2819536	8976889.91875851	24565368.8104504	24515375.2417682	21269141.7512996	17683084.0208658	25405529.4784829	34949792.7415299	33408085.2512114	10018932.9073027
M832T17_POS	--	17.2306	832.23929	--	--	3571786.4224753	3200024.84638902	3941618.26676045	2879650.4495527	4621142.39237564	4364236.70974333	69287980.759526	3154414.7924173	3289597.80634854	2425592.93170864	1479155.21674825	3319455.49028627	2325959.1096642	2681643.66229867	2442651.44708495	2754410.39335501	3104272.48194771	3746092.1826618	4705309.02952957	3235304.15051801	3175018.0472337	3438389.05643899	3556478.66038571	2784661.96273883	2133055.51136498	1860733.25613824	3607692.3343798	3627157.27693455	1076966.3911181	1002947.69445764	3098775.94588147	4416978.85676999	2712002.87057046	2552323.06824306	1781655.15875896	3873084.18142392	2801486.72188364	4328881.14967553	4392802.33651421	2574847.50976037	3740605.8694874	2414366.15101416	3253449.06468512	2363853.84324173
M310T404_1_POS	--	404.373	310.15277	--	--	1075567.58953839	1424826.77261601	981528.863825805	433355.909380604	3321311.33815123	3576052.10070783	5901272.06750771	6247242.29786296	3690469.24406879	2449831.64520831	3357437.18629897	4503524.69926067	726774.47295432	67696900.4564235	270670.515089038	74965445.9920863	1137891.92911082	2674441.7506792	116644910.528421	2128810.57795953	1878080.48828529	860022.784296697	4786498.6840031	2285143.85123931	3102728.94154119	3791370.26287865	138998106.185416	5708628.92114107	3070341.43829463	4531654.68472542	4262247.73067663	1731273.63978687	3035251.54472726	3858639.14594364	2576915.04323988	1897685.46432373	97417409.7204732	3328124.19841905	3424946.10083917	1957203.55292555	5592232.36917717	27194776.828452	5619503.64469995	3449319.34476816
M277T274_POS	--	274.099	277.0894	--	--	31720371.8328713	31568443.0637744	11532173.5545833	11756420.3771992	19963931.170103	20166462.2910942	53742923.1171998	51788195.5446566	53253706.1921814	79620827.9340662	15311172.2053694	18801423.5873316	29056450.6249703	13417149.1978447	14991502.0661326	10990701.0037963	21292351.9422614	31939303.8364068	15374524.0373861	22667318.4365554	14069431.6695888	22843528.5477134	31824964.2266844	29684187.5579703	29620237.3016677	18361634.930747	9150565.59630958	14231340.9386384	26419425.0380774	28044048.589627	43293765.663682	35706425.2865376	42147776.7272713	29966862.6558438	25390552.7916771	13258201.622113	38370326.2088696	33058925.2467498	36352236.6615251	33179948.9267528	22701171.103067	29806479.6563589	37186450.2586887	36944943.1445116
M310T404_3_POS	--	404.456	310.19782	--	--	930827.555021987	876151.006704833	1303736.04428572	1247688.39377482	3360302.97731664	2632002.21977371	6802835.34101205	7002436.90070311	5029547.61527861	2383693.86277793	5063092.96527508	5238666.41802266	129797955.573683	65046968.0294524	97617643.6245193	72657379.6183818	146539244.113658	1870255.68307422	117647521.947871	2237253.91860153	1620082.29090445	128201755.714872	7259463.6958612	2547903.71217458	3351629.95494948	4446977.09723718	829261.431772174	6207296.60328229	3058890.2226731	5850689.54037721	5848889.18410546	1697589.59268725	3738400.958198	4307892.77101103	2648467.68685558	1661373.62808203	88343240.7069726	1934051.86367003	3677651.04775119	2171434.31911506	3298482.15540359	5820971.47858803	6510724.47834417	3094918.0615605
M249T38_POS	--	38.044	249.18479	--	--	67690327.2294475	68884402.9775253	102011258.757736	80420260.4436036	67574193.2005949	69013224.0358749	73987516.4278713	77102554.2227054	37215623.8313409	78497359.5001157	53240619.0976688	45422614.4824166	42515356.1417974	45942737.1578136	47997084.8794912	27151861.2137456	129626223.345386	75332813.3691026	32551324.6810974	33988930.1044948	35079857.7049651	41144892.8608189	68117863.8867923	71512747.3159175	62139600.7951705	54782845.6690182	72515159.5600822	30431211.6604621	47944260.5289942	36831155.9168434	50771747.1405204	66011442.1261264	70756006.4315932	73991999.705248	44148328.1112003	12674508.5114279	33122422.8984689	41946504.349921	63497031.9363945	30478766.8035612	30417569.562678	45734262.4040394	46620716.3800232	30410809.2256856
M321T26_2_POS	--	25.8932	321.27832	--	--	26770650.3141591	71361870.0422847	34436761.2536824	36245979.9244738	33041996.9604661	29755368.9602813	51797561.7499103	54884629.2532901	32922705.8370058	50310781.1458665	34429411.8759384	26852110.6411086	19488320.5731228	30520656.6717284	21943505.6211182	9719483.80996303	44707009.1384724	38757124.4239995	15313826.5048815	13137200.0013847	21572104.1304239	39486383.3144259	35262944.853307	37222473.6057054	35694041.5974176	21131539.1145721	30810123.0572351	30021757.60734	40282240.5019478	25492763.9089097	46849233.517562	32092873.963276	48887146.6849862	44865143.9448949	29560126.9659351	12211748.9329318	13415170.4030858	22757943.9539714	47423459.2481929	20399018.1866997	46571196.9605622	25714222.4174282	29134691.5138181	16787229.687059
M783T136_POS	--	135.627	782.53157	--	--	98149881.6883303	98487355.5469528	40810588.3748593	36472660.6903735	44024571.1934828	40922797.5115457	28318904.5788856	27682930.210845	20319082.9676898	34560418.1211502	16458968.2058677	20231181.987321	101242907.087785	30047958.7910014	87742960.7562331	14250792.0504015	37311645.5809552	54142069.3998404	29793459.5955162	99343440.0266449	31401987.5573388	68595138.4280101	17947639.7234954	86776335.8974135	32218804.1897724	35674225.6422961	29458785.3014505	25847474.1688893	34235515.7039915	33772847.2158941	64542376.965922	29461046.298666	64787551.977719	33829652.1060177	41134126.2332836	693751.705978029	4185102.40117929	1594755.21497361	11113116.2288443	1193830.58353991	17080720.5451754	23690801.5662049	15096493.7357417	4948620.19765008
M337T26_POS	--	25.9259	337.23722	--	--	25621035.4321195	24141851.4363993	15913588.2527041	22673373.4765828	20777091.0779769	18968155.4939572	59105734.7554116	36589707.1439615	65381722.9347812	101057741.616565	43527716.1025691	28062851.8845868	29878350.5008419	27352089.464733	32962299.5504409	22483321.009358	26344436.5714186	21204662.8872746	11795974.6472743	31531990.2806621	21711836.45613	29218743.5536747	15068869.1053167	41316106.8765848	34000246.121611	38790535.8142393	28108092.3802443	19157187.7729123	25309369.2684401	24930831.8781004	39730702.9922722	45662176.5051016	54574307.8805267	14304236.527777	23074237.0753796	7698978.23365687	12985220.332018	6568553.89119055	26716785.8429151	10336530.1634559	15162387.716432	17085101.5964676	19990797.1466175	14460404.5231533
M757T137_POS	--	137.456	756.51583	--	--	51601131.1645822	51299103.7881107	21146613.164914	23215800.5937059	23130924.7408484	23895704.0712792	29356778.4394281	32015042.9652727	16214227.4944207	59886027.0873119	16653066.3969114	14497169.3030242	86822716.2955484	25557956.0601169	62779297.9679601	13783825.0625367	27661448.0638001	37902728.1829624	18144017.3518938	101416631.973651	33698653.1042972	46895303.0834348	14008763.4876143	47329296.8177031	44671815.6320449	41361573.1943404	15295527.4022705	15020114.8058245	23323615.499812	19958798.8028042	88830782.6581589	51510454.7038767	75757778.7366365	33090476.9819609	31168764.062425	6575450.75274346	9508667.25634796	5893866.54013762	11039913.3788564	9548708.01255081	10429830.0734461	13098814.1954172	10963196.6880168	10287659.6409054
M275T320_POS	--	320.437	275.16014	--	--	15670900.2932783	15619959.8423966	8752062.9502285	9082514.22566342	7859281.74920534	8708266.57476321	52783896.6108163	53307465.1475366	19293608.1847131	54642187.0419305	15296919.9070743	10395525.6182068	18867766.4355657	38786203.4441123	23451115.7360532	12101335.033742	28929201.1737119	14491261.9920286	7065496.59281377	22319434.9313989	18626977.9612171	14265558.4576443	12598547.4676579	7016428.9967876	24891031.8136494	11483132.772786	22775947.0561607	25681604.7887307	24095864.2881742	19488571.2740869	45467310.3414526	22210577.119778	41622732.7125855	11706554.0468439	14085480.1099606	23230777.5154187	44353517.2526022	42754133.2396558	31136797.5537294	20952120.7579578	22695837.7167214	13153076.6674902	38403174.0959124	5228705.45437079
M333T39_1_POS	--	39.3535	333.24227	--	--	93632580.7857029	96962438.7249283	48358602.3119886	47232602.8046362	78707952.1503095	76853967.3477417	58803290.2722414	64334092.091337	72605446.7377599	76731590.219152	65603136.0756061	53230225.423761	24651992.234959	49942722.8465153	39869028.1716467	7432785.71932057	99026852.9595617	86701629.9015701	22120709.7153384	26462450.4064705	22256836.6347809	34988865.5610307	50845139.3657975	103919359.039735	64439494.1986277	79806561.2660917	35237795.6055508	34049452.3300897	57350471.7199224	79461566.5793164	83800928.2957841	52664147.9085115	86177094.5270212	61037413.7794465	60779138.8806009	14858392.9455996	32519181.2917735	38396982.9955772	101079803.897298	36474823.1702837	53396268.7315763	72733648.8216733	70739818.045082	807160.474415707
M750T143_POS	--	143.4395	750.46878	--	--	33031939.4683084	30842975.4670722	77320920.0725622	73199325.920194	71944780.4472084	70165064.3740412	40297617.6730691	41446459.4718123	5626375.26163852	17970668.9694126	15243035.9211619	25621166.2076097	23033386.9525689	19665109.5292063	18170900.7363406	12465820.7244874	123940339.724972	67443716.9364955	20972538.067567	20012667.7670921	33353120.5217062	21615226.9204854	38262836.5842991	31046955.2535906	39028392.7609274	39768513.6859328	50670251.8806547	25906594.3594165	20150617.5312888	20967861.0278003	18440664.7895828	23012695.189401	19119003.2345654	25979345.7062862	18756585.059868	5300624.45198216	10262392.0099337	14115217.7340825	23853815.3412555	18151995.1801563	17211525.2873599	21291599.270732	16377481.3284454	10677837.7065295
M349T26_1_POS	--	26.26725	349.19857	--	--	17127900.8020917	18854553.7090269	22658841.648155	19151987.2905117	23326395.3289758	14726997.1785872	15370312.2857573	17078907.8376921	10464074.5416858	13291431.1502487	11466874.7912485	12097434.7378086	16482269.0199417	12977250.8463038	16932444.5528936	11834400.8428339	31812641.1981935	45533416.3361682	35462941.1868877	12801870.3687062	31313540.7370616	11025471.1695374	16345325.5728506	8620788.4482762	35247509.9124044	24088245.8222281	20015260.1527867	5214073.46800328	11628805.9057503	7755078.10052243	12586393.3398321	15936278.1133177	16735519.9696725	16961618.4505768	10647956.7349902	6402668.87510297	9369025.42937968	10677325.3179383	16859835.9099774	12260396.9476048	7414827.9061049	11540938.9319193	7984357.50186751	9008162.71299213
M409T25_1_POS	--	25.0084	409.16193	--	--	23057031.0699329	21747654.3736795	24777297.2121469	21955277.6010862	21443963.3778751	19147987.8817954	24029382.6289894	23528095.3902587	27976161.0252084	14267095.0553802	24842784.5103378	29999901.8039488	24618812.6541875	23378604.7390189	26764264.4039041	42437665.9036815	13231980.4358389	16436614.2596401	37860173.3507318	25788423.3616677	25123238.7763639	21713105.7456423	23232726.0459649	11108785.8856394	24245131.6237606	29213762.987594	25078857.3856685	10554893.1393515	28880446.7528848	27692048.3744907	19299854.764436	28866535.5662579	19241121.1350303	27652192.2605756	31769639.8980347	44038493.8563294	70715964.9571525	41483204.445828	34846241.5925235	39328871.5381656	22943452.780953	29816148.0868114	22054070.0314497	33017190.6138131
M760T17_2_POS	--	17.0522	760.22024	--	--	2075943.64776912	2388246.35671457	2599642.48359344	2203447.04703424	3276597.21915245	2742992.39768369	54413820.7903329	2256010.65091167	2844970.05559194	1985491.8218668	1825530.39673177	2661584.10118871	1836798.64233434	2011696.56414142	1507534.55711243	2012553.0467178	2716011.540743	2949970.04418087	3637901.06397314	2823472.52617917	2257766.91006311	2589129.49226754	2763638.72462252	2336881.7074407	4954886.27859463	2261804.37209303	3014287.51332846	2985677.44459949	1867698.35176156	5119395.75454264	2278820.19803909	2636145.59506255	2311601.30658676	1819850.70142026	1539472.44365758	3329296.47576234	2101373.30772921	3292313.04086072	2837579.08275404	2663324.1561539	4556437.21885433	2065730.64232969	2898851.28163842	2436514.82152144
M849T129_POS	--	129.198	848.50553	--	--	13636140.1594854	13947825.9566581	29836751.5405589	27375701.5455251	6602226.93396873	8643886.40664993	39279793.3516894	36022196.1762034	2962370.62344824	39249111.9228637	9124676.54079538	7013522.3967275	45094973.0518905	4807764.33583866	24102329.9602155	36414075.2806059	13544469.0527804	14606457.9964916	7070525.18693463	42933636.8435048	17237698.1394558	24211772.4928214	11177149.4031815	62174513.5695793	25227315.6838232	17229629.3876279	24512928.5688587	18099521.5221959	10787729.561037	6864820.43976762	9188036.7110809	29178331.3054608	4461301.6419269	10961537.3017938	9096417.18824343	10709159.0023481	1223098.72005327	201035.876715157	1429888.72627511	965054.287610722	2762379.5492354	4148616.32812147	660131.819079529	533720.398801275
M667T295_POS	--	295.398	666.7599	--	--	113732286.119007	117125670.251914	104231645.401062	95896649.972807	106386165.54379	105842715.219017	121724623.594677	123183730.071999	105630920.661209	100012650.103582	94770847.849307	117657591.637829	80955031.7475238	80005342.7359551	31021720.8222829	10780273.4212223	94379998.6767825	101110582.754966	66081134.4397692	90940300.5223771	104184734.5464	96543154.7914703	106352572.601256	91545976.1100406	96308610.62367	100490405.354347	125082029.487356	103906052.265737	116226611.795824	101976147.655926	122274633.488111	122177035.057437	115258280.319184	104329541.993948	107093903.247285	84270500.0765247	43277440.0100357	95641661.3946932	103997289.902559	88142349.8413462	125838864.5684	100279704.057983	99009841.1365134	114609876.895845
M305T43_1_POS	--	42.6805	305.21108	--	--	50227080.4396727	44633842.4257981	18524689.8824738	17992341.0553698	28084223.9716418	27513283.3437444	39877748.7517062	40171050.3247468	53615251.3160389	92962245.8497936	30643200.4850266	18070640.112025	23651088.5304877	36353311.939578	39588563.2579393	11216531.2150431	27253462.5683641	36241362.2716676	16881250.3254879	29331710.6337971	13922169.4460089	35359529.8573632	12453018.2965433	52233314.4373916	40970358.0599773	49032696.4749817	18619092.359327	14536976.427611	30202572.1404033	24318359.1107097	43165628.1656483	36409515.8690819	50888655.8324587	23416669.3463444	24202596.1652007	8908522.5962405	12684838.5280827	8474478.40198928	17666377.0922595	7294483.54116739	18122761.9959357	22916700.4856994	19345339.2342615	9774816.06812839
M305T44_POS	--	43.92245	305.15763	--	--	1970034.07397467	5225095.53210903	2330773.42278308	2871892.98801018	2669339.01095394	3472533.12158206	945351.457988778	23515864.4062005	34256427.4140742	58019939.0209152	2237317.41025944	8882729.66899114	4604151.40916217	1998596.55478136	3184941.38483144	11846962.8998007	8347631.6642405	2550772.86137332	9340979.97281595	15876235.8622647	2799511.83249415	1215760.88030537	9072268.1416273	2432251.9844469	1998892.86763618	2575267.09704594	6042931.16118415	2063929.21730439	5599125.077448	15581538.7618123	25815218.335618	21225956.7207738	2350606.43457824	3157311.27961932	5049281.27363283	5855747.85245145	7695926.96829008	1695864.48355785	1418840.38563639	1035074.05534306	2422375.00491546	4601167.17449231	3334838.01647947	2508723.5923046
M181T40_2_POS	--	39.9071	181.12218	--	--	117632363.292732	121004429.174577	76383228.4257864	65235919.2086923	89030187.4491026	106583147.914721	80618981.3371034	83055660.9765773	114856012.935053	159139041.103852	72064508.2431636	52585528.6937571	69277812.6879336	60720897.6026093	64008349.8548856	16745548.6808974	94067760.2327655	86542454.3357631	28855267.9937585	65636150.7755549	41328917.769262	79015596.606522	51832209.1502933	115551333.525962	90232542.4563421	88937395.3152897	50541206.9382738	42748485.1096294	83261376.8310583	66457564.8122177	96346430.0194014	83307187.8317078	128540438.013615	65572659.5329581	71583699.5538737	18917425.5962298	35093147.3226879	32229046.5954694	82976676.7406257	34351614.3057047	59933601.0603849	71325502.7360584	62444635.1214419	50758437.331916
M218T23_POS	--	22.9428	218.15766	--	--	375963.919616848	214841.142879664	2334477.88086654	300177.660463607	4240043.25444781	1928205.61645551	9450805.6270534	4173491.58086146	1791262.40784124	4429732.85091892	4581364.92405952	4802997.48537229	2407325.12780533	257375.356178687	396353.157857122	1941803.27103529	376753.680832944	2202675.11744682	133968.316652225	609258.203528011	168286.978277589	395426.665564546	3109730.10703533	131422.88154053	7106397.54299162	3203956.78555796	4394338.24458811	2196053.41146176	407660.626260033	1140232.89627191	4031841.53869896	4167398.39683474	3978778.36996418	3551460.18496182	2384167.10830707	15724087.5801288	35595349.5353081	5380812.24390903	2439645.87551492	3270441.46540582	433562.961675132	6010023.07769057	961958.515773242	69705.9786715662
M319T26_1_POS	--	25.6657	319.22663	--	--	36399069.7561918	35889486.4524587	20310177.1253476	27367332.0986527	38204068.4837703	32751987.5656065	38152115.4596181	42127485.3951061	39316452.4522514	42529942.2361159	31122115.0567847	17025638.6557296	45409495.8600772	13839183.6863932	15310633.9100808	41775003.9529361	39527832.7185532	32388250.4101124	21927627.4604531	28350136.6775324	39542285.1550238	46091584.8842982	20379650.8642026	28501041.5967828	21252064.3374339	24231021.5916091	22910980.953375	16043445.5075093	22142229.6493824	16759740.7383161	27102412.5530208	27787926.0529914	38852759.8560309	17126492.9694642	12936523.9077234	9657850.25650794	9770032.06134949	11169193.8979718	20592386.8032521	9530900.83734337	15223255.1674097	9504079.7985534	14526202.7759402	7861519.70860163
M106T23_POS	--	23.0953	106.06508	--	--	5120515.20809894	3849052.00275431	3318364.86943882	18595437.1265356	3532138.95095806	6289108.68909388	2884289.84224876	15310626.483131	7555061.92724715	16691506.9712575	2514871.86656398	5230642.89893375	18398836.1610062	17999808.5790602	17172481.7052501	18721152.544478	19347674.3063989	13749592.8496336	16884224.657135	18560212.7356568	3954433.09447073	21999777.2401974	15551228.7113138	17554559.4154197	1794808.10193183	3293761.15151379	4184497.72097036	15228905.1072388	4068003.87596506	20919452.6193027	3809369.06456202	3630342.29675953	3694934.64211476	13001469.9906467	19221207.4323914	5587241.99527055	27209172.9515548	2817465.4953991	3276513.81588027	20080686.9808546	18183670.1945863	21398732.6482881	5106832.84590296	4531145.59374913
M383T38_2_POS	--	38.1391	383.24694	--	--	48245996.4340778	46171388.8449439	38515310.4296952	34583913.5542349	28551318.9389648	14848780.1959741	21829649.06701	23770352.6271781	9332085.68477225	18280972.4179427	15256887.1251292	13649029.9293578	10648913.2097467	11164361.4473825	18754878.9022444	1628168.44252946	22942708.6737314	84463489.9774161	5040342.20761925	3939475.7280771	12850282.6006656	44334106.476232	10773636.7708922	33998056.0909539	11865846.5472724	23738231.6370734	11436783.250198	9189141.94546849	11573343.6340418	5100035.65279094	21470213.4768436	13550948.2248356	42543737.9362356	21699317.4718079	27463783.5498964	3719966.92244232	11064104.4153799	9068542.66371428	14361771.8102181	18167411.9557761	8459949.0860153	12765868.558149	9952067.40630078	14334462.8270252
M143T50_POS	--	49.74705	143.11782	--	--	5965330.09832067	1941533.11107709	7775341.20015374	6631884.25279932	9488345.23894653	8609174.19338574	132241948.697815	131779011.456114	6770085.1829939	11381639.9561784	10576959.4765916	6393743.57223189	7814455.13331081	12629776.7862387	6713906.38136759	5336796.98048312	4580330.2786437	11306117.3763074	9231040.1523877	9198660.02702576	8440051.64311081	7850881.42322197	6124074.53206458	4791874.85691106	12512263.4559241	8141061.62109768	12961497.8336851	5486786.49040656	12899139.0208182	3903303.92113661	7449456.12208505	5411164.91273455	7585545.75264248	7144760.49413513	4993793.12425158	2229830.39040608	5161681.63263089	5133615.26595955	4571481.24748114	6706113.98019985	10312542.1194892	7006861.45822478	4496256.64118938	5089017.24669763
M311T48_POS	--	47.8163	311.22166	--	--	17934817.7540232	22577522.2850176	14712260.6771041	12283721.3830118	6124760.77112742	5812116.98906366	78322170.7158834	82107186.826554	50753018.2407921	141195524.46319	24552306.8897641	12183433.3769775	35263026.0819555	36424791.6525213	37100293.6598344	26305380.9128715	15958716.2512901	19748491.9655048	14224498.1371864	50205908.4387669	16031047.9564553	52135443.5597448	12371483.5801624	49290026.1852845	27484252.3291895	50404364.5417649	37395990.9720615	15660736.5325478	35757284.9102649	34083734.9678948	42108936.1271833	39565381.5741381	68604823.4840378	30294621.7252614	26368601.1287749	5533417.23180654	11397864.3801165	6576938.39508283	20325331.453866	6412079.7932934	10313897.7978212	7771581.5570456	9969163.89220058	8156750.68981466
M725T295_POS	--	295.004	724.80164	--	--	67226413.3013997	70589823.2643531	53229092.9074395	52212308.978042	57149080.7996149	56493954.6238994	76432743.5764265	74262386.2557674	62369783.4713676	57253540.7673538	47447500.2355989	78110428.5931005	38062499.7262299	42271567.5623781	9049315.17920642	2531751.17113002	47883757.3678876	53770379.1714547	27422130.7840104	49434184.5652648	56990794.6855111	51837449.5132981	62888211.1380832	45080570.2818455	50342655.2361501	52174018.9761867	85543254.8374691	63324929.0790434	70896788.9590245	60173986.079335	81482243.0412907	82083375.5721075	62955634.2242214	60375270.0522588	60486981.7212103	42693182.5188392	14481223.6487757	51145238.0918089	62381163.5187868	42430491.7437738	85367874.0200994	54367058.2461938	56774071.288946	66581218.8034325
M329T26_POS	--	25.72525	329.24736	--	--	23122730.0176712	35089595.9049666	34757010.8060967	25102278.0432544	30011976.7822515	32291356.2835423	32095358.717227	39597618.8213848	20759123.4652234	29514891.167306	32712710.6216861	21426801.0624176	11983962.0454595	20674163.2844825	16258691.7984641	11534257.954889	30612420.4602034	19616104.4211733	8306308.44791476	16638691.6706077	19078489.601485	27879492.0836813	27987712.0084692	18082724.3837133	27919623.0708986	15714229.8016867	25822489.5009638	19138616.26149	23218573.4235172	22131222.501467	28073460.1058555	26277673.3956998	35907811.5535797	22638675.9417918	20206456.3886348	15199783.0036437	12122134.4517818	12244218.5272306	31738086.4550889	16190586.1571477	21125366.066481	15475839.1383387	22924246.9854052	18814364.8552508
M87T123_1_POS	--	123.193	86.50437	--	--	51131747.3635451	54311741.4880889	74189856.2964749	33031647.4876702	37972443.5704304	36777722.6403117	50258582.8593445	51257206.3598612	37701923.8642138	43417655.0754191	20607282.4949768	35755332.1875329	70984951.0336226	52412623.4956139	57089423.739966	33348516.7654857	39142644.794309	35924892.5302339	33882229.372534	60656785.0615353	36195261.6856549	43053191.6727611	34766695.2231229	35192894.4886881	40851486.6546111	32183775.5171268	33684084.4521123	30883879.8012165	22941642.8374696	28814268.0511078	37145327.5362375	43807902.811	37112116.0307327	33228869.029879	34939407.0958114	12597147.1224218	25270242.1028534	47737298.6490586	28829764.7463092	22789576.5053486	19519703.5477102	18903913.7981966	30941580.9028022	24248322.1724196
M303T26_2_POS	--	25.8339	303.268	--	--	30049109.5369955	32859719.8907859	30037916.7387777	29014877.2003303	27539376.448617	27940083.1600819	43656593.1782857	48616494.4873994	23972555.2863752	55642649.7793054	32383215.7051825	25231664.3460474	16592971.6505415	29871807.9592243	16720840.0792836	7907346.4274099	37313806.2967591	33198828.2621515	10643775.67324	12507109.8841756	17619519.142716	35084841.0076583	31384524.2529279	32167707.6709662	35482261.5262044	23106488.2447165	25837588.2913067	22526380.7591132	35994876.0735605	21013118.8101862	35938927.8568434	29622388.7276173	35933403.5561142	37898844.2237526	23981450.7058158	8840505.30096857	9530148.0341404	16885443.0279865	44070181.2261601	17101321.3173212	42571078.4364596	16684813.5504354	26452142.7449876	20323043.7382196
M254T22_POS	--	22.0522	254.24777	--	--	37617487.8959898	38238706.8513688	33560693.230573	33090245.0830912	35131679.0159563	31438410.8918988	37517046.6197174	40653518.0500565	47812168.6280034	31534163.8958054	42652868.1120564	40440480.2448559	34708136.4673532	38606638.3258375	40817979.8782227	48680997.9341496	31322970.0980011	29638795.1862662	39989202.2208629	39165099.2556662	33749253.775364	28321773.2909365	33930911.6175015	29607823.6915191	40679355.7618898	45303355.8469844	40933127.1005789	30429956.1411233	41406587.5956451	38451258.162793	35539042.4780588	34701992.3917633	33058595.72291	33592868.9454901	41309483.792402	42974968.4631536	46779930.8024185	52608448.8662355	35892166.0624758	44201220.0078392	36588854.5549091	37960824.0390092	35020371.615637	38186435.780278
M556T25_POS	--	25.0413	556.44143	--	--	14495625.7157616	8163593.35553257	10589713.7199788	7500347.60565854	14636463.1768607	9509679.45884604	2724132.71228087	3811777.36704544	1427324.67474415	8038764.44641908	10728724.4046993	15860760.8114157	11397224.1323257	9976364.21076518	9640170.46863664	11310631.9383833	9046576.85030011	8099652.34129148	13432078.9943383	16025611.5430162	7398420.72482224	13406423.1026112	12961616.5713474	15236241.514077	17012058.2745784	11679657.2489484	10085565.4900936	10752495.274962	7674621.23596024	11945536.9526329	1675250.00003761	6639427.75833259	5973473.70486079	6531561.63852478	14793247.8956304	14434500.1490514	12576474.4630934	9244974.8196809	7026142.63064825	16718311.1280117	10984603.7382599	13691893.5427088	10925243.0475972	9631096.81619341
M148T266_POS	--	266.367	148.09682	--	--	25220585.589653	25170091.154505	13694485.2617398	13173810.5705163	11659963.8332696	15186974.211917	45734700.5348429	43120183.8854719	3938331.00338806	18768977.0191946	12128986.4288827	54771840.6731468	14991588.9021485	11556240.2745608	9599879.95941531	15647958.9306759	26003240.5538293	28860414.7001547	14086673.7425797	13548315.7222548	16760331.1927047	16792652.4440258	55396847.5797862	18358989.9880916	22506455.8739156	23493366.0776647	17882458.7413005	19273580.5660883	18938665.7147524	12930257.9093664	38984651.3117966	16568627.6995298	61814747.7673638	17807861.2531302	17952667.2243428	28715689.4965983	10029862.4373739	16461991.0823959	18004634.4689463	27818382.856535	80729309.836494	20348985.7480587	34598386.9049738	28868688.7351115
M722T136_POS	--	135.637	722.43862	--	--	31218963.5759251	31555123.5603225	53798294.5930225	54529548.0317297	31133323.8273028	34721321.455766	57176194.7545018	61157469.0836166	11433254.6521874	36759103.3776335	22162350.4672736	20220385.8066757	42666035.6489568	15479982.6111058	38568226.6660303	29546884.0714756	77230692.3813106	47870752.2608052	15530926.6937182	52229043.3453749	29715145.7390397	29465271.4601191	20492731.8540521	56725962.826801	43610162.1505034	56582005.2858936	59125389.7496021	27195560.7481952	30407884.0048352	13748237.73652	16703653.2759349	32499734.5295101	12908095.2682956	16000453.1173055	17162889.9699791	2534906.27999106	4207752.85820545	4137735.17239021	6326052.29270372	3144078.9197047	12409830.392605	15605964.3510274	3464245.41610374	3974212.20393961
M765T295_1_POS	--	295.398	764.73652	--	--	88851560.1724512	89769071.2680658	78981949.2744354	74616252.4376934	80916795.2170624	79584490.8567023	99042368.1947992	97359811.2653512	83103040.5141564	79955630.1860077	70606745.2563705	95068940.0817659	60125840.0738412	60994064.2960773	19316633.9077973	5979152.55866552	72941152.1157249	76376796.0410554	45757503.1354954	70650470.5540225	82474466.3048033	73419105.6838423	84453815.4025501	69362211.9606202	74219242.3889384	76664762.3905374	102823721.013848	81481688.0601957	92815141.381103	78500522.5941074	100726441.587961	99019489.8122376	87083090.5187397	82983320.7588342	85656896.8349817	62502333.0193839	29400086.4089693	73714351.2818542	79352896.518337	64470534.1234983	100858636.784768	77156177.5118602	79627396.6700436	92107559.4122631
M605T19_POS	--	19.19575	605.47689	--	--	6741525.22636624	7413624.72936046	1057927.30382274	918944.457182226	1789183.83824726	1995665.9525999	33509208.3765786	31825136.1735764	20876584.5328919	48637518.5444403	28760157.1313415	2153560.20302336	8485481.01579958	14470617.5592444	27110051.2946225	1604277.59754391	929397.41602435	3659626.43077375	900185.489455434	6019211.13892259	1728780.42379034	15234804.6660833	2001564.69610272	7149639.39938096	9525279.56811189	27531610.045426	888751.07924452	2635374.54983701	12492992.8192258	5470926.04127604	14168073.4022846	23284644.4879797	20743235.5980829	5820904.77538952	3879158.43633268	1311437.79802777	3646738.10773758	4060246.24916462	6683483.11566265	4758376.29106994	1509099.89593838	5429382.9509756	8517873.9286147	4163313.69582274
M326T37_POS	--	36.7058	326.24058	--	--	14407605.7183129	15619501.3627667	5804304.59753827	4824066.32415917	6948123.62611907	7774287.20484385	25143540.7100661	25344265.409853	29699595.6662632	73829271.5850822	15594283.8876339	7554166.46492591	13942363.9647209	12435360.9840657	19822335.2143799	7538733.50368328	8739868.28394802	8969286.92141493	5011457.6909502	31373158.5114483	6856464.65351783	13192055.0874577	5618970.21193056	29108891.829613	17934444.6901773	18914934.6551713	8710171.85629098	9746387.28104995	13603833.2912072	8647536.10053241	20092080.0985863	15656118.8694027	28434722.4860877	11193324.0167941	15101434.4940029	2558538.58085427	4572875.45427474	2316055.65992486	8262872.28609787	2775586.1207827	8474290.93547665	7892808.84454619	6075631.98520254	3846563.86442146
M437T23_1_POS	--	23.297	437.19311	--	--	17149860.7689135	9253033.57934618	9713134.28554891	19834997.9939565	68888.5847738589	13554515.8104732	19701699.8503458	11426919.1613809	21399505.4112064	11002132.2222019	2132872.95420952	19419727.5785885	8845790.26091837	20600110.5726616	24377318.942409	36538372.0458417	7430242.98210526	7723950.92077892	33879132.4638393	19358542.407643	17078246.699878	15470874.8889324	16202275.1652599	2454142.639145	19873126.4248164	16130091.8094505	23415544.2810385	4634701.37423595	19450475.0662222	20352148.9383601	13436120.8417788	22187230.5831661	90833.0461980881	24221981.8636689	34690366.3218708	35299371.7157901	52147053.9365414	32515120.8897241	25816957.6945625	33254225.5998468	12140570.2449522	17237810.5764228	16405226.1363305	26902260.4089363
M698T137_POS	--	136.744	698.43844	--	--	19559339.8155595	20505891.4193886	33753420.7685065	32552111.0621768	17005837.3807008	19614861.6256675	29425096.0242902	31857273.3866289	8258667.90016483	20375355.2648752	11576980.1971527	9481837.72934457	39126309.7065013	12674974.7520943	39003138.4896156	78641596.1388305	60882718.4354895	31975475.7255951	34484228.7994281	39086391.7445591	36088655.9118309	18281562.4168655	11401756.2762245	22910327.5166629	16596170.0900973	28997939.4618004	60063167.8161125	11191843.4177159	12377653.8704832	7451995.11999764	12526760.637329	20182344.7994452	12544946.2586865	11673859.8081317	10304883.9473905	4688257.10201551	4926332.14780187	4755763.13831935	5280682.86487102	4686738.94287252	9265705.28045136	11408789.2039114	4404782.61670863	4171384.79731171
M120T55_POS	--	54.9373	120.08066	--	--	6435061.04475082	6642286.62252506	12333700.235484	25494700.0133598	12623316.0255464	13556274.1082126	12718771.0604709	13485436.2825488	28961996.6424646	17009495.7434133	30617058.498494	12966342.3805734	12704808.9132719	31795341.8131273	10208178.3585785	10279819.8623363	8868658.76967511	7473485.85919613	12058780.2541203	10204148.8626601	13836848.9708147	8649678.80225122	9731722.62839593	14238410.2480106	11109240.3028544	10108689.3124513	18535895.9180181	9269690.68779841	15925711.2824793	29554298.6887775	12296554.3470656	8514571.04385239	65272552.3532344	22830717.8311761	30221705.0840581	26543260.6467921	49612915.1736067	9825136.20734869	9668294.75886295	10419817.5050941	23398368.8425621	7643128.76824492	104104026.20818	93349348.5160681
M156T504_POS	--	504.364	156.07669	--	--	109619784.05909	106101236.124527	121680069.645509	118934603.597924	136517119.252471	148437922.566156	129795301.367631	114067718.823639	112017248.875129	267776078.77765	158789399.332205	95900693.3496507	111682028.506214	51345599.1459045	112061629.596979	18089572.9721221	119137688.180015	111337046.350667	88862718.2454306	100785637.420847	160981666.198544	103715336.328531	109713369.959059	238955880.79219	107211675.572044	151483990.024398	101019685.65675	120477764.639442	124879909.770468	136081866.121875	134715020.336961	125063068.313223	240500752.655263	138894959.939115	125916063.812693	138307242.417107	108585038.926553	80253340.8766372	102015786.069685	94158604.444673	94840006.7173743	122252251.493921	129078567.773154	95184998.945417
M300T138_POS	--	138.121	300.28964	--	--	10554022.0356973	12435840.4950328	14325090.1701425	12946313.9960466	7633617.69974262	7470190.42185346	120623301.241576	148511948.98528	3954462.5929284	16651274.6197432	18458740.195713	9304172.11588703	39086632.9737699	26121579.4950919	25478820.2379498	8202948.16806473	3091104.145203	3658701.58617135	6203744.20356567	19987812.017709	15656233.0779869	7177145.89049867	39447040.6981299	13292619.6350769	11541802.2658033	11440709.0035005	6594238.0423606	20635058.7562153	8639661.93680626	2466749.55867941	27813260.0543757	8550613.04423524	11436181.5431971	3717879.37316304	699171.29630852	23118405.0001522	13156526.0164138	25524854.4017602	7846695.11193409	25994151.0131976	7436981.0603132	3876198.51794663	16076627.1355491	1273557.22729703
M348T369_2_POS	--	368.659	348.2016	--	--	2942451.38493213	3149297.22399421	262517.308958908	336989.521956545	1420998.83488857	1657714.66237162	47783529.1021743	48912933.9762942	5772237.10809453	26318628.202409	13364069.0905062	8144506.349006	4013696.0353624	2247027.83455452	7952849.07529555	1157107.89200906	1652732.21187876	7432865.11999044	1226714.90027345	12152750.3576882	218026.497511313	3546773.20064331	8608460.47363976	1931537.88304909	21927537.2453303	13673752.114592	294227.047452733	4017735.37915482	12954242.7658398	3964694.03019773	12216335.916359	9874493.23522311	18843202.6739625	4552312.77378048	20560131.3878462	2137429.74101482	4865931.90987507	2814024.76915295	6294857.60148168	3761896.43216109	6401133.08141513	10493505.3712367	9946513.37079963	1127995.15697649
M321T91_POS	--	90.6952	321.24229	--	--	17615268.2827655	17792952.0342222	8875392.55627648	7047631.72638944	7161917.17253365	6480509.67593793	60377733.4981574	64826052.9863911	45199066.2186112	152248255.118852	10013210.5124076	25896074.398998	21352800.2622405	20967811.6935518	15964328.2745838	21099035.0863141	19405242.1693285	21460297.0935998	11942945.9785104	23754538.5594595	5882966.03944746	29690046.223059	21511385.5624579	69624746.5673586	30509745.7958441	27992280.2089714	36829951.7381929	24450942.6796356	14573946.1312269	16997737.8940625	32468469.9311327	30754597.1230772	49120110.6755732	26975198.2031777	24757811.0965438	6382888.9097513	6425662.20505212	10832519.1359751	31933984.8966736	6283748.03806417	24906412.1475036	16371698.0469017	13436456.8271408	8648877.36087007
M322T382_POS	--	382.114	322.18604	--	--	7468982.77590755	7543319.58142594	2020610.3309819	1904069.14196339	4289303.06097521	4080313.12696413	25499569.0057612	26116619.5995059	4723318.22994527	15334291.3816243	20085899.568223	22363641.1173645	5112927.44171083	1757110.86344877	2310033.9141206	1135647.20233522	9340596.15354371	12099087.1785549	2437486.90021409	3836674.02946612	2388370.6641959	4844133.84226688	36979370.2298269	4117915.7859756	21838371.8052793	5656814.11648165	2497240.82345969	7657871.42194415	11253008.1987965	7641767.77195787	26957823.2660803	15986430.058472	14939381.0245786	14273880.7571344	5618789.35535758	3895471.7781715	1068703.71164363	1047449.57816773	3414631.12528373	2825702.30128358	6659835.50410667	6789279.23555299	6119006.47731275	765195.939851548
M658T19_1_POS	--	19.20025	657.50668	--	--	6754250.26197464	6347598.19723936	3298732.84538998	2939946.86377631	3478955.07506682	3304220.84544263	37914411.4998977	41304147.5424602	33480315.6138229	53062980.5627737	28100910.737842	3600322.45644237	7740102.8475648	9553968.85602125	15386922.4593087	3194453.97088799	2001420.3004688	4830543.73430369	3088822.98043099	4379484.92160255	4113376.32574117	38883634.1393841	4286318.5353088	11279504.4775147	8657800.73720673	25485938.3694561	2125027.46143285	3292495.63366437	18323390.3493535	7307493.4950514	16594125.3622845	20237523.0712428	30962237.859272	8131804.06442001	5651985.10772422	2939186.85088657	9040340.55837556	7293908.51012951	13443155.1262925	19177000.692129	4218791.29186258	10322212.2729464	32874974.0821895	11158845.0668025
M111T40_POS	--	40.0733	111.04407	--	--	9875101.67207931	16678454.1263868	11846950.5503662	10556901.8775129	9978740.65442945	8976561.60716344	11836231.1249086	12226531.8631817	12012512.6094253	16910924.5624321	8462116.46571844	9177557.08814716	6702536.55403327	5348514.52440247	7762265.23039516	6124235.5657432	14490646.0285049	12468594.0233505	4036590.21607162	121343248.490908	7373247.4339056	8749493.03161319	10357070.6012921	14415466.8706633	9423762.82129959	14247687.509415	4070572.77301991	4244483.14161591	9513460.48563134	7093153.24885468	13305075.0390426	12446347.4072669	16915235.6822851	10473195.0572564	9422152.92227384	433623.057911966	6700126.919584	5868283.96752155	7572485.4304468	7016337.24711977	10043595.2942324	7856086.67860976	5649221.32870439	5357479.17840923
M205T45_POS	--	45.2351	205.1182	--	--	43792063.1035025	42891170.0000921	28718870.4130824	28380742.2112149	33793728.3928425	37098303.8913505	100934720.53223	100737326.495644	42405427.6784727	40079808.3045902	34651566.1857569	54999267.9082086	21609669.4183287	36016477.7026156	20609194.3900316	8166079.6749055	15566656.6280023	27937903.0162817	22947906.4624889	30246324.8932441	24329061.3746139	42591780.6586021	49605674.2041003	23686198.3733771	57469820.6984549	46454231.3523287	26291296.8673873	58395149.2387807	72837485.6129002	77560591.775563	101819725.583676	53748485.5729726	64600305.995651	72082550.2817989	43724466.1204538	75284647.5291309	29072431.023603	32228201.5642829	64487895.6566217	37028494.7302893	41907768.9079609	45237172.1298729	78480691.3347871	31034668.2065436
M295T23_1_POS	--	23.1592	295.11736	--	--	12264576.1779573	13366070.179158	12845507.98525	14112313.504409	13442759.3862003	12955340.9987581	11976407.2479142	13168985.1571153	17721843.7366995	13991918.7349282	13791688.7630836	17501229.7877623	12371995.8397243	17866103.8937906	14134933.661493	13331985.2470677	13029956.9748188	13765066.5485196	14403717.3633512	12367955.5527523	11022900.1603403	11672343.9062023	12614870.6458972	13933935.0294931	14287284.2790551	13213706.2037159	14646801.8397504	13333261.1632529	14520443.1464084	16657617.7507475	11228992.6178573	16395961.0909232	10820481.1171667	15013342.7144983	21207909.7909747	21452922.3549828	21772540.457753	17521961.1917554	16462678.8634241	22025069.8565066	12521685.5667683	13879882.8584411	14135798.6105224	13611993.2014548
M251T26_3_POS	--	25.7146	251.20041	--	--	26325052.4278545	25232195.8096947	22542749.2594365	23152387.3211648	21329481.3100682	21941567.7804132	36155462.400608	38046960.1574512	32268403.61554	46863192.7693805	26588039.6834784	26051868.1026033	14416994.0236187	22830589.7610958	16383681.7826339	6109569.12607267	31329103.5523568	16300132.6950032	16783932.2649123	9545015.30090727	13170152.4473652	23607053.9164291	290580.380694066	27983096.366512	23537015.6722586	21005922.479665	20608866.7059754	18824075.7248338	30295198.2163135	23334112.6552656	28357631.2636878	25875556.4027083	39849606.0280295	37081342.2762734	22669783.8622708	9445449.07254951	16075181.3591	21317223.4553715	31298396.264833	17069032.4641258	28443341.1180731	22286528.5663548	21670916.7275653	15627819.3532401
M365T47_POS	--	46.5863	365.26833	--	--	74850810.0156381	72711569.8778048	65073967.2094073	60499762.2812722	59317018.5010564	59162932.0224504	56815033.1115049	61480721.7253243	38878507.4572934	49991359.6488964	44509796.8842462	40604022.679833	20625953.2685782	25611334.5961913	25988065.6974799	6601664.24392888	73216077.1671153	68764321.8568588	14731071.9762488	20664867.1233709	21871083.0801916	52280366.3172119	52826542.9735153	64447825.7384333	61429700.1910421	40055782.3807937	34498400.4282514	30022941.5553517	45854055.0640649	42460806.2081008	60310333.3519696	51187934.982674	74760410.1375813	43753012.2191468	43953212.1000869	7907380.96627872	16848543.0637484	21897084.1412586	66294272.6653784	25219016.4494283	54760688.771808	47145258.7632299	35665777.2878025	33065939.1194284
M377T43_POS	--	43.30245	377.30487	--	--	45851470.8525562	41389020.8145124	14843330.150789	14500782.906776	25396064.3860835	26726559.8611848	57123275.3698441	56593399.1108251	17003200.6735535	46258007.0352298	20802430.4337841	5264806.60135577	9706321.23103904	38158503.2056807	36982053.5579379	3465303.24151634	33825468.1174583	22899978.8984821	7699733.123477	13498376.436021	5922465.40728612	15862122.4742955	8682178.34998493	23258224.7481752	42094914.9066214	28474066.0394836	11082500.7909609	5496120.88936302	28423059.6581558	7269485.87440254	25603168.7443519	48867905.328874	47792031.5135008	23497473.0818992	24824344.2346109	5292475.08170048	9495089.70488757	9473709.74567672	38808732.2403389	12212966.2607708	6320981.44706431	27357615.3515512	29479675.6957007	10605079.5068952
M244T309_POS	--	309.3185	244.19077	--	--	3836615.64554287	3643366.66516368	1684080.26031888	1528953.5337939	623593.024017342	731628.826820983	59560254.2738961	60337511.2664222	2264186.2194903	16970208.9510154	1877011.72353727	641961.653918308	5237562.96426207	6538133.95337279	5077429.35275084	1143646.90386599	2299778.74565268	489958.04053047	6675264.40567757	1023069.32146134	3736980.17296347	1958212.27110089	2410568.96062242	2250162.70252362	1351501.51468014	2842978.59480149	3200014.06701475	1112044.85635698	1971126.13303135	342751.094240304	2109384.16492816	10566444.4967574	3553822.78643173	653368.04503723	520898.412341983	3121833.72278815	30745183.2612628	19049525.7938075	864285.844378144	22809988.3247364	557186.430184478	879806.41706168	11852925.8728992	376292.888181072
M706T19_1_POS	--	19.1548	705.5065	--	--	19923083.7578629	19611091.6440114	21379491.7256796	21365074.1629295	9162859.63977759	9308907.12071386	29470168.7840611	32562175.293813	6223643.83795536	11107168.3824671	21099396.5304171	12121095.0280205	16796445.1951294	8903833.51318485	17558691.272883	2732127.1516948	9178460.84657997	15226559.0339845	3973255.2068037	16510032.8524815	15106624.6004008	58652920.9071134	17410738.1145319	37794599.9434302	17295288.500353	18613190.5040686	6041044.93880269	7841229.72780843	17731944.1126746	14487293.3341202	14124546.0635049	18644218.0142399	12669178.0675524	10895583.592586	14181935.8486594	3065579.04712018	895250.637464305	2580248.83510232	3436132.07727969	3277527.67408073	3746032.41640155	6169418.86372345	5193272.98795836	4790894.08458745
M634T19_POS	--	19.15295	633.50618	--	--	10934351.1169534	9202631.48210721	2193835.66413694	2541028.52005998	4326490.98201367	3246170.51301765	24481082.6093048	24666990.1353964	18071248.0015361	45475840.8139232	28238084.0793664	3303889.96618589	5784767.57547855	16719037.4746416	18298784.410598	2577687.18496399	1553309.52997196	5890508.06242298	1700449.770333	4988327.64914827	2090527.65001397	17641255.332022	2692934.21427074	8097910.14321816	7832581.77431674	19625736.0929808	1017312.72245258	3551532.14601277	14315863.9710591	7336658.83978625	12862359.9380006	18673178.119739	15920979.1264415	8018819.24373752	5084275.30101933	6465729.00179955	18642122.4671479	7750859.41842825	9182365.61296618	7759550.73721978	2834880.57693788	5699209.70944004	9968227.93732376	5813913.59477372
M643T19_2_POS	--	18.60835	643.49227	--	--	9585222.76239464	9979735.93056054	2146537.07482879	2035889.31877232	6539627.59042834	6245762.41785238	20788432.6171438	25339397.1913575	28911304.5673471	42311160.7573926	25027725.6964393	2694584.19293857	6243973.84280959	11072113.3494126	20808038.1512698	1905128.4318296	1994238.24226586	4341206.2049613	1599113.2480218	3024841.03079375	2127236.93259836	14637370.8701761	2675511.27061451	11522436.1042139	10736765.9518203	28331320.2434673	1498143.18384898	2416488.91569914	11658028.0198999	6692974.96989864	18504674.5224381	22759940.5304276	32218586.8434164	8480837.08417891	5849545.10038872	1226094.24916389	7304299.70505272	4821774.22234525	15121078.2745233	15500889.8978299	4436665.6652581	12116970.5390391	25411304.9956712	9290868.75433205
M212T21_POS	--	20.7479	212.20094	--	--	280730.174541754	22999226.5718487	18727394.784309	21723311.8728422	23443963.1375639	20158862.2341423	22895373.7413322	24882812.828864	25120220.4304954	18395511.5731607	23249406.0242154	24095591.4598688	218147.114042215	239568.149278684	19893214.694103	27492832.0168375	20858677.8024878	232142.315294539	19529077.2854418	19410817.6509568	23363974.1833929	15734174.2105954	237015.558416552	16212541.8395084	26640642.3953202	25161268.8314755	26541914.061184	15927934.9365041	23482350.7386991	22739883.4411022	17676967.3096946	22262507.7397844	16580449.2326935	18283173.7604088	20062008.2776168	25933543.1075435	21887984.0770192	26633507.4587286	21780748.2782788	28625105.4255395	21202361.7460067	23396237.5733074	26043518.8429522	21076929.9196235
M285T19_POS	--	18.5955	285.24221	--	--	2389800.11585872	2686109.61641106	2009135.3535898	1833719.43985763	1987528.98853871	2596947.77598703	5495997.3477291	7291003.68904422	3679145.47438532	4803994.29619358	6591206.74671481	1337104.19797359	2035445.65889195	4095120.77328202	6388270.3139886	1413723.81167474	1925953.65617658	1391804.68979334	8011022.19992337	3053328.88929874	23040427.7396036	1529452.55347543	1535315.53368446	1460516.30029595	3412154.74805383	3709848.8997148	1309737.49117791	1126410.66938501	3276057.83311054	2298590.34760907	3887137.65877024	3213336.29614295	3408181.86485025	3045438.16578699	1833065.8458624	1417725.28523153	2512434.68339835	2051520.19796468	1998780.48813061	2496561.54804624	2225288.08654148	1339772.79804892	2118700.94608735	1714430.30528591
M421T24_POS	--	23.6614	421.29421	--	--	10651064.6850729	8496544.96009273	8026013.30589857	7748222.83678998	8275164.13847688	9530615.01417169	26413672.0093969	32004111.492157	4336542.94644942	44992501.1874113	9868513.20385915	5196988.82805195	3672283.63647899	11228935.1909176	2046186.38429455	4113182.08571292	7804199.54519495	6560477.51013303	5641228.74037588	2607601.25028672	1016440.68751241	19376815.7053619	3957887.95664466	15801764.228749	8843297.17238891	5098241.47905011	6541069.03605883	5619333.07974553	9215240.97781005	8450212.75819915	23281283.4315443	9413838.40746825	42029334.8988693	16226251.2204355	3039638.19828928	9367741.23157051	9733968.29085772	10844593.3351505	26148818.1259474	11836323.2075504	5536078.14712821	1573506.25411798	10048132.7883667	2542830.84006243
M304T415_POS	--	414.885	304.18131	--	--	220824.416497452	18765600.4987657	437800.617613565	511965.046084508	781163.312885339	567189.590016505	397344.688003381	493008.005909486	2990567.46114747	1960900.28053155	755816.511170269	1090265.42939116	4797777.77803408	658896.404401422	1517421.57130524	3939243.82306192	17962867.3535504	326628.477036155	904052.574923048	894194.504448008	305505.849922739	822276.057327549	1068016.10753888	723725.461722691	1915692.77071388	522832.699235846	211747.149266859	3295178.22423826	1118652.63459789	3427856.75218333	2191884.47382633	7111958.37678602	338636.798111255	834563.727460144	2609838.23368939	7514456.65938282	2627832.30202656	5059282.51067373	3135765.9551305	5371105.75907384	1422174.53667357	888522.642302705	6026701.14606707	7466425.07312835
M619T19_3_POS	--	18.7939	619.49237	--	--	12111132.2938641	11517732.3087233	2025051.42140351	1972086.8862795	4375571.05538046	4051479.95902948	17219918.4469705	18195100.8061129	18980298.200522	40179724.8327112	26782867.7545455	2722260.36301796	5606068.75821157	14684283.0287714	21646956.4379449	1465831.33992761	2001903.56958513	6429461.26643236	1284356.45617571	5014825.17980562	1330177.32691293	7391403.15940347	2733630.14102448	7810095.88978317	8622576.31455453	25422325.4250356	962249.576624914	2835408.7079871	12871006.0724272	7233794.92971492	13875595.2188156	17994503.4654101	16767787.0606393	7403135.86701474	6199323.57151051	1047708.2073998	3012502.22489945	2232488.87768616	7633155.60981504	7356796.81345296	2587349.34755523	5913522.55659823	9170738.15794195	5326920.44458188
M646T19_POS	--	18.5918	645.5079	--	--	11810336.127893	11801811.4880106	1673397.95885011	2187680.05618037	6342379.71314182	5857811.20600314	17067329.5135526	17244355.3279766	21274248.1928753	37571514.0355637	20305478.251648	1845088.86878494	4140652.75333606	11948737.4259306	14305035.1069537	1304389.51050179	1738150.75848913	5856075.86908535	1295960.1519689	3230410.7629688	2125086.29137481	13238623.828894	2055033.21326435	10314915.6207791	7527392.84271805	19838582.9474008	1488515.65017225	2568965.60776947	10979340.8522291	7054149.63895695	14515191.7344816	13274929.9444896	20475965.9563761	9649597.38008745	4429386.66476611	1169903.94026751	5060302.25651521	3434665.59452793	10529400.020197	12063956.8347851	1926304.05562125	4965088.82035961	16274865.2978298	6480301.49374485
M309T26_POS	--	25.9581	309.20582	--	--	25568410.0031417	20575836.7995222	21477862.9245148	25836405.1324616	20081752.5622613	19977649.0786399	24166157.900647	25045315.4239061	19276020.2183024	27376974.7535012	15794666.5746436	14204225.4400947	13198271.4756895	13859247.0239405	17257898.1774049	9135220.40743565	31682472.8645102	23620174.9713702	10116986.4640736	8988050.68613845	13176804.0759332	11461459.54546	19220625.2923463	26950281.7972521	19742484.892486	19923459.2791279	23748559.0645169	13970424.8488113	18906202.8147003	12555830.0208998	18089224.2703103	23096379.3253802	26023560.3470994	19906199.5094959	14266597.6296582	4875668.83251565	11339212.5093787	11094708.0089937	23482992.9828601	11310093.5514732	12067186.4570209	14944479.3200126	15570557.6882494	10620569.6621843
M569T295_POS	--	295.44	568.78295	--	--	84849390.5639369	87397427.6980388	79101661.9137278	76924817.2540451	82169792.5451629	81984721.300664	91989708.5785182	89520631.9753811	80003317.9768525	78289106.4497541	75439823.75758	84073495.3464825	69486718.3199802	62406937.86028	32668879.6796522	15257742.599649	73859800.3850476	77699252.4833178	56639120.8659033	71127250.9349767	81291826.6413411	75913346.4899468	82320553.5589451	72428491.1908112	77429159.5685306	80210199.3680122	94162723.1908067	78012104.587074	87924981.2455366	76903747.1339999	87972691.5663614	91520695.4246712	87352277.3944287	79259062.9721605	82310133.488876	70865157.1153333	42725477.3045567	77019917.6732724	78216105.9588673	69364217.381362	93244697.0176023	79355253.6189875	78753029.5693734	84668219.3456634
M123T22_POS	--	21.8178	123.08033	--	--	16105038.5592009	19983424.8684208	14988173.3520935	21743008.5167339	22858268.6013039	24265818.6276811	9999937.44867606	12284574.5469169	7425076.43066095	14510355.0579906	9085445.86206507	7072892.28268821	23614166.2207876	7227666.65656583	12381565.9449124	11311388.4436398	21765595.1432919	39755217.1498431	16214321.8820961	19654722.7880557	19681127.5987241	33462659.9844669	12097835.2616628	4882709.16292441	11253199.8517928	10508611.9001087	18303412.1325251	9616297.62041032	12690569.2504353	6740026.57162922	17501063.775113	12858961.7217499	13046649.9497134	9696526.03647907	4346024.13378699	16782254.3164793	2664987.79873633	1448817.79501518	8985559.2007155	1753882.29739106	15015187.7211272	15646346.8421289	23304700.5615871	5649371.55315803
M751T126_POS	--	125.87	750.50553	--	--	21933415.6959557	21120442.41116	17850172.9706599	18321873.8332967	13161699.1116523	17807159.1001317	25392424.6443612	26785920.2309896	27569195.1185024	33776485.6168301	3658759.14804866	10817132.6836133	64556555.5059933	24860080.8726953	71281045.6274989	30141869.6383414	7375572.56069203	15870569.2519105	18162370.1621832	40135858.3531303	19518335.5145043	25334433.7124138	12426887.5243051	12234321.435945	16581032.2126073	16034947.8468488	16541407.5671985	9783127.04272857	18835748.3852661	11394166.4408103	18497494.2002485	20558410.4128539	29899563.2625334	15364056.2055086	14690956.1970029	8039219.81467722	18011467.7235553	17049845.1825187	24105690.7277654	18757161.9336583	14601440.7893326	9141817.61380549	31797453.5811736	7725147.10386115
M660T19_1_POS	--	19.1535	659.52269	--	--	10754240.5950058	10629548.0810534	4531033.12007644	3583000.18898083	4307157.9595606	5750328.19624106	26659378.2699923	29885784.5791386	22790600.119325	46152826.9435721	16036503.6125594	2331277.40068604	5299442.92765075	13937084.0255376	13266471.2801831	2379794.01436594	1602875.207375	4423681.06822276	2867745.42762015	3173034.50107635	3216664.78858723	32977985.6156574	2431644.09205226	8879451.26214698	7101276.96210061	15145526.2287583	2147448.14694624	3220319.70816138	12263459.3700287	5461723.57367794	13262017.2563321	14308340.0138221	19111601.377309	8858521.38082493	3272735.10425991	2608513.17774722	6141673.64596216	5337405.92327163	9127284.43558684	15864013.6530216	1908716.49917325	3750679.07161093	18921287.9531031	7158553.49192556
M195T26_POS	--	25.6653	195.13788	--	--	25118844.5979884	31982888.6988837	24877273.4925168	26011741.9885037	27729082.8737989	27424755.7775851	25913686.6975455	34568949.3853003	25751950.946243	41973409.7403144	25905743.3996883	19048527.7776636	17897041.0073923	17040383.6880312	20186696.0230546	12774932.6905137	24520723.4840529	101575.046617332	10364526.464461	13910136.333354	18087161.9517783	30506086.8220419	21077015.1101467	26077840.352012	22284740.9925335	15550887.5853387	14841530.1870786	17651154.6152265	23260063.321411	20396813.8636735	47877.4260858546	25576781.217476	29213231.884837	19947563.8766867	19742134.017447	6447540.22242124	11744615.5349709	15338231.117255	21507537.8901854	14411989.6869554	19516126.4027511	16267621.5726546	20298803.864037	13042194.9938043
M85T234_POS	--	233.882	85.0284	--	--	14445357.3343523	14815997.1098121	37036169.8888452	36523342.7840375	37404487.9117424	38641528.3517943	69990738.8029415	51297174.7323688	3688401.50355649	13223292.1983289	12397168.6033348	18949170.3469419	29503577.2995033	5012962.6748327	11991111.4265717	8963187.14739569	40881072.1928638	32823149.7130125	19611230.0992184	31977564.7610501	18110790.8339667	22828765.9574838	40312936.6721263	16028018.6644916	20525907.205025	27167947.5804803	42389384.0673793	56067749.1083522	18916412.2863611	37796957.4986524	22788748.455052	11732046.5394887	14092917.9640381	34053451.7332708	12403979.0775183	11414484.1625537	10228260.7481296	6893331.39447546	52112510.1839903	7908064.02666303	22601974.4072752	37045723.7672061	29067461.418492	30960557.0782193
M110T421_POS	--	420.721	110.07125	--	--	178282670.729488	180691484.777541	114145974.554252	139279069.496898	62579728.733196	139486657.614034	129335014.10531	39072225.1157283	102556055.750906	157793553.877605	170325314.78434	105593626.945847	72789873.9137791	145047991.379158	57851690.7924789	116345616.706619	70298499.9192488	127390396.907271	83973070.0102932	77984184.7599145	64894500.2734695	80347178.7098111	117877584.12193	61743731.2253904	111721245.168421	115877026.986738	93993546.3967672	139920726.063872	156336613.253235	78348902.6874189	124938634.959999	236888925.335926	240940492.652894	106156298.217615	167374545.888668	129576502.716297	190234295.605463	82551462.5850122	229489511.946653	97632833.5289748	154791275.381392	113129751.539164	249682462.209619	200274454.044541
M873T100_POS	--	99.78615	872.57802	--	--	12215017.7639255	47400655.7744368	22396025.527045	75063459.4445612	23637757.9683789	4651059.34579099	49354042.6948708	51206236.7064665	21883243.807496	54254061.2400324	30916548.3985294	85447377.9922231	23465360.8513047	43944501.5267459	148002281.861893	111450465.643071	54007674.3263092	100195028.158922	35295067.7234154	27156506.4004549	22269856.0256264	80361188.4510335	20995635.7456523	158618738.549476	30925753.7102406	95072312.7541007	19840257.612672	23947221.2830588	48673263.3620839	28198096.6478789	26266428.7761758	115700257.270496	8774835.95230175	44930973.8252433	75110870.700907	12262005.9953786	11878144.3078698	7807957.8936983	23307619.3989333	9510114.89622309	10917240.520079	5725473.48763558	6293120.15979692	6914820.67379317
M277T24_POS	--	23.8087	277.21613	--	--	20730901.4493728	18447931.4480184	13866406.922378	12789820.8857578	17243743.4022879	13415371.5077245	19083896.5497377	46166719.9870378	33441074.2019452	45304889.103579	20020517.1794254	16847286.4049979	30574858.9888029	25067537.34499	42768415.2326426	18940729.3478063	14176328.4599045	11650312.6246242	13897781.0293464	14945751.0370333	13522414.1139453	14972740.067235	13381944.0759518	26142313.6716131	19429671.8825434	17545666.70023	15352109.2257389	9276094.91587671	20059365.0567339	14982197.5419155	18599442.4033614	27691681.7350648	33340513.4897043	16988730.9022258	17869006.9068035	20658031.0281475	21859721.9688438	22183903.6632678	18106464.4683715	18298708.6213713	19863977.2642905	18203542.2403955	15469609.86743	13095209.4477628
M629T19_2_POS	--	19.2056	629.47623	--	--	4164432.21697241	3819327.11786828	997800.846201819	1306539.84501107	1401822.31023569	1121160.45841576	28261782.3939904	30813934.7349297	28015395.4747216	39578346.2832833	19770846.6182021	1948230.85103867	6276446.6791942	6163201.06190323	13982089.7374808	1864995.20906761	1104221.42115242	2109995.66270624	1149676.38219272	2897462.46643956	1412276.62648067	12531227.568978	1651236.9212869	7601531.26325368	9525159.96171806	18742455.0691391	1230366.44890724	1939780.10957695	7445809.07746984	4479669.43606265	15727395.0607303	20428441.7761724	25042553.1863594	5268957.11779048	4595862.56374155	941824.174101131	5045322.03861366	4303194.48795444	9429292.9092913	10205716.6693933	3679873.64403537	6617930.32195241	17038802.2489596	5564426.54433837
M518T191_POS	--	191.311	518.28766	--	--	35341939.6050468	36275676.9556315	3966439.69988473	4153345.35923081	4754699.79328597	5207963.91951029	16531851.2808634	17502630.682484	15978500.481273	13785983.173108	4888948.87644199	3249608.77387716	9107219.74368168	5115607.00505844	2748910.55534626	47086050.4578212	7758213.79570896	4993227.67419167	7475159.26244682	33227826.4130578	19703061.3100755	18892381.6369141	3852559.64526959	4201490.51673125	12928601.3594451	3461373.52620273	10491686.5813802	10767612.7957998	8028669.38154602	6477037.53624036	18527293.0893596	6785013.37180702	8316167.51473085	10736292.9320911	4907859.83908203	1572287.19214802	1535293.41844219	1991425.73394909	3040786.20133801	4625051.17728766	4909413.17462178	4175465.26523465	1320378.09425696	3793903.34845363
M291T296_POS	--	295.541	290.88357	--	--	89828051.27336	91391603.6014245	85397138.4845275	83474451.1953222	91003244.1351351	90482828.086573	100653169.909853	98306574.6161891	85337030.2463807	81391359.0406989	84158376.9434805	89860718.7940899	76273237.7151853	71748428.8776368	45430257.250144	26506954.9854574	79120295.4209063	84173438.0950193	67228740.2309429	75837177.0823523	88070159.6151031	83121417.3573921	88252509.2170766	78708036.1555008	84103444.6188706	85217691.5537673	95873407.8988872	82910257.2466407	91678319.6978703	83429664.3816313	93603199.7422461	93787235.0880374	93380721.4575561	86599592.5170369	86142666.1690689	76625516.0726503	52492855.5341613	85467520.6191073	84315608.5557906	76114252.4115682	96776138.6755517	85614878.7318566	81886084.5219753	92643033.9779899
M303T43_POS	--	43.2998	303.23184	--	--	36759854.786331	22608002.9974482	16195785.5908515	17379843.824615	57198658.1347196	56970095.7022875	37969519.9562147	37994706.7934575	34856453.6065674	43426900.3529014	25636925.4514849	17468207.8044039	69501196.474309	25305534.2710978	15598805.9906072	30602140.9178483	47289108.0257418	24139311.144222	25343266.7884533	35239287.8040371	49113988.9062314	29340698.5613202	18867726.3885753	26899886.0272153	23709673.0640315	25011860.6179191	62089382.4319516	14585069.20854	20699790.1716298	16130842.1234821	29339008.6181087	26217445.7660751	27474724.3724557	20797061.7615282	20256232.1953343	26182156.5081901	6372216.35530305	15874610.4513477	18990997.5478013	7702248.44650463	14190424.5039931	15667664.0157002	6728683.61959247	10847124.8741057
M199T332_POS	--	332.093	199.04379	--	--	4863348.67035825	4527243.45913185	2978978.62493628	3228230.39809321	5616789.90319681	31183259.5227904	2167127.99300824	2138590.12041162	1273032.43498474	1572590.34018474	2922075.60385898	2580910.36151432	952905.714118088	1657822.59421796	3975767.458301	1869256.57525297	1584379.65344719	3950000.52052886	2663485.26436309	3337410.48298481	2508962.08994789	1396905.28956367	2188943.21286529	2562863.84881918	1442385.86127077	1941035.86462792	4987562.05633821	2458098.84477918	2426000.1597921	3174317.76617592	3469984.63719504	4156854.05337421	5612564.89209873	2835920.72900567	1390422.3800428	572480.075396024	2657230.04114894	2400985.157175	2947508.64700715	2761182.51444649	1290841.91210389	2474726.40359239	2664597.29953132	3466731.336395
M337T43_POS	--	42.6632	337.23732	--	--	35253989.7859338	35425687.603059	26771578.2660912	26588953.6713382	24047387.5415453	60861077.5641671	57690528.3043555	55601217.1999145	64142376.9639495	80535625.7010732	43166129.0350267	28772398.2113369	27583803.6168122	22689977.5586089	30611267.9371633	22395458.2778156	32594490.0593328	34028068.894842	15143786.4523667	35369962.6346914	29050012.673782	52350784.8377778	29141522.9286248	49264767.0387573	41503766.1708355	72177887.7820883	23400674.9068121	20230300.101929	32536976.9567459	27891360.9578701	39041441.0180715	51472311.7472017	52917881.4101522	28677759.6028657	35238288.2847446	9582212.68401102	15777427.1565348	11494908.5695179	28432344.5168957	11070311.0864323	21416948.0022311	20754689.3926021	37690770.2225133	15595883.381461
M377T67_POS	--	66.84485	377.30486	--	--	14442867.2673972	16325345.0099082	6366936.20981179	6242201.2250511	9219262.40582469	9387795.11214074	29077630.7276639	27191138.5439545	10405572.9931093	103464645.612806	30470957.7494229	2996385.79794591	5556906.5945795	26598890.3954027	18968805.3424171	2821071.80544772	15423522.4303714	11547674.3136438	4810490.12896898	7111104.39202631	2915830.32849801	9565788.24847857	4292060.46974625	10696889.6958253	18585544.2797777	13440514.7799554	8941417.02939352	6979310.68106171	12281143.8490185	3204388.95219208	10886822.1971547	20541305.2527914	101698094.699213	14203766.4419557	11330391.5920101	4121368.98821611	2494593.43926788	5116863.81941225	16463331.5867837	4692989.99331655	3329829.41639117	50541740.7951376	10671742.5308276	3910144.44169463
M137T418_POS	--	418.1105	137.0458	--	--	9262535.74562436	9447660.18800681	5953383.35309401	6200962.68401684	6232110.89846427	6920095.14146519	64643671.8166428	63561947.046427	4319434.64118579	5927502.93148769	5995918.87381839	8030663.5286587	5092309.67778869	6359321.31152358	11993602.5919389	3836311.97979097	8906879.01346727	5866753.46488234	5378476.90351662	6515981.44970479	7320896.03626122	5513115.11246019	7259529.56741108	5466241.7589394	5624320.11094811	4417105.20519982	7897088.98008576	9418354.06693869	6993532.27381345	23413997.2236259	11196966.5314886	7034164.29804608	5978377.39105813	13565967.9433571	12980944.8357854	31171785.3196983	3660692.145022	5215660.60810654	5234647.04475948	4460949.9987454	6540484.26276777	7429719.18820225	3774444.38231183	5590009.63619956
M471T295_1_POS	--	295.472	470.80603	--	--	82754463.6572106	82679860.9781836	78449075.2118356	73763120.619461	81455496.4336723	79468628.5558135	88829805.3942763	87480063.7208782	76675236.8827806	74722089.1362651	75098407.931238	83191580.1688547	67556718.7451174	64269784.6123015	36427654.3800742	17208384.5009986	71458934.5761771	78139686.7746303	57563074.4953458	71419712.0765062	78130601.7643137	74389338.2894617	80626877.7336935	71091340.8611392	75770658.628684	76159612.7314738	89189021.925951	74475190.0316039	82909765.535436	76209341.2097382	86601547.1948551	85673092.9962506	84884131.5622894	78418751.9971263	80836988.523657	68067452.3425456	44088878.3308417	74580698.6152115	75438350.5639954	68764747.5873558	87586055.5094811	76130484.9128795	74000747.2721096	83124518.446968
M617T19_2_POS	--	18.8611	617.47674	--	--	14724435.0310775	15547539.2275859	2992396.98913395	1994047.32348439	4937919.40922975	4201017.55891855	18668083.0370535	20708472.8809987	17649729.4190308	36981609.1407978	13626533.9577023	2410304.44026015	10337037.7598459	13519179.9100146	29973248.028183	2419326.12075466	1704109.1779368	3670490.2352043	1584814.05602491	6420674.18780916	2877031.33969961	10705782.6786104	1678972.46825866	7410486.46224485	8709581.9775026	15913358.956704	1852702.14658054	2217093.9774124	9536357.44546231	6971661.90625704	18563036.7683477	15485265.6223916	22413412.2846699	9075733.35594828	3503190.90361786	7854953.70540916	2625460.15745826	1766484.31348588	7574823.79675037	5611263.53148879	2200441.70704501	5131993.64999718	8224742.2177443	4386279.72047467
M648T141_POS	--	141.305	648.42312	--	--	11783148.6975136	12081616.8614192	15835067.6761087	16237111.3924688	10640327.4745078	12717318.9777742	8060952.37696514	10439806.1771251	4163218.48935603	9407147.56843977	4589178.43989206	2596861.36796331	34277228.0856971	7577075.45227718	50124846.5105207	37931185.4856095	18336203.1271681	11171152.7863777	13941226.8562217	27000406.8213592	16655137.3749601	10731063.2358578	3376398.81468267	12564380.3391693	6001190.12037693	10578675.5943236	21654239.1080889	4039184.76336899	5388993.21451354	1789469.17199325	8112569.47744406	6648191.39794755	7474025.60706206	6562906.03750791	4691985.64611066	4192289.02495665	3332467.2431643	2439182.3948818	3313816.36883208	2642262.11411788	3246216.8223707	4215513.26447185	3220605.02235578	2911842.96185014
M564T164_POS	--	164.117	564.30557	--	--	21111628.6926396	19306032.832502	3442393.61728969	6704471.68780024	10592406.3575915	9637839.33865566	19397801.4410321	18003122.7484563	23456495.2780319	11881911.5709969	6979473.03081893	10148513.2791184	7887487.40431603	6439729.763229	24109644.8238385	2556881.67387384	10187609.6678605	17872043.6937138	4067473.60945972	9161211.20527825	7058966.94193653	6207425.692564	8128688.89687203	3938497.3864167	8804943.59649995	4277400.17348479	6949951.23175161	11210826.8255031	10183585.5260772	6400250.05876792	17419223.2849933	16761541.4519578	8671539.30695947	6736172.70907401	6230762.93464763	4364421.10940176	7094411.67115416	5014957.41757477	4656522.93819364	11599368.376836	4844291.31078628	6279600.02241185	7358355.50375828	7106771.32714477
M204T231_POS	--	230.664	204.0867	--	--	36519350.3032518	36557258.943105	51752634.1045606	53215921.1172827	57573846.5942201	57574712.4385661	23471993.1132145	21281537.8407837	44791856.8944214	44619960.1725971	63803314.7609829	73329525.5470254	36155208.1337771	36112062.1109513	20222227.6233377	13758588.8328082	27864470.8181425	28814155.8462848	36549484.1497253	52451199.3365165	44760046.662539	28275856.069411	58023974.906615	35283556.5120385	45784425.663305	36791514.0448697	64266319.9910353	39457393.6671768	46174600.1955431	30674355.9568431	44866795.5536601	65459242.0727354	60594092.8963534	32667851.1299209	42019531.0445622	25903524.9875835	26423857.8871551	42389169.4916837	37290523.117162	27862949.6445222	64750387.3882024	41192413.9849786	45727178.533404	36100584.7401484
M655T19_2_POS	--	19.1598	655.49186	--	--	7804685.84729407	7543958.08793033	3594242.24252882	3358964.8294268	2760268.79983072	2917800.73089259	27151546.9543815	30545575.656845	32660079.6380046	28296395.9099022	16913000.6030013	1883336.66647406	13832053.8761662	9898102.56803413	28823134.5308056	2893163.55888325	1502129.61222956	1812505.17341677	1393600.96710224	4618428.18596485	3011538.63989614	18685579.5211886	2540956.70788368	6511708.66845099	4779973.78450944	12189302.5251098	2575231.50066193	1762565.23121374	8567659.13028812	3291438.23715818	10377949.5981299	13537445.4072738	21300723.7208562	4686270.00874612	3291502.48796331	1503519.03589041	6156491.06487997	4972077.66832326	6939779.65760057	10442572.8020083	2083987.91520731	5963811.9355765	18045410.0344754	4603405.54459132
M725T135_POS	--	134.625	725.45745	--	--	10880310.8771062	12013316.7230255	32699503.1349372	33294230.7278656	16301274.3520277	16412731.8585643	19995011.8435121	19417720.4185158	6793183.26768685	12959518.0829251	7830473.5321626	5579569.67898402	19490702.6557681	8724749.95990502	26744067.3226401	16852482.5688835	53337481.2827753	28475626.975274	21329883.4520292	22020530.2668003	17257431.9870961	7546256.53907944	6904914.64439028	12798563.3755708	12566940.4276398	23439974.3941637	35596068.7717117	10539432.7791393	9975148.54515811	8104541.95627355	10048608.2871986	16325946.8341248	8529021.44355964	7592012.25507366	6647371.56381296	3129816.50166488	6666838.56977868	3077530.32590679	6506049.03510816	8777931.36204248	5854447.11089549	6274059.96070199	4118160.00365002	2709913.38739225
M487T491_1_POS	--	490.807	486.75804	--	--	9098358.68375092	8254434.521376	23983118.5676253	17214217.5235359	21444535.7264381	28279932.4365019	10763766.1030017	11106816.2086945	13311825.3554045	21397123.5227102	8042993.98035509	9087418.10168256	6031963.85597224	32225646.7772215	15301017.5272818	31639898.0423993	40491318.3325544	33072142.534114	12228811.2375667	6758386.54880313	7581191.27765798	12818760.5449108	8510557.89890724	9214572.84865367	12656968.1583023	17673265.7359755	13214800.1695221	10238704.5869825	7548491.19376885	20421475.2345946	10105230.8926387	40979830.8479466	47008004.1394325	12633804.7141326	18279796.2506428	8393060.44904983	10118847.5810769	7713789.68523794	4580153.53961609	11372617.9866943	39331075.9854566	8509851.4389831	46780640.614773	34380480.1856497
M153T22_POS	--	21.8147	153.12728	--	--	18913694.2171742	7218648.64814131	8699359.18025846	14934890.2534837	9963941.3747884	9405279.35219115	8623825.96386546	18299537.8211932	7722678.94809981	26418690.9750667	7152440.20339377	7112258.40992296	8499012.26876111	6181317.00960456	6579965.85586969	6910794.11387573	19161216.5578196	4699420.01177375	5250287.97594178	7411041.43997658	6232978.77125683	18203312.5989189	7519777.27469749	9477784.32875533	9102781.95562032	8886872.68760284	9613816.22295408	4840500.1695769	20456880.252572	10676627.530597	16559501.5656256	8286985.86211627	18076329.9778399	8171908.43110819	6344405.52110429	5214253.52574738	9981979.7134587	8198480.38126413	12581557.3540513	8585413.41253382	5443644.28256118	8353758.09467783	5302447.28551684	6305858.28001343
M88T426_1_POS	--	425.7365	88.0393	--	--	18318704.7323153	17470021.8405951	7814587.06797986	7951212.7410046	9888377.4509457	9798995.58157886	59707755.7882805	59282540.585186	25616954.2034496	31959792.5856955	12788510.5008468	12880579.5481562	19907584.8184022	10171742.4120836	9220202.81666215	6224920.10111158	15706033.6815879	11381182.1879982	15587700.6042903	17345703.489045	9746554.17064064	9978800.83892798	30306953.4705529	4574899.97643054	33130018.13723	26215003.5790856	9177668.31481674	8410570.38223965	20990075.1584768	14536054.9941602	34976561.7404105	41586899.6496982	33215236.9278742	27261834.6384723	21946764.4293534	11046588.0916643	24417350.4374699	25594685.8763889	28194148.5791448	15059021.0825107	23402603.7434851	11692878.8520673	24206550.2651594	10926069.5090203
M753T477_POS	--	476.637	752.91419	--	--	6396135.72047658	6449775.3763401	1280051.59471054	1230707.56675881	8587791.23258108	8511151.80661762	1404753.62456095	1565680.3407475	191306.830268957	1088862.7368158	1944397.81349782	629696.434589715	27688668.3163585	5293168.60177771	8076099.13516759	2062844.78922099	11666625.1503142	2352621.93984559	22702669.5575192	4946291.07859765	2989199.12769016	9393357.55075825	2612545.68715452	1446677.40326077	1129486.68853533	383012.906947211	4183392.40433705	2024091.15486283	2465859.92190256	143283.163076946	1229153.97325926	2678387.44462808	2024495.05042973	258397.75822954	1042153.2315067	384801.767193046	22563553.2019455	6189891.34053882	2567870.18834433	5608775.69719408	1595608.32425285	555569.781454112	214472.614038368	1251256.84337131
M256T50_POS	--	49.70605	256.26343	--	--	38169033.4808981	80861428.5196841	41505882.0813646	37017311.8622448	43354343.7689375	44137144.9201733	68007294.0990412	41397710.9478273	56946655.6844361	37879139.104957	43901788.2976483	43171052.9787508	39368831.5104035	41204992.1017439	41157165.258693	40464768.4592889	39386704.1551419	38080682.777135	36863815.4352037	85433627.0815192	42085207.5047174	42467887.6836825	43554969.6531735	67310288.9856507	40897816.8009828	40101135.733602	39093710.3093356	38878996.7851597	46979259.0982505	37476020.8570959	37020167.0798332	38679170.9143573	17156857.6657255	39127215.9395566	101471806.351852	89640829.6899478	43028486.6664252	58216726.1300265	35075397.4851865	38241302.6344217	60747936.7365602	91086719.7101622	44420015.6379241	81533304.5034464
M144T278_POS	--	277.9665	144.06551	--	--	31576555.7333252	25305565.330487	22372857.4780385	5971901.70584518	26516234.3998394	26184123.9399781	5842326.21746395	6557417.48395389	6925755.30787398	6799332.50282246	9141741.61665563	13451933.9538124	9943670.07527187	21477751.8604967	11185757.0892465	9186504.02109092	21180495.9532637	22979550.5770288	7378052.40640702	10121670.4946551	6455150.66476333	11713276.9270835	19473640.5256483	27378337.5898852	9896912.05688901	6669571.80192799	10234334.6558662	8834266.45635717	8107317.51707521	15945118.2652341	14869898.5668256	8402005.89174234	8353002.93487487	12135988.8707549	10118664.3530941	13064483.6232379	15707099.8327017	10946873.6532177	13192829.7890038	8776878.05383547	14032900.8311835	12688044.2783405	10692063.9763534	11232925.221051
M92T316_POS	--	316.49	92.01645	--	--	2130874.50048334	2210125.08288759	587161.655039519	492923.41535262	1052292.47048809	1217058.14218973	30333254.9538476	30167043.3371739	1131673.40943344	18259085.8774128	2545083.58503387	1807680.59220876	1290759.06338724	3119956.10002318	1166425.08780218	821316.449338014	779878.740388315	1363498.26864298	1475572.93148937	3971232.66847159	892560.993189514	3806058.67308511	1767161.91409247	970655.665399997	1913308.66741869	1417643.31079482	816606.127412775	1477057.31208767	1887904.00213336	627738.138017042	3621156.3577338	2320551.32925228	2751907.77821859	4816901.04119612	1391798.43250084	1865821.66113597	1813158.71211145	7260130.14163216	7133860.23328203	4807558.60327395	1352310.3541772	1462162.03380055	5932660.40871078	1698417.06079568
M240T21_1_POS	--	21.1694	240.23209	--	--	16106632.2171931	17867024.8130554	14730085.4858021	15008110.5063534	18259776.2824564	15814793.9708195	16001419.8960051	15680015.0504254	18472554.2199053	13122472.2971699	18841607.9235861	17837709.5783845	15723553.6672722	17548673.7151402	16671277.9522372	19843043.4174406	15703344.1854475	13252098.112401	15513700.5625783	16054102.0004835	15343232.3210264	12234370.0103003	13389946.5407451	11597053.2606206	19337383.9601163	19843073.1462717	17556181.0332299	12839317.5662938	16582255.3909457	15711404.941307	13901649.3300601	15352101.8102631	11428428.6365442	15609000.1333641	16262313.3762239	19768295.2203266	15271789.7077979	18322403.7985377	15420547.0606563	20071945.5070786	14936336.6738153	14989268.638636	16523262.1226582	14504892.8770805
M137T434_POS	--	433.728	137.04581	--	--	9918222.11072819	9909494.26246533	5657849.35453982	13894793.6494051	7629375.26985909	8073214.81909251	36516704.9976822	38211852.5675877	8549639.22626096	7005561.42904206	2683787.67068972	12035196.5204773	6074540.9238032	5735320.85838378	10083666.1755934	4617220.30786877	19892701.3248467	7620156.9401754	5642721.74517947	5959222.74766034	7643188.79019517	6494560.72286806	8693403.64650583	6759366.00879541	6396042.66739847	7070311.4001705	11818513.5745992	8748917.52552893	7108188.89698619	13443976.614981	9843621.71628317	7521270.82463588	7385009.56883585	10966630.2004763	5695975.44196709	18543705.7460056	4694567.4075024	7312490.43051504	7228791.94537513	5341592.21778617	6699503.23776893	7998389.71212627	5024998.41124353	7069117.73855688
M231T38_POS	--	38.08235	231.17435	--	--	23669948.7285913	27989238.1230046	27853883.8791197	26763364.1869901	23944011.3414474	24179847.0657946	26219933.0842476	26023664.0515801	33548513.1567445	27758798.8767166	17810545.3254767	20005081.9994304	12492360.3334473	13518487.5230805	14429969.5501765	9315352.82618645	46156091.8048762	24054643.088293	13204104.1380049	12253960.1579687	12229151.8901992	16233682.5800149	27629722.437637	23857437.9703615	26555543.5181573	19162037.1915293	24525416.6266278	12036503.929754	5530722.58435543	11372013.7625859	19271960.8814055	26156712.5571243	20319155.9480859	22945903.6964801	4056224.08814778	4108070.66370254	9011156.362786	13335879.4791587	23779916.6382272	10472850.8255173	4687528.48690536	12500804.4525485	12791916.1801243	8897518.54385368
M305T39_POS	--	39.34405	305.2473	--	--	18753924.1334985	20917045.183646	11461264.0650536	10571292.0633787	14733837.0271241	15033956.8549329	10646645.8554672	13315072.4427744	13873421.611752	15338141.5954885	38743546.9271889	12229277.9319157	5714715.66361731	9023952.98059519	6645878.13265991	1443107.32330802	19994027.6036476	16774420.6009837	5630206.56761369	4696984.94522147	6004399.73016936	7136743.77847227	9342697.60364052	13849052.3194128	14394416.3078202	13790800.8105334	8261282.04528733	16986174.9094798	35997744.9460643	10255425.5625353	14205936.4512651	57984343.7996197	17679366.0664144	31279899.6893106	32661593.5365854	5677732.27859151	6272451.52400842	6609120.9025885	34270949.7208772	7094657.23736565	19520786.3358546	13682278.3460111	12442454.0172135	11443431.4051256
M781T141_POS	--	140.781	780.5157	--	--	20176602.2497459	12706837.9111273	16972945.0130642	15087118.1222146	31329184.3196847	31309435.1311729	14914528.9225214	13950869.1222301	322875.93553772	10298125.2196702	3708268.41701239	4002741.76710974	22452303.5363233	6397281.92089727	21437867.6722712	1493410.16214129	32459644.4601233	22394009.0147376	1726755.25143616	8853072.33358266	10180539.0126832	22481036.0465085	7271811.8155918	12918775.4716668	15950081.7696427	15241670.082713	11588582.0279326	7436159.91627986	3820048.11128116	3747009.4369782	11703360.8922528	8522032.5207819	20865458.8867461	11162578.8022925	4600884.59309286	2896062.30193854	8133515.09408761	2765875.61597097	910314.93010694	6139526.7724793	2981377.3843915	1828465.11690718	2768906.82519965	476003.977779477
M95T119_3_POS	--	118.757	95.17628	--	--	21427234.9104118	22992862.9775395	39317956.3158411	39871930.616521	43393637.1963505	42934712.1951559	10068111.2470858	9128534.12471261	6324539.93276217	11916296.4989818	8645599.18620387	13550568.5145479	16395889.5719575	10663796.0381364	10729271.3444492	12541545.3189214	16207512.1213334	13036730.3474592	13761153.6802175	12482487.0111271	38365330.9643374	27740146.52443	14430354.9542959	29582961.0275658	12914618.0542217	13604893.7877205	32287317.3675189	13706110.9786391	13141335.394815	18435558.4582172	15442935.4120134	14255830.5303012	13670877.2724875	16327217.3423637	17583957.1803961	17529752.8200443	10391013.8153971	21517272.17534	18364768.7441596	18123639.92351	14052569.1129408	15035326.5986006	13695670.0651018	13389107.2661088
M293T66_POS	--	66.0329	293.21107	--	--	27414903.8839838	28099110.2830463	15782570.7122659	16563865.5166127	11707714.9318531	13210235.4271127	89685210.0422011	96538694.6495106	42902986.7595337	138177035.373802	32466000.8088667	16826919.8386601	33402442.2615441	20496901.8485294	24265653.8188765	13711410.4044425	14290055.1034069	19517563.1890729	9186505.62987668	24274618.5001973	11854638.5508452	46972652.8365632	13629568.4341983	54583463.7067698	32295907.5051059	32401847.4029724	17727163.5209596	12043246.492927	24604871.4869355	11645627.1860343	46081322.7796122	48595134.6939925	75083119.5110257	19931941.7888942	20280559.5335485	4109838.65770579	11848808.8737174	8262503.77781165	20765997.2179358	11126381.8940453	13162918.5375256	15541613.8987046	13521404.289932	6016414.8608829
M258T405_POS	--	405.272	257.93286	--	--	22941418.9464648	21400418.6170848	27669956.0990695	27913533.0912657	27925843.6630027	27757259.148033	25616437.8478727	25170850.6129414	23650470.1082645	23860364.0061509	25275059.6501602	20542293.5260528	28109085.9785925	20287901.4539396	24141556.088205	22977013.6325652	25659549.6087505	26106488.2147122	23936475.6262626	25104613.2004095	28354633.850737	25277238.5144691	23883183.1440092	25780020.8835767	24033286.8248872	24897888.6918419	24268187.5966468	21602012.8896637	23540410.6669579	23506209.7545471	23182464.4596061	23885817.0788493	22829653.2167367	23801162.6034514	25870166.3573837	20787019.3728922	25640316.1974535	25670926.5327772	23413132.7206095	25654157.7624067	23521045.8281763	26080357.2374984	22270052.0623875	21883541.7063218
M349T418_POS	--	418.416	349.05443	--	--	4247346.36405613	4308028.34635797	1853003.14274077	1848216.50525811	2612673.76141818	2799920.99219719	53433751.0099268	52045373.3067902	123704.289513584	1254400.39758987	1250127.5170988	2278423.26042375	1052799.32235883	2437665.67849785	6077516.64931834	830454.094993198	2748353.13983276	1375696.60290528	1029575.07914062	944473.357282464	2576404.33821077	2055641.84528159	2248315.88711743	1341426.58436789	1602036.89768011	251633.218950329	1914374.85391714	4993362.98048266	2791072.8427496	16418298.0387708	6672308.69300408	2742366.05048196	1542896.18635305	7499741.63394024	2692789.51212627	24557826.9177999	192504.137948858	1245453.13754146	1429299.25658285	2219053.98791538	1593071.43364382	1278144.46579563	667985.424598488	1483267.00135091
M284T317_POS	--	317.1705	284.10079	--	--	3263472.63855168	3414943.73931185	2731450.83021993	2511751.45761841	4168539.49367603	4737634.54145737	22050244.1364964	21493435.184136	1923937.39693365	3847317.96499261	3754629.36608543	8870752.14822165	1572613.24107156	626101.375040012	715337.435700951	1120159.39885319	2923761.99189234	4313213.39725561	733200.187243595	2229556.75984938	2754371.46064286	1666203.3250084	7825908.08816236	2575271.78620641	10117281.8181448	5473105.87252854	2314171.8381317	12354847.3510765	6666160.93808697	12478724.3436622	11930740.9795481	7062893.06857359	4368713.14360551	7092105.25070556	8279940.77432773	588946.445415962	943560.374160917	1755389.5798666	6155361.69715465	2804159.74559722	4653823.32883036	3969953.79697389	6174392.49438326	6132741.89378029
M207T24_POS	--	24.033	207.13788	--	--	20290049.7587036	19150937.715247	9292423.00024604	11558789.2066414	18479553.1811008	20222440.4912296	6236715.37133754	2512300.67532117	6912621.01035558	11178212.9730243	2802933.91778516	5656171.23126779	23562179.8308298	6697492.75253325	8270276.4637542	9116514.52145149	11382625.5116151	17263332.6667407	11963007.492635	18332780.8138534	14216539.1787808	29186270.2896231	76807.4170994065	7603357.34024519	2557461.04933659	5666964.02166286	20264463.6404459	7487545.78672855	8535999.09999813	2797704.28842863	6483842.60051452	6452454.16674289	9340858.80279615	6440479.27372901	2611468.30514898	489593.36727635	3608951.9243986	5367978.66677515	5616740.78413207	75253.316092159	8867988.27180344	2180179.59277693	85208.0574614934	4875190.2134025
M694T140_2_POS	--	140.3805	694.465	--	--	34634347.1897871	34206317.1599152	16043445.4161389	15170614.0974449	36254909.6377202	37168161.9724892	11272241.7411513	11217342.5689503	8029681.80034747	28118960.5306862	8173349.37910819	8780354.65465692	22026113.6828537	9428876.74077075	20610847.2158237	15298636.5078172	36450011.6978478	14996145.9516131	33997445.7893163	31140969.6516969	25255294.5720008	17069334.3211048	13437670.4078698	41115971.587588	9125722.66420881	10173212.3133965	14271390.3750125	10273744.2783961	12919264.0627918	9742489.85316558	16781523.5043722	19377467.9397504	18987277.958372	24154454.0371817	14219450.7381575	2694846.42377117	3103022.28096809	3654032.9004772	8079120.23289805	10371897.8774069	7482469.40659969	10381913.9833544	8301377.93990815	3181534.23511413
M156T22_2_POS	--	21.5801	156.1382	--	--	13982510.3795718	14613876.9787221	13837029.3597231	13030740.5215276	13814458.6983894	13709477.5299993	13062452.1391433	16354529.9586872	16607512.8373331	11494903.2512993	18130909.6111115	15324150.1979616	15563550.7119142	14309227.0255325	15427894.6335269	19958459.1565361	12279726.9017271	14208037.818852	14921854.3578149	12756339.9052625	13559397.6258684	10690834.6977945	13841319.0369588	12415721.6577475	15585390.5281641	20715922.4273259	16849679.8374387	13137519.0761626	16139915.1994461	14113366.222833	11185377.1292704	14379212.1226066	11245285.5996683	12354461.2755786	15927426.0083463	17515715.5990968	17200602.5779626	20114239.9933087	14589220.5163617	19195383.081277	16431249.7900934	14408007.8400021	13681815.5210843	14153757.9694314
M641T19_2_POS	--	18.8203	641.47706	--	--	9006285.02448963	10297766.6225323	2688974.88167751	2160883.98568002	4577918.29854106	2740183.88920408	15195919.359521	18400667.3235891	25097954.6834322	22410359.201189	9939178.74233652	4963618.37475258	8062151.51898635	12105481.6622575	25369452.823437	1912090.10097172	1267115.04411889	2460970.89684728	4383371.92882565	3932665.66015211	1341457.97338415	6242209.91383497	6674439.52788686	4737006.55172689	5841288.65074929	11599314.7295911	3836650.10045328	1138887.26386005	5628496.38762175	3535995.26384429	9568752.47083971	12064585.5541402	18129169.1654617	4835295.94025345	3379790.24263024	1482641.68572375	4244439.71116795	3260605.66467666	7590400.10330495	9720286.61060371	2732331.84138334	5768594.19420811	12703853.9289057	3921096.57222118
M359T169_POS	--	168.741	359.25774	--	--	7855466.74533331	11012089.5446241	1441511.85268973	1904012.00646193	3442966.47702827	2837743.64473701	16526589.887458	19742513.5556416	24335631.4052486	9440609.03685442	2918281.01195742	3170870.95403665	6910585.04511246	3009616.51642977	4317753.92977703	5161392.12184688	3696105.13454595	6538030.92261941	1910504.42156894	3660400.86661332	2699888.25996201	1771467.49311284	2459838.85036188	2952200.76652884	4479606.76369546	1437748.6489909	2988967.18550347	8453604.71426758	3736946.1466611	3665589.77860104	12491699.5140708	9028738.33702739	3110131.62870293	2173167.2372857	2452245.07596632	1810101.75842792	4341439.6363536	2147638.84030469	11628262.4014351	4973608.53423484	2304509.05897766	2556953.50376924	3136713.83904194	3242845.08667992
M691T129_POS	--	129.1495	690.50604	--	--	15479399.086259	17132335.3474243	9117479.92783967	9363571.35357773	13684581.2687916	12996190.5360479	9211785.19013425	9518588.21044218	7581991.94619809	11980960.2740802	7346032.63506479	3646513.17280674	28293989.3380142	23330085.0102723	39001094.6508688	32393731.5732515	6844762.17244827	7821945.84842013	19247770.1393792	29371279.8551336	13135810.5469128	18291054.0686478	4411903.11504322	11572796.2320639	12039796.1660257	11526226.4464414	13966350.1496976	4378787.10263609	7755019.3421317	4943216.61911036	14448973.5056642	9589669.22089686	20076273.470458	11774509.5233826	7589418.08971321	15066810.7580837	7359838.27753425	7862891.10928406	7746607.17145347	5067847.40012948	2422836.81534969	3364670.27874503	6440682.49862918	4800419.77058842
M357T371_POS	--	371.106	357.18893	--	--	804436.713983403	896825.103846639	890244.607840645	423220.291483134	1804108.83262919	1936158.29916351	33185932.8973781	1020813.47977025	1749324.28348442	1513938.74473181	952135.236763063	805065.86581955	1555760.14738141	903655.635284845	2149170.62773378	5848332.72823439	1513795.86739725	388521.128275989	2566347.80094936	1555693.66970691	758385.743713053	2513461.33822032	1407494.0971007	808843.985357762	1397937.1872473	717732.574481292	2391592.87791571	1775920.31425968	717297.986110289	3323135.12739125	2393603.08341697	790796.090511371	285206.388465946	734989.63250966	689942.009482026	2926660.76521473	1255932.94605318	570919.297122938	621501.861940894	1477667.73179566	1278282.33428103	1790764.80146631	874086.961017688	867588.79617587
M921T295_2_POS	--	294.979	920.75487	--	--	30307738.6820739	32407678.6386266	22742102.083186	21471531.8139418	22972666.4181188	24040928.9833687	32398756.4197362	32563308.2101389	27566906.3722592	24561330.6427681	18163481.0754624	36050480.0560602	15706629.9182057	17176589.3324346	2853704.48988659	469715.611629474	20154719.9567895	22617399.1432378	9853245.3020758	20860964.6208825	24337073.3083951	20705412.367231	27929335.8665455	18466401.5681339	20795283.5462235	21678992.1380006	40085685.9565863	28072682.1093115	30978402.3205145	25443744.2021562	38111023.7310285	36944351.9444806	27529435.089956	26596482.6605739	26118644.8760516	17143182.5740838	4637626.78667313	21085176.774007	25932103.2790458	17519341.3780228	36897612.14712	22066673.7002165	23840769.8006697	29148033.5595911
M961T295_1_POS	--	295.004	960.69071	--	--	36742617.1120519	37492898.1893966	31319369.1732361	30950021.2598504	32861477.04954	31836826.9789428	40819437.1204033	39759174.9921175	34173119.0011646	31551094.3644532	25991486.0257535	39472152.8886933	21779341.1839206	23713665.6182591	5313568.84561437	1194993.57369649	27561595.8983744	29310053.2631494	15295565.1486845	28704320.7970523	32829038.3435267	28958109.1267651	35890446.260602	25715395.6620961	29048548.9088094	31216471.9858965	43460763.7946059	32736013.8058474	37021741.0957512	32967064.0302002	42752381.0335064	42957470.2189163	36265042.79613	32439924.9833511	34621710.0384529	23790481.4793347	9391891.91450526	28261668.5014517	32514423.1917265	23783230.2544378	43014499.8818795	29315704.851371	31315440.2616383	36941490.5578312
M619T159_POS	--	159.104	619.35596	--	--	11279933.6232929	10174348.180979	4112028.7197606	4103406.78269104	9448633.84940563	8460765.55640457	20204998.5613267	19968959.7088473	3768377.26395508	7413734.89538079	3191278.04061281	10977292.7509345	297635.105791382	3187907.50191608	2570890.53722838	121337.597910096	6626682.34023995	10513100.5310252	424120.206807394	907148.323100723	1816951.2239762	5476437.52718168	10087694.7879628	2223619.84144503	9715082.36730635	4244001.29021533	1943611.32210269	7676307.39409184	4911075.15857856	6882998.28029377	12047262.0857752	7243781.46241369	1954377.0311144	14913797.6547796	4941074.2497971	2016529.81769817	1902769.56434479	1450960.58884194	9123817.57774485	2297611.97612331	4677108.42416407	5164784.43654233	3983979.70681915	9568701.47983892
M740T19_POS	--	19.1596	739.51237	--	--	6692629.82278659	6179083.31904059	6732042.6967228	6555089.34341941	5472581.39275737	3967308.08484434	6096842.95753505	7667971.41915308	3916308.70986541	3215852.34239982	4777639.43708658	2088365.44366222	5738661.83108191	6762274.3041814	5808877.95749771	808059.969112321	2102427.29161843	4445479.7138702	1276939.68522668	6777131.46574851	5225869.01751116	21548655.5356015	4303698.43616149	10031753.7446358	6669859.93485905	10587635.8005809	2281728.36633738	1248885.78620577	5269361.50189998	3857764.42327465	4009166.94481461	6585966.67276278	6858227.55871224	2046732.53681393	4512361.7375171	673934.58371185	6261945.15566236	957980.410219634	832164.905688746	1251839.24606006	916885.338510559	1839156.9701311	1569622.99241333	1477323.40199046
M819T134_POS	--	133.678	818.52902	--	--	17139203.1177181	19663769.1195259	14557193.0163115	13932880.235601	4553368.46050609	5258600.25517861	23877983.419984	23662943.2126998	31308176.736965	21086027.0847925	20633054.0142334	19208515.254371	33407744.0941061	10432253.3887255	20482169.8989766	19484695.6419039	11275114.215554	21926235.7216034	14927636.0966095	50487835.2935281	19943576.5961462	31347984.7175779	13127496.0825999	37670282.4152822	15142875.590378	26630623.3501107	22226694.4072369	21391035.2539246	15922345.5220578	23553914.318381	23770453.6786482	24871949.1770707	28287560.6622864	10177743.3956285	24900229.2291574	1934868.34350204	3571284.78625281	4172912.53237965	10653762.6647522	6239314.92591473	15565018.0404532	17679543.4570776	10331820.8696944	6985363.7124086
M621T214_POS	--	214.278	621.30243	--	--	14812052.6747636	9495405.6355178	7272824.25225007	7090352.93587584	9737599.455951	10158169.9578589	17319644.5594188	17672577.5767532	16618784.1766868	10032405.3528413	7448340.97055094	18943963.8033234	7192678.88957585	5052868.95825247	3531031.30515629	1440672.04361274	6368770.93127853	9808942.60194854	2233839.80744705	6709308.29575064	6045632.89701155	4936242.20466295	12332494.7758267	6693680.19623088	11714173.3481096	7184080.41683214	4953559.58828688	12331902.3909821	11667611.8993237	9305276.28569304	11840153.8583954	12408833.4361347	12460094.4713544	8174421.46417953	12299933.3555349	3076018.53139968	4957377.50861035	7224220.06305837	18131438.8773836	8036112.2052514	13772651.4446246	13661352.2054042	7984532.46649197	11463081.1586434
M724T147_POS	--	146.694	724.45414	--	--	18550896.0043493	17124746.273184	30316638.7998408	31632752.5756029	23094487.3711588	21680288.923202	26280581.2648426	25300015.042451	7917952.53262356	17312711.0065442	13938312.5114128	9305950.40007645	25715294.5849922	9294134.9944543	32029298.7572007	20539597.5450237	44792407.6928926	27192695.5859898	11563562.7470628	24430266.1669882	17357450.6803269	17890169.3599281	12427050.3956837	31977827.0948864	24233285.3775593	27705819.3725606	28210858.7621895	13588709.1953004	16903602.5620116	7963281.25542966	10525358.2559024	19944938.5580683	8829280.45334629	9272720.78906905	9239709.46436493	1474128.17264457	3201214.82149893	2246706.00293091	4867744.62887339	5354723.8564119	5157664.92783036	7333660.61355889	3638054.75945335	1487791.50472524
M265T25_POS	--	25.12215	265.17946	--	--	8890469.55723826	9456145.22516822	7788531.44464866	108887.326902542	77427.6073491206	2538779.06951456	10310667.7815594	18060776.8388959	7512146.31130513	20980572.9544798	8697624.52079149	92494.2692180614	11358981.4432564	6424777.66729322	9907903.46144915	13381195.9038901	5701268.2891468	32254751.5569883	4757552.53880665	10270130.3195876	9558924.47442662	11659045.7762882	82406.7407937058	11770999.3224794	8611770.39352679	146413.912708927	5107534.28074023	75707.0449188373	103242.934944048	3282531.6635623	10563618.2435242	12196784.2080357	13754430.0998692	71919.1138319783	4915861.62071069	206548.756673192	117871.896561794	6775322.49046587	5925435.46952066	6691754.25513253	5319064.64641226	6413900.97086178	4396145.64149038	82687.88854975
M192T337_POS	--	336.731	192.07434	--	--	71435992.0883719	74776307.7245979	4052979.9970787	4483922.53657985	443298.191476987	432156.668599983	6047173.78733739	6445948.50707036	9028611.82392432	6862430.44569327	5501149.39900653	2127725.12030955	5840556.64682334	38369411.149572	9577031.4117105	798932.292901468	60067360.8403316	714312.723810943	5256850.48997819	12657402.4132995	16898381.6572094	17117993.586435	5519195.52198606	736975.94719903	3091438.40323888	2200318.16838481	3999276.17387459	4924941.75503951	2882634.02570454	5858073.62200654	2049382.80032682	3276897.94856428	557381.314013098	2949445.90636212	2787554.74843096	2654885.89144516	30442590.0355107	18113124.1101365	2699664.2360806	1199106.08356628	2784392.33764627	1840515.3397894	1592991.6439944	2537768.92081321
M228T276_POS	--	275.779	228.09793	--	--	11249783.4337507	10664599.7349574	2059798.74824735	2154421.72626612	3338112.34941345	3337740.68878531	8033895.92367941	7937658.03983348	1938446.50342339	5641782.07650844	4400534.55336763	7223063.72623826	2267444.93521982	3613785.5606509	1293590.06491942	581353.978407631	2315193.226462	6044225.90015127	2316057.74140137	2240573.265837	3380829.08291274	2278437.20227595	6671939.49218236	4443264.4161749	4727926.15891577	3934823.07527554	3064283.30205367	5258129.3334285	4477564.24839137	5179687.73199678	19448071.5189082	13632996.6148461	13688715.4106461	10112613.0058569	3343188.34484015	9065512.71328719	3131275.13027562	3682789.2040121	5998090.49484152	6664993.73998864	6693941.19539974	5292081.36393286	12551302.5953862	6978269.65550443
M496T197_POS	--	196.8495	496.23076	--	--	3753325.8613838	3634579.72689939	3361578.49039119	2061876.66861916	1464978.16613097	962810.161515127	3168867.95409087	3303281.57813602	282490.558310059	896520.044197541	643585.464524012	365503.888490663	1786030.5676751	806109.431372893	5659396.43774737	23992046.0293609	3240210.39447883	2563511.07547943	1543747.43917344	4739895.61115815	4210458.46028318	1232718.56909584	387360.822049539	1778433.20375893	5061030.41865787	3831028.81318357	3679802.08179284	709450.458657414	2513997.53289295	494868.005221152	1721021.85529105	2037515.9596119	661710.517793811	2170815.37536675	756944.081978434	917853.417847033	326985.753128923	912810.626077352	157421.257818497	93603.8778314809	364738.837221383	558521.9070621	370997.485499864	117068.452403469
M318T398_POS	--	397.752	318.17745	--	--	8795481.15704377	8783253.82171028	6518805.06995298	6427377.06522055	9276638.73366955	9404720.00197858	28903853.0729438	28084699.617948	5318674.13450695	2981463.47950559	4087329.55378567	4756992.78854586	2130131.90794428	1487576.86537406	2243773.91497355	2961077.0313822	4950148.79346896	4914141.26972619	1702828.16146805	2143838.14184057	13335145.053016	3651094.05221075	7900440.57809589	4531034.48568942	5550573.04369561	3242230.67416727	8484717.90997613	4058581.50186717	4115842.80233436	9563717.84763367	13486552.8363256	8876722.75704114	5377704.21767431	4040230.94686368	3063348.4893265	1236846.83362645	1828059.31582398	3648044.179769	5992970.26324495	2655703.62787598	3112746.95829207	5411926.58685568	8240658.26923461	9317707.05182337
M348T380_POS	--	379.653	348.1653	--	--	744746.702576284	416588.403928438	303813.009940372	374614.09898997	1533937.78867415	1551915.25472905	14617558.2037861	14477923.7884003	3007946.12280434	4231018.70777074	3532933.74329767	3414224.91438693	544652.033940047	1870561.85197611	567679.477583204	352944.924505869	1443702.98736743	1305317.51011447	377390.832993951	601455.619501986	300508.805121506	296731.843940441	4521138.42266522	323731.811334367	24432440.3151135	9235298.47193736	377442.904709208	1232322.16596595	4132795.009097	1227111.07927372	4999325.1208841	4180997.56100016	7192103.22321895	4512775.62689166	9739489.90544436	573022.015992711	2979840.12085703	2529357.14122135	2857136.84326278	994092.111083133	7278626.44662617	3636399.84999614	3025421.46874783	925920.056379016
M130T428_POS	--	427.8265	130.04989	--	--	76124810.775949	75857225.5252521	44306291.1895386	107667217.178658	50914624.5810019	39117365.8890956	321926317.290441	121558720.718609	31131173.4422979	62059148.1850879	62190706.9913135	50164429.2788613	43964569.4241868	34779039.4903107	34505882.831919	39728880.4440423	48427227.5673291	123201970.625855	35533557.8894597	45366619.4266109	53973209.144397	48538169.5370655	94443862.0784754	39355017.9635459	103494351.076317	56622413.4587003	50956291.8777	32702927.9975	51657487.7003744	41354890.5180147	44015198.2776014	140452428.56046	59693599.4345124	118518387.771459	105596979.316128	49460723.6947018	49322266.3294202	42035477.0170247	55224677.6871781	40630936.0262018	40316519.4145991	45714425.0640445	121237931.15245	64760545.0707333
M291T26_1_POS	--	25.7019	291.19528	--	--	12153871.4527653	14487477.6905282	13725495.1980791	11925706.3786346	12279202.5825736	10580373.7714562	9139721.35977431	13206341.2494979	12013119.7845972	27094835.6013424	12719243.7631356	8226991.25823892	5492671.16482813	7836315.13972765	6685584.26780854	4115539.13791886	11668738.1626612	13721632.942966	6216535.84185501	7296976.32130579	6625405.17810366	8767944.75428131	9767468.58643273	14197600.3063172	8899133.92614857	9411861.13076414	11710157.0058563	6744465.88564183	8448786.51593002	9183587.40864957	10184243.6008138	12418061.822016	18984161.2693687	12414583.2252235	8691467.68274926	3530317.75993627	7144348.42923616	7155528.51513281	8846255.83806886	8668880.43818651	9230476.85952515	8630644.71823436	11095254.0606965	8734700.52989462
M722T18_1_POS	--	18.2393	721.50364	--	--	10419304.8645906	10000170.0300778	11176611.8526514	11471798.7717548	8448474.64523269	9058532.57225638	10869283.0989037	10535996.2607209	6002083.06027694	6048966.6557746	11660098.7172816	7287564.14397837	9772323.48657842	6932470.07782007	10086060.4172793	4703938.42711323	6505938.47078491	8897388.50992164	5013639.0942831	9606446.02052097	7679035.90211897	21614934.3553182	8163910.15792657	11651561.7814322	9430236.15366521	11343721.9795423	6121787.32286225	4370755.5257693	8791520.77733139	8309432.6354803	8147653.92769663	8949961.14395412	7831525.3328087	5995530.16721215	7888296.75567327	4170652.78016688	3806007.48827964	4785387.81198188	5139605.99648817	4465365.2391388	5624823.56857546	6466818.56124295	5071992.65889272	5608932.04192818
M193T296_POS	--	295.579	192.90664	--	--	63853927.8922469	63454519.9274073	61429080.3241553	58947726.0234284	65127042.024032	61122484.1109739	69264961.4783921	67226058.3498915	60929218.340545	58947260.1253503	59476773.8756935	63787645.1563409	55538284.4294604	51971108.0754815	33728250.2827458	19527126.8482484	56191005.1359754	59665587.386563	48003149.4572233	55390529.1654987	62165991.9001233	59098142.1751383	61773390.3294226	56338634.3411177	60826643.9565097	61474824.4670561	69652219.4326416	58379213.1022573	67481447.3931326	58999135.2239193	67759235.8416469	65806178.8567676	66269302.2334083	61349115.1438909	62955075.8802881	54865817.5217645	38677762.5820988	57773606.8010234	60258508.3615557	52919536.5325754	69855386.3173427	62405369.9957397	59393262.0107828	67290002.6316709
M582T160_POS	--	160.319	582.35465	--	--	6149178.78392722	6258612.1267478	1144168.71828452	532886.315960022	2508025.30416976	2618060.77737394	21376413.3155789	22842843.1665051	11554972.0411399	8422423.89935575	6039461.82205155	9317331.48361364	1955269.72383033	2211822.92475135	1787316.2838686	306472.649184682	4612397.31511627	6184263.52371994	269637.482015727	4991326.88997992	922370.78580734	2673881.72689834	5807261.78642007	1990887.70244997	9167230.35113752	3498827.01354925	2544447.01761744	5794175.51517516	4300645.19409194	6057838.01348345	15089140.2136255	9312020.5708798	4734597.28492132	4039453.29502055	4144551.53957286	981955.615093321	998974.334743	703550.221152877	5690986.40827821	1164133.70017526	2319451.36871728	3383150.57354327	3357991.58580277	3399549.89546964
M795T136_POS	--	135.655	794.52925	--	--	12324524.4070684	15894480.3361124	11527996.8469469	9850459.82725894	8988602.0648535	9157734.15556143	16982950.8177671	17726568.9337741	26660096.5879586	24192476.7302185	21331980.2307952	13878926.6080148	25251698.2769269	7580598.55901116	20519344.3777429	6276273.92123703	7370464.58722347	12500308.3483139	6561783.13261655	23872684.1850241	12201273.0038186	45375548.2162768	5711271.10267082	42322962.8721765	12012262.6624873	34656863.7951012	13532917.9890412	17369760.8169959	13673748.9677477	18130993.2970639	24815889.4058462	20303061.3752098	41051667.4204458	11636271.1653153	26391107.1218238	1044918.13860325	5052969.93572688	3546638.99691157	6981824.64050354	5607469.68646969	14362563.1547697	21388416.585617	11700399.6176562	9298144.73175964
M364T112_POS	--	112.2625	364.32068	--	--	13911797.5278867	12254900.7329134	13890815.3394496	13128992.8483747	8161902.25123404	8189702.15928846	24204664.7586263	24220396.4278715	26105839.9701673	30118330.490905	3548982.04516345	7251928.60471228	19488266.5645662	9258913.71096725	13015231.5992179	1211719.3934109	4205602.23001427	3205493.67628259	6507416.33797234	3037849.96833602	2022962.39637911	5073673.15348562	31522188.0598257	3884403.70728592	7267591.15556482	16720288.3106086	4342069.98584272	2824992.13034873	6926112.80439375	5295076.01199077	10676194.9084051	5995764.74077674	6361031.84458758	13407578.6346619	10572646.3168431	3657184.51027382	863504.264515908	972831.907646718	5739395.20909882	6512240.83081921	1460412.02488263	642073.462323156	10501824.7733199	3568346.25288336
M437T23_2_POS	--	22.5486	437.32446	--	--	5514320.94651432	4561139.37950875	11515016.0459433	2348099.25769082	6047198.51400001	5134242.83359428	13320592.2681355	13353031.2643791	7285518.35236603	30863760.1536181	2340530.89342341	7023271.94452762	1130602.38103725	19567014.425212	2570394.14986223	2726389.37365878	5765624.51489507	4144524.00359297	4318097.73319622	3433050.03003499	5506203.64810769	7760071.181467	1848780.79156303	16785666.8668873	6185047.16732108	2770927.10637516	4228295.02540006	3123914.52762622	3324389.67853186	7562341.2442308	13322933.8326484	7569373.33747876	23196223.8787115	10360753.8455637	2414900.54992785	3664954.07261622	3459253.13678053	11579977.0610571	12479186.8207179	8891132.24318723	5806292.28578345	4069987.90877065	7892789.68718324	5634152.02365712
M140T227_1_POS	--	226.6725	140.00192	--	--	87841656.542124	77597090.5707547	93040939.1201283	93497682.6958735	99315522.0454316	96217250.8338953	75655260.5169128	77326158.148723	64902830.4996268	102924004.769517	72591462.2401115	69147453.9044809	106101712.049991	89781753.9396487	94631340.6965734	97596045.6132664	100625570.00413	72116758.7992899	98827628.4395121	73417203.5940156	92086593.2208753	95625292.1192396	103786510.347888	98631778.5346273	98857202.3755733	97411724.0535276	99477958.6996149	67545233.5998376	93804425.5444987	69723847.613364	99156296.3977736	76390854.9250931	71084914.9948624	90322354.4249812	65246982.2203224	96113271.9137331	101593807.426089	75381410.3180085	70874592.0225948	70497475.4767979	93063634.4154005	78173062.5161778	112287219.701562	73679916.0846832
M292T24_POS	--	24.3034	292.22685	--	--	10363764.7335991	7690820.16775242	3759845.5173052	4844724.26042649	7100298.26893673	7594657.88509279	4606595.98106355	6096155.79224869	13954792.8826616	4666725.10809763	7848321.09497826	12217702.6416781	7405495.04859238	4873943.62211576	6926634.75634374	11003282.0312222	7546240.31221326	4727783.32608348	9527035.92037513	9095711.57687189	7318757.72534754	4470164.59262787	7319182.52048561	4912542.02887513	9338352.68505195	11673710.3249169	9933195.62534862	4935786.15257108	9423882.41799513	10382192.8402248	4917331.48876318	7834950.70067434	3662472.92398254	7427082.70482622	8838058.3125702	10632457.6588339	9814789.02094578	11393566.8519274	4815245.10247306	13192762.9082724	7940013.71758659	11830728.4760837	8838098.60588491	8714518.79577143
M873T146_POS	--	146.108	872.57846	--	--	25291607.4431361	25891503.268088	44020279.9052763	43890870.5529902	27465822.1862185	27225385.1734326	28971650.2257724	26894880.8608257	25182558.2116239	30337776.2866795	31644278.0057674	22903283.4236479	24076822.1443135	17938746.8795737	34934479.0011963	11776353.1883759	40493402.7026626	49582379.8602791	25007518.8487446	44851661.7151966	34111931.4641005	39687318.5759781	20478526.1548724	39892672.0498752	30045203.3850272	31923717.4534129	37921444.1677411	36204622.9596103	28316602.8259208	22065495.8201519	32865287.6981243	38267369.8383044	31155441.9920997	17170613.8202963	27229500.6756406	6834909.5152593	7005555.01313696	7267783.84972154	14501895.3267426	20988493.4824918	23364503.0248185	17084481.3893424	18246826.929697	9547096.06922193
M810T140_POS	--	139.6865	810.49111	--	--	5764920.33960189	5699404.8126781	11488660.1485913	11063761.7127998	5554364.58968873	4495795.12775662	7782789.36049981	10005673.7710943	2131690.0430617	10233168.0980616	3897969.84367345	2669936.61250597	13692737.4534438	2701533.43445532	11959418.1103444	32336001.6220035	9843069.57027851	5053340.87552683	10367379.8711747	12633843.7806819	15071017.161751	5685656.54692602	4565714.40521848	8594560.52223776	5373920.16039856	4476394.27496231	15348965.6001087	2642000.35791295	4394783.13868434	1971791.75570867	3598784.51282583	5914286.57100136	1439169.95528861	4113246.45656789	2976742.55328946	1220991.41405653	2617866.24410168	1733864.17076608	1918263.39665821	2818409.82643512	1940825.7846454	1744632.19080723	1499594.9884994	1453760.40183244
M81T90_POS	--	89.77465	81.04468	--	--	40836766.2747981	45078790.1013467	41799968.1548648	28247014.3629638	72485240.6165319	38982719.0494907	114183678.137404	50613335.6868108	82588160.5814385	47839480.5860404	41109177.2984256	56824152.2952262	36829309.8527012	29967498.8971115	101198823.438515	42923551.7415403	16761385.5367422	38857690.5270581	38113934.1051697	35717166.8976126	30510824.0162638	55505671.7659891	41505847.2638676	45827576.4670103	67370361.6886692	48510002.6800658	28056847.2373687	58948831.195093	60211623.413432	60504895.6352826	69487446.9575653	89809457.0276329	66184849.4067559	52958583.3241552	48035817.2797347	72462688.0939013	39893555.1342397	46432338.6236191	39769663.8540941	89934989.5340233	62602273.3059348	66500540.0759066	76197718.7124957	44520390.1060492
M87T123_2_POS	--	122.738	86.61586	--	--	22804188.9623424	24413583.3149061	15447793.1105778	14726217.1536197	25011554.244983	15087261.9839768	22966173.5871643	23357210.81375	17180021.9343884	20937429.0279125	8289377.69856851	16302398.5825601	41654251.9292836	23212306.8388224	26001441.6253821	15046659.6293987	14664948.1017721	16688012.2829503	15681755.5347808	37037714.8191552	15577809.5554934	19129369.6265491	14305227.046479	16171769.6447044	17742576.9420412	13520603.8323633	14652500.6646021	13565513.395359	8550029.99658175	11583338.0573922	17180031.8133068	20330665.8604696	16382971.0409395	15797082.0280522	15270081.2476808	9056304.80617429	7009025.4202413	19801076.8034803	12095441.4288332	9923136.43278636	8619159.70379233	12588310.9060846	13673539.367941	10733710.3031195
M124T21_POS	--	21.1174	124.12006	--	--	3609354.51516486	2983024.87588819	3524407.66850238	4390506.87221381	4959199.56715074	6563037.50255714	1476146.3048944	25078612.1714676	105757.254233712	2351578.9399034	19504899.0306476	57392.2094950543	4035318.67835637	111653.356824293	60580.1361110863	24759916.4568997	6059100.20630388	16099874.8079108	7044566.05586568	6719173.61619528	4358363.69010156	9191887.46262359	3142797.85113822	2807332.27083234	2253989.18564573	23303804.9945341	4890074.02297036	2346117.49459011	3200989.94834788	23938311.4836255	8140790.78507658	65907.9227644323	2751590.37083193	21787372.1855664	63970.8903526687	23141607.1472138	22227172.7543944	23328034.6184059	23450128.8907674	44259.5710839164	5801910.01688067	20595624.5494189	22108526.48979	24741013.2533396
M120T367_POS	--	366.67	120.06551	--	--	29663195.1843802	28989931.7016377	12825437.2000918	13312289.8616842	19668366.7317102	19414023.4257767	19875396.7239017	17844779.9180157	13510634.8330043	25303257.5959307	14620544.4872559	19896349.3279928	21975009.9984655	21787288.8709643	11274986.818872	15325526.0623375	18558903.5153707	20107579.9875421	22864303.4539461	22932650.5440952	21376699.0030941	13300053.5519838	20143671.2285843	13154856.571575	15197111.4582806	12021599.7200812	27010392.5692249	13228774.1119069	16789600.6880624	12530945.8570162	21401142.0167772	17441394.0931986	15247590.4923501	15764444.5901015	14208097.8124815	17462549.62808	13922259.6479046	14311988.2305392	20551156.2553639	16647325.911033	19702418.5183106	15133157.81974	19390655.9452819	11416947.1375152
M83T132_1_POS	--	132.378	83.38573	--	--	5789948.5264598	5797152.44341075	16599069.1393333	16607593.9563341	11833954.4629545	11742841.1394572	8981757.1161392	9199524.01300941	2490840.32484796	3649552.55856272	740341.950182695	4470397.16420905	4755132.9989174	3665934.29945118	3118377.61269042	1498614.20056095	31268453.1600408	13814262.5053533	3584596.2317697	4184712.5838601	5882828.34288622	2940432.91324498	6842373.40823523	6194090.35147278	8902592.43020763	8395516.66524843	15143508.7380675	6226701.99425074	3105955.04849926	2462142.77717615	3117212.73944758	3755436.9386653	1499972.81225758	5576175.09450357	2722360.75845867	232996.149984166	1319153.40513581	2230511.91730398	2899751.44332061	1417395.22229043	3655660.8529329	3063326.26102584	1771628.65999617	976438.890704572
M111T24_POS	--	24.4006	111.04394	--	--	16479299.2454866	18059263.5464022	11741154.1892465	10970724.3200862	13248632.1021252	16491789.1591636	12789573.3170459	17138774.8285508	14526364.3736172	18778568.2356293	13900972.4422321	10966835.8499079	15705306.2257606	10042976.5889035	10472553.4316824	9554523.49423423	17587186.4981556	21373842.2013501	9995684.58720491	15056115.8702642	11138725.7321296	14992316.5437153	12963519.1597091	12286502.804108	12109198.3157499	12152756.2725528	13914960.9098432	8592195.61626125	12352265.7011458	10127015.1192037	17444426.3606705	14418091.6635321	15047788.2354086	12205076.6094839	12576963.1021312	9511805.77357409	10717170.9956365	9524951.30948974	13975840.4263117	11676595.3189876	13261780.4851394	10350786.7511063	9980940.66374432	9226783.68754777
M132T403_POS	--	402.825	132.07676	--	--	35435463.492126	90036398.4031536	45420948.7947249	34696145.8321415	36419611.9202515	43084111.4818783	140898087.80199	136709795.516205	49325105.9793064	27160022.777787	35981261.9343975	27733251.5853717	17503289.5499997	11297266.8940684	13173956.0269699	13297732.5744082	128516962.768757	44342108.7435046	21156397.7748571	15081322.5182331	27039962.2748751	21992209.4448226	30609416.1893093	29238321.9985146	17898720.3522439	31844157.8655169	68619709.6264204	29326022.8670641	71762103.5723009	47907995.6893321	18380891.0382309	14369479.4035409	22794179.5377443	57466387.5940643	22384870.2191891	33482372.5146994	13606727.1432426	79073433.1634232	43741286.1204299	71002280.4858231	31660890.4337672	41461942.0498372	18544532.5352366	33571527.6644143
M129T335_POS	--	334.717	129.06585	--	--	8864149.64732665	9025417.09518149	19205111.6897398	19500857.2872486	15330532.5211097	17844098.9336325	6610733.90659705	6581170.02627366	5388315.69506182	5820669.06810843	9270594.0499523	7257760.43743065	5484906.10261572	7194427.60916837	2967483.31780508	3933135.59605761	20972660.8494183	29106691.3390993	11146725.8781289	6391198.13902612	33151078.7239059	13876024.7748188	7607887.46966729	12733327.9787787	4797970.17769629	6588494.87131716	17345763.0501087	5262666.91219429	8603654.9837874	8518981.56611178	6449483.40069728	6173222.07044366	4074543.98370696	9128684.97308325	6539717.66175949	11861676.2571252	5533845.81060101	7756228.03030431	18280424.8930992	7340859.35268347	10638948.6338634	19476394.2124144	8440676.97279397	18140231.9115828
M126T203_POS	--	203.489	126.06618	--	--	11398496.8578069	11620165.5139436	9548975.25528864	9789827.72379048	10487403.7835023	10348513.3763019	12387744.7442546	12049967.6903603	4620335.44289344	11107782.2500744	17339859.5887079	10411683.915683	12146892.2757528	7281238.65687284	5936931.61138048	12537745.2010623	13622024.9226589	13125631.4551187	9478723.66122001	10529606.1990908	11974119.6675765	10020456.3835545	13902427.9847932	3600125.31704366	12421370.6353016	4063762.37568003	29532325.7414206	6930998.99329028	9644810.52348365	5073858.11741541	9219123.58310866	9316503.13565202	9596296.96880163	5025548.62486903	4478643.37100941	9846783.73320503	5741036.80537608	8728852.48956225	5304333.97702952	6101752.61209341	10359002.3672353	4449779.91560148	3115974.59183454	6011224.93103933
M146T307_POS	--	306.609	146.08121	--	--	22161336.4745117	20576639.2531028	26474797.12432	25349248.9338312	22985747.3944985	22150930.0676091	16761379.0978935	16463853.6397513	8449144.37415625	11622749.2472501	18958008.9621881	18015745.2361473	12004603.51856	9967003.10585063	9069011.00692974	14864814.3750893	28985345.2839117	22962360.4167615	17371954.5808833	15933007.1582129	30619300.8283102	25266935.5522912	18443056.4477384	12859607.2738086	17157061.6175948	11942883.9321977	46297894.7845971	16269484.3071917	15381498.484761	13957146.7703461	13691618.7675673	12044089.1850772	13340676.0033792	9868279.97420101	10841622.4889594	13151126.2777189	9051664.33479089	9150902.34531352	14510691.7894785	8963881.35376475	17463277.7740096	14008145.4604938	12968129.0575673	12656914.6188275
M256T101_POS	--	101.195	256.26338	--	--	3858703.85139915	5105661.51468066	5682099.97925462	6843441.05488974	3692200.37389782	3315003.95269089	17319046.5170626	19292548.1593976	3024585.41109676	1705701.88723785	855212.08775924	4563549.58687473	8020427.36716419	1684787.80441276	5519215.37037655	850373.204348144	278398.970737712	4977631.62143047	5864995.07756162	3913573.3778526	3161983.13298499	1485487.6194027	3226883.64413383	1138511.65084967	3960448.23972615	2214830.95219256	6534528.38825896	3373862.52643664	2019266.3070308	1015963.24642775	9033812.42504845	2056345.8220105	16376436.1834145	1491431.71905216	1012931.20815594	4373515.35950368	2654610.15362828	6383474.9215882	1593038.71066656	5274486.56938249	2637025.91985391	1736098.98799808	2457103.29645832	931854.023464722
M170T395_POS	--	395.4135	170.0925	--	--	9169233.53498551	8237591.56076526	22614096.7174714	21440691.2868606	9481046.19811201	9763475.49608308	37885404.1222071	28780570.1517395	11163235.2782568	20377868.2977828	28049889.6267225	12135323.6161574	24734229.4656644	7251239.06365803	6894628.95805222	11575021.6306007	12573697.1757586	11868536.6497747	17099440.0046162	38995632.1731265	102790854.178607	6970318.30632212	22018008.9437136	11497581.4081848	13163524.0338699	11972226.1589099	25234761.3978843	16413714.4491952	12647734.4421377	20276256.9214192	11182009.6877324	19403159.7973506	12702341.1739792	14655478.1737695	4501142.45246232	13290334.9191028	9238720.32830164	12054487.6798006	14673251.585976	7496091.33347646	10376051.0350658	11150350.6496759	9762832.23305849	12846061.7992102
M339T73_POS	--	73.1104	339.25293	--	--	23625790.3793514	23294192.5158555	21400219.409917	10701209.1678615	13029977.3805263	12970525.1496236	50339161.7417683	51080787.2695706	38270730.2895773	76706008.6598624	25698644.0318645	20101637.8580493	22856701.8763248	21854257.8624828	23072899.2168666	13894706.4095907	22040256.3933116	34206938.969075	7221578.68800554	31588031.5802108	17565714.091503	50668417.7879587	20490493.0066341	39373686.5258877	29662387.8508633	20217287.6507326	15439204.6006561	16700799.6784041	25163762.4614251	16766978.4089594	21095659.0734023	34122901.7549548	36492900.418934	23616460.2734319	21961630.9041042	7059497.27407304	8833547.64629037	7473001.93758583	19588840.9405431	10239056.5066571	17267218.1413714	19135445.0868601	13264502.803763	10095710.9235822
M298T140_POS	--	140.201	298.27404	--	--	4521148.61287073	3938017.70025143	3677841.8858836	4440346.51854594	2900218.07756793	2702829.87429795	30504002.3397557	30462480.4657323	4657592.60461676	12918040.4939755	7138009.43318403	3594495.05091396	19075008.2443312	10197321.2502366	10294969.0296101	2862178.08266674	1111651.45811005	1895827.32297937	3646572.21149767	8928630.42338956	5548654.71066586	3374286.36775288	12723464.8959738	2960920.28512739	3523107.21907296	4757216.78735145	9054171.51258776	5791473.8851673	4504737.49168571	679034.390628145	9972780.38948684	5530656.7264573	13565614.5213676	2161829.02659732	482001.409369614	2837109.79429899	10099094.1921024	15461105.2860822	2497205.56836295	13619288.4665503	3574202.70904262	2690831.56296769	15714157.0061203	502561.46078249
M146T308_POS	--	307.872	146.09239	--	--	10171814.2213116	10378790.9342153	23475069.2129375	3397041.06474273	7250638.97189456	7161106.18701288	19632582.0677471	19519894.7795727	7424652.35962806	19147317.4942581	12070563.6014099	16719862.9736725	13099833.5295393	5903431.39505237	6919386.21828864	5233246.05061043	10839968.8559577	16580698.9042579	22772363.4072878	8887256.53261621	6984417.84323542	7047913.32233226	11478699.2531931	8324221.97686884	9089097.55460081	9283850.1823001	3583283.00848413	10616155.1804773	6024694.01620791	5956929.45576157	11233520.746882	11182830.490683	9944226.37255585	8132319.94440846	6511679.71014743	5537175.89075818	6573088.2490662	6136769.62503863	4085833.79368211	6290833.46895143	7459261.43446414	4980069.87650124	5529812.3408382	10950656.2398584
M487T296_2_POS	--	295.501	486.83739	--	--	44440666.836561	44653932.0159675	40477466.5456542	39365070.8979408	42193501.9727871	41371197.5007854	47749205.5733387	47210041.5274302	40594475.5150241	39542319.5662642	37996726.9708766	43801318.7703923	34454499.0976208	32515738.7385401	17620514.6407148	7744108.42338049	37479434.1573381	39279056.8430476	29308922.1355767	38271790.3240936	41407870.3213034	38850226.2932389	41467960.8458129	36931637.0401942	39588536.9672543	41531949.3490757	48630785.1763351	40008734.60054	45067276.8650173	40242006.7525285	47115943.1270608	46911339.0177929	45458417.1565245	41344200.0203877	43779342.9207868	35734280.5155768	21557393.6312118	39728847.4615995	39962515.7096051	35214638.0707969	47868561.2850195	39386609.2364143	40242981.2472149	45079378.4980353
M240T22_POS	--	22.10195	240.10189	--	--	6250002.61009739	5154685.22112556	4744582.32596155	3331540.59020068	1672752.64726179	3469047.98710274	14492506.5847852	3772983.08300426	5504896.23406652	3126154.74381888	5519007.65352105	4569089.36411431	6295463.36496314	6478869.09343621	4342280.58196043	5374653.87748489	8472320.11050185	4064173.95355945	5750368.11725204	4122810.32207895	4205592.19523552	5532299.45803316	3335425.53500108	5508197.85512821	4236253.61803037	5602278.32677721	5162923.52305898	2820352.75999778	5147336.5493171	4860225.19197828	5895720.68298326	5077068.68251468	4542924.73954811	5751145.20123078	5591418.85583011	6615116.33143143	5705880.17127554	4402280.11893107	3430213.96400162	5941028.87708335	3930631.24572564	5801503.69770286	2872872.39556516	5915779.01151718
M700T19_1_POS	--	18.75385	699.51452	--	--	4165225.80537876	4030320.32052666	3849626.36692269	3329930.29019779	2366666.96720649	1989033.599088	8598082.0821072	6452234.22928214	4079836.09419002	5673583.76922554	3320276.45869344	1750126.82704907	4510526.92408395	5247589.88829641	11357272.6761857	3855617.99707858	2632735.66289351	3232919.57082989	3542900.60858053	4103706.81259926	5531574.94936471	23597543.9330221	2913234.56711723	5203690.87280714	3757975.5818598	6062064.16549232	4040181.96096638	2258548.18067248	3524601.38795107	3267967.21424679	4560864.88848115	6203315.75186178	8456383.32329048	2919708.20216408	3577215.76423354	2815211.93686024	3468563.07994247	4998488.51730473	4453275.12161144	5137667.21032192	2067258.10298542	2912461.16382429	6292278.76839043	2627628.2073409
M834T138_POS	--	138.452	834.49066	--	--	10124605.3317062	7539530.15069708	17654998.4907895	18879824.2873473	4950797.98739693	5793957.42761468	18253547.4423498	17926972.2674777	2464954.09195529	16800788.6256809	6271500.23894986	3806438.67725099	16898745.282539	4149014.52087769	15875306.8481688	14858912.1531203	11682235.3927761	10424773.9351859	5310599.9410582	20172146.7904664	12209413.0844106	10890256.8155538	4621071.92750211	23875981.3729407	12652900.4233704	9538205.58863187	15371306.9334561	9690200.34322301	7199850.04417959	3941800.54746828	5420151.83209709	12496596.9667428	1242416.26876197	5802181.76998939	4773268.14878662	538753.068832454	949061.315813709	506750.946948995	961439.122948195	1558108.9161267	1587329.00934687	2844580.84366527	1146204.1544642	375107.03553645
M235T26_POS	--	25.6671	235.16912	--	--	10247230.0748388	9916706.15057588	5549479.74370225	9851565.59238435	12546308.9541234	19156292.1273435	11663828.0066373	10599562.0377827	12513068.0129147	16225805.9725731	6498206.65597881	11526934.7663019	14359241.0456581	7304025.40762908	6985231.57311655	13121190.1191531	8403663.2601486	10258539.6997037	3612495.60873921	7349574.30263223	6249961.7659931	7846211.57538514	5662745.12990152	8389419.18663265	7693666.47465286	8927049.58433365	12117753.9720171	6350199.71420695	9791100.38158629	4888464.27072142	7355238.47095884	6476321.86604534	12702200.1628449	11456017.089412	11138400.9968562	4949067.62561785	10047863.6775126	3040128.16394179	11128428.7144277	7664258.14792391	7187471.21399991	7824958.89332772	9026289.90312554	7904472.3786672
M440T379_POS	--	379.496	439.7131	--	--	16283752.7636342	15655017.3273587	10942116.1815305	10766044.7605422	6814078.53323155	6778873.2179303	22417377.0640746	23468486.6932	6422575.85944849	10495139.1900762	7368272.72308984	9680716.8953099	14629097.7544464	2642611.20517206	6872599.35124735	2070583.77484285	8837610.99267307	15969619.1167977	3243560.88391014	7731003.55627048	14759400.7656683	4578748.40873588	13220486.5446167	5951422.2034541	10316080.0379145	8264106.42326401	8824441.66764645	9180508.51651058	10930930.5614722	4841817.65810779	17250068.8188005	10751572.1817848	10989020.0893672	4642484.53000995	8914866.47492046	5885739.80421085	9377492.49007535	3586276.13070844	17421857.2329989	11323552.797122	10118653.3435284	8068870.04096364	2724524.20805282	12278175.2484356
M432T333_POS	--	333.415	432.22009	--	--	1592403.9409985	1754943.49953677	4038231.46343066	4009075.01427822	3278262.12632501	3505419.24566725	40089255.9108738	39979499.5964245	19694305.2844989	6958568.61321492	11990872.3728111	7557822.00451773	3065271.32162956	943216.559124097	874139.014919759	216519.184308621	1022087.49848739	2148306.02636602	694226.918520995	3075493.86019263	2447262.98121889	832297.732250034	22660724.1999925	1475729.33281306	22305276.3136084	10693734.8280252	2537912.05417741	10930455.8446474	10505147.6247031	10291382.807861	19130681.0086284	16330998.4510266	10407414.8963258	7560745.32911567	10744692.922703	5277816.37004941	7289836.94215083	4264208.13714942	22356857.1990884	7897783.6714025	9603404.58523853	8632367.52875376	11992884.795471	10238447.1521174
M484T174_POS	--	173.92	484.28258	--	--	9798986.08661683	9062198.31763828	4672709.65974623	4892336.52116536	5025700.999411	5554615.95984975	18014341.2589357	17558610.9844764	11905705.4547227	7836513.23392448	4961283.19188573	7619413.51745575	9361621.79132367	5181546.97490156	2936662.81428262	11291641.5849919	8955428.96401952	7212802.00292135	6277375.4074824	6025616.99281072	7189528.19688104	4402779.39225035	7942014.92220333	6214955.32511423	7424918.79896199	5138946.23772845	7162186.79674079	10722130.5734084	7927233.19295255	5155789.51016339	9760899.79111161	5403577.82571706	6500640.16903383	5405441.10681721	5308384.60402179	4183611.26716474	5938500.37305787	11690358.1390617	14681755.4309612	6239741.34833449	9525461.44132134	7629062.02092639	7402560.82723903	9877119.72505307
M282T163_POS	--	162.9105	282.11239	--	--	2990538.7890094	2419462.58107568	3129191.02840809	3981769.43237661	977068.11297185	1230353.58585581	8522402.41341807	5153033.38471462	3895537.36072981	4389072.66851214	3756595.98853481	3592452.09948505	3851353.82177243	4011937.77586284	3933709.28794725	3171273.90593026	3502914.25768877	3687124.28554812	4130985.09485365	3860141.0022118	3996126.02868122	3168236.22435866	3177937.52827069	2717037.08488764	4186657.52416435	3977170.75546115	3801814.14286453	3353984.80629816	3601545.37887798	482600.091852441	3525689.59115108	4256172.22093735	3627996.34023281	3434585.17549645	3981959.59057677	3595477.08830854	4298598.41013928	3372613.83951848	3246905.26193441	4516065.74623223	3762672.87023498	3692683.11609707	3288168.75040247	3787693.04453809
M482T208_POS	--	207.807	482.32412	--	--	3796956.50598826	4196234.98835978	1564346.82315055	1618288.0384456	1937705.9882097	2320947.74910211	3625113.10427245	3696731.34692317	2774616.53371327	3954045.13639542	2228721.21223303	1078501.73092201	1474237.99928	2723305.40118537	600457.334655198	5488453.26726314	2001015.35815374	14865194.5602598	941058.581672025	4211787.47536973	2696417.63138779	3181385.23001449	576892.852428068	3285520.77957062	2915101.59265048	822570.582683874	3691702.57089558	4008105.71584413	2097708.71338353	1997443.49631761	3657244.4197095	1280315.88557374	1433201.16786256	1712947.40034159	1216314.54123169	2269710.08870981	34610578.2272217	2008462.88406976	1065661.08140775	1330408.67067202	1671706.28588664	2187780.88008914	441389.260820531	1519072.39291309
M291T300_POS	--	300.068	291.07746	--	--	8917592.36741181	8893970.6355856	1964536.93730751	1858361.15928567	3204015.48997597	3362573.72461458	1319563.58548457	1300295.43788157	96824.3385800002	488583.398992333	859804.687292857	501831.685942294	2983391.50870554	6834633.01761192	14991135.6053806	2851981.1425261	3282048.82188991	18174624.8582948	3151778.63132427	2664009.04292966	6252049.41915998	2237395.72655407	780421.805789993	2623505.12451962	1230147.97885049	325594.987398192	2308452.66019796	1352102.68000252	628824.999489815	757950.810556745	1512888.97364185	705238.912910556	828907.466165532	1493107.13180996	385322.963886606	1171787.87777968	134025.900328039	1273760.72141615	588644.575150054	79847.9747208674	1020108.42740829	442262.534276342	697587.022109592	401856.228023164
M301T42_POS	--	42.0167	301.21584	--	--	23106890.3382107	8139936.33615567	15513623.166222	15219474.3843801	33589246.1536401	32434670.8354952	8624359.18622465	8740754.30358115	8314138.93276461	9119305.71163342	11613416.7671718	3990598.21410201	9583122.60357872	7097032.33828469	4029337.13639052	11891264.911953	22063071.6713413	19664576.4064092	17015952.0506513	18961337.4313262	7110576.0155138	8475738.42680083	6049498.0999942	5519320.81688517	5225723.25866424	6732812.88849975	9894870.29448393	4991195.28349325	5642338.52040191	4895113.19105177	7240146.1238156	6648171.20728815	4726807.12073149	3226470.97921836	3880117.55772042	8502262.83138525	2756598.14155106	5105943.39882962	4560672.07213316	2094387.75036713	3382352.29745685	4364862.23577034	2965572.1093026	1988630.89106809
M224T22_POS	--	21.81545	224.20073	--	--	6274054.32026146	8020588.3242197	5862293.35769577	6256562.33566691	6829446.31215126	7375008.50767211	6595036.19628145	9042555.38036114	8222076.86187469	5571235.2578547	7676653.53035801	8950172.6662782	5487620.39931741	5856834.30615923	7093495.34020167	10996501.8932116	5805853.36453883	5251491.519274	7207658.33839433	6591330.45888519	7535575.9563524	5255911.14039939	6011109.60733189	4864700.06482915	9221260.81855155	9122438.09683707	8630497.23389677	4516125.47719955	7544350.43544317	7250939.55141195	6048109.30985742	7233613.15703827	5569251.71264057	6291426.58062231	8021863.83770542	9174416.57105721	7561724.02948598	8771938.6960269	6442715.00825023	8356582.46605147	6622223.14084858	8703117.72200665	6438451.92041758	6953068.51553152
M518T424_POS	--	424.4325	518.2679	--	--	7590306.34686237	7900315.83835934	10972537.7864807	11174786.225702	9390299.19118414	12992013.3017761	26978138.3885797	26925997.3393694	10612251.2113784	16256760.1140309	9627771.67769834	5331823.14491288	18724798.6157299	10200688.7592931	10011475.5824238	20300575.3354219	8512115.90456659	7468363.24300573	12522522.7593011	8006627.90511488	14535807.4863053	10581201.1396695	8934526.43586442	8971952.82719626	15582416.0024792	15454245.5364392	12357044.1418404	8745664.13431244	11124010.2260838	10744430.3092107	11246027.6559576	6763966.84716183	23013563.334711	13245628.9108251	9457011.49887436	12326705.4340034	7336796.45024535	8102198.98261938	8581883.17479014	13023482.7349162	8510094.0655045	8211736.28635564	6136246.86957168	9786492.33837534
M262T280_POS	--	279.999	262.09138	--	--	11663382.2411969	11422311.1751958	2510931.46209316	2124444.97050339	1325489.20510341	1707756.85763247	330009.097252363	883412.591977369	273532.847783104	451844.914232049	813356.870801526	6681635.49630144	432751.185175169	593253.682986885	475355.63994187	985098.920672548	1664571.47769524	1476046.99671136	5848313.65179576	13937033.1048575	5430088.5534597	6986926.03196636	4838223.21389234	1351234.42718683	1361729.05171593	967724.592736244	4647234.40425767	1096908.65040552	4165090.46277461	1546437.30559832	14454465.7969807	13148829.559316	8114720.36236101	9679936.36746898	7208429.39350453	3205051.65278814	251336.144470003	55141.7053113003	12337242.0822101	507427.498719817	737881.057679116	1633853.71169858	5113963.74905365	10109614.9173934
M591T417_POS	--	417.354	591.1221	--	--	1795348.48422812	1636101.11533389	3445035.60968224	3337463.86171869	3523378.06906245	3814964.79662364	24312335.0268786	24535985.3091317	751452.981134603	2509915.79429752	833477.877765705	1226701.26388628	1596756.50910368	424100.387649156	1714293.75588277	2789238.07589991	2616661.71235359	1792990.1196207	1254547.95355191	681586.704843539	3104362.20367849	2215663.20905478	2088861.05057019	2809443.83417882	1157589.81684684	482181.129031406	3108916.14803365	1161835.90177418	1481573.0397086	4096256.96071172	2403269.45240581	2442721.52785072	1543952.38802706	6576492.18359741	1822236.64180659	6603904.52983237	1062873.86416224	2936006.94607408	1441157.3248029	1697670.64703276	1221090.16727997	1642054.56029623	902115.274227969	1110724.22709754
M615T19_1_POS	--	18.9299	615.4611	--	--	3912855.0482507	5095635.07743788	2221199.58560556	2067045.13323495	3217295.38227467	2750103.28592855	11835384.0607077	12290518.270169	7917633.70080263	19468493.0092981	3582867.92499092	3856634.93947475	5004800.35382817	5754930.68497244	9159256.51435475	5451319.94926535	1508044.09756459	2347237.39044074	3149335.88153906	2544440.94161266	2378342.30757225	5462693.77246975	4261333.61065827	3440404.29300461	4798022.07954971	8382563.50411931	1033008.21057423	4149912.41442049	3259038.96654217	5815848.80757977	7560097.02582836	7316109.29437595	15508673.2366654	5105502.25230998	1960470.56107602	11619364.183421	3030124.27841416	1810503.24492872	4954946.93540237	4354612.78118266	1485992.95891522	3159308.27222463	6237631.39137816	3263293.8262041
M405T39_POS	--	38.7219	405.26081	--	--	28689675.2522654	32973451.6009511	29428595.8342229	31067193.4853024	26356244.806969	25563547.2158886	34568413.8179961	20107332.4655982	21210099.7671424	14158325.2827312	23755751.2011126	19444361.701966	14149631.5581222	27685587.0928825	17591818.3572363	4875839.58430135	24637344.355508	26740937.6414112	13292829.0326167	11901171.4936339	12337612.8060829	23167061.4952451	22407075.8079889	16041454.2226269	27546333.5687911	22687180.4416481	20879148.4799462	8847268.46040375	19348953.906326	22121744.5181679	20218822.1473242	23159473.2666408	28814276.4702938	19322512.9825158	21899041.3778054	8104334.57123599	13899907.238023	17147599.1469202	23206277.2977268	15353143.5457479	21753892.3104461	20664863.6905307	16750957.8454947	18625070.6976212
M298T110_POS	--	109.599	298.27379	--	--	5547783.55585471	5334910.1290471	12257438.6211724	9500489.2070774	6697426.27454126	4248526.04937367	26274740.1577786	19066947.8419779	6835837.79850587	11021840.1579474	10915614.4503196	22099127.9211538	9082271.37630762	3072253.43002789	6632801.24481304	2473510.4952982	1258807.39469344	4800630.26765417	7106075.30423971	7533029.89732233	8383475.95756828	3284469.81915034	24115931.7582236	3862348.38774565	6250317.1535678	9142069.9283589	12247423.1902083	11226033.6766979	6151032.36286278	2193807.90166629	5316259.89482219	5723970.06632353	10940972.5840802	5123566.16367185	1492404.10682798	1780765.02718038	5121109.5518498	12291563.5826215	1686444.05607322	8329922.64965002	15807569.5699877	7831934.9586933	7017316.45292224	1211319.53832605
M272T341_POS	--	341.2765	272.12573	--	--	1373775.34910136	1363668.46985106	450696.935985411	375244.21379251	278825.731295136	467494.975449111	13564660.8171144	13940953.3137151	8274707.72059511	20900005.7082979	1655590.13395901	2749153.47723132	539599.878504875	1162486.89877113	1884508.60580684	227474.974132339	774261.307211404	1134954.1142663	358852.740599733	1044640.99913552	518758.358354402	310360.964952221	6810276.63263568	499024.064790114	10285256.0360264	2370150.14188825	549523.469682214	439110.213827884	2256593.80800555	1109368.76553665	16608096.7840028	6935156.21207103	6613927.20166099	2212397.43000417	1113204.27674518	1090761.90190295	231423.269987105	656715.125231464	644393.167963096	821920.475959318	759430.906867283	221978.727185478	686955.782732336	672561.837111944
M349T38_POS	--	38.0493	349.19854	--	--	15908046.1763439	15623141.7857598	19778931.7166438	19930827.5828051	20138753.2235843	18652633.5789675	17001291.3457102	20009893.9894959	12473822.5158922	15567553.8377159	11891506.0628404	10276475.6582404	13674400.046925	15550676.4058242	15575599.5714175	11522179.4502834	32603040.5052542	16160690.6008916	13919910.6618158	11801208.3443109	11465829.7434676	9970233.15683093	15522508.0772313	10504231.5735553	22007402.2060431	19546835.1032237	22209748.5019447	6742925.98560589	12378449.6361946	8598196.87040196	11527549.1116015	18485016.9067976	13852778.3295882	15868273.334093	9517931.84151701	6150372.84450914	10054500.4137925	11808370.0707401	19066172.9772894	9398827.7205915	8748302.8251863	10136333.8894101	9430024.79849399	7395868.59935221
M151T24_POS	--	23.6433	151.11163	--	--	20511566.6800429	18366837.9079484	14784032.5337659	7978492.28606247	18575093.5540866	22192357.977756	19101861.4648645	25692846.2253665	18208538.1145131	21447843.0144906	15039549.830588	17009114.3385941	17303193.6872145	7191164.53469001	10153330.6524825	10526350.1202587	19026320.9761952	25509362.8413035	13596897.2001575	14609721.776424	14126215.3461568	18634294.0160073	13112866.3241816	5499954.28474166	15186610.0713258	13657033.4327309	15285678.553199	7781504.30158048	8723950.69278335	8179049.2343004	13539954.6035453	13990149.0851372	12552174.091035	10960918.7359905	3150307.79771266	6803843.17314284	11227439.0715924	11397472.0119881	14599520.8283205	9104154.91358323	10056377.4276906	7877086.77397108	12323218.3354915	8144754.71623449
M307T92_POS	--	92.1134	307.22663	--	--	59073885.7822038	55574107.7648359	1973155.0639584	1568031.05899547	3013494.08337611	2678193.87902743	15257873.1690162	14450388.3398306	15706976.6610203	56683265.2242339	2033562.61840725	5877376.3929068	10628477.919884	9493282.75460442	8058170.40919253	6956367.31744875	5238310.8669735	30196618.8132395	2856017.31671329	7897505.29375868	1012710.05768214	36638522.1986718	2439852.59646411	72002269.7169843	10205737.0153957	43646004.3901349	4851888.12449272	8253729.60103054	5431350.64323977	6462640.82792417	52226883.7710685	8280475.03210265	18617339.1948453	8007608.94840446	6982443.02389337	1750923.96137126	4176225.62523665	3666861.61682339	7007772.57156179	2857420.83685388	10499249.1323738	6835294.00278664	3553773.87328533	4031726.10321513
M144T501_POS	--	500.72	144.1382	--	--	2327651.53185739	1910654.89494618	3011697.83327126	2529001.35902818	3278413.17045306	3131232.51124079	4775806.14496932	4305977.66916094	3072581.07105496	3012899.39322004	2560274.92377106	5050563.38650448	4765310.41559463	30232763.1877734	1938476.99938641	2509895.85955692	4218565.5815147	1604448.85367402	3721158.56757005	4344333.00243645	4622430.86299746	2428178.38605608	4286073.97950638	4357375.45886142	3296659.26154067	2353216.35179162	4689496.69741873	3972610.26955001	4324495.25963258	3145002.80667788	3331584.28893302	2985232.78878078	3005156.94583872	3306350.44227889	5694081.88717694	22927527.6213376	42187788.7454157	6079666.39905201	2204575.74113834	2114320.16827357	3999416.6869111	5065838.98818834	3010490.24811128	2874572.18191323
M319T43_POS	--	42.5755	319.22671	--	--	17409851.621475	18169870.1903341	12644101.1949278	12559398.4275229	13373430.8126415	13365600.3588578	29713891.8151627	29757276.8451028	25872614.787661	35465909.7287033	22060017.7432127	13429551.1662648	12844473.5378429	18929443.1750107	14566532.0393637	23923208.8832352	20575960.3467966	18771311.1314091	12636828.316574	16284143.6040122	10431508.0504638	23832047.8757882	15764011.2460206	18396928.8642774	17284850.3897305	21773341.3109287	16547224.0706639	11609305.4540157	13974335.0094909	14701140.3246153	20449300.9466535	22450246.4979334	26033352.2617054	13640270.2842814	14728314.6803341	7891115.83782791	7999846.80549194	7323365.28911301	15459989.1079267	5815171.46245598	9325576.70841108	12123272.6700694	11729723.2828458	9013112.97192107
M286T83_POS	--	83.4877	286.27401	--	--	20880172.479151	11807285.9518333	7468049.69261085	7245159.48057461	14602499.7490046	15050261.9748453	21096905.4240015	21261904.5088181	12301756.373523	15832464.619519	9098956.6091011	5669020.79972799	13615644.7342118	32247800.938687	30847154.9630795	12004188.6208625	9674656.09750116	10161766.0977962	12631192.130572	12561871.5346607	5696501.26194567	14775511.4368352	6566249.64822059	9445147.51577574	14062034.2285788	6551068.36582839	7962273.26271206	4778229.0208019	8874275.88250908	6392850.68624038	23239619.2163572	10900328.2597798	19539821.4523043	9171543.43893605	5436575.84962197	13668343.6515133	14448916.7830687	14250700.0926017	14557960.0976751	9555578.58044063	14140753.4933262	9599449.49720637	9519944.49887164	4240021.06463135
M97T297_POS	--	297.4815	96.92769	--	--	64952579.3074573	64369651.8984315	61732184.8479232	61227996.0593071	67979221.4198774	65133944.7422423	70910491.6918524	68858427.4149542	60291282.2774988	59971434.6188513	63744380.5412653	41598027.4973261	60870315.8785731	55074681.0897154	46127740.0071539	34938353.2203686	60510260.8493512	61482249.7258519	54401775.3074774	59316090.9348341	66503301.1953444	61607824.9520884	62180531.9803725	58546178.5836647	39759765.0912308	58876439.5202041	66691842.4693295	62379094.1269657	63347277.4581747	59021135.5754215	64687323.2376582	66170748.7736371	69749366.2190754	62932161.4172181	39621591.7211155	59350414.3155487	49119978.6238976	61618076.7413167	61809694.2222129	57136716.9568974	69238194.0926102	62993015.9315538	61594939.432402	69597010.7630358
M585T295_POS	--	295.462	584.81429	--	--	34315798.3537973	35160633.4793781	31222586.9033321	30831242.4903817	33170159.3764389	32433543.5136219	36310930.9670467	36368517.2456579	32119335.3647363	31441694.4696505	29440603.9762184	35029870.1783483	26033213.5176405	24501678.6790527	11024645.341315	4409677.90240618	29076848.973608	31132263.0173831	21546467.0349102	27968757.9510652	31676501.1172254	29848658.9572742	33493851.9765477	28733588.4457876	30061179.7051289	31301850.5206167	39005943.1990186	31582897.5612273	35647580.7663793	30848241.6213526	36803176.9401934	38298962.5529523	35169290.6264449	31616147.3092333	32947959.2683924	28188805.0859597	15171576.3680307	30602581.4093801	31780869.4761177	27796257.3224032	39170271.4115426	32029553.1660327	31108566.6626134	35682120.7149153
M86T311_POS	--	310.6755	86.06004	--	--	4494449.65621435	7615757.37197982	4314923.82281079	4437211.47106675	5830868.57327073	5744347.42530775	23099286.4909719	22763079.4241048	7658307.91906093	11546795.2814319	23955973.7195709	21801812.9913268	10009179.4886335	12534233.5218103	5187649.01726053	6127564.55814204	4566305.75341196	14040826.1475506	4928913.44706041	6182509.64119783	11878200.0916699	5452032.39479687	17894867.8757157	14552575.8263718	10201564.3707696	4050514.91180361	4794281.34771487	8663459.51379927	10130306.3460233	4845699.86562644	6848896.89375969	5469314.62632229	6467983.66563666	19552540.3161655	6980594.60807296	6263242.54773503	15739548.3207186	9667532.95452432	11566731.0298105	13147380.5415225	20931661.767148	7522686.88874902	9916011.78180227	14274810.9460076
M502T421_POS	--	420.839	502.27131	--	--	384449.479558929	1153074.29979541	3494818.55091566	3326993.31720203	4774438.13376867	2837467.78136869	3007425.48087168	2805246.90906684	2810196.43648302	2320567.69519978	2023811.07320151	3613541.4426646	4171002.37058385	2852572.96749163	3021686.40935678	5263167.07931079	2459287.68341146	879072.023383911	3546107.90215866	3706904.86361232	2300091.44616821	2838982.110125	4532302.92827862	6003485.66925377	4524727.44840594	5034324.78671907	2633632.8499901	5343408.66114628	3851867.33370647	4612433.62551341	5453186.69668482	4398444.50575706	4663010.72416496	8241718.64619929	3421169.88966592	3043831.92772741	24572169.7847536	1429160.2296124	2184157.20526275	3427843.24225321	2307314.25373011	3987761.86868829	4087259.52811372	2520682.07671579
M502T419_POS	--	419.0725	502.29821	--	--	6096786.73696565	5154350.35370187	2074017.97494913	2104413.84543552	5404192.89600735	5304778.09220234	3321618.86023626	3582900.74439003	2073985.77324073	4798644.10524334	2684429.32225089	4204491.26219541	2121451.15634326	5945192.11018599	15586347.1653954	14020259.4481888	3816695.42639438	2221447.56494996	10045051.7620826	4541178.28602943	2119067.31758279	6999120.9768896	4056905.11516785	3323092.09422535	5846434.20996709	9522706.15535227	4234682.16167963	5451660.29722034	9471490.22671333	4876001.1840679	4097066.58014051	9466571.64504748	5931130.13151106	6668347.57047839	5247235.7835107	9308802.07026001	27903634.4417692	3878022.79615371	2766354.70547909	6610633.63489764	2517755.8489444	4954343.87160199	6831585.65706189	3310204.27411141
M221T332_POS	--	331.955	221.02573	--	--	7996926.02712455	7419932.60259562	4636503.84301654	4889670.02342169	6911188.2197081	7208837.39887272	3263168.26892193	3177743.96695775	1764581.62197533	2081663.84810124	5812554.73507297	3810185.96270746	2784979.74626556	3110765.5117574	10650551.9707999	6503293.49729254	2772879.14592493	3998365.82702815	5756878.81241261	7074227.76994023	3756930.10422041	1919304.01935181	3466394.7485353	4792293.73630403	3827037.90933535	3194914.44600379	9560379.34016146	5190660.39478421	4232051.9206555	4369223.84650927	6516512.55469236	6919585.5063729	12902437.9068863	6118236.89726961	2775191.30185684	1096075.14317478	5745618.96081268	4933682.63353349	5013822.7429649	4768841.37111404	2643449.71180605	4500878.88616527	5001075.43230907	5702149.9388856
M74T201_POS	--	200.558	74.09646	--	--	91425190.1514383	54880654.2701181	97721152.7583771	107555600.295541	39265641.0571858	86971799.7590843	84520046.7915956	86939331.5331727	89538597.2808648	88507687.7740851	94641154.8780611	85682090.5863046	81658168.1964166	37362543.9584558	111839625.660354	108429663.534674	88506723.3850357	77480737.8864945	102104175.707652	54823185.264143	44292722.1136729	42999763.9764279	97129732.4572083	95545380.6040562	45447630.0231726	50912318.3248384	44897041.7578445	84166088.1880841	44364765.9944015	44166331.4289029	90411877.4916806	43102691.3086322	45840997.3252471	44467970.9188191	93226103.5074325	50364890.798831	111396345.378164	49117943.0789004	87751487.2364323	94984975.421117	83497025.3142186	105464355.001723	87803276.0696508	45348541.8561677
M653T19_POS	--	19.1603	653.47591	--	--	2464836.13479653	1793004.32878968	1451387.08969368	1647735.21499614	1783161.96787688	1183519.8750647	14251190.9423373	14037996.6217638	14983700.2575336	8613988.8045745	4173095.2134897	924912.539579545	5575776.54310897	5253826.05876352	7550069.37270703	2055834.11460486	944016.122950199	1195579.73797383	1105440.24511525	3524960.18695308	2027689.61232947	6062967.47911575	1458075.76183924	4002549.77121962	3342583.56421207	3946734.58176083	2463618.88531937	242251.553283891	3235520.67866553	2034195.38705965	6831981.93421075	5870462.73457301	8755429.47245805	1461011.42035392	2190445.57900687	1003305.78176384	1419981.43350335	2854096.60060889	2512357.42992672	3252847.06592417	1143224.57783185	1595928.74710029	4438715.70690862	1757708.22757693
[truncated: 1,362 more rows]
[truncated: 28 more columns]
